# Supplementary material for: Gene expression and phytohormone levels in the asymptomatic and symptomatic phases of infection in potato tubers inoculated with Dickeya solani
Source: PLoS One. 2022 Aug 29;17(8):e0273481. doi: 10.1371/journal.pone.0273481 (PMC9423618; doi:10.1371/journal.pone.0273481)
Supplement: S1 Table — (XLSX) [file pone.0273481.s002.xlsx]

## Sheet: all.expression
gene_id	locus	transcript_id	R1-1H-C	R2-1H-C	R3-1H-C	R3-1H-DS	R1-1H-DS	R2-1H-DS	R1-24H-C	R2-24H-C	R3-24H-C	R1-24H-DS	R2-24H-DS	R3-24H-DS	R1-168H-C	R2-168H-C	R3-168H-C	R1-168H-DS	R2-168H-DS	R3-168H-DS
XLOC_000001|PGSC0003DMT400084231	PGSC0003DMB000000001:73028-75744	TCONS_00014008	94.6623	49.9009	116.924	0	0	0	68.0697	38.8507	186.274	0	0	0	34.9924	74.5138	46.4437	0	0	0
XLOC_000003|PGSC0003DMT400051483,PGSC0003DMT400051484	PGSC0003DMB000000001:294131-305658	TCONS_00014004	16.2895	16.42	48.7072	0	0	0	14.4318	12.441	108.52	0	0	0	13.4474	11.9856	66.395	0	0	0
XLOC_000011|PGSC0003DMT400033984,PGSC0003DMT400033985	PGSC0003DMB000000001:671047-682490	TCONS_00065091	24.8157	0	57.0181	0	0	0	226.294	290.999	95.9959	0	0	0	776.533	471.706	82.5397	0	0	0
XLOC_000019|PGSC0003DMT400022191	PGSC0003DMB000000001:1161577-1163988	TCONS_00037041	24.7828	72.2947	74.9445	0	10.7068	0	605.992	240.373	23.3649	0	0	0	70.7645	47.8578	45.6442	0	0	0
XLOC_000039|PGSC0003DMT400031392	PGSC0003DMB000000001:2301482-2308370	TCONS_00017461	108.085	10.2416	14.7067	0	8.64257	0	45.7877	86.8937	325.762	0	0	0	96.7287	119.355	107.759	0	0	0
XLOC_000057|-	PGSC0003DMB000000001:3657994-3668792	TCONS_00064847	21.7731	14.7067	17.8049	0	0	0	71.5933	55.476	132.726	0	0	0	74.5138	346.444	117.759	4.5138	0	0
XLOC_000058|PGSC0003DMT400046120,PGSC0003DMT400046121	PGSC0003DMB000000001:3684737-3689088	TCONS_00032313	20.2903	21.7406	62.2438	13.347	0	0	27.9296	32.5339	66.4955	0	0	0	219.339	168.675	212.802	0	0	8.7918
XLOC_000064|PGSC0003DMT400028375,PGSC0003DMT400028376	PGSC0003DMB000000001:3881608-3888265	TCONS_00071031	77.5011	20.2768	18.858	0	8.26614	0	413.803	22.5199	122.034	0	0	0	55.8635	18.4799	30.2507	0	0	0
XLOC_000070|PGSC0003DMT400003101	PGSC0003DMB000000001:4038352-4043383	TCONS_00055856	18.9177	30.1277	26.0671	0	0	0	25.8144	30.2603	22.5199	0	0	0	89.3269	19.8252	33.2334	6.42354	0	0
XLOC_000080|PGSC0003DMT400020072	PGSC0003DMB000000001:5522523-5527200	TCONS_00042823	44.6199	35.8312	30.4298	0	5.39226	0	998.395	162.113	283.308	0	0	0	118.304	58.5797	29.8698	0	0	0
XLOC_000082|PGSC0003DMT400041254,PGSC0003DMT400041255,PGSC0003DMT400041257,PGSC0003DMT400041259	PGSC0003DMB000000001:5746059-5759822	TCONS_00026038	45.2917	26.2308	63.8992	0	0	0	24.3942	33.7203	18.2402	0	0	0	240.373	20.7763	82.5397	2.30868	0	0
XLOC_000084|PGSC0003DMT400041246,PGSC0003DMT400041247,PGSC0003DMT400041248,PGSC0003DMT400041249,PGSC0003DMT400041250,PGSC0003DMT400041251,PGSC0003DMT400041252	PGSC0003DMB000000001:5776266-5780466	TCONS_00041196	79.0336	63.2267	108.52	0	5.39207	0	11.6623	30.3391	11.6297	0	0	0	159.951	128.407	21.312	0	0	0
XLOC_000085|PGSC0003DMT400041244	PGSC0003DMB000000001:5817351-5820245	TCONS_00027676	29.8698	0	19.2889	0	0	0	920.201	776.533	471.706	0	0	0	649.527	268.105	149.47	0	0	0
XLOC_000086|PGSC0003DMT400074727,PGSC0003DMT400074728,PGSC0003DMT400074729	PGSC0003DMB000000001:5868845-5875043	TCONS_00026605	82.5397	19.2358	33.8639	0	0	0	89.3269	19.8252	33.2334	2.21344	0	0	21.7731	20.2903	67.5011	0	0	0
XLOC_000087|PGSC0003DMT400074732,PGSC0003DMT400074733	PGSC0003DMB000000001:5889250-5894425	TCONS_00045631	21.312	33.4765	34.6557	35.9862	21.2388	0	55.8635	68.4655	240.373	0	0	0	72.3589	103.988	182.663	0	0	0
XLOC_000100|PGSC0003DMT400084232	PGSC0003DMB000000001:73028-75744	TCONS_00030066	5.38961	34.4376	57.8829	0	5.7043	0	226.294	34.3666	119.355	0	0	0	109.951	45.7877	86.8937	0	0	0
XLOC_000102|-	PGSC0003DMB000000001:244304-258743	TCONS_00055335	64.4328	45.4097	10.8848	0	5.98027	0	93.0532	142.086	84.0032	0	0	0	55.8635	68.4655	240.373	0	0	0
XLOC_000106|PGSC0003DMT400022528	PGSC0003DMB000000001:391570-392129	TCONS_00019555	6.24657	45.2793	166.368	0	7.66731	0	11.387	58.5797	29.8698	4.66688	0	0	106.345	0	107.037	0	0	0
XLOC_000107|PGSC0003DMT400022525,PGSC0003DMT400022526,PGSC0003DMT400033988	PGSC0003DMB000000001:414843-446298	TCONS_00035258	66.5236	66.395	41.0519	0	0	0	97.7469	920.201	776.533	0	0	0	45.2793	66.395	141.376	0	0	0
XLOC_000110|PGSC0003DMT400033992,PGSC0003DMT400033993,PGSC0003DMT400033994	PGSC0003DMB000000001:711775-715302	TCONS_00015196	1115.97	1125.08	605.992	13.9689	7.47212	0	64.1677	39.0612	57.0752	0	0	0	226.294	290.999	95.9959	0	0	0
XLOC_000155|PGSC0003DMT400003226	PGSC0003DMB000000001:3119252-3125551	TCONS_00015174	1339.7	1927.98	1608.26	0	0	0	13.8773	9.528	471.706	0	0	5.95077	98.9432	0	46.2154	0	0	0
XLOC_000168|PGSC0003DMT400003104,PGSC0003DMT400003105	PGSC0003DMB000000001:4063146-4092496	TCONS_00018512	17.2095	17.7463	24.2101	0	17.0588	0	45.7877	86.8937	57.0752	4.26686	0	0	123.708	0	34.8517	0	0	0
XLOC_000172|-	PGSC0003DMB000000001:4195612-4241329	TCONS_00067277	30.2507	86.6338	24.7062	0	0	0	62.4402	53.5486	88.6691	0	0	0	53.5486	13.4484	61.1052	0	0	0
XLOC_000181|PGSC0003DMT400022599,PGSC0003DMT400022600	PGSC0003DMB000000001:4621197-4622949	TCONS_00044047	33.2334	45.6442	29.6051	0	0	0	4.50675	10.3212	23.3649	0	0	0	144.994	33.4765	0	0	0	0
XLOC_000188|PGSC0003DMT400034052,PGSC0003DMT400034053,PGSC0003DMT400034054,PGSC0003DMT400034055	PGSC0003DMB000000001:5274037-5281529	TCONS_00013038	29.9749	32.5621	15.9235	0	8.35056	0	7.09277	109.951	10.6393	0	0	0	210.726	649.527	0	0	0	0
XLOC_000192|PGSC0003DMT400041261	PGSC0003DMB000000001:5719547-5735220	TCONS_00014387	257.407	154.382	357.695	0	5.3784	0	70.7645	47.8578	52.3427	0	0	0	57.6102	91.8788	59.8536	0	0	0
XLOC_000194|PGSC0003DMT400041239,PGSC0003DMT400041240	PGSC0003DMB000000001:5820853-5824235	TCONS_00067278	99.7637	120.019	13.1956	0	5.37653	0	10.3948	65.4926	61.2125	0	0	0	121.986	0	29.3928	0	0	0
XLOC_000206|PGSC0003DMT400008958,PGSC0003DMT400008959,PGSC0003DMT400008960	PGSC0003DMB000000001:6685951-6688259	TCONS_00070903	46.2154	34.8517	61.1052	33.8731	0	0	45.7877	86.8937	57.0752	0	0	0	202.228	35.2344	0	0	0	0
XLOC_000207|PGSC0003DMT400044062	PGSC0003DMB000000001:7029445-7035686	TCONS_00031115	21.7398	14.6116	32.2121	0	21.7266	0	45.2793	12.3982	123.708	0	0	0	191.128	74.7689	0	0	0	0
XLOC_000209|-	PGSC0003DMB000000001:3073755-3074429	TCONS_00031876	25.6021	14.8977	33.363	0	5.37475	0	226.294	39.0612	26.2269	0	0	0	55.8635	68.4655	240.373	0	0	0
XLOC_000210|-	PGSC0003DMB000000001:4056701-4057203	TCONS_00033690	60.6608	59.043	24.4629	0	5.37456	0	69.4468	207.352	20.51	0	0	0	257.407	154.382	357.695	0	0	0
XLOC_000211|-	PGSC0003DMB000000001:4104066-4104675	TCONS_00010726	103.988	182.663	296.874	0	5.37401	0	55.8635	68.4655	240.373	0	0	0	99.7637	120.019	13.1956	0	0	0
XLOC_000212|-	PGSC0003DMB000000002:61945-67689	TCONS_00063537	107.7	81.3015	74.7871	0	0	0	135.889	185.835	49.0131	0	0	0	68.0697	38.8507	186.274	0	0	0
XLOC_000214|-	PGSC0003DMB000000002:145234-163166	TCONS_00002255	20.1639	17.8418	19.72	0	0	0	71.5933	55.476	323.635	0	0	0	121.986	8.94317	29.3928	0	0	0
XLOC_000215|PGSC0003DMT400024144	PGSC0003DMB000000002:164310-167682	TCONS_00027973	20.1686	7.84433	24.2729	0	5.37256	0	11.505	11.3588	20.7732	0	0	0	99.2196	23.989	88.7658	0	0	0
XLOC_000217|-	PGSC0003DMB000000002:199709-219362	TCONS_00010116	20.783	16.6434	28.0281	0	5.37173	0	141.747	76.0465	100.521	0	0	0	127.177	221.049	297.758	0	0	0
XLOC_000218|-	PGSC0003DMB000000002:220516-249877	TCONS_00047073	23.1529	37.2722	35.3783	0	0	0	82.1646	58.5887	41.381	0	0	0	29.1761	109.396	155.785	0	0	0
XLOC_000220|PGSC0003DMT400024153	PGSC0003DMB000000002:271500-274574	TCONS_00039680	20.7241	38.3423	33.0104	0	0	0	51.8164	92.3089	101.648	0	0	0	36.2492	166.272	139.01	0	0	0
XLOC_000222|PGSC0003DMT400024154,PGSC0003DMT400024155,PGSC0003DMT400024156	PGSC0003DMB000000002:348026-356954	TCONS_00004768	13.3623	13.0328	39.3432	0	0	0	14.3597	43.2842	25.4142	0	0	0	182.366	131.819	207.124	0	0	0
XLOC_000223|PGSC0003DMT400024157,PGSC0003DMT400024158,PGSC0003DMT400024159	PGSC0003DMB000000002:359886-363544	TCONS_00030078	8.12478	35.162	13.8824	0	7.19007	0	35.2344	74.7689	36.179	0	0	0	15.9747	25.0762	93.975	0	0	0
XLOC_000226|PGSC0003DMT400024162,PGSC0003DMT400024163	PGSC0003DMB000000002:413388-420289	TCONS_00066321	35.2344	74.7689	36.179	0	0	0	58.5797	70.6029	81.0602	0	0	0	60.6608	59.043	24.4629	0	0	0
XLOC_000227|PGSC0003DMT400024164,PGSC0003DMT400024165	PGSC0003DMB000000002:421416-426812	TCONS_00058562	20.5515	18.5222	22.2139	0	0	0	34.1076	32.9207	30.568	0	0	0	43.191	22.2784	76.4617	0	0	0
XLOC_000228|PGSC0003DMT400024168,PGSC0003DMT400024169	PGSC0003DMB000000002:429019-434608	TCONS_00045999	8.81256	36.2492	108.248	0	8.26319	0	103.574	85.4976	116.858	0	0	0	71.5933	55.476	132.726	0	0	0
XLOC_000229|PGSC0003DMT400024170,PGSC0003DMT400024171	PGSC0003DMB000000002:459785-464118	TCONS_00032453	14.2313	182.366	202.313	0	0	0	139.01	95.9959	24.4629	0	0	0	74.5138	46.4437	202.914	0	0	0
XLOC_000230|PGSC0003DMT400024173,PGSC0003DMT400024174,PGSC0003DMT400024175,PGSC0003DMT400024176,PGSC0003DMT400024177	PGSC0003DMB000000002:480011-487900	TCONS_00033388	55.3371	15.9747	107.549	0	0	0	27.6813	13.9364	17.7075	30.0877	0	6.24752	12.2305	46.4437	17.7594	0	0	0
XLOC_000231|PGSC0003DMT400024179	PGSC0003DMB000000002:505507-507151	TCONS_00023459	18.4799	60.6608	20.5046	0	0	0	16.4668	58.5797	17.9991	16.0843	0	0	51.8164	92.3089	101.648	0	0	0
XLOC_000234|PGSC0003DMT400024186,PGSC0003DMT400024187,PGSC0003DMT400024188,PGSC0003DMT400024189	PGSC0003DMB000000002:543188-550692	TCONS_00063919	19.8252	20.7763	24.7728	18.3532	19.8603	6.30168	47.8058	69.808	78.5753	10.2706	0	0	19.8886	9.87396	40.4961	0	0	0
XLOC_000235|PGSC0003DMT400033576,PGSC0003DMT400033577	PGSC0003DMB000000002:583809-590156	TCONS_00013703	58.5797	70.6029	81.0602	0	0	0	109.099	43.3664	44.3096	8.42545	0	0	109.099	97.8937	189.901	0	0	0
XLOC_000238|PGSC0003DMT400033580,PGSC0003DMT400033581,PGSC0003DMT400033582	PGSC0003DMB000000002:654384-659117	TCONS_00068456	20.8602	40.1177	20.9965	0	0	0	17.3597	12.6487	13.9263	0	0	0	108.248	18.4357	18.0624	0	0	0
XLOC_000239|PGSC0003DMT400033584	PGSC0003DMB000000002:688232-691531	TCONS_00046486	5.33534	107.037	141.376	0	0	0	109.099	14.5704	23.7607	0	0	0	202.313	18.364	23.9684	0	11.1	0
XLOC_000240|PGSC0003DMT400033585	PGSC0003DMB000000002:701538-708127	TCONS_00004904	103.574	85.4976	116.858	0	0	0	17.3091	14.3597	22.3751	0	0	0	107.549	13.0002	29.638	0	0	0
XLOC_000241|PGSC0003DMT400033587,PGSC0003DMT400033588	PGSC0003DMB000000002:728984-733086	TCONS_00041181	5.33224	215.867	31.6624	0	0	0	155.785	15.4446	12.6801	0	0	19.4002	99.3921	215.867	202.767	0	2.32	0
XLOC_000242|PGSC0003DMT400033589	PGSC0003DMB000000002:766245-770303	TCONS_00023188	20.5014	35.628	39.8916	0	0	9.96368	47.8058	69.808	78.5753	9.07975	0	0	140.999	189.863	13.3292	0	0	0
XLOC_000243|-	PGSC0003DMB000000002:772343-796741	TCONS_00063866	8.13845	49.133	47.3473	0	7.20822	0	613.395	43.2842	25.4142	0	0	0	68.8952	75.2986	59.0207	32.1	0	0
XLOC_000244|-	PGSC0003DMB000000002:800582-801455	TCONS_00041393	95.9959	14.3714	35.3919	0	0	0	487.078	333.818	292.661	0	0	0	63.0137	22.7836	26.5322	0	0	0
XLOC_000248|PGSC0003DMT400005419,PGSC0003DMT400005420	PGSC0003DMB000000002:911168-914655	TCONS_00011146	10.1402	69.3492	25.0979	0	9.72748	0	202.914	143.442	28.91	0	0	0	233.454	99.9358	809.396	0	0	0
XLOC_000250|PGSC0003DMT400005421	PGSC0003DMB000000002:956225-966990	TCONS_00034638	14.7431	50.3439	102.172	0	0	0	139.01	202.313	46.4783	3.82166	0	0	38.1265	37.6178	107.907	0	0	0
XLOC_000251|PGSC0003DMT400005425	PGSC0003DMB000000002:967425-969647	TCONS_00023726	66.4498	0	58.0981	35.862	0	0	165.545	126.347	184.169	0	171.312	73.2725	127.584	163.543	613.395	0	0	8.6
XLOC_000252|PGSC0003DMT400005427,PGSC0003DMT400005428,PGSC0003DMT400005429	PGSC0003DMB000000002:970685-972692	TCONS_00018259	28.7943	14.4652	50.8915	0	0	0	11.7017	19.2128	613.395	0	0	0	98.6889	215.867	31.6624	0	0	0
XLOC_000255|PGSC0003DMT400005437,PGSC0003DMT400005440	PGSC0003DMB000000002:1019711-1027189	TCONS_00024210	29.0001	28.7238	21.9874	0	14.1041	3.22511	18.9415	39.1252	16.6642	0	0	6.13462	25.734	47.9393	21.9691	0	0	0
XLOC_000257|PGSC0003DMT400005445,PGSC0003DMT400005446	PGSC0003DMB000000002:1107950-1111003	TCONS_00004450	56.4345	34.8212	34.6511	0	0	0	57.9646	70.4473	40.4846	0	0	19.7361	62.1206	94.9304	72.9708	0	0	0
XLOC_000277|-	PGSC0003DMB000000002:2565233-2566464	TCONS_00023894	225.292	56.4345	0	0	0	0	3.0243	63.9185	0	40.1614	85.254	43.8104	70.2204	54.8963	40.3734	0	0	0
XLOC_000283|PGSC0003DMT400014270,PGSC0003DMT400014271	PGSC0003DMB000000002:3290016-3292867	TCONS_00015890	47.8058	69.808	78.5753	0	0	0	19.3883	0	0	89.667	38.2183	16.8806	14.8329	6.63352	71.775	0	0	0
XLOC_000289|PGSC0003DMT400071355,PGSC0003DMT400071356,PGSC0003DMT400071357	PGSC0003DMB000000002:3402505-3409674	TCONS_00020435	65.2834	432.697	84.5	0	0	0	7.53301	41.4368	0	10.326	29.6251	6.64025	14.8025	34.3556	60.6517	0	0	0
XLOC_000292|PGSC0003DMT400071350	PGSC0003DMB000000002:3559741-3563790	TCONS_00060037	5.27672	204.362	271.362	0	0	20.3358	8.41354	7.98386	28.1002	50.9584	54.8963	26.6095	39.1302	57.0556	77.6528	0	0	0
XLOC_000298|PGSC0003DMT400028119	PGSC0003DMB000000002:4022030-4026396	TCONS_00057934	10.7093	413.815	467.33	0	11.0951	0	0	0	0	248.592	264.991	169.886	139.739	72.2251	112.322	0	0	0
XLOC_000299|-	PGSC0003DMB000000002:4028635-4042656	TCONS_00006948	151.53	470.584	465.129	0	5.26808	0	0	0	0	37.7165	59.1742	28.0597	118.776	20.9829	157.419	0	0	0
XLOC_000305|PGSC0003DMT400092522	PGSC0003DMB000000002:4403260-4403623	TCONS_00044982	258.405	75.3967	229.931	0	5.26752	0	0	0	0	93.7394	163.543	613.395	62.8057	6.69106	17.9814	0	0	0
XLOC_000306|PGSC0003DMT400094849	PGSC0003DMB000000002:4403978-4407442	TCONS_00059341	221.336	236.182	161.806	46.6389	5.24937	0	5.693	0	0	57.0252	105.715	26.8464	77.1447	103.174	99.5388	8.95153	0	0
XLOC_000322|-	PGSC0003DMB000000002:5445309-5456286	TCONS_00013201	22.7341	14.1266	149.795	21.2215	22.5816	0	0	0	0	61.6833	64.0509	37.2466	89.667	34.5533	24.52	0	6.1	0
XLOC_000324|PGSC0003DMT400050320	PGSC0003DMB000000002:5577369-5662945	TCONS_00064793	112.573	305.365	217.238	0	12.8919	0	0	0	0	37.7165	59.1742	28.0597	49.8042	93.7394	37.8893	0	0	0
XLOC_000333|PGSC0003DMT400024190,PGSC0003DMT400024191,PGSC0003DMT400024193,PGSC0003DMT400024194	PGSC0003DMB000000002:21492-45506	TCONS_00014018	35.9969	3.8973	34.1702	24.7158	36.0414	0	0	0	0	244.628	415.676	0	178.833	98.9733	165.429	0	0	0
XLOC_000335|PGSC0003DMT400024197	PGSC0003DMB000000002:172733-176743	TCONS_00004032	11.9215	162.519	0	0	12.2579	0	0	0	0	206.466	160.764	154.572	202.739	177.152	168.279	0	0	0
XLOC_000336|PGSC0003DMT400024200,PGSC0003DMT400024201	PGSC0003DMB000000002:190030-194198	TCONS_00046196	454.236	464.909	241.077	0	5.2476	0	20.2827	0	0	88.389	99.6975	36.0414	59.9861	86.3706	24.2735	7.1	0	0
XLOC_000337|PGSC0003DMT400024205,PGSC0003DMT400024206,PGSC0003DMT400024207,PGSC0003DMT400024208	PGSC0003DMB000000002:252173-257972	TCONS_00030104	192.3	233.052	13.5482	0	12.6711	0	0	0	0	84.485	136.138	73.6486	118.943	24.8163	17.2712	0	0	0
XLOC_000338|-	PGSC0003DMB000000002:276266-294059	TCONS_00067605	0	93.5517	110.056	0	5.24662	0	0	0	0	202.739	53.5024	13.5982	106.699	115.18	210.296	0	0	0
XLOC_000339|PGSC0003DMT400024212,PGSC0003DMT400024213	PGSC0003DMB000000002:367860-375522	TCONS_00048059	11.8597	355.939	189.832	0	12.1895	0	0	0	0	3.33796	93.4406	43.5245	17.7422	99.2425	116.552	0	0	0
XLOC_000341|PGSC0003DMT400024214,PGSC0003DMT400024215	PGSC0003DMB000000002:377650-383519	TCONS_00020524	28.7102	12.6191	15.8439	0	28.5095	0	7.1207	0	0	60.6914	141.473	406.224	75.4935	97.809	144.287	0	0	0
XLOC_000343|PGSC0003DMT400024219,PGSC0003DMT400024220,PGSC0003DMT400024221,PGSC0003DMT400024222	PGSC0003DMB000000002:397473-406024	TCONS_00023671	95.3546	448.622	91.5755	0	5.23921	0	0	0	0	14.8772	4.30095	25.1393	84.7468	78.8265	84.6247	0	0	0
XLOC_000345|PGSC0003DMT400024237,PGSC0003DMT400024238,PGSC0003DMT400024239	PGSC0003DMB000000002:442700-446516	TCONS_00041032	91.1763	73.4463	75.9515	4.14665	5.23293	0	3.62203	0	0	230.265	262.387	125.954	60.5011	141.473	23.5614	0	0	0
XLOC_000350|PGSC0003DMT400024242,PGSC0003DMT400024243,PGSC0003DMT400024244,PGSC0003DMT400024245	PGSC0003DMB000000002:488326-492734	TCONS_00015226	185.186	293.568	258.405	0	5.23058	0	0	0	0	11.9253	144.287	84.485	30.7536	72.4274	11.8205	0	0	0
XLOC_000351|PGSC0003DMT400024246,PGSC0003DMT400024247	PGSC0003DMB000000002:493433-500961	TCONS_00056043	53.4783	29.6004	28.7005	61.0415	51.8302	0	0	0	0	17.5216	18.1071	12.7402	60.6914	32.8671	34.9722	0	0	0
XLOC_000353|PGSC0003DMT400024250	PGSC0003DMB000000002:556384-557881	TCONS_00056066	32.9476	29.3265	37.2006	60.5516	33.1019	0	18.3035	9.97227	24.5281	21.7279	184.2	14.2841	22.4438	23.4133	17.3391	0	0	0
XLOC_000354|PGSC0003DMT400024251	PGSC0003DMB000000002:566010-574929	TCONS_00067471	39.0436	21.9607	25.181	36.7515	38.8193	0	0	0	0	178.803	343.502	158.225	3.92767	11.1367	21.6005	0	0	0
XLOC_000355|-	PGSC0003DMB000000002:594114-608345	TCONS_00010492	223.777	196.066	52.3671	0	8.88258	0	11.9253	0	0	84.485	136.138	73.6486	85.5078	12.8275	18.3035	0	0	0
XLOC_000361|PGSC0003DMT400033619,PGSC0003DMT400033620	PGSC0003DMB000000002:678282-685193	TCONS_00011555	401.466	185.186	293.568	0	5.22067	0	8.58086	0	0	97.9176	17.3794	101.47	6.51908	48.9686	24.1427	0	0	0
XLOC_000363|PGSC0003DMT400033622	PGSC0003DMB000000002:701538-708127	TCONS_00018498	330.394	36.8668	59.2382	0	8.3545	0	0	0	0	12.8919	36.0414	12.2579	75.7665	91.9418	92.144	0	0	0
XLOC_000367|-	PGSC0003DMB000000002:932882-941708	TCONS_00047581	265.094	391.862	528.234	406.224	244.628	415.676	16.607	0	16.197	15.7222	22.5817	25.6517	92.9331	36.8243	86.0347	0	0	0
XLOC_000369|PGSC0003DMT400005463,PGSC0003DMT400005464,PGSC0003DMT400005465,PGSC0003DMT400005466	PGSC0003DMB000000002:956225-966990	TCONS_00018636	36.8668	59.2382	84.5	0	5.21936	0	0	0	0	72.0398	89.7651	116.755	37.2007	18.5301	44.9982	0	0	0
XLOC_000371|PGSC0003DMT400005470	PGSC0003DMB000000002:982999-986577	TCONS_00065053	95.8	20.4085	29.9946	0	5.21082	0	0	0	0	379.186	164.54	185.1	167.904	364.772	145.364	0	0	4.1
XLOC_000373|PGSC0003DMT400005471	PGSC0003DMB000000002:1078358-1079747	TCONS_00003045	158.2	42.9938	35.5435	0	5.20804	0	0	0	0	155.367	22.5817	25.6517	219.775	167.904	364.772	0	0	0
XLOC_000390|-	PGSC0003DMB000000002:2170951-2183362	TCONS_00058696	35.6937	12.2572	41.8563	60.821	35.8389	43.8421	0	0	0	13.3085	14.4919	587.141	9.90437	17.162	55.1214	0	0	0
XLOC_000406|PGSC0003DMT400071349	PGSC0003DMB000000002:3319483-3321828	TCONS_00068099	621.5	78.0821	37.7727	0	5.19918	0	13.6693	3.8276	0	30.2139	54.2217	78.259	14.0258	15.6575	24.155	0	5.1	0
XLOC_000420|PGSC0003DMT400028122	PGSC0003DMB000000002:4028635-4042656	TCONS_00052105	19.1715	16.6298	52.336	0	19.1212	0	28.1147	38.8621	20.6047	24.2133	46.2209	29.3076	25.6198	31.3989	44.4237	0	0	0
XLOC_000424|PGSC0003DMT400094849	PGSC0003DMB000000002:4403978-4407442	TCONS_00044551	11.8	196.066	15.5006	0	5.65583	0	0	0	0	325.917	181.99	17.8362	173.561	248.337	165.423	0	0	0
XLOC_000456|-	PGSC0003DMB000000002:5577369-5662945	TCONS_00034627	24.1856	36.9745	50.7572	21.7261	24.1425	0	20.8651	0	0	58.4897	30.7729	13.8716	30.6595	38.3781	22.1006	0	0	0
XLOC_000462|PGSC0003DMT400019561	PGSC0003DMB000000002:5934002-5935880	TCONS_00013052	32.3	15.8024	34.6511	0	5.19051	0	0	0	0	118.18	103.261	120.814	34.8654	23.7468	18.6774	0	0	0
XLOC_000472|-	PGSC0003DMB000000002:324449-324888	TCONS_00059750	54.083	54.5051	0	0	5.18553	0	0	0	20.0069	33.3195	218.401	27.4333	39.2911	33.5894	43.2307	0	0	0
XLOC_000473|-	PGSC0003DMB000000002:1297530-1298409	TCONS_00053375	13.3188	0	52.3671	0	5.18422	0	0	0	0	313.356	259.704	368.81	23.0588	329.73	46.0555	0	0	0
XLOC_000474|-	PGSC0003DMB000000002:1486921-1487974	TCONS_00026929	75.2232	151.53	53.9866	0	5.1648	0	0	0	5.08397	161.619	90.7269	162.566	239.855	170.954	64.8914	0	0	0
XLOC_000476|-	PGSC0003DMB000000002:2291397-2292011	TCONS_00002836	0	88.1607	54.9731	0	5.15571	0	0	0	0	20.8785	136.147	7.61214	16.9958	52.1124	140.801	0	0	0
XLOC_000477|-	PGSC0003DMB000000002:4601642-4602006	TCONS_00000716	15.4864	28.0513	53.0629	0	15.5106	0	0	0	0	25.6809	319.319	16.9457	21.5803	21.7908	25.9646	0	0	0
XLOC_000478|-	PGSC0003DMB000000002:5567013-5567835	TCONS_00002333	78.0821	37.7727	34.8212	0	5.15479	0	5.48869	0	0	191.21	16.2276	14.9016	544.241	10.0264	155.298	0	0	0
XLOC_000479|PGSC0003DMT400070554,PGSC0003DMT400070555,PGSC0003DMT400070556	PGSC0003DMB000000003:18760-28137	TCONS_00021708	16.3346	196.066	17.6678	0	16.2276	0	0	0	0	116.98	37.793	103.532	15.8095	122.45	16.7338	0	0	0
XLOC_000480|-	PGSC0003DMB000000003:35052-48505	TCONS_00068339	37.99	12.1707	0	29.3651	37.793	0	2.22508	0	0	145.364	10.1302	21.1281	95.7569	22.4842	57.7258	0	0	0
XLOC_000484|PGSC0003DMT400070560,PGSC0003DMT400070561,PGSC0003DMT400070563	PGSC0003DMB000000003:351772-357301	TCONS_00068399	9.71872	30.9617	20.4967	0	10.1302	0	0	0	0	30.2793	23.5894	20.2403	77.0106	327.183	27.2832	0	0	0
XLOC_000491|PGSC0003DMT400070566	PGSC0003DMB000000003:504265-519885	TCONS_00020135	85.1878	52.336	0	0	5.15199	0	17.6542	0	0	22.8373	11.8947	313.142	16.0502	27.7289	30.8263	0	0	0
XLOC_000495|PGSC0003DMT400070568,PGSC0003DMT400070569,PGSC0003DMT400070570	PGSC0003DMB000000003:781012-784738	TCONS_00022263	27.7692	15.5006	52.2385	0	27.6839	24.6364	0	0	0	214.981	259.128	141.352	103.036	78.4838	115.797	0	0	0
XLOC_000498|-	PGSC0003DMB000000003:839878-851186	TCONS_00063240	16.6298	54.083	14.5905	0	5.14885	0	0	0	0	342.031	68.1899	76.7229	224.639	7.88151	22.2247	0	0	0
XLOC_000509|PGSC0003DMT400041095,PGSC0003DMT400041096,PGSC0003DMT400041097,PGSC0003DMT400041100	PGSC0003DMB000000003:1660434-1666521	TCONS_00004579	196.066	13.3188	0	0	5.14265	0	0	0	0	49.9873	110.927	10.6812	20.9761	18.1223	17.7633	0	0	0
XLOC_000510|-	PGSC0003DMB000000003:1705433-1710913	TCONS_00009132	36.9745	75.2232	88.1607	0	5.13722	0	0	0	0	13.1357	143.328	263.836	537.199	0	610.468	0	0	0
XLOC_000511|PGSC0003DMT400041092	PGSC0003DMB000000003:1771279-1777328	TCONS_00045526	55.8902	32.3899	51.7346	43.6873	54.083	0	0	0	0	52.336	107.943	114.156	61.0845	37.9714	64.1212	0	0	0
XLOC_000513|PGSC0003DMT400041089	PGSC0003DMB000000003:1807178-1819840	TCONS_00071053	12.9981	0	43.8421	0	13.3188	0	0	0	0	96.3444	92.8424	157.596	38.2569	35.6713	39.1081	0	0	0
XLOC_000517|PGSC0003DMT400055113,PGSC0003DMT400055114	PGSC0003DMB000000003:2149955-2153559	TCONS_00050294	78.0821	37.7727	74.3251	56.0828	75.2232	0	9.20232	0	0	54.083	74.2076	114.545	31.4045	11.9088	36.7395	0	0	0
XLOC_000537|-	PGSC0003DMB000000003:3321711-3331579	TCONS_00022011	106.392	129.11	121.88	0	5.13503	0	17.137	0	0	13.2566	22.901	15.9983	10.5891	114.545	12.7328	0	0	0
XLOC_000546|PGSC0003DMT400074477,PGSC0003DMT400074478,PGSC0003DMT400074479	PGSC0003DMB000000003:3935378-3939149	TCONS_00048418	111.659	85.1878	52.336	0	0	0	0	0	24.5707	56.2808	175.392	74.1206	42.8928	10.0837	21.6301	0	0	0
XLOC_000548|PGSC0003DMT400074468,PGSC0003DMT400074469	PGSC0003DMB000000003:4038288-4046212	TCONS_00032156	51.1746	42.9938	35.5435	4.8156	5.0002	6.0938	0	0	0	499.177	565.658	367.601	20.5238	26.4211	31.0828	0	0	0
XLOC_000549|-	PGSC0003DMB000000003:4111325-4114199	TCONS_00017098	43.8421	88.1607	251.53	0	5.11951	0	0	0	0	52.1489	185.442	20.424	358.916	202.353	313.142	0	0	0
XLOC_000550|-	PGSC0003DMB000000003:4115111-4200467	TCONS_00023822	20.5925	151.53	24.8504	8.16648	20.5612	0	0	0	22.1258	23.3408	40.718	16.7464	18.4622	0	36.2386	0	0	0
XLOC_000552|PGSC0003DMT400043522	PGSC0003DMB000000003:4310780-4312103	TCONS_00045692	196.066	0	43.8421	0	5.11904	0	0	0	5.19	172.65	442.599	257.425	136.11	173.91	142.33	0	0	0
XLOC_000565|PGSC0003DMT400070573,PGSC0003DMT400070574,PGSC0003DMT400070575,PGSC0003DMT400070576,PGSC0003DMT400070577	PGSC0003DMB000000003:54189-59734	TCONS_00048357	27.1213	29.155	52.1232	0	27.1037	0	25.7743	0	0	16.515	36.6915	56.2344	11.9832	172.65	9.65325	0	0	0
XLOC_000567|PGSC0003DMT400070582	PGSC0003DMB000000003:106552-113738	TCONS_00022021	8.21422	8.2	31.2606	0	5.10223	0	14.95	49.8807	0	21.067	49.8552	61.6239	11.3071	503.944	20.3656	0	0	0
XLOC_000568|PGSC0003DMT400070583,PGSC0003DMT400070584	PGSC0003DMB000000003:124298-133675	TCONS_00049890	80.149	53.4724	70.1627	0	5.09823	0	0	0	0	75.1158	65.7078	469.784	924.077	622.066	530.438	0	0	0
XLOC_000570|-	PGSC0003DMB000000003:209338-226769	TCONS_00022273	217.386	0	712.3	31.2606	8.21422	0	0	0	0	106.392	9.75614	53.4724	10.5968	107.504	126.568	0	0	0
XLOC_000571|PGSC0003DMT400070587,PGSC0003DMT400070590,PGSC0003DMT400070591	PGSC0003DMB000000003:307995-321511	TCONS_00058242	84.3922	47.6206	73.9861	7.1627	8.149	3.4724	0	0	0	88.9105	114.934	93.2566	97.4353	277.529	58.9647	0	0	0
XLOC_000573|PGSC0003DMT400070593	PGSC0003DMB000000003:365116-378064	TCONS_00021879	34.1658	0	22.1469	41.6786	34.4363	51.7346	0	0	0	23.503	503.944	15.0612	29.2452	22.6021	39.8107	0	0	0
XLOC_000576|-	PGSC0003DMB000000003:558493-574076	TCONS_00031136	23.0139	0	0	35.9991	22.9494	43.8421	0	0	0	306.566	288.797	18.023	10.2767	288.797	0	0	0	0
XLOC_000577|PGSC0003DMT400070597,PGSC0003DMT400070598,PGSC0003DMT400070599	PGSC0003DMB000000003:657677-662649	TCONS_00047266	50.2742	39.2852	27.6906	31.1358	49.0626	89.3611	0	0	0	44.7275	75.1158	122.33	21.2734	14.8414	23.2009	0	0	0
XLOC_000581|-	PGSC0003DMB000000003:853772-858644	TCONS_00033210	0	0	0	32.9965	5.0976	59.9269	17.9189	0	3.91795	53.4724	70.1627	16.9016	18.9036	22.9617	27.5928	0	0	0
XLOC_000583|PGSC0003DMT400038718,PGSC0003DMT400038719,PGSC0003DMT400038720	PGSC0003DMB000000003:942268-948050	TCONS_00029420	173.089	158.266	122.593	1.311	158.266	16.958	0	0	0	29.2415	75.1158	65.7078	320.819	130.173	306.566	0	0	0
XLOC_000587|PGSC0003DMT400038723,PGSC0003DMT400038724,PGSC0003DMT400038725	PGSC0003DMB000000003:1031382-1034371	TCONS_00015835	0	0	0	32.9965	5.09339	59.9269	0	0	0	21.4221	22.5102	20.0682	29.3101	12.023	28.3691	0	0	0
XLOC_000588|PGSC0003DMT400038726	PGSC0003DMB000000003:1042262-1044294	TCONS_00004218	15.876	14.364	18.4721	25.0023	15.8407	0	0	0	0	14.4227	26.3398	12.3892	23.0128	11.9922	41.3199	0	0	0
XLOC_000589|-	PGSC0003DMB000000003:1074793-1100592	TCONS_00056183	50.9926	59.9269	32.9965	30.3702	49.8552	61.6239	0	0	0	120.261	122.312	39.4918	154.74	28.4885	32.854	0	0	0
XLOC_000592|PGSC0003DMT400038732,PGSC0003DMT400038733,PGSC0003DMT400038734,PGSC0003DMT400038735	PGSC0003DMB000000003:1171299-1177773	TCONS_00067297	0	0	0	108.2	158.266	118.214	21.89	0	0	22.134	20.5047	15.4949	23.9054	13.743	42.1731	0	7.1	0
XLOC_000593|-	PGSC0003DMB000000003:1278037-1298973	TCONS_00067318	31.4381	29.6979	35.3938	72.1424	31.6095	63.7084	0	0	15.6135	214.191	49.8552	61.6239	37.9742	23.6978	59.1291	0	0	0
XLOC_000595|PGSC0003DMT400036387,PGSC0003DMT400036388	PGSC0003DMB000000003:1338728-1345455	TCONS_00035186	42.7292	0	15.9191	51.1598	42.2542	59.4127	0	27.4547	11.513	22.6992	32.2576	23.7573	25.8031	37.2448	34.028	0	0	0
XLOC_000601|PGSC0003DMT400041085,PGSC0003DMT400041086	PGSC0003DMB000000003:1715161-1734284	TCONS_00020461	18.1514	0	23.1534	328.443	18.023	139.927	0	0	0	24.6585	32.8241	45.1847	17.2077	32.9423	53.8328	0	0	0
XLOC_000625|PGSC0003DMT400055131	PGSC0003DMB000000003:3129602-3134679	TCONS_00041456	0	0	0	45.6233	32.6929	36.9821	0	0	0	254.956	10.1504	26.3514	416.548	147.675	15.7438	0	0	0
XLOC_000645|-	PGSC0003DMB000000003:4533336-4545925	TCONS_00052441	17.0716	0	0	15.6984	16.9016	25.6351	0	0	0	274.681	191.96	23.1593	190.877	23.3436	332.73	0	0	0
XLOC_000653|PGSC0003DMT400025955,PGSC0003DMT400025958	PGSC0003DMB000000004:138502-140573	TCONS_00067441	18.5851	9.927	8.443	328.443	18.538	139.927	0	0	0	28.0612	28.1069	26.3847	19.3653	48.0046	13.3049	0	0	0
XLOC_000655|PGSC0003DMT400026215	PGSC0003DMB000000004:242084-323383	TCONS_00003928	5.48615	36.9821	45.6233	65.7078	44.7275	75.1158	0	0	0	122.593	49.8552	61.6239	35.8069	18.4865	99.0058	0	0	0
XLOC_000656|-	PGSC0003DMB000000004:242084-323383	TCONS_00030350	32.6929	25.6351	15.6984	31.4381	32.9329	25.1857	13.7236	0	0	14.1978	49.8552	416.548	21.2366	30.3939	17.6561	0	0	0
XLOC_000657|PGSC0003DMT400025972,PGSC0003DMT400025973,PGSC0003DMT400025974	PGSC0003DMB000000004:330461-333534	TCONS_00032742	10.2743	0	28.6247	42.7292	10.7217	24.3182	0	0	0	833.334	835.215	286.442	39.6684	43.3237	45.3176	0	0	0
XLOC_000658|PGSC0003DMT400025976,PGSC0003DMT400025977	PGSC0003DMB000000004:340580-343060	TCONS_00041468	0	0	0	18.1514	32.6929	26.2589	0	0	0	297.689	235.713	134.953	224.948	61.969	169.737	0	0	0
XLOC_000660|PGSC0003DMT400025984	PGSC0003DMB000000004:367217-368425	TCONS_00004378	0	0	26.2589	11.2626	5.07574	0	12.2085	0	0	64.2133	71.1935	53.6268	24.839	29.3685	31.9712	0	0	0
XLOC_000661|PGSC0003DMT400026123	PGSC0003DMB000000004:376651-393275	TCONS_00030956	0	0	0	424.134	443.801	437.968	39.9167	0	17.5485	236.522	369.174	257.056	65.8963	38.7763	13.6461	0	0	0
XLOC_000663|PGSC0003DMT400025985	PGSC0003DMB000000004:434880-439805	TCONS_00036185	0	0	0	258.691	121.215	190.097	0	0	0	167.624	217.464	131.399	22.6992	32.2576	23.7573	0	0	0
XLOC_000665|PGSC0003DMT400025988	PGSC0003DMB000000004:449038-453516	TCONS_00065632	11.081	0	25.1857	63.7084	11.4349	32.6929	0	0	0	3.81311	51.7115	105.969	24.6585	32.8241	45.1847	0	0	0
XLOC_000667|-	PGSC0003DMB000000004:524404-527307	TCONS_00053089	16.6288	0	24.3182	39.7134	16.5127	63.7084	16.1783	0	0	14.6231	236.522	19.9769	17.7293	14.6776	14.3209	0	0	0
XLOC_000668|PGSC0003DMT400026225	PGSC0003DMB000000004:527850-528566	TCONS_00016103	0	0	26.2589	415.374	403.389	219.265	0	0	0	13.3015	0	13.6256	22.0679	17.0135	29.1121	0	0	0
XLOC_000669|PGSC0003DMT400026226	PGSC0003DMB000000004:529372-529838	TCONS_00042023	0	0	0	77.7558	114.375	101.587	18.8625	0	0	14.6374	88.5702	0	46.0529	17.3861	109.799	0	0	0
XLOC_000670|PGSC0003DMT400026000,PGSC0003DMT400026001	PGSC0003DMB000000004:534854-542450	TCONS_00024850	63.7084	39.7134	0	139.258	61.0388	111.401	6.70851	0	0	7.24678	369.174	22.0469	329.072	7.52995	20.5305	0	0	0
XLOC_000671|PGSC0003DMT400026004,PGSC0003DMT400026005,PGSC0003DMT400026006	PGSC0003DMB000000004:545185-549719	TCONS_00009733	21.1626	7.12797	1.6961	63.7084	21.0908	15.6961	8.71597	0	0	5.61728	257.056	15.5064	27.418	7.57454	47.3082	0	0	0
XLOC_000672|PGSC0003DMT400026008	PGSC0003DMB000000004:553739-556665	TCONS_00066151	0	0	0	39.7134	5.05316	63.7084	0	0	0	308.537	165.683	202.219	55.2705	52.3915	73.5967	0	0	0
XLOC_000673|PGSC0003DMT400026009	PGSC0003DMB000000004:568947-570503	TCONS_00068769	0	0	0	0	5.0441	0	0	0	0	49.7761	13.9933	41.7837	48.5658	27.1629	42.8718	0	0	0
XLOC_000674|PGSC0003DMT400026010	PGSC0003DMB000000004:576320-579269	TCONS_00009661	44.3309	50.239	0	30.7894	43.6832	108.882	0	0	0	319.665	172.782	178.569	42.2543	55.6702	100.937	0	0	0
XLOC_000675|PGSC0003DMT400026012	PGSC0003DMB000000004:579819-583649	TCONS_00034249	0	0	0	0	5.04321	0	0	0	0	169.849	282.962	184.482	18.4123	31.416	41.0762	0	0	0
XLOC_000676|PGSC0003DMT400026013	PGSC0003DMB000000004:590897-591706	TCONS_00053808	0	0	0	0	5.03802	0	0	0	0	24.7711	121.562	51.2057	33.1147	15.5773	16.499	0	0	0
XLOC_000677|PGSC0003DMT400026170	PGSC0003DMB000000004:622880-628428	TCONS_00056109	0	0	0	0	5.03735	0	0	0	0	7.09279	197.914	99.9877	54.5889	19.0253	66.5816	0	0	0
XLOC_000679|PGSC0003DMT400026019,PGSC0003DMT400026020,PGSC0003DMT400026021,PGSC0003DMT400026022	PGSC0003DMB000000004:669150-673992	TCONS_00063782	10.7679	0	12.9778	0	11.1531	0	0	0	0	68.7643	69.8155	129.817	49.1811	9.58791	58.7303	0	0	0
XLOC_000680|PGSC0003DMT400026023,PGSC0003DMT400026024,PGSC0003DMT400026025,PGSC0003DMT400026026	PGSC0003DMB000000004:681097-684839	TCONS_00035819	0	0	19.0715	0	5.03454	0	0	0	0	110.747	35.5944	80.2246	49.4233	64.3991	61.8577	0	0	0
XLOC_000681|PGSC0003DMT400026027,PGSC0003DMT400026028,PGSC0003DMT400026029,PGSC0003DMT400026030,PGSC0003DMT400026031,PGSC0003DMT400026032,PGSC0003DMT400026033	PGSC0003DMB000000004:693838-697642	TCONS_00060993	21.6566	5.67925	16.9249	0	21.6452	0	0.710209	0	0	3.27665	59.734	158.636	107.582	37.9592	154.973	0	0	0
XLOC_000684|PGSC0003DMT400026038	PGSC0003DMB000000004:780975-783661	TCONS_00043700	488.797	537.737	374.84	349.968	443.058	127.674	13.5947	0	0	16.0121	0	19.9791	14.3177	11.1916	18.2938	0	0	0
XLOC_000685|PGSC0003DMT400026040	PGSC0003DMB000000004:784131-789714	TCONS_00050911	0	0	0	0	5.02516	0	0	0	0	269.749	313.543	249.105	17.2573	14.351	14.6102	0	0	0
XLOC_000686|PGSC0003DMT400026041,PGSC0003DMT400026042,PGSC0003DMT400026043	PGSC0003DMB000000004:791965-799022	TCONS_00069625	44.7991	44.6611	37.6817	18.263	44.2065	0	0	0	0	183.93	369.392	725.375	30.6159	21.9469	18.643	0	0	0
XLOC_000687|PGSC0003DMT400026044,PGSC0003DMT400026045	PGSC0003DMB000000004:869573-870595	TCONS_00049268	29.8722	0	0	46.8283	29.624	0	0	0	0	457.536	169.244	493.189	126.482	179.55	154.058	0	0	0
XLOC_000688|PGSC0003DMT400026046,PGSC0003DMT400026047	PGSC0003DMB000000004:892272-895552	TCONS_00022663	83.4868	26.8748	108.873	68.9862	79.6447	83.4536	0	0	0	15.3569	143.619	18.9397	144.316	130.641	41.6345	0	0	0
XLOC_000689|PGSC0003DMT400026048,PGSC0003DMT400026049,PGSC0003DMT400026050,PGSC0003DMT400026051	PGSC0003DMB000000004:907539-913751	TCONS_00044474	73.3249	156.706	207.813	34.1793	70.6329	67.1026	22.2608	0	0	16.417	108.538	17.3161	10.4072	119.043	11.4846	0	0	0
XLOC_000690|PGSC0003DMT400026052,PGSC0003DMT400026053	PGSC0003DMB000000004:919799-922702	TCONS_00044809	367.904	443.498	372.244	338.15	332.303	579.218	0	0	0	416.181	609.501	1009.66	95.6834	55.5012	224.333	0	0	0
XLOC_000693|PGSC0003DMT400026059	PGSC0003DMB000000004:941054-943600	TCONS_00058648	18.5297	0	0	0	18.4855	0	0	0	0	18.4319	13.5633	3.56196	67.5984	45.8733	52.4767	0	0	0
XLOC_000695|PGSC0003DMT400026065,PGSC0003DMT400026067	PGSC0003DMB000000004:961825-966450	TCONS_00060320	0	0	0	0	5.024	0	11.2688	0	0	519.85	27.3444	37.8322	43.7595	38.9885	33.8443	0	0	0
XLOC_000698|PGSC0003DMT400003750	PGSC0003DMB000000004:1014876-1015488	TCONS_00050950	0	0	0	0	5.01389	0	0	0	0	119.043	217.06	0	868.879	560.666	962.129	0	0	0
XLOC_000702|PGSC0003DMT400003740	PGSC0003DMB000000004:1060488-1067242	TCONS_00026474	133.304	56.631	182.342	330.183	125.736	222.259	0	0	0	41.872	20.4658	23.9861	255.505	12.3724	72.4952	0	0	0
XLOC_000703|PGSC0003DMT400003738,PGSC0003DMT400003739	PGSC0003DMB000000004:1088041-1097090	TCONS_00049068	18.1752	0	0	0	18.0691	0	0	0	0	190.752	217.06	18.366	624.332	255.505	12.3196	0	0	0
XLOC_000705|PGSC0003DMT400003737	PGSC0003DMB000000004:1129071-1131548	TCONS_00029500	0	0	0	0	4.99911	0	4.18385	0	0	193.046	0	311.554	126.482	10.0761	143.619	0	0	0
XLOC_000707|PGSC0003DMT400003732,PGSC0003DMT400003733,PGSC0003DMT400003734	PGSC0003DMB000000004:1140050-1145536	TCONS_00066353	15.7121	0	31.6593	0	15.7154	0	0	0	21.2812	44.5495	61.0569	125.614	23.2828	75.9416	30.253	0	0	0
XLOC_000708|PGSC0003DMT400003731	PGSC0003DMB000000004:1146890-1149441	TCONS_00020835	29.6787	0	0	46.3815	29.3373	25.5145	2.85541	0	0	49.7159	54.2718	88.6529	23.9187	6.78242	57.3176	0	0	0
XLOC_000709|-	PGSC0003DMB000000004:1194042-1204864	TCONS_00059863	8.40418	27.0745	0	0	8.94854	0	6.85874	0	0	191.895	119.043	174.359	7.9346	24.3542	179.55	0	0	0
XLOC_000711|PGSC0003DMT400003724	PGSC0003DMB000000004:1249919-1259635	TCONS_00058325	53.8751	26.6576	38.7922	33.297	52.1043	82.1709	7.52027	0	0	45.7843	47.1406	21.3089	42.6249	40.3658	54.1169	0	0	0
XLOC_000712|PGSC0003DMT400003723	PGSC0003DMB000000004:1302198-1308798	TCONS_00063600	0	0	0	0	4.99757	0	0	0	0	14.8537	7.17882	218.357	80.3254	41.5555	93.0627	0	0	0
XLOC_000713|PGSC0003DMT400003719,PGSC0003DMT400003721,PGSC0003DMT400003722	PGSC0003DMB000000004:1310845-1316158	TCONS_00026525	20.8856	28.106	21.4047	42.3643	20.8059	0	4.22754	0	0	7.20328	251.2	185.98	126.482	60.3629	27.672	0	0	0
XLOC_000714|PGSC0003DMT400003718	PGSC0003DMB000000004:1347038-1347571	TCONS_00070861	50.7836	0	0	0	49.6308	0	0	0	0	25.9684	25.3081	32.5474	6.58003	25.0332	14.0716	0	0	0
XLOC_000718|PGSC0003DMT400003706,PGSC0003DMT400003707,PGSC0003DMT400003709,PGSC0003DMT400003710,PGSC0003DMT400042052	PGSC0003DMB000000004:1437042-1447987	TCONS_00048258	0	0	0	0	4.99381	0	131.764	0	143.619	161.014	142.388	154.043	72.288	147.352	70.2396	0	0	0
XLOC_000723|PGSC0003DMT400003687,PGSC0003DMT400003688	PGSC0003DMB000000004:1497545-1500625	TCONS_00035364	0	0	0	0	4.98814	0	4.63319	38.8983	0	16.2145	56.0328	7.24635	10.3483	68.104	22.1127	0	0	0
XLOC_000724|PGSC0003DMT400003684,PGSC0003DMT400003685	PGSC0003DMB000000004:1501355-1505297	TCONS_00068814	169.673	72.0217	88.2074	439.298	154.487	272.898	0	0	0	72.4364	47.534	42.2419	42.6249	40.3658	54.1169	0	0	0
XLOC_000725|PGSC0003DMT400003681,PGSC0003DMT400003682,PGSC0003DMT400003683	PGSC0003DMB000000004:1506347-1513106	TCONS_00014391	0	0	0	0	4.97843	0	19.0755	0	0	17.7708	18.3469	48.2192	49.5774	12.9851	19.5536	0	0	0
XLOC_000726|PGSC0003DMT400003672,PGSC0003DMT400003673,PGSC0003DMT400003676,PGSC0003DMT400003679,PGSC0003DMT400003680	PGSC0003DMB000000004:1517285-1528995	TCONS_00041352	20.347	20.7319	15.7412	31.2075	20.3361	0	43.9503	80.7268	61.4739	54.995	98.7339	48.9572	45.1503	38.1132	48.5859	0	0	0
XLOC_000728|PGSC0003DMT400003667,PGSC0003DMT400003668,PGSC0003DMT400003669	PGSC0003DMB000000004:1543399-1545915	TCONS_00070086	9.47637	27.4768	0	0	9.90917	0	17.0109	0	25.3242	221.545	0	29.4661	16.3076	8.74531	11.5917	0	0	0
XLOC_000729|PGSC0003DMT400003666	PGSC0003DMB000000004:1576926-1580037	TCONS_00070750	484.001	344.248	1014.31	795.148	440.393	821.682	124.196	0	43.3098	26.7214	465.459	146.623	26.4382	127.206	133.443	0	0	0
XLOC_000730|PGSC0003DMT400003663	PGSC0003DMB000000004:1585021-1586779	TCONS_00057402	0	0	0	0	4.975	0	0	0	0	17.9532	504.545	213.918	27.6199	12.0116	16.1435	0	0	0
XLOC_000733|PGSC0003DMT400003655,PGSC0003DMT400003657	PGSC0003DMB000000004:1596083-1601386	TCONS_00060403	38.983	0	88.5086	3.63077	38.799	57.4455	0	0	0	7.89292	88.5231	64.46	16.7952	38.3496	10.9709	0	0	0
XLOC_000734|PGSC0003DMT400003653,PGSC0003DMT400003654	PGSC0003DMB000000004:1602177-1605471	TCONS_00010910	82.2057	96.4436	82.1833	161.915	79.007	104.998	32.4544	15.3569	255.73	491.649	642.369	258.124	9.81708	14.4254	18.0058	0	0	0
XLOC_000735|PGSC0003DMT400003652	PGSC0003DMB000000004:1617082-1624499	TCONS_00050640	39.128	33.3264	26.7252	60.6816	38.8764	0	0	0	19.7499	76.4898	168.454	77.1029	74.0557	19.0261	85.0993	0	0	0
XLOC_000736|PGSC0003DMT400003650,PGSC0003DMT400003651	PGSC0003DMB000000004:1654773-1664308	TCONS_00005222	39.6746	40.5781	101.572	26.2505	39.4368	0	0	0	0	4204.01	89.9555	17.4268	82.0907	113.238	86.9335	3.5914	0	0
XLOC_000737|PGSC0003DMT400003646,PGSC0003DMT400003647,PGSC0003DMT400003648,PGSC0003DMT400003649	PGSC0003DMB000000004:1665879-1674616	TCONS_00003511	16.7465	0	25.9876	15.0911	16.625	0	19.6747	0	23.9945	444.124	40.1435	569.048	80.3254	41.5555	93.0627	0	0	0
XLOC_000741|PGSC0003DMT400003643	PGSC0003DMB000000004:1756827-1763043	TCONS_00064259	24.1182	0	10.6903	63.773	24.1084	0	30.7283	31.1473	23.9447	33.88	26.7068	730.337	200.518	109.984	7.3118	0	0	0
XLOC_000745|PGSC0003DMT400003636,PGSC0003DMT400003637	PGSC0003DMB000000004:1793257-1796128	TCONS_00059709	0	0	0	0	4.96344	0	168.001	431.623	24.0279	310.05	696.789	289.932	247.277	356.481	69.627	0	0	0
XLOC_000747|PGSC0003DMT400003631,PGSC0003DMT400003632	PGSC0003DMB000000004:1831006-1837899	TCONS_00024249	7.62493	0	0	0	8.32463	0	0	0	0	401.662	22.8628	46.9826	468.364	10.1592	125.358	1.35825	0	0
XLOC_000749|PGSC0003DMT400003630	PGSC0003DMB000000004:1861575-1866475	TCONS_00068798	259.207	218.059	260.887	174.876	239.612	244.832	47.1879	0	0	23.1198	32.3348	66.9518	60.7401	24.567	35.8344	0	0	0
XLOC_000750|PGSC0003DMT400003628,PGSC0003DMT400003629	PGSC0003DMB000000004:1873133-1900868	TCONS_00068803	0	0	0	32.2357	4.96215	125.483	0	11.9881	0	16.6785	0	820.43	180.595	286.481	256.627	0	15.9934	0
XLOC_000751|-	PGSC0003DMB000000004:1873133-1900868	TCONS_00048210	10.2004	0	9.0558	0	10.665	0	26.7237	0	17.9383	20.3501	13.3383	32.2696	25.9455	16.7994	14.1805	0	18.14	0
XLOC_000752|PGSC0003DMT400003612,PGSC0003DMT400003613,PGSC0003DMT400003614,PGSC0003DMT400003615,PGSC0003DMT400003616,PGSC0003DMT400003617	PGSC0003DMB000000004:1911926-1914848	TCONS_00025645	19.7075	0	25.9676	24.8774	19.6081	0	5.19598	4.12451	0	7725.04	4697.56	3826.02	16.6718	40.5844	18.8102	0	0	0
XLOC_000754|PGSC0003DMT400003611	PGSC0003DMB000000004:1988005-1996833	TCONS_00051394	31.2786	27.8917	28.4674	22.5856	31.2783	0	186.743	168.661	119.64	281.91	202.462	116.984	135.426	27.7861	14.5757	0	0	0
XLOC_000755|PGSC0003DMT400003608	PGSC0003DMB000000004:2002228-2004492	TCONS_00012227	0	0	0	0	0	0	14.8846	0	0	15.7784	0	311.354	204.789	173.542	116.217	0	0	0
XLOC_000757|PGSC0003DMT400003601	PGSC0003DMB000000004:2030717-2032149	TCONS_00048189	0	0	0	17.7062	4.93195	0	0	0	0	4.43868	152.015	93.2979	16.2651	147.564	45.8098	12.4289	0	0
XLOC_000758|PGSC0003DMT400003598,PGSC0003DMT400003599,PGSC0003DMT400003600	PGSC0003DMB000000004:2055498-2062295	TCONS_00061962	18.3333	0	0	0	18.2842	0	7.68879	0	20.9141	15.41	38.2581	7602.73	19.7505	10.8551	20.8126	0	0	0
XLOC_000759|PGSC0003DMT400003595,PGSC0003DMT400003596,PGSC0003DMT400003597	PGSC0003DMB000000004:2115823-2119707	TCONS_00024297	32.9359	0	47.1024	86.8317	33.0911	93.3577	13.0431	0	0	2.74519	38.9365	6529.43	313.986	28.0235	214.586	0	0	0
XLOC_000760|PGSC0003DMT400003592	PGSC0003DMB000000004:2125961-2128624	TCONS_00042889	3880.59	1307.84	2284.57	2459.79	2970.94	1868.23	0	0	0	17.3359	17.4915	78.3646	63.9052	57.2836	16.3835	0	0	0
XLOC_000761|PGSC0003DMT400003336	PGSC0003DMB000000004:2147315-2150249	TCONS_00049677	0	0	0	0	4.93008	0	18.4057	0	23.4071	282.521	0	28.2443	16.5434	34.3431	22.4973	0	0	0
XLOC_000762|PGSC0003DMT400003588,PGSC0003DMT400003589,PGSC0003DMT400003590	PGSC0003DMB000000004:2157990-2165750	TCONS_00025114	3.71762	0	0	0	6.49115	0	60.8412	55.6296	52.1804	38.0927	43.6497	54.1092	15.3816	48.4359	10.4357	0	0	0
XLOC_000764|PGSC0003DMT400003584,PGSC0003DMT400003585,PGSC0003DMT400003586	PGSC0003DMB000000004:2217844-2219411	TCONS_00043706	266.27	94.8769	202.999	197.267	245.052	277.552	20.2899	0	23.7089	11.3633	26.4438	30.0387	13.9252	21.7905	15.1932	0	0	0
XLOC_000766|PGSC0003DMT400003581	PGSC0003DMB000000004:2272727-2273791	TCONS_00063238	11.0238	0	16.3113	0	11.3624	0	0	0	0	16.1361	17.7355	167.861	134.56	120.153	88.51	0	0	0
XLOC_000767|PGSC0003DMT400003578,PGSC0003DMT400003579,PGSC0003DMT400003580	PGSC0003DMB000000004:2305501-2313214	TCONS_00008501	49.8358	23.177	51.2784	52.1377	48.4653	67.2309	51.9311	0	0	58.4585	0	411.855	44.7301	50.1737	31.4789	0	0	6.9072
XLOC_000770|PGSC0003DMT400003565,PGSC0003DMT400003566,PGSC0003DMT400003567,PGSC0003DMT400003568	PGSC0003DMB000000004:2329383-2337730	TCONS_00067160	11.0094	0	0	0	11.3615	0	8.41731	14.8603	17.4145	54.4601	59.4066	331.966	14.1201	17.8881	101.276	0	0	0
XLOC_000771|PGSC0003DMT400003564	PGSC0003DMB000000004:2338023-2339031	TCONS_00004564	39.2536	16.7891	33.4141	13.1355	38.9675	0	22.2344	0	20.1192	57.8999	44.8801	512.138	57.815	15.9919	60.883	0	0	0
XLOC_000774|PGSC0003DMT400003562	PGSC0003DMB000000004:2382605-2386918	TCONS_00070403	0	0	18.9659	0	4.90986	0	0	0	0	212.355	222.797	40.0559	43.5643	32.2836	37.3226	0	0	0
XLOC_000781|PGSC0003DMT400003547,PGSC0003DMT400003548	PGSC0003DMB000000004:2472077-2478229	TCONS_00044068	0	0	9.00564	0	4.90228	0	0	0	0	73.5234	98.1895	120.563	41.9274	10.7207	70.8272	0	0	0
XLOC_000783|PGSC0003DMT400003544,PGSC0003DMT400003545	PGSC0003DMB000000004:2501245-2505153	TCONS_00014794	0	0	15.279	0	4.90137	0	0	0	0	4.1364	186.029	21.2255	48.2921	106.255	70.7192	0	0	0
XLOC_000785|PGSC0003DMT400003538,PGSC0003DMT400003539	PGSC0003DMB000000004:2524564-2533738	TCONS_00069640	17.7905	20.4681	21.8777	0	17.6791	0	17.9058	0	0	24.1244	387.996	11.5715	16.1097	35.4312	25.7611	0	0	0
XLOC_000786|PGSC0003DMT400003537	PGSC0003DMB000000004:2539534-2541105	TCONS_00037104	42.9724	22.0555	22.5105	57.4062	42.4657	59.0914	0	0	0	4.2956	56.0023	40.3909	26.2285	14.528	23.559	0	0	0
XLOC_000787|PGSC0003DMT400003534	PGSC0003DMB000000004:2547868-2556775	TCONS_00069330	494.508	511.192	447.638	310.646	448.717	262.246	0	0	5.21018	7602.73	171.097	29.5947	19.1215	34.7243	28.6943	0	0	0
XLOC_000788|PGSC0003DMT400003533	PGSC0003DMB000000004:2568612-2574431	TCONS_00058082	7.1218	0	0	0	8.09023	0	0	0	0	329.29	26.7441	40.321	18.3105	29.1629	13.9616	0	0	0
XLOC_000789|PGSC0003DMT400003530,PGSC0003DMT400003531,PGSC0003DMT400003532	PGSC0003DMB000000004:2580389-2584189	TCONS_00071084	0	0	0	0	4.89872	0	0	0	0	80.1601	15.4825	49.367	64.7275	89.4491	35.4228	0	0	0
XLOC_000790|PGSC0003DMT400003528,PGSC0003DMT400003529	PGSC0003DMB000000004:2591111-2594969	TCONS_00009178	59.5029	22.7646	42.7438	30.2254	57.1939	0	0	0	0	211.147	103.473	282.494	20.1186	29.1665	47.6292	0	0	0
XLOC_000791|PGSC0003DMT400003523,PGSC0003DMT400003524,PGSC0003DMT400003525,PGSC0003DMT400003526,PGSC0003DMT400003527	PGSC0003DMB000000004:2595637-2603052	TCONS_00044754	0	0	0	10.2464	4.89569	0	25.8423	25.1924	33.8109	258.724	47.682	15.8659	17.5351	146.371	48.2576	0	0	0
XLOC_000792|-	PGSC0003DMB000000004:2621982-2632161	TCONS_00047407	36.5468	45.2486	67.8985	81.4414	36.4751	53.4265	0	0	0	11.062	27.8768	41.3822	38.8506	16.3204	37.382	4.38767	0	9.02728
XLOC_000793|-	PGSC0003DMB000000004:2633932-2637987	TCONS_00000111	11.9835	0	0	22.74	12.3014	0	3.92772	0	16.4321	6.66794	37.4253	28.7559	28.6316	20.7572	54.6304	0	0	0
XLOC_000802|PGSC0003DMT400001416,PGSC0003DMT400001418	PGSC0003DMB000000004:2856545-2865751	TCONS_00028969	0	0	0	0	4.88748	0	0	0	0	19.0825	27.2811	23.0406	96.2386	0	288.802	0	0	0
XLOC_000803|PGSC0003DMT400001411,PGSC0003DMT400001412,PGSC0003DMT400001413,PGSC0003DMT400001414	PGSC0003DMB000000004:2876588-2886372	TCONS_00031862	10.9107	20.208	39.5181	0	11.3028	0	0	0	0	21.398	282.494	32.8112	20.6671	27.004	14.0433	0	0	0
XLOC_000804|PGSC0003DMT400001410	PGSC0003DMB000000004:2886653-2890355	TCONS_00065551	13.6717	0	0	0	14.0404	0	0	0	0	232.819	24.3525	100.066	12.8534	14.891	38.3811	0	0	0
XLOC_000806|PGSC0003DMT400001405	PGSC0003DMB000000004:2912882-2915125	TCONS_00034319	8.72042	0	0	0	9.16991	0	0	0	0	35.8832	40.3888	53.4259	9.44714	8.93611	27.5939	0	0	0
XLOC_000807|-	PGSC0003DMB000000004:2950381-2960508	TCONS_00033684	41.1672	21.0011	49.2824	43.4225	40.8732	0	53.7121	45.4041	28.1923	42.0851	49.3306	19.277	23.2125	47.0586	0	0	0	0
XLOC_000808|PGSC0003DMT400001400,PGSC0003DMT400001401	PGSC0003DMB000000004:2975422-2978638	TCONS_00015175	0	0	0	0	4.88631	0	0	0	0	4.82503	52.5328	40.4598	51.2152	52.3818	67.3627	0	0	0
XLOC_000809|PGSC0003DMT400001399	PGSC0003DMB000000004:2990253-2991409	TCONS_00043029	0	0	0	0	4.88093	0	21.8669	76.6339	9.31325	40.4243	47.2911	43.4634	20.2032	82.0671	110.525	0	0	0
XLOC_000811|PGSC0003DMT400001396	PGSC0003DMB000000004:3050970-3054684	TCONS_00003226	0	0	0	0	4.86307	0	12.499	0	0	19.1201	24.2796	24.078	29.779	17.3029	38.1097	0	0	0
XLOC_000812|PGSC0003DMT400001392	PGSC0003DMB000000004:3055758-3062467	TCONS_00018761	58.0403	45.2611	49.6194	109.202	55.7971	105.618	0	0	0	3.69314	56.0315	90.9268	34.9197	33.5689	129.819	0	0	0
XLOC_000813|PGSC0003DMT400001390,PGSC0003DMT400001391	PGSC0003DMB000000004:3064033-3073415	TCONS_00004513	16.1009	8.38538	0	33.1558	16.0323	0	0	0	0	11.3186	58.9038	23.1888	255.965	13.2816	165.062	0	0	0
XLOC_000814|PGSC0003DMT400001388,PGSC0003DMT400001389	PGSC0003DMB000000004:3097295-3106322	TCONS_00059648	0	0	0	0	4.85936	0	16.0328	0	19.331	20.2846	324.887	10.6152	19.8735	15.4224	24.9919	0	0	0
XLOC_000815|PGSC0003DMT400001383,PGSC0003DMT400001384	PGSC0003DMB000000004:3113341-3117680	TCONS_00005213	25.0737	23.5931	51.9254	17.9868	25.2109	0	5.83683	0	0	6.59874	421.334	30.3884	25.1281	28.8524	25.8299	0	0	0
XLOC_000817|PGSC0003DMT400001379,PGSC0003DMT400001380,PGSC0003DMT400001381	PGSC0003DMB000000004:3155493-3163842	TCONS_00041046	5.52883	0	0	0	7.42015	0	13.7946	0	0	17.1845	90.0197	15.1132	20.0839	19.9179	19.4184	0	7.70407	0
XLOC_000820|PGSC0003DMT400032802,PGSC0003DMT400032803,PGSC0003DMT400032804	PGSC0003DMB000000004:3189847-3193236	TCONS_00027669	18.0005	0	25.8353	37.1095	17.9188	0	200.049	126.809	328.791	10.6152	24.3525	40.4598	63.9052	57.2836	16.3835	0	0	0
XLOC_000821|PGSC0003DMT400032805,PGSC0003DMT400032806,PGSC0003DMT400032808	PGSC0003DMB000000004:3196056-3201826	TCONS_00011916	18.1981	0	0	21.9298	18.1333	0	0	0	0	165.062	50.6557	97.6162	87.2248	19.2403	27.4872	0	0	0
XLOC_000822|PGSC0003DMT400032809	PGSC0003DMB000000004:3269967-3270547	TCONS_00030998	0	0	0	0	4.85354	0	275.933	333.769	420.74	273.896	232.396	200.235	354.729	68.2643	188.237	0	0	0
XLOC_000823|PGSC0003DMT400032810,PGSC0003DMT400032811	PGSC0003DMB000000004:3298847-3302617	TCONS_00029311	23.8385	0	17.1703	26.8294	23.8078	40.3782	0	0	0	90.0197	297.501	280.881	94.2715	36.9824	96.0728	0	0	0
XLOC_000825|PGSC0003DMT400032814,PGSC0003DMT400032815,PGSC0003DMT400032816,PGSC0003DMT400032818	PGSC0003DMB000000004:3311978-3322604	TCONS_00039871	34.8163	18.2484	35.9683	47.6092	34.9088	0	0	0	0	2.60084	80.1601	35.8832	284.567	335.802	206.703	4.83755	0	0
XLOC_000826|PGSC0003DMT400032819,PGSC0003DMT400032820,PGSC0003DMT400032821,PGSC0003DMT400032822,PGSC0003DMT400032823	PGSC0003DMB000000004:3325860-3328836	TCONS_00064625	8.23623	23.1639	19.0635	8.46944	8.79476	0	23.61	49.2317	102.188	1.81172	211.147	258.724	133.535	88.1069	133.255	5.07781	0	0
XLOC_000827|PGSC0003DMT400032824,PGSC0003DMT400032827	PGSC0003DMB000000004:3340701-3345238	TCONS_00022016	0	0	20.7801	0	4.84788	0	27.2428	0	0	20.9655	37.1245	23.4595	205.107	179.9	220.825	0	0	0
XLOC_000829|PGSC0003DMT400032830,PGSC0003DMT400032831,PGSC0003DMT400032832,PGSC0003DMT400032833	PGSC0003DMB000000004:3365938-3369507	TCONS_00033289	9.05082	34.0963	0	0	9.51404	0	0	0	0	255.965	13.2816	165.062	354.729	68.2643	188.237	9.12816	0	0
XLOC_000831|PGSC0003DMT400032835,PGSC0003DMT400032836	PGSC0003DMB000000004:3396890-3402992	TCONS_00066174	19.2342	22.7165	0	0	19.2316	0	17.815	0	0	129.298	514.2	7.16856	302.928	218.664	236.809	0	0	0
XLOC_000833|PGSC0003DMT400032840	PGSC0003DMB000000004:3411094-3414779	TCONS_00019582	22.8931	0	25.1267	33.0487	22.7549	0	0	0	0	254.407	14.0669	14.8356	32.9213	28.7973	67.1769	1.9104	0	1.56611
XLOC_000834|PGSC0003DMT400032841,PGSC0003DMT400032842	PGSC0003DMB000000004:3417981-3423179	TCONS_00028082	67.3251	65.763	54.8149	114.547	64.7289	81.4478	0	0	0	354.729	68.2643	188.237	13.071	11.594	215.651	0	0	0
XLOC_000835|PGSC0003DMT400032843,PGSC0003DMT400032844	PGSC0003DMB000000004:3424309-3425459	TCONS_00039243	0	0	0	0	4.84765	0	0	0	0	128.778	203.49	75.3448	64.5296	29.3908	45.1968	6.54738	0	0
XLOC_000837|PGSC0003DMT400032846	PGSC0003DMB000000004:3445893-3446929	TCONS_00020995	0	0	0	51.5389	4.83899	0	67.1043	112.032	102.304	133.535	88.1069	133.255	56.6203	58.701	43.996	0	0	0
XLOC_000840|PGSC0003DMT400032851	PGSC0003DMB000000004:3469105-3470202	TCONS_00063393	0	59.6298	0	0	0	0	14.813	0	7.16553	43.9808	258.724	20.1892	22.9761	19.6167	100.003	0	0	0
XLOC_000843|PGSC0003DMT400032854,PGSC0003DMT400032855	PGSC0003DMB000000004:3494622-3501841	TCONS_00043128	0	0	0	0	4.82296	0	0	0	0	122.934	90.9268	84.352	84.9418	38.0641	152.53	0	0	0
XLOC_000845|PGSC0003DMT400032859,PGSC0003DMT400032860,PGSC0003DMT400032861	PGSC0003DMB000000004:3509882-3511806	TCONS_00022739	0	0	0	0	4.82281	0	0	0	6.7977	19.9322	39.6139	38.3588	14.4448	0	28.4891	15.8958	0	32.026
XLOC_000846|PGSC0003DMT400032862	PGSC0003DMB000000004:3514107-3517691	TCONS_00006945	116.973	78.6188	97.7935	102.464	110.533	89.263	17.2176	46.1204	14.7456	8.67726	90.0197	232.819	135.22	149.531	120.455	0	0	0
XLOC_000848|PGSC0003DMT400032865	PGSC0003DMB000000004:3533274-3534074	TCONS_00066600	22.1288	260.277	0	159.124	22.017	76.5921	0	0	0	0	282.494	23.5447	24.8753	24.6785	34.2872	0	0	0
XLOC_000849|PGSC0003DMT400052253,PGSC0003DMT400052255	PGSC0003DMB000000004:3554290-3556620	TCONS_00062504	41.7615	20.2207	19.8066	21.3329	41.3566	0	6.20706	0	0	117.543	56.0315	21.98	66.3739	22.9384	0	0	0	0
XLOC_000850|PGSC0003DMT400052251	PGSC0003DMB000000004:3595825-3603174	TCONS_00048404	74.1559	102.95	29.771	73.8972	71.6203	87.2029	0	0	0	725.184	210.73	2232.42	441.078	307.568	594.858	0	0	0
XLOC_000851|PGSC0003DMT400052250	PGSC0003DMB000000004:3604083-3610819	TCONS_00031371	419.969	296.11	483.374	397.392	383.321	216.258	0	0	0	3.18083	329.29	16.6709	870.619	102.962	511.705	0	0	0
XLOC_000852|PGSC0003DMT400052246,PGSC0003DMT400052247,PGSC0003DMT400052248,PGSC0003DMT400052249	PGSC0003DMB000000004:3612218-3625167	TCONS_00013997	12.9021	0	0	41.4198	13.2038	0	12.865	14.3453	19.8308	0	47.0793	273.896	555.567	69.2511	10.1469	0	0	0
XLOC_000853|PGSC0003DMT400052242	PGSC0003DMB000000004:3637379-3640618	TCONS_00052505	3.84303	77.3801	92.8764	0	6.55163	0	5.34508	398.462	0	8.84468	33.8183	42.7887	244.409	406.637	435.015	0	0	0
XLOC_000857|PGSC0003DMT400052239,PGSC0003DMT400052240	PGSC0003DMB000000004:3686315-3689065	TCONS_00039251	178.292	60.1737	181.322	295.13	166.259	341.094	208.154	359.346	113.618	51.6371	157.761	111.312	153.263	114.324	84.3683	0	0	0
XLOC_000860|PGSC0003DMT400052234,PGSC0003DMT400052235	PGSC0003DMB000000004:3743037-3750712	TCONS_00031170	13.7232	0	16.8714	0	14.0739	0	67.1043	112.032	18.3414	246.535	61.7176	68.79	210.988	44.018	220.839	0	0	0
XLOC_000861|PGSC0003DMT400052233	PGSC0003DMB000000004:3754089-3754993	TCONS_00061220	31.1635	65.9778	40.4034	34.9392	31.1418	0	3.77188	278.828	153.493	52.783	31.725	29.227	69.458	18.5497	105.586	0	0	0
XLOC_000862|PGSC0003DMT400052231,PGSC0003DMT400052232	PGSC0003DMB000000004:3779456-3782526	TCONS_00048422	67.9404	25.2755	60.3649	0	65.5032	0	14.3102	0	7.94759	18.4541	84.352	23.0419	17.5927	18.5762	18.1699	0	0	0.615531
XLOC_000867|PGSC0003DMT400052223,PGSC0003DMT400052224	PGSC0003DMB000000004:3856946-3860993	TCONS_00023116	62.3283	33.1969	29.596	36.4544	60.1815	0	0	0	0	3.7231	80.1601	23.5447	86.675	31.5556	26.8327	4.83022	0	0
XLOC_000868|PGSC0003DMT400052219,PGSC0003DMT400052220,PGSC0003DMT400052221	PGSC0003DMB000000004:3861961-3867743	TCONS_00052010	0	0	16.6055	0	4.82217	0	0	0	0	2.41047	211.147	0	0	74.1778	115.267	0	0	0
XLOC_000869|PGSC0003DMT400052217	PGSC0003DMB000000004:3868341-3869622	TCONS_00005235	22.9438	0	43.1109	19.0299	22.87	0	41.8638	0	0	133.585	0	0	123.324	99.1901	74.7913	0	0	0
XLOC_000870|PGSC0003DMT400052214,PGSC0003DMT400052215,PGSC0003DMT400052216	PGSC0003DMB000000004:3875390-3877119	TCONS_00043376	164.427	195.174	443.378	300.804	151.507	235.064	0	0	23.162	20.3583	32.38	27.853	153.142	97.7549	30.3958	0	0	0
XLOC_000871|PGSC0003DMT400052213	PGSC0003DMB000000004:3896756-3900988	TCONS_00048409	192.359	188.17	107	93.8635	180.085	52.0597	3.0871	2.4765	1.8216	27.8477	54.5971	23.6562	36.427	25.599	20.2667	0	0.615531	5.1024
XLOC_000873|PGSC0003DMT400052211	PGSC0003DMB000000004:3928621-3931313	TCONS_00017422	20.2385	74.058	0	0	20.2261	0	11.6758	64.739	0	5.76117	0	17.1348	106.882	32.6353	73.0048	0	0	0
XLOC_000875|PGSC0003DMT400052205,PGSC0003DMT400052206	PGSC0003DMB000000004:3959263-3966138	TCONS_00058932	10.0875	0	0	0	10.5151	0	0	0	0	11.2112	11.4476	0	138.14	18.9616	10	0	0	0
XLOC_000879|PGSC0003DMT400052194,PGSC0003DMT400052197	PGSC0003DMB000000004:3979962-3987622	TCONS_00031756	0	0	17.0283	0	4.80228	0	7.19516	0	0	8.51643	0	0	34.6448	24.3804	72.1484	0	0	0
XLOC_000881|PGSC0003DMT400052188,PGSC0003DMT400052189,PGSC0003DMT400052190	PGSC0003DMB000000004:4021163-4024275	TCONS_00003401	0	0	0	0	4.80055	0	6.31194	0	0	9.35752	0	16.1903	201.84	98.8417	109.399	0	0	0
XLOC_000882|PGSC0003DMT400052187	PGSC0003DMB000000004:4026159-4030045	TCONS_00016992	18.5532	0	25.8052	52.9513	18.4968	0	0	0	0	1.4129	0	0	71.4158	112.061	81.3137	0	0	0
XLOC_000883|PGSC0003DMT400052182,PGSC0003DMT400052183,PGSC0003DMT400052184,PGSC0003DMT400052185	PGSC0003DMB000000004:4037036-4040947	TCONS_00054457	334.171	435.92	180.79	381.361	305.13	0	11.4438	0	0	3.76764	9.10345	23.0784	48.472	55.675	25.8952	0.919989	0	0
XLOC_000884|PGSC0003DMT400052179,PGSC0003DMT400052180,PGSC0003DMT400052181	PGSC0003DMB000000004:4044116-4052474	TCONS_00047925	25.0409	21.4203	15.4133	12.3219	25.1173	0	0	0	0	37.1892	35.124	48.9086	28.0188	12.0815	43.2894	0	0	0
XLOC_000885|PGSC0003DMT400052172,PGSC0003DMT400052173,PGSC0003DMT400052174,PGSC0003DMT400052175,PGSC0003DMT400052176,PGSC0003DMT400052177,PGSC0003DMT400052178	PGSC0003DMB000000004:4052611-4055244	TCONS_00070962	0	0	0	0	4.79813	0	0	0	0	4.15103	0	0	16.5114	27.7664	34.6916	0	0	0
XLOC_000889|PGSC0003DMT400052159,PGSC0003DMT400052165	PGSC0003DMB000000004:4216770-4231060	TCONS_00007843	19.7993	34.3079	22.9514	0	19.759	0	24.8191	15.7609	17.6483	3.3219	0	0	190.13	16.7863	37.4639	0	0	0
XLOC_000890|-	PGSC0003DMB000000004:4232110-4246157	TCONS_00027926	13.7532	0	7.12196	0	14.0982	0	8.79206	0	18.9651	4.52559	0	7.39342	3.92013	0	0	196.403	0	88.8136
XLOC_000894|PGSC0003DMT400052144	PGSC0003DMB000000004:4308859-4329670	TCONS_00021942	8.72031	0	29.1538	0	9.16398	0	0	0	0	78.6662	263.044	172.387	0	0	0	73.0875	27.9197	39.9263
XLOC_000897|PGSC0003DMT400052139	PGSC0003DMB000000004:4437073-4452781	TCONS_00039298	34.0592	13.2087	30.5267	32.1336	34.299	0	2.6265	0	0	5.57806	0	0	3.92013	0	0	55.1079	59.4821	48.4396
XLOC_000898|-	PGSC0003DMB000000004:32242-54124	TCONS_00070801	19.8468	0	28.954	32.2356	19.8125	0	0	0	0	50.0998	67.6191	62.1088	4.76159	0	0	66.9	0	88.3
XLOC_000899|PGSC0003DMT400026072,PGSC0003DMT400026073,PGSC0003DMT400026074,PGSC0003DMT400026075	PGSC0003DMB000000004:112205-115891	TCONS_00002808	0	0	18.3511	0	4.79643	0	0	22.3314	6.60961	22.5957	14.7438	25.2557	0	0	0	24.7201	36.1674	0
XLOC_000901|PGSC0003DMT400026079,PGSC0003DMT400026080	PGSC0003DMB000000004:140688-146639	TCONS_00030858	0	0	0	0	4.79234	0	0	8.56132	0	66.9352	106.755	86.172	0	76.5606	0	65.28	0	284.741
XLOC_000905|-	PGSC0003DMB000000004:189011-189480	TCONS_00042005	35.4038	0	0	11.2462	35.6165	0	0	122.135	61.4871	207.546	305.072	269.145	0	0	0	658.4	42.5	0
XLOC_000906|PGSC0003DMT400026091,PGSC0003DMT400026093	PGSC0003DMB000000004:189859-195052	TCONS_00069778	0	0	17.4626	0	4.78115	0	0	6.689	0	7.43849	8.85668	9.19357	4.01799	0	0	39.84	0	17.9025
XLOC_000907|PGSC0003DMT400026094,PGSC0003DMT400026095	PGSC0003DMB000000004:202175-205625	TCONS_00010227	45.7321	28.187	28.8001	38.7508	44.9829	0	0	0	0	2.40631	10.7161	0	0	0	0	97.1628	151.846	120.928
XLOC_000908|PGSC0003DMT400026096	PGSC0003DMB000000004:224037-226416	TCONS_00067820	11.1002	37.136	37.9022	0	11.4492	0	0	9.251	103.672	132.179	252.056	185.632	4.01799	0	1.2	88.4763	56.4483	150.714
XLOC_000909|PGSC0003DMT400026215	PGSC0003DMB000000004:242084-323383	TCONS_00031296	72.7014	35.7091	94.1934	106.208	70.2367	0	0	0	0	3.36362	0	0	0	2.3	0	87.6783	89.8022	162.996
XLOC_000912|PGSC0003DMT400026117,PGSC0003DMT400026118,PGSC0003DMT400026119	PGSC0003DMB000000004:351231-355434	TCONS_00048323	0	0	0	0	4.76782	0	35.6484	0	0	45.0161	34.118	48.03	14.1852	0	0	25.52	181.2	0
XLOC_000917|PGSC0003DMT400026128,PGSC0003DMT400026129	PGSC0003DMB000000004:376651-393275	TCONS_00055132	0	0	0	0	4.75138	0	0	0	0	0	0	0	0	0	0	0	46.1852	212.3
XLOC_000919|PGSC0003DMT400026135,PGSC0003DMT400026136	PGSC0003DMB000000004:403006-411375	TCONS_00054144	0	0	0	0	4.73908	0	110.001	139.718	112.779	132.271	186.655	114.136	0	0	0	0	56.3888	77.7117
XLOC_000922|PGSC0003DMT400026138	PGSC0003DMB000000004:428591-430384	TCONS_00018773	0	0	0	0	4.73738	0	14.4958	0	0	6.09095	0	0	0	0	0	313.92	0	81.1
XLOC_000925|PGSC0003DMT400026148,PGSC0003DMT400026149,PGSC0003DMT400026150,PGSC0003DMT400026151,PGSC0003DMT400026152	PGSC0003DMB000000004:463451-471280	TCONS_00036970	49.3192	10.2207	27.1256	35.4726	48.0215	36.6446	0	0	0	0	0	0	0	0	0	88.5	321.7	0
XLOC_000927|-	PGSC0003DMB000000004:524404-527307	TCONS_00033503	25.0851	11.1121	0	45.8262	25.2346	0	0	0	0	48.0778	93.645	69.3399	0	0	0	3.92013	986.1	0
XLOC_000930|PGSC0003DMT400026159,PGSC0003DMT400026160,PGSC0003DMT400026161,PGSC0003DMT400026162,PGSC0003DMT400026163,PGSC0003DMT400026164,PGSC0003DMT400026165,PGSC0003DMT400026166,PGSC0003DMT400026167	PGSC0003DMB000000004:570975-574715	TCONS_00044999	5.06646	0	0	0	7.15623	0	0	0	0	0	0	0	0	0	0	94.7616	0	22.22
XLOC_000931|PGSC0003DMT400026168	PGSC0003DMB000000004:596542-601335	TCONS_00059934	11.7434	0	0	18.7375	12.0316	0	31.0388	0	24.2809	14.7139	0	21.9509	0	0	0	325.89	15.0168	441.078
XLOC_000935|PGSC0003DMT400097775	PGSC0003DMB000000004:677254-679649	TCONS_00031887	63.2743	94.6194	237.786	32.2884	60.6313	52.7307	73.2391	74.9852	34.2756	0	0	0	0	0	0	133.92	0	98.5
XLOC_000938|PGSC0003DMT400026178	PGSC0003DMB000000004:713062-715560	TCONS_00032294	27.0167	10.7862	23.1639	32.8611	26.9766	0	5.6484	0	0	7.31597	0	0	0	0	0	86.4732	143.206	219.299
XLOC_000939|PGSC0003DMT400026179,PGSC0003DMT400026180,PGSC0003DMT400026181	PGSC0003DMB000000004:737977-740305	TCONS_00011977	0	23.8181	13.3702	0	4.73129	0	135.013	200.168	282.579	3.76597	0	7.79646	0	0	0	0.6625	24.936	54.2819
XLOC_000940|PGSC0003DMT400026187,PGSC0003DMT400026188,PGSC0003DMT400026189	PGSC0003DMB000000004:812642-817327	TCONS_00026551	51.7532	15.7895	50.763	33.5949	50.6026	0	29.3693	0	0	24.9909	45.6991	38.3809	1.1457	5.1571	7.259	0	98.2	45.2
XLOC_000941|PGSC0003DMT400026190,PGSC0003DMT400026191,PGSC0003DMT400026192	PGSC0003DMB000000004:818148-820573	TCONS_00053081	2.6831	42.9227	193.035	9.93024	5.96705	0	17.1184	24.2985	29.4462	10.9882	0	0	0	0	0	30.4615	19.1741	49.7695
XLOC_000944|PGSC0003DMT400094545	PGSC0003DMB000000004:835996-839491	TCONS_00046693	60.9967	22.8145	64.0237	33.9246	59.0099	44.4349	10.1655	41.8792	53.3409	1.74008	0	0	6.81547	0	0	29.1457	65.1571	77.259
XLOC_000948|PGSC0003DMT400026202	PGSC0003DMB000000004:858307-861729	TCONS_00010635	18.0444	19.8088	35.5249	0	17.9378	0	26.2277	22.8116	25.8687	6.17951	0	0	7.72209	0	0	27.6008	76.5606	0
XLOC_000950|PGSC0003DMT400026205	PGSC0003DMB000000004:876123-878078	TCONS_00044216	0	0	0	0	4.72304	0	26.6015	0	10.6654	20.0934	0	12.9209	0	0	0	31.1506	24.0971	41.3518
XLOC_000951|PGSC0003DMT400026206,PGSC0003DMT400026207,PGSC0003DMT400026208,PGSC0003DMT400026209	PGSC0003DMB000000004:923166-928726	TCONS_00059100	98.4124	115.461	48.3616	87.1909	93.4841	131.612	2.0554	0	0	0	0	0	0	0	2.16952	29.643	21.2154	18.2226
XLOC_000955|PGSC0003DMT400003517,PGSC0003DMT400003518	PGSC0003DMB000000004:1017847-1023767	TCONS_00044261	95.9967	40.4102	108.447	40.2278	91.8836	0	38.7071	0	23.3345	19.331	0	40.0618	2.16952	0	4.2592	27.0353	0	44.2592
XLOC_000956|PGSC0003DMT400003515,PGSC0003DMT400003516	PGSC0003DMB000000004:1028702-1044202	TCONS_00008100	20.9208	0	19.328	26.2695	20.8568	0	1078.59	261.053	590.539	441.078	307.568	594.858	0	16.0146	20.6114	43.6916	268.841	45.8453
XLOC_000957|-	PGSC0003DMB000000004:1067291-1084042	TCONS_00028750	5.77988	0	0	0	7.49477	0	0	0	0	5.26472	0	0	11.8315	0	0	9.08908	21.5058	22.553
XLOC_000958|PGSC0003DMT400003509,PGSC0003DMT400003510	PGSC0003DMB000000004:1088041-1097090	TCONS_00034818	18.1853	0	0	0	18.0987	0	0	0	0	1.41921	0	0	0	0	0	441.078	307.568	594.858
XLOC_000959|PGSC0003DMT400003507,PGSC0003DMT400003508	PGSC0003DMB000000004:1101845-1106807	TCONS_00026862	0	0	0	0	4.71542	0	5.62997	0	17.3011	6.75892	0	0	17.2016	0	0	17.2016	17.4392	0
XLOC_000962|PGSC0003DMT400003490,PGSC0003DMT400003494	PGSC0003DMB000000004:1155735-1178937	TCONS_00056659	39.4102	13.8739	51.2217	79.3051	39.1571	41.8473	60.7585	58.986	47.2362	3.93777	0	17.9258	3.87178	0	0	3.87178	24.0971	41.3518
XLOC_000963|PGSC0003DMT400003487	PGSC0003DMB000000004:1184711-1186531	TCONS_00040981	46.3058	0	0	39.6439	45.531	0	0	0	0	4.57292	0	0	0	0	1.455	135.22	149.531	120.455
XLOC_000964|PGSC0003DMT400003486	PGSC0003DMB000000004:1205052-1208100	TCONS_00053133	22.7274	0	18.007	96.8924	22.5749	124.609	25.8925	0	13.0153	0	0	0	0	0	1.455	41.8584	53.5876	30.3905
XLOC_000969|PGSC0003DMT400003477	PGSC0003DMB000000004:1264434-1267284	TCONS_00027856	0	0	0	0	4.70821	0	8.73371	0	0	36.7218	47.0655	27.9793	0	0	0	31.1506	0	8.48406
XLOC_000970|PGSC0003DMT400003474,PGSC0003DMT400003475,PGSC0003DMT400003476	PGSC0003DMB000000004:1291164-1293599	TCONS_00047085	0	0	0	0	4.70602	0	1827.44	1879.07	1208.18	3.72748	0	0	0	0	0	6.00718	97.5	86.1
XLOC_000971|PGSC0003DMT400003472,PGSC0003DMT400003473	PGSC0003DMB000000004:1297708-1298710	TCONS_00051155	268.767	384.597	43.112	199.884	245.828	31.6851	3069.36	3363	2315.38	4233.22	3407.08	3006.68	8.73371	0	0	27.0353	392.717	2548.29
XLOC_000972|PGSC0003DMT400003469,PGSC0003DMT400003470,PGSC0003DMT400003471	PGSC0003DMB000000004:1302198-1308798	TCONS_00056087	9.40856	0	0	25.4441	9.84532	0	151.583	143.982	101.052	5.88992	0	0	3.06	9.3174	0	187.777	84.1007	197.915
XLOC_000973|PGSC0003DMT400003467	PGSC0003DMB000000004:1316233-1319762	TCONS_00067192	39.7931	22.6931	17.3709	44.6079	39.5198	0	10.7104	0	0	7.93247	0	0	0	0	0	4.36854	19.0347	15.343
XLOC_000974|PGSC0003DMT400003463,PGSC0003DMT400003464,PGSC0003DMT400003465	PGSC0003DMB000000004:1321767-1326532	TCONS_00012528	5.66133	0	0	0	7.46254	0	25.4841	0	0	3.72494	0	0	0	0	0	21.4466	28.6316	46.8441
XLOC_000975|PGSC0003DMT400003461,PGSC0003DMT400003462	PGSC0003DMB000000004:1332249-1335307	TCONS_00021013	40.0994	0	99.8142	25.9043	39.694	0	0	0	0	77.4113	9.52263	19.6073	8.29433	0	0	28.8	96.2386	19.4289
XLOC_000976|PGSC0003DMT400003460	PGSC0003DMB000000004:1337301-1337960	TCONS_00053550	36.8201	0	38.8969	31.149	36.7657	66.3246	143.06	93.3174	162.079	0	0	0	0	0	0	41.8584	53.5876	30.3905
XLOC_000977|PGSC0003DMT400003459	PGSC0003DMB000000004:1338386-1339471	TCONS_00042698	2.38934	0	31.8183	0	5.84974	0	22.3983	0	35.0165	16.0477	0	29.929	1.7216	2.2937	1.4129	16.7216	22.2937	15.4129
XLOC_000978|PGSC0003DMT400003458	PGSC0003DMB000000004:1340029-1345490	TCONS_00048344	115.477	74.7102	46.2575	83.4956	109.103	44.6818	0	0	0	5.49157	38.0099	25.2297	9.78431	9.3949	0	9.78431	89.3949	39.411
XLOC_000979|PGSC0003DMT400003457	PGSC0003DMB000000004:1348289-1350332	TCONS_00050496	245.901	224.643	199.472	243.036	225.292	209.187	2.3983	0	0	8.81006	11.9536	16.1008	5.41515	0	0	55.0948	108.011	96.5263
XLOC_000980|PGSC0003DMT400003455	PGSC0003DMB000000004:1353714-1358766	TCONS_00043983	24.4906	0	25.8058	18.4102	24.473	0	0	0	0	6.60783	0	0	0	0	0	219.311	110.903	0
XLOC_000981|PGSC0003DMT400003453,PGSC0003DMT400003454	PGSC0003DMB000000004:1391054-1392839	TCONS_00066009	0	0	0	0	4.68908	0	56.3022	30.1063	43.0624	0	0	40.5947	17.8635	11.0454	4.7386	25.9895	16.0446	10.0608
XLOC_000982|PGSC0003DMT400003448,PGSC0003DMT400003449,PGSC0003DMT400003450,PGSC0003DMT400003451	PGSC0003DMB000000004:1400232-1405816	TCONS_00021021	0	0	0	0	4.68112	0	12.8588	0	15.7566	11.0899	0	15.0983	5.41515	0	0	32.9213	28.7973	67.1769
XLOC_000983|PGSC0003DMT400003446,PGSC0003DMT400003447	PGSC0003DMB000000004:1406318-1412499	TCONS_00053656	63.3316	22.3262	20.7394	45.4706	60.7079	87.9261	9.01906	0	0	10.8911	0	22.5245	11.3091	10.7463	21.9491	13.071	11.594	215.651
XLOC_000985|PGSC0003DMT400003443	PGSC0003DMB000000004:1474430-1475239	TCONS_00064589	0	32.295	0	0	4.67998	0	11.745	0	0	16.418	21.2223	14.911	12.4399	0	0	12.3441	0	16.8763
XLOC_000986|-	PGSC0003DMB000000004:1546868-1553629	TCONS_00040219	12.8694	0	0	0	13.1572	0	0	0	0	21.4491	37.1754	35.4556	6.03101	0	0	41.032	24.0529	53.8659
XLOC_000987|-	PGSC0003DMB000000004:1556287-1560809	TCONS_00055776	0	0	0	0	4.67201	0	16.1653	0	0	12.1621	0	22.9784	0	0	0	4.61872	20.6192	27.3815
XLOC_000989|PGSC0003DMT400003437	PGSC0003DMB000000004:1564651-1569819	TCONS_00011950	80.6034	41.3296	57.3679	61.527	77.5995	0	0	0	0	3.83245	0	0	0.302815	0	0	41.032	24.0529	53.8659
XLOC_000991|PGSC0003DMT400003431,PGSC0003DMT400003432,PGSC0003DMT400003433	PGSC0003DMB000000004:1629033-1632625	TCONS_00034863	20.0311	0	15.1149	139.359	19.987	95.4612	10.7222	0	0	118.528	97.446	18.2747	11.6228	0	26.7602	16.1176	0	20.7425
XLOC_000992|PGSC0003DMT400003429	PGSC0003DMB000000004:1633191-1637591	TCONS_00042688	17.9472	0	0	25.1668	17.8791	0	0	0	0	253.941	37.2363	26.8938	7.92794	0	0	38.8506	16.3204	37.382
XLOC_000993|PGSC0003DMT400003425,PGSC0003DMT400003426,PGSC0003DMT400003427	PGSC0003DMB000000004:1641790-1645069	TCONS_00039334	14.9226	19.7525	0	0	15.0692	0	10.608	0	0	10.4971	0	0	5.41515	0	0	28.6316	20.7572	54.6304
XLOC_000994|PGSC0003DMT400003422,PGSC0003DMT400003423,PGSC0003DMT400003424	PGSC0003DMB000000004:1674814-1678130	TCONS_00058185	0	0	0	0	4.65848	0	10.1909	0	0	10.7484	38.0099	22.7922	5.97209	0	0	96.2386	0	288.802
XLOC_000997|PGSC0003DMT400003412,PGSC0003DMT400003414	PGSC0003DMB000000004:1707695-1725674	TCONS_00031549	24.077	18.464	32.5877	64.0673	24.0611	0	13.604	0	0	78.8474	11.9536	18.8335	6.03101	0	0	36.2975	26.2725	41.5287
XLOC_000998|PGSC0003DMT400003411	PGSC0003DMB000000004:1707695-1725674	TCONS_00018297	0	0	0	0	4.64876	0	0	0	0	45.618	31.1215	57.4877	0	0	0	13.9014	21.1636	83.2342
XLOC_001003|PGSC0003DMT400003400,PGSC0003DMT400003401,PGSC0003DMT400003402	PGSC0003DMB000000004:1820996-1830429	TCONS_00042459	0	0	0	0	4.64597	0	74.9505	63.0013	22.9187	57.0012	0	23.4641	7.6105	1.7143	1.362	14.1025	511.145	632.5
XLOC_001004|PGSC0003DMT400003392,PGSC0003DMT400003393,PGSC0003DMT400003394,PGSC0003DMT400003395,PGSC0003DMT400003396,PGSC0003DMT400003397,PGSC0003DMT400003399	PGSC0003DMB000000004:1838392-1841964	TCONS_00061084	8.08734	0	0	0	8.64944	0	87.247	0	14.4187	0	0	0	4.54119	14.7934	13.3288	10.2815	4.52408	30.4002
XLOC_001005|PGSC0003DMT400003391	PGSC0003DMB000000004:1850372-1853233	TCONS_00061338	0	0	0	0	4.64411	0	0	0	0	0	0	0	0	0	0	10.6798	33.7748	17.3983
XLOC_001006|PGSC0003DMT400003387	PGSC0003DMB000000004:1859074-1860568	TCONS_00035849	0	0	0	0	4.64338	0	7.43624	0	5.1931	5.77956	74.6441	75.7078	1.82362	0	0	79.6105	51.7143	128.362
XLOC_001007|PGSC0003DMT400003383,PGSC0003DMT400003384,PGSC0003DMT400003385	PGSC0003DMB000000004:1901181-1908215	TCONS_00007495	0	0	0	0	4.63838	0	0	0	0	0	0	0	9.17913	0	0	4.54119	14.7934	13.3288
XLOC_001009|PGSC0003DMT400003380,PGSC0003DMT400003381	PGSC0003DMB000000004:1949164-1950800	TCONS_00032596	9.98731	0	44.3296	0	10.403	0	4.2213	0	2.3141	37.2074	17.301	34.3624	7.26839	0	0	37.4416	109.179	59.0566
XLOC_001010|PGSC0003DMT400003379	PGSC0003DMB000000004:1962204-1963092	TCONS_00051364	0	0	0	0	4.63351	0	24.7242	41.3255	40.9415	11.8058	0	16.2912	7.54776	0	0	141.606	217.268	712.361
XLOC_001013|PGSC0003DMT400003364	PGSC0003DMB000000004:2006901-2007839	TCONS_00069514	0	0	0	0	0	0	29.4947	42.6628	50.8367	0	0	0	7.92794	0	0	1.1708	3.38748	3.8863
XLOC_001016|PGSC0003DMT400003359,PGSC0003DMT400003360	PGSC0003DMB000000004:2016984-2021247	TCONS_00033325	11.7925	0	0	20.5542	12.0956	0	34.2317	0	0	32.668	138.766	75.0621	5.41515	0	0	16.5115	95.7724	46.5077
XLOC_001019|PGSC0003DMT400003355,PGSC0003DMT400003356	PGSC0003DMB000000004:2063370-2070557	TCONS_00033508	47.6048	15.7473	25.7179	0	46.6605	71.666	0	0	0	9.35178	4.04264	22.8621	5.97209	0	0	8.47761	149.783	0
XLOC_001023|PGSC0003DMT400003345,PGSC0003DMT400003346	PGSC0003DMB000000004:2119995-2124119	TCONS_00054926	7.03176	0	0	0	8.0621	0	150.001	95.2732	333.456	0	155.649	155.649	1.2	0	4.23875	442.59	145.23	189.883
XLOC_001026|PGSC0003DMT400003337,PGSC0003DMT400003338,PGSC0003DMT400003339	PGSC0003DMB000000004:2138305-2142593	TCONS_00007635	62.2357	30.2252	41.5298	68.5003	60.0273	0	1154.34	787.201	564.822	634.632	749.845	587.07	0	0	0	97.7756	49.2754	67.374
XLOC_001027|PGSC0003DMT400003336	PGSC0003DMB000000004:2147315-2150249	TCONS_00005064	0	0	0	0	4.62486	0	23.6636	0	9.57905	20.7345	38.7816	38.9365	0	0	5.7956	20.6825	6.34495	70.8136
XLOC_001028|PGSC0003DMT400003334,PGSC0003DMT400003335	PGSC0003DMB000000004:2196085-2198225	TCONS_00010374	15.897	0	0	18.9482	15.8746	0	15.8677	0	0	13.4267	0	20.327	13.0313	0	8.89785	7.39079	415.6	85.2
XLOC_001031|PGSC0003DMT400003328	PGSC0003DMB000000004:2236849-2239350	TCONS_00066052	129.423	269.608	467.487	29.8909	121.944	53.991	20.4123	175.085	0	79.1878	0	22.7562	0	8.3	0	717.068	83.2342	0
XLOC_001034|PGSC0003DMT400003322,PGSC0003DMT400003323	PGSC0003DMB000000004:2256354-2262555	TCONS_00033346	12.8179	17.4025	16.4943	0	13.1262	0	10.6714	0	0	8.06233	0	0	10.2242	0	0	5.32264	632.5	66.8
XLOC_001035|PGSC0003DMT400003320	PGSC0003DMB000000004:2265323-2269886	TCONS_00030575	146.43	106.171	29.7999	77.7523	138.3	104.603	0	0	0	3.67319	0	0	0	0	0	55.1783	51.5979	121.814
XLOC_001036|PGSC0003DMT400003317,PGSC0003DMT400003318,PGSC0003DMT400003319	PGSC0003DMB000000004:2274306-2277404	TCONS_00023653	45.2715	6.96117	57.0506	117.538	44.4986	146.132	39.3719	0	32.3799	41.4971	18.8427	49.2637	13.6874	0	0	21.1636	28.5048	27.065
XLOC_001040|PGSC0003DMT400003309	PGSC0003DMB000000004:2324341-2328026	TCONS_00030558	37.8912	35.6478	30.0159	27.4626	37.7152	0	17.0092	0	0	22.8482	0	16.4624	17.8628	0	6.00516	511.145	24.4959	327.286
XLOC_001041|PGSC0003DMT400003298,PGSC0003DMT400003300,PGSC0003DMT400003301,PGSC0003DMT400003302,PGSC0003DMT400003306	PGSC0003DMB000000004:2340162-2356877	TCONS_00067181	8.27848	0	0	45.473	8.83338	0	1290.43	2173.69	1064.75	1863.37	2067.39	1158.12	0	0	0	1277.52	1244.46	1768.27
XLOC_001043|PGSC0003DMT400003291	PGSC0003DMB000000004:2362686-2365782	TCONS_00037602	3.68087	0	0	0	6.46741	0	17.4403	0	0	7.87383	0	0	4.23875	0	0	712.361	0	318.289
XLOC_001049|PGSC0003DMT400003279	PGSC0003DMB000000004:2437346-2441868	TCONS_00023882	13.6687	0	10.1124	0	14.0311	0	10.4353	0	0	10.5216	0	0	0	0	0	593.181	447.342	715.747
XLOC_001050|PGSC0003DMT400003278	PGSC0003DMB000000004:2452279-2454657	TCONS_00067312	11.3872	0	17.5511	0	11.7152	0	31.4244	0	0	15.6678	0	10.9078	5.7956	0	0	135.628	202.761	98.9021
XLOC_001052|PGSC0003DMT400003274	PGSC0003DMB000000004:2495952-2497357	TCONS_00065479	0	0	0	0	4.62386	0	1.03506	0	0	4.67343	33.647	0	4.42794	0	0	17.4504	20.8897	30.2791
XLOC_001053|PGSC0003DMT400003273	PGSC0003DMB000000004:2541403-2545003	TCONS_00043934	105.343	98.6244	88.5295	48.5446	101.54	48.2725	0	0	0	3.29652	0	0	5.08832	0	0	414.428	5.08832	16.3707
XLOC_001054|PGSC0003DMT400096430	PGSC0003DMB000000004:2547868-2556775	TCONS_00010604	11.358	0	0	0	11.6952	0	35.3774	17.5473	23.6068	16.3105	0	154.93	0	0	0	329.31	11.2584	445.043
XLOC_001056|PGSC0003DMT400003268,PGSC0003DMT400003269,PGSC0003DMT400003270	PGSC0003DMB000000004:2557506-2561996	TCONS_00062351	10.1213	0	0	0	10.5471	0	0	0	0	11.6049	0	0	7.73177	0	0	625.5	32.5	845.1
XLOC_001057|PGSC0003DMT400003265,PGSC0003DMT400003267	PGSC0003DMB000000004:2563298-2566737	TCONS_00023746	133.122	89.8353	96.5552	91.4582	125.445	0	134.526	79.0672	95.7364	151.42	101.695	147.635	0	2.3	0	128.412	19.6194	46.2576
XLOC_001059|PGSC0003DMT400003263	PGSC0003DMB000000004:2588523-2589996	TCONS_00033150	13.9536	0	9.71594	0	14.2963	0	0	0	0	5.26404	0	0	0	0	0	122.671	24.3949	72.2517
XLOC_001061|PGSC0003DMT400003262	PGSC0003DMB000000004:2603361-2607340	TCONS_00044989	103.719	46.2531	85.9451	126.554	99.3943	169.632	0	0	0	13.7302	0	0	0	0	5.7	16.8014	0	189.093
XLOC_001063|PGSC0003DMT400001376,PGSC0003DMT400001377	PGSC0003DMB000000004:2638084-2639182	TCONS_00035244	132.924	1363.17	25.4199	81.5464	125.287	0	10.9532	0	0	9.70804	0	0	0	0	0	13.6576	0	319.192
XLOC_001064|PGSC0003DMT400001375	PGSC0003DMB000000004:2647150-2648575	TCONS_00070260	15.3695	0	0	0	15.3913	0	17.1657	0	0	7.41005	33.9574	0	0	0	0	119.2	0	414.319
XLOC_001065|PGSC0003DMT400001373	PGSC0003DMB000000004:2651525-2654741	TCONS_00048397	0	0	0	0	4.62297	0	18.5725	89.7688	37.246	23.3551	95.5764	78.9402	4.4543	0	0	16.4257	11.6652	0
XLOC_001067|PGSC0003DMT400001367	PGSC0003DMB000000004:2667274-2670542	TCONS_00048267	0	0	0	0	4.61992	0	24.0324	48.0859	12.183	33.2374	59.981	33.015	0	0	0	124.132	9.81144	16.4703
XLOC_001068|-	PGSC0003DMB000000004:2670878-2685758	TCONS_00070849	92.4691	78.0017	50.293	525.394	88.885	247.31	12.3895	39.6854	29.4698	10.4658	33.8826	40.663	0	9.52085	0	15.0766	0	100.642
XLOC_001071|PGSC0003DMT400001350	PGSC0003DMB000000004:2725529-2750607	TCONS_00024968	0	0	0	0	4.60409	0	0	0	0	2.62752	0	27.4907	0	0	0	71.8867	0	74.4843
XLOC_001072|PGSC0003DMT400001350	PGSC0003DMB000000004:2725529-2750607	TCONS_00067468	12.6487	14.5704	14.3597	0	0	0	0	0	0	4.46482	0	0	0	0	0	96.8712	10.0186	104.05
XLOC_001074|PGSC0003DMT400001332,PGSC0003DMT400001334	PGSC0003DMB000000004:2767014-2771465	TCONS_00057191	0	0	0	0	4.56662	0	0	0	0	0	0	0	0	0	0	24.8077	67.2289	16.618
XLOC_001075|PGSC0003DMT400001329,PGSC0003DMT400001330,PGSC0003DMT400001331	PGSC0003DMB000000004:2772536-2778737	TCONS_00031796	0	0	0	0	4.55878	0	0	0	0	0	0	0	0	0	0	317.542	284.217	280.412
XLOC_001079|PGSC0003DMT400001325	PGSC0003DMB000000004:2806460-2810862	TCONS_00052378	0	0	0	0	4.55481	0	0	0	0	7.40061	0	0	0	0	0	284.1	521.4	63.2
XLOC_001080|PGSC0003DMT400001322,PGSC0003DMT400001323,PGSC0003DMT400001324	PGSC0003DMB000000004:2814436-2818160	TCONS_00041089	13.5719	18.0701	43.4502	0	13.8809	0	137.789	332.907	207.434	251.813	210.329	187.725	0	0	0	173.832	67.4512	171.196
XLOC_001082|PGSC0003DMT400001303	PGSC0003DMB000000004:2856545-2865751	TCONS_00044877	484.411	203.862	121.931	488.598	440.823	186.69	0	0	0	5.23194	0	0	2.05801	0	0	9.15043	203.151	190.909
XLOC_001083|PGSC0003DMT400001409	PGSC0003DMB000000004:2886653-2890355	TCONS_00058746	0	24.1168	0	0	4.54932	0	0	0	0	0	0	0	0	0	0	9.57128	190.909	0
XLOC_001086|PGSC0003DMT400001298	PGSC0003DMB000000004:2915965-2919976	TCONS_00030617	19.3593	0	0	48.4094	19.2914	0	0	0	0	0.311672	0	0	0	0	0	0	215.217	203.151
XLOC_001088|PGSC0003DMT400001296	PGSC0003DMB000000004:2933494-2934736	TCONS_00065364	33.1558	38.9977	46.2701	48.7235	33.3681	0	9.82936	0	0	11.7051	0	11.0956	5.59804	0	0	8.24727	0	15.7617
XLOC_001089|PGSC0003DMT400001289,PGSC0003DMT400001290,PGSC0003DMT400001291,PGSC0003DMT400001292,PGSC0003DMT400001293,PGSC0003DMT400001295	PGSC0003DMB000000004:2937135-2946184	TCONS_00001444	12.1121	0	25.9922	18.9911	12.441	0	7.3496	0	3.22e-05	6.02897	0	0	9.09313	0	74.4543	13.7716	0	82.7411
XLOC_001090|PGSC0003DMT400001286,PGSC0003DMT400001287,PGSC0003DMT400001288	PGSC0003DMB000000004:2961110-2963371	TCONS_00006906	4.89459	0	10.8634	0	7.08001	0	185.965	323.203	87.88	96.1094	56.0099	56.8074	0	0	0	66.55	613.579	116.975
XLOC_001091|PGSC0003DMT400001284,PGSC0003DMT400001285	PGSC0003DMB000000004:2992502-2996327	TCONS_00066106	20.6902	0	15.6145	33.1827	20.655	0	47.0111	139.983	34.0726	333.709	63.3384	31.9773	0	0	0	100.185	153.47	44.3067
XLOC_001092|PGSC0003DMT400001283	PGSC0003DMB000000004:3004616-3005549	TCONS_00061379	8.72489	0	0	0	9.18638	0	0	0	0	3.51934	0	0	0	0	0	109.113	77.2834	44.2073
XLOC_001093|PGSC0003DMT400001282	PGSC0003DMB000000004:3008412-3009755	TCONS_00035220	15.5881	0	0	0	15.6327	0	0	0	0	7.26359	0	0	8.32865	0	0	95.7724	0	30.12
XLOC_001094|PGSC0003DMT400001279,PGSC0003DMT400001280,PGSC0003DMT400001281	PGSC0003DMB000000004:3010705-3016617	TCONS_00069591	24.3423	17.3377	26.7497	0	24.3289	0	0	0	0	0	0	0	0	0	0	149.783	88.0471	182.073
XLOC_001097|PGSC0003DMT400001270,PGSC0003DMT400001271	PGSC0003DMB000000004:3081986-3086011	TCONS_00001933	30.6685	4.86978	16.8937	13.3212	30.4069	0	25.4493	0	0	16.208	0	18.5143	6.76723	0	13.2665	4.21843	106.106	16.4863
XLOC_001099|PGSC0003DMT400001262,PGSC0003DMT400001265,PGSC0003DMT400001266	PGSC0003DMB000000004:3088995-3094786	TCONS_00000987	18.8955	13.0734	0	35.1079	18.8359	117.947	11.494	0	0	9.34899	0	0	3.18594	0	8.57457	30.12	48.2303	13.2665
XLOC_001101|PGSC0003DMT400001259,PGSC0003DMT400001260,PGSC0003DMT400001261	PGSC0003DMB000000004:3120494-3123431	TCONS_00061228	0	0	0	0	4.5385	0	11.5369	0	0	12.1857	0	0	0	0	0	12.3832	0	10.2671
XLOC_001102|PGSC0003DMT400001253,PGSC0003DMT400001254,PGSC0003DMT400001255,PGSC0003DMT400001256,PGSC0003DMT400001257,PGSC0003DMT400001258	PGSC0003DMB000000004:3123954-3129434	TCONS_00006004	0	0	0	0	4.53808	0	0	0	0	2.66768	0	0	6.91804	0	0	10.2671	6.91804	326.755
XLOC_001105|PGSC0003DMT400001248,PGSC0003DMT400001249	PGSC0003DMB000000004:3137769-3140588	TCONS_00049183	25.3911	19.8185	12.309	16.0493	25.4494	0	12.0532	0	18.5895	6.84326	0	25.0349	6.75542	0	0	8.54629	0	25.6265
XLOC_001106|PGSC0003DMT400032868,PGSC0003DMT400032869,PGSC0003DMT400032870,PGSC0003DMT400032871	PGSC0003DMB000000004:3202206-3213207	TCONS_00067753	12.1451	0	18.4679	0	12.4673	0	404.377	319.989	277.078	443.889	481.894	325.837	0	0	0	289.507	111.985	245.773
XLOC_001108|PGSC0003DMT400032875,PGSC0003DMT400032877	PGSC0003DMB000000004:3224516-3226107	TCONS_00066113	42.5636	34.8262	39.9879	24.4734	42.1036	0	11.2311	0	0	11.3577	0	15.8033	9.25584	0	0	13.2926	0	25.6878
XLOC_001109|PGSC0003DMT400032878,PGSC0003DMT400032879	PGSC0003DMB000000004:3232408-3237818	TCONS_00070673	0	0	0	0	4.53702	0	11.6245	0	16.246	8.21035	0	14.2569	10.6081	0	18.2024	7.6478	25.9258	10.6081
XLOC_001110|PGSC0003DMT400032880	PGSC0003DMB000000004:3243727-3261648	TCONS_00014115	44.7039	14.6112	34.529	39.5453	44.0315	0	31.0209	39.4589	18.2007	43.2659	35.5254	37.3477	0	0	0	70.7372	37.9761	47.3834
XLOC_001112|PGSC0003DMT400032888	PGSC0003DMB000000004:3287220-3289131	TCONS_00046618	0	0	0	0	4.52236	0	3.80257	0	0	7.44007	0	0	7.69672	0	0	74.3792	65.5999	108.509
XLOC_001115|PGSC0003DMT400032895,PGSC0003DMT400032896	PGSC0003DMB000000004:3353576-3356679	TCONS_00017829	24.6223	25.8178	37.4776	36.3813	24.5941	95.0637	40.649	0	39.5569	36.7656	25.2111	63.4146	0	0	0	29.1182	20.2126	44.6625
XLOC_001116|PGSC0003DMT400032897	PGSC0003DMB000000004:3370303-3373265	TCONS_00065928	11.596	0	0	0	11.9033	0	15.2583	0	0	12.2264	29.8903	10.779	3.2759	9.16509	0	18.8214	26.6267	33.3929
XLOC_001117|PGSC0003DMT400032901	PGSC0003DMB000000004:3376948-3387016	TCONS_00066030	0	0	0	0	4.52132	0	0	0	0	0	0	0	0	0	0	26.1759	43.2895	22.7733
XLOC_001119|PGSC0003DMT400032908,PGSC0003DMT400032909	PGSC0003DMB000000004:3426370-3431335	TCONS_00065224	332.586	89.3126	38.6429	378.106	303.864	656.354	5.14564	0	0	4.45777	0	14.4609	9.15043	0	0	333.541	178.277	148.832
XLOC_001121|PGSC0003DMT400032910	PGSC0003DMB000000004:3455093-3457175	TCONS_00054537	0	0	0	0	4.51985	0	11.0101	0	6.04915	10.8722	0	36.5663	9.57128	0	0	11.1293	745.9	21.4887
XLOC_001123|PGSC0003DMT400032913,PGSC0003DMT400032914	PGSC0003DMB000000004:3494622-3501841	TCONS_00070943	9.56801	33.5532	18.3277	0	10.0088	0	0	0	0	2.37991	0	0	0	0	0	46.0907	95.7045	44.0623
XLOC_001125|PGSC0003DMT400032920	PGSC0003DMB000000004:3518483-3522555	TCONS_00017118	0	0	0	0	4.51424	0	15.0596	0	0	16.5454	0	0	14.0912	0	0	27.1803	23.1912	25.8682
XLOC_001128|PGSC0003DMT400032928,PGSC0003DMT400032929	PGSC0003DMB000000004:3540452-3542984	TCONS_00023192	23.561	20.7842	16.9703	0	23.5445	0	28.3885	32.8106	8.46523	53.6633	0	44.2866	0	7.69672	0	64.3158	30.2779	15.8219
XLOC_001131|PGSC0003DMT400052121,PGSC0003DMT400052123,PGSC0003DMT400052125,PGSC0003DMT400052126,PGSC0003DMT400052131	PGSC0003DMB000000004:3559425-3572018	TCONS_00014286	11.9726	0	0	0	12.2885	0	0	0	0	3.97557	0	0	0	0	0	74.3792	65.5999	108.509
XLOC_001132|PGSC0003DMT400052118,PGSC0003DMT400052119,PGSC0003DMT400052120	PGSC0003DMB000000004:3573032-3577023	TCONS_00018128	8.13379	0	13.2626	0	8.68483	0	0	0	0	6.64624	0	11.3486	5.52604	0	0	0	93.2	22.1555
XLOC_001133|PGSC0003DMT400052114,PGSC0003DMT400052115,PGSC0003DMT400052116	PGSC0003DMB000000004:3577354-3584680	TCONS_00070547	21.0404	23.4835	96.8594	0	20.9934	0	11.0143	51.0869	80.634	16.6988	0	23.7955	4.73903	0	106.106	5.50306	0	22.0215
XLOC_001134|PGSC0003DMT400052109	PGSC0003DMB000000004:3585816-3592014	TCONS_00001212	0	0	0	0	4.50404	0	28.0004	0	48.0557	40.7549	107.198	18.7337	36.1129	0	48.2303	17.9934	0	0
XLOC_001135|PGSC0003DMT400052107,PGSC0003DMT400052108	PGSC0003DMB000000004:3650943-3660108	TCONS_00042696	28.8763	50.5378	29.9128	30.1538	28.7176	0	11.5312	0	19.5847	22.2146	43.6894	17.8389	9.04885	0	4.27681	12.501	0	7.8688
XLOC_001137|PGSC0003DMT400052104	PGSC0003DMB000000004:3678345-3684178	TCONS_00020087	175.188	92.5503	133.574	252.801	160.735	254.955	9.7684	0	0	9.17066	0	0	0	0	0	0	0	0
XLOC_001138|PGSC0003DMT400052100,PGSC0003DMT400052101	PGSC0003DMB000000004:3689341-3694283	TCONS_00011173	27.4429	18.9539	34.1549	23.3555	27.4107	0	0	0	0	0	0	0	0	0	0	0	0	79.8304
XLOC_001139|PGSC0003DMT400052094,PGSC0003DMT400052096,PGSC0003DMT400052097,PGSC0003DMT400052098	PGSC0003DMB000000004:3694950-3701275	TCONS_00038243	0	0	0	0	4.4977	0	37.3414	0	0	27.277	0	19.2752	23.8325	0	32.052	22.3	13.0148	30.7584
XLOC_001140|PGSC0003DMT400052089,PGSC0003DMT400052090,PGSC0003DMT400052091,PGSC0003DMT400052092,PGSC0003DMT400052093	PGSC0003DMB000000004:3702689-3706163	TCONS_00062815	10.667	87.9345	4.49291	0	0	0	18.6381	0	0	25.8057	21.7199	11.7489	26.1759	43.2895	22.7733	19.6088	23.2182	27.6618
XLOC_001142|PGSC0003DMT400052082,PGSC0003DMT400052083,PGSC0003DMT400052084,PGSC0003DMT400052085	PGSC0003DMB000000004:3720709-3723968	TCONS_00067439	0	0	0	0	4.48144	0	31.0357	0	28.6015	20.5722	37.5304	34.512	17.2452	0	23.6975	26.9213	0	19.7661
XLOC_001144|PGSC0003DMT400052081	PGSC0003DMB000000004:3743037-3750712	TCONS_00028046	0	0	0	0	4.47774	0	10.1246	0	0	14.6768	0	0	26.1286	9.5267	0	12.9058	0	0
XLOC_001147|PGSC0003DMT400052072,PGSC0003DMT400052074	PGSC0003DMB000000004:3789948-3793310	TCONS_00070495	0	0	0	0	4.47407	0	117.725	241.086	44.907	154.915	35.7835	69.3719	315.457	241.698	562.837	192.065	65.2609	104.588
XLOC_001148|-	PGSC0003DMB000000004:3799842-3817801	TCONS_00041286	34.9357	49.7687	30.1638	27.3535	35.0943	0	0	0	0	0	0	0	0	0	0	0	0	0
XLOC_001150|PGSC0003DMT400052064	PGSC0003DMB000000004:3839689-3847953	TCONS_00007328	151.284	51.2331	75.0736	438.426	144.259	380.531	159.709	306.734	48.2066	384.059	43.0611	51.0158	189.14	315.599	491.375	104.785	170.813	94.8319
XLOC_001151|PGSC0003DMT400052063	PGSC0003DMB000000004:3848652-3853919	TCONS_00067798	105.098	80.8822	87.629	99.7327	101.269	86.8666	18.2641	0	0	15.6712	0	30.2117	8.96084	0	18.1093	7.92481	0	21.6537
XLOC_001152|PGSC0003DMT400052062	PGSC0003DMB000000004:3870042-3873801	TCONS_00070812	22.9515	0	30.8852	72.7814	22.8786	0	169.829	287.246	126.934	295.032	314.912	192.491	506.849	687.131	345.832	412.581	512.262	208.852
XLOC_001153|PGSC0003DMT400052060	PGSC0003DMB000000004:3877237-3880488	TCONS_00023055	0	0	0	32.1106	4.45467	0	0	0	0	2.99323	0	0	0	0	0	0	0	0
XLOC_001154|-	PGSC0003DMB000000004:3905079-3905590	TCONS_00070978	33.8606	0	0	101.395	34.0616	71.3505	63.8904	0	27.4824	30.4899	27.866	27.1322	15.6933	0	8.79759	8.91466	0	0
XLOC_001155|PGSC0003DMT400052059	PGSC0003DMB000000004:3915493-3916199	TCONS_00046789	0	0	0	0	4.44821	0	0	0	0	0	0	0	0	0	0	0	0	0
XLOC_001158|PGSC0003DMT400052057	PGSC0003DMB000000004:3937020-3938886	TCONS_00028764	21.5583	25.3567	0	24.1579	21.5208	0	25.2013	36.7392	15.1894	25.0194	13.1553	40.1474	18.169	29.4975	52.8494	26.7221	22.8523	50.2133
XLOC_001159|PGSC0003DMT400052055	PGSC0003DMB000000004:3945187-3950351	TCONS_00006481	0	27.4312	0	0	4.44048	0	27.5528	17.6585	39.9107	69.0675	19.0777	44.7184	26.9476	0	12.548	36.8566	6.79787	19.7908
XLOC_001160|PGSC0003DMT400052052,PGSC0003DMT400052053,PGSC0003DMT400052054	PGSC0003DMB000000004:3987724-3996552	TCONS_00061638	27.4304	0	0	28.5433	27.3949	0	14.3966	0	0	7.31307	0	15.5587	9.49823	0	18.1616	8.13359	0	0
XLOC_001161|PGSC0003DMT400052050,PGSC0003DMT400052051	PGSC0003DMB000000004:3999410-4003751	TCONS_00042912	93.068	193.338	44.3955	79.2498	89.1788	57.3037	0	0	0	2.26328	0	0	0	0	0	0	0	0
XLOC_001162|PGSC0003DMT400052044,PGSC0003DMT400052045,PGSC0003DMT400052046,PGSC0003DMT400052047	PGSC0003DMB000000004:4005922-4014524	TCONS_00049874	12.5084	0	0	17.4156	12.8476	0	153.461	265.991	47.9524	230.978	59.4264	49.504	317.542	284.217	280.412	161.301	181.684	60.3201
XLOC_001164|PGSC0003DMT400052038,PGSC0003DMT400052039,PGSC0003DMT400052040,PGSC0003DMT400052041,PGSC0003DMT400052042	PGSC0003DMB000000004:4059534-4068178	TCONS_00060996	22.7783	28.5789	18.5259	41.7236	22.6225	0	110.48	137.801	80.4661	149.589	116.145	99.9501	118.327	150.546	183.34	104.561	101.582	152.924
XLOC_001165|PGSC0003DMT400052036,PGSC0003DMT400052037	PGSC0003DMB000000004:4070415-4073873	TCONS_00042605	146.206	94.2131	72.7776	162.136	138.236	159.994	8.55944	0	0	4.18403	0	0	0	0	0	0	0	0
XLOC_001166|PGSC0003DMT400052034,PGSC0003DMT400052035	PGSC0003DMB000000004:4085449-4086780	TCONS_00069855	44.8182	48.6229	25.6055	0	44.2118	0	9.01914	0	0	10.2833	0	15.3766	17.7029	0	0	7.10589	0	0
XLOC_001167|PGSC0003DMT400052032	PGSC0003DMB000000004:4094902-4097839	TCONS_00042057	221.665	81.2846	127.731	186.741	205.13	165.955	4213.81	4619.5	1857.39	5026.25	4900.52	3754.47	3698.17	3769.33	5109.2	4758.98	1845.51	4273.06
XLOC_001169|PGSC0003DMT400052027,PGSC0003DMT400052028,PGSC0003DMT400052029	PGSC0003DMB000000004:4111198-4113987	TCONS_00040237	0	0	0	0	4.43825	0	22.0194	0	0	20.7623	0	0	7.53766	0	0	0	0	0
XLOC_001170|PGSC0003DMT400052024,PGSC0003DMT400052026	PGSC0003DMB000000004:4115094-4129116	TCONS_00049571	53.2127	21.9554	37.2293	29.8453	51.5545	61.3921	12.5425	0	23.0684	10.4066	0	12.4881	10.5687	0	0	17.0813	0	18.4492
XLOC_001171|-	PGSC0003DMB000000004:4129656-4147088	TCONS_00024723	35.0814	41.7494	51.6645	24.3831	35.1569	0	23.733	37.8172	17.073	25.1955	47.5322	31.1563	28.2412	0	21.4374	23.3841	0	12.8574
XLOC_001175|PGSC0003DMT400052010,PGSC0003DMT400052011,PGSC0003DMT400052012,PGSC0003DMT400052013,PGSC0003DMT400052014	PGSC0003DMB000000004:4291975-4295982	TCONS_00022202	0	0	0	0	4.43686	0	0	0	0	0	0	0	6.309	0	0	0	0	0
XLOC_001177|-	PGSC0003DMB000000004:4331229-4406807	TCONS_00033626	15.1058	0	18.6414	13.6306	15.2008	0	11.6119	0	0	13.9662	0	0	0	0	0	9.96453	0	9.44717
XLOC_001181|-	PGSC0003DMB000000004:533261-533955	TCONS_00036751	0	0	0	0	4.43252	0	125.158	94.4977	45.2902	81.9846	122.298	80.536	98.6768	41.576	25.181	41.993	8.52614	101.835
XLOC_001182|-	PGSC0003DMB000000004:983725-984670	TCONS_00060566	0	0	0	0	4.4132	0	0	0	0	3.29421	0	13.737	0	0	0	0	0	0
XLOC_001183|-	PGSC0003DMB000000004:1028702-1044202	TCONS_00049347	0	0	0	0	4.41175	0	282.723	457.766	187.833	420.166	340.008	242.44	508.81	838.783	601.779	682.572	260.664	508.11
XLOC_001184|-	PGSC0003DMB000000004:1028702-1044202	TCONS_00023017	0	0	0	0	4.39904	0	27.8518	0	18.886	19.3527	0	27.8529	19.7246	25.8358	7.38922	19.3721	0	24.6534
XLOC_001185|-	PGSC0003DMB000000004:1299729-1300113	TCONS_00032731	0	0	0	0	4.39802	0	6.93262	0	0	20.6748	0	0	6.20081	0	0	0	0	47.9907
XLOC_001186|-	PGSC0003DMB000000004:1873133-1900868	TCONS_00063501	0	0	0	0	4.39066	0	1.72329	0	0	9.42478	0	13.3367	8.63944	0	0	0	0	0
XLOC_001188|-	PGSC0003DMB000000004:3906917-3907318	TCONS_00012443	0	0	0	0	4.38903	0	15.3152	0	0	8.92154	0	11.6991	9.93615	0	8.53516	10.7126	0	0
XLOC_001195|PGSC0003DMT400040392	PGSC0003DMB000000005:417397-419857	TCONS_00047062	16.1564	0	0	19.4244	16.0798	0	0	0	0	7.3327	0	0	5.56924	0	0	0	0	0
XLOC_001197|PGSC0003DMT400040397,PGSC0003DMT400040399	PGSC0003DMB000000005:485133-487113	TCONS_00068603	7.90058	0	0	0	8.44669	0	28.0622	0	9.97069	27.7668	26.69	31.281	39.4813	38.8733	36.8652	35.341	0	0
XLOC_001198|PGSC0003DMT400040401,PGSC0003DMT400040403	PGSC0003DMB000000005:524885-570359	TCONS_00062989	0	0	0	0	4.38219	0	92.6918	158.476	80.4452	191.07	100.021	110.33	126.393	162.366	228.707	130.752	180.821	226.351
XLOC_001200|PGSC0003DMT400040406,PGSC0003DMT400040407,PGSC0003DMT400040408,PGSC0003DMT400040409,PGSC0003DMT400040410,PGSC0003DMT400040411	PGSC0003DMB000000005:680088-683505	TCONS_00069162	38.6765	33.699	67.5951	35.1296	38.4804	0	0	0	0	2.18221	0	0	0	0	0	0	0	0
XLOC_001203|-	PGSC0003DMB000000005:861509-873491	TCONS_00039079	26.4738	19.497	32.4436	93.6763	26.3859	0	10.4331	16.5824	0	10.3723	0	14.4534	13.6599	0	0	7.99337	0	10.4671
XLOC_001215|PGSC0003DMT400021811,PGSC0003DMT400021812	PGSC0003DMB000000005:1795008-1818806	TCONS_00021690	5.987	0	18.9427	33.3374	7.57241	19.6748	0	0	0	0	0	0	0	0	0	0	0	0
XLOC_001216|PGSC0003DMT400021824	PGSC0003DMB000000005:1837030-1839368	TCONS_00060463	57.2341	152.48	238.406	48.9894	55.1955	0	8.08801	0	0	5.00265	0	0	6.15126	0	0	10.6318	0	0
XLOC_001223|-	PGSC0003DMB000000005:2002672-2015854	TCONS_00005587	8.94998	0	0	0	9.41588	0	0	0	0	2.92559	0	0	0.713906	0	0	0	0	0
XLOC_001227|-	PGSC0003DMB000000005:2388712-2410944	TCONS_00061557	16.3319	0	0	20.5603	16.2274	0	0	0	0	0	0	0	0	0	0	0	0	0
XLOC_001234|PGSC0003DMT400016953,PGSC0003DMT400016955	PGSC0003DMB000000005:2936698-2941927	TCONS_00048002	49.3023	13.7892	63.1469	36.366	47.9882	0	6.94165	0	0	4.7139	0	16.2346	0	0	0	0	0	13.2801
XLOC_001248|PGSC0003DMT400061209	PGSC0003DMB000000005:3796575-3802918	TCONS_00057407	16.608	8.23981	31.569	0	16.4611	0	298.158	516.86	282.595	468.863	505.167	360.54	442.59	145.23	189.883	255.929	215.91	232.522
XLOC_001259|PGSC0003DMT400061199,PGSC0003DMT400061200	PGSC0003DMB000000005:4295686-4326866	TCONS_00063074	53.5922	95.8789	43.7697	55.6986	51.8844	143.969	0	0	0	24.3026	0	0	27.8241	0	0	12.0827	0	0
XLOC_001264|PGSC0003DMT400040425,PGSC0003DMT400040426,PGSC0003DMT400040427	PGSC0003DMB000000005:329782-335624	TCONS_00066242	0	0	0	0	4.37681	0	0	0	0	4.84523	0	0	0	0	0	0	0	0
XLOC_001265|PGSC0003DMT400040429,PGSC0003DMT400040431,PGSC0003DMT400040432,PGSC0003DMT400040433,PGSC0003DMT400040434,PGSC0003DMT400040435,PGSC0003DMT400040436	PGSC0003DMB000000005:344440-392589	TCONS_00009061	10.2106	0	0	24.3999	10.6909	0	0	0	0	4.50072	0	0	0	0	0	0	0	0
XLOC_001267|PGSC0003DMT400040443,PGSC0003DMT400040444	PGSC0003DMB000000005:424099-429693	TCONS_00044884	10.8849	0	17.6997	32.5553	11.286	0	0	0	0	0	0	0	0	0	0	0	0	0
XLOC_001269|PGSC0003DMT400088094	PGSC0003DMB000000005:524885-570359	TCONS_00060107	0	0	0	0	4.37071	0	17.8751	0	48.6706	4.06473	93.0599	109.067	0	0	0	0	0	0
XLOC_001270|PGSC0003DMT400040447,PGSC0003DMT400040448	PGSC0003DMB000000005:524885-570359	TCONS_00063427	0	0	0	17.1046	4.33664	0	24.0526	0	0	20.5485	0	0	18.7449	26.1676	0	9.26159	0	0
XLOC_001272|PGSC0003DMT400040451	PGSC0003DMB000000005:644741-645507	TCONS_00024445	0	0	0	0	4.32348	0	0	0	0	3.87739	0	0	0	0	0	0	0	0
XLOC_001274|-	PGSC0003DMB000000005:861509-873491	TCONS_00007005	3.16212	19.8308	0	0	6.16096	0	0	0	0	0	0	0	0	0	0	0	0	0
XLOC_001280|PGSC0003DMT400062300	PGSC0003DMB000000005:1181726-1193434	TCONS_00067992	0	0	0	0	4.32256	0	147.278	172.616	246.929	181.842	182.789	274.128	98.5749	141.07	121.072	136.103	70.4359	200.1
XLOC_001283|PGSC0003DMT400062283	PGSC0003DMB000000005:1511917-1517632	TCONS_00020706	4.47387	0	0	0	6.82601	0	0	0	0	0	0	0	0	0	0	0	0	0
XLOC_001291|PGSC0003DMT400021830,PGSC0003DMT400021832,PGSC0003DMT400021833,PGSC0003DMT400021834,PGSC0003DMT400021835	PGSC0003DMB000000005:1840122-1845895	TCONS_00004973	0	0	0	0	4.31141	0	16.5668	0	33.2489	21.0335	37.0843	16.7166	25.8992	5.6855	0	17.5446	0	0
XLOC_001292|-	PGSC0003DMB000000005:1885095-1904516	TCONS_00065431	39.5649	45.1258	13.8171	41.5609	39.2574	38.1545	46.4747	43.5602	31.7704	24.2145	25.4035	36.5385	54.6577	21.2501	142.92	29.1482	0	37.405
XLOC_001303|PGSC0003DMT400072143	PGSC0003DMB000000005:2575320-2577847	TCONS_00003320	15.3025	0	25.4884	17.1798	15.3532	0	0	0	0	5.48638	0	0	6.03138	0	0	8.60248	0	0
XLOC_001305|PGSC0003DMT400048942	PGSC0003DMB000000005:2745218-2761689	TCONS_00032186	6.82105	0	0	0	7.93047	0	0	0	0	0	0	0	0	2.25418	0	0	0	0
XLOC_001306|PGSC0003DMT400016945,PGSC0003DMT400016946,PGSC0003DMT400016950	PGSC0003DMB000000005:2909057-2916209	TCONS_00060124	12.0472	18.8639	39.5701	0	12.3903	0	11.1692	0	0	23.9158	43.699	21.4891	46.4069	10.963	53.3037	20.1926	0	0
XLOC_001307|PGSC0003DMT400016939,PGSC0003DMT400016940	PGSC0003DMB000000005:2917343-2921153	TCONS_00040932	8.89282	16.7121	38.5897	0	9.35658	0	0	0	0	3.30212	0	13.2872	3.08071	0	0	0	0	0
XLOC_001309|PGSC0003DMT400089865	PGSC0003DMB000000005:2936698-2941927	TCONS_00064446	41.5149	0	89.7067	28.0747	41.2165	0	9.50211	0	0	2.53395	0	0	4.51944	0	0	8.02799	0	0
XLOC_001317|PGSC0003DMT400003078	PGSC0003DMB000000005:3232152-3232741	TCONS_00008734	0	41.4618	0	0	4.30951	0	0	0	0	4.39217	0	0	0	0	0	4.00032	0	0
XLOC_001322|-	PGSC0003DMB000000005:3356079-3404348	TCONS_00025835	11.9053	19.2253	0	0	12.2443	0	16.1905	0	15.3362	11.1379	0	9.86955	3.20532	0	0	9.86395	0	0
XLOC_001323|PGSC0003DMT400061191,PGSC0003DMT400061192	PGSC0003DMB000000005:3432095-3437727	TCONS_00034518	22.5039	0	0	0	22.3917	0	35.7269	0	33.7734	44.6782	35.4532	29.965	32.5389	39.3121	29.7313	33.1767	9.47481	29.7064
XLOC_001325|PGSC0003DMT400061189,PGSC0003DMT400061190	PGSC0003DMB000000005:3539711-3549200	TCONS_00035669	20.7815	0	14.5157	0	20.7211	0	0	0	0	3.60586	0	0	0	0	0	0	0	0
XLOC_001327|PGSC0003DMT400061185,PGSC0003DMT400061186	PGSC0003DMB000000005:3784320-3793537	TCONS_00041788	12.1471	0	18.3332	0	12.4708	0	0	0	0	0	0	0	0	0	0	0	0	0
XLOC_001335|PGSC0003DMT400061200	PGSC0003DMB000000005:4295686-4326866	TCONS_00026063	8.27949	0	15.4613	0	8.83945	0	0	0	0	0	33.4529	10.8573	0	0	0	0	0	27.2288
XLOC_001337|PGSC0003DMT400061182	PGSC0003DMB000000005:4372960-4374265	TCONS_00025837	41.6472	35.1688	84.6082	0	41.2897	0	0	0	0	3.10816	0	0	0	0	0	0	0	0
XLOC_001338|-	PGSC0003DMB000000005:2578329-2578893	TCONS_00014652	0	0	0	0	4.3039	0	0	0	0	0	0	0	0	0	0	0	0	0
XLOC_001339|-	PGSC0003DMB000000005:3803418-3803800	TCONS_00062958	0	0	0	0	4.28451	0	0	0	0	0	0	0	0	0	0	0	0	0
XLOC_001340|-	PGSC0003DMB000000005:4330350-4330600	TCONS_00065925	342.892	0	269.43	224.152	315.328	238.253	0	0	0	3.90991	0	0	2.51346	0	0	0	0	0
XLOC_001341|-	PGSC0003DMB000000005:4330716-4331010	TCONS_00070996	0	0	67.6985	0	4.28284	0	13.8482	0	0	9.03734	0	0	7.62481	0	0	0	0	0
XLOC_001359|PGSC0003DMT400045580	PGSC0003DMB000000006:795115-809209	TCONS_00012332	0	0	0	0	4.2818	0	15.063	0	0	20.8733	0	16.0457	29.7628	10.9116	0	41.8315	9.58527	54.3939
XLOC_001376|PGSC0003DMT400086978	PGSC0003DMB000000006:2686933-2690763	TCONS_00031355	0	0	0	0	4.276	0	0	0	24.4663	0	0	0	0	0	0	0	0	0
XLOC_001382|PGSC0003DMT400028130	PGSC0003DMB000000006:3121879-3152768	TCONS_00065457	5.02212	0	0	0	7.13635	0	0	0	0	6.21608	0	0	0	0	0	0	0	0
XLOC_001383|-	PGSC0003DMB000000006:3154331-3157438	TCONS_00070836	19.1355	0	0	0	19.0923	0	7.60134	0	0	1.88958	0	0	0	0	0	0	0	0
XLOC_001389|-	PGSC0003DMB000000006:3464914-3487968	TCONS_00058544	8.37216	96.3168	35.4825	0	8.93128	0	68.9007	67.8621	49.4365	292.652	81.5487	55.0595	172.028	111.741	410.992	74.3558	111.737	89.2511
XLOC_001409|PGSC0003DMT400045580,PGSC0003DMT400045581,PGSC0003DMT400045582,PGSC0003DMT400045583,PGSC0003DMT400045584,PGSC0003DMT400045585	PGSC0003DMB000000006:795115-809209	TCONS_00026835	0	0	0	0	4.26005	0	12.2109	0	0	16.4949	48.5316	0	35.2636	27.902	0	15.9194	0	0
XLOC_001410|PGSC0003DMT400045578,PGSC0003DMT400045579	PGSC0003DMB000000006:838967-848391	TCONS_00071075	120.769	46.513	63.6295	254.126	113.94	60.8504	0	0	0	5.34994	0	0	0	0	0	0	0	0
XLOC_001411|PGSC0003DMT400045575,PGSC0003DMT400045576,PGSC0003DMT400045577	PGSC0003DMB000000006:853520-859651	TCONS_00011176	0	0	0	0	4.25016	0	74.1477	123.113	90.8389	59.6644	80.7494	128.154	47.2933	42.7458	370.376	76.4508	38.2736	305.284
XLOC_001414|PGSC0003DMT400038904,PGSC0003DMT400038905	PGSC0003DMB000000006:1089677-1128848	TCONS_00011468	5.52189	0	23.8912	0	7.41997	0	0	0	0	0	0	0	0	0	21.0014	0	0	0
XLOC_001418|-	PGSC0003DMB000000006:1735214-1748325	TCONS_00057799	36.6134	20.7898	0	15.3719	36.5629	0	18.5374	0	18.4527	20.1804	29.9407	28.1235	23.2141	21.4053	0	22.6017	15.7603	31.8068
XLOC_001419|PGSC0003DMT400016437	PGSC0003DMB000000006:1798991-1816112	TCONS_00059357	35.7015	19.7591	0	66.7265	35.8429	41.621	231.232	257.134	105.092	253.403	234.43	194.97	234.459	118.606	187.343	231.232	112.77	162.752
XLOC_001429|PGSC0003DMT400041012,PGSC0003DMT400041013,PGSC0003DMT400041014	PGSC0003DMB000000006:2666665-2670805	TCONS_00070778	0	0	0	0	4.23524	0	14.4017	0	0	13.4943	0	0	16.8129	20.6295	0	12.3646	0	16.8074
XLOC_001430|PGSC0003DMT400086978	PGSC0003DMB000000006:2686933-2690763	TCONS_00033978	0	18.8482	0	59.1993	4.23484	0	0	0	0	0	0	9.79309	0	0	0	0	0	0
XLOC_001448|PGSC0003DMT400090269	PGSC0003DMB000000006:3464914-3487968	TCONS_00026105	40.1919	45.3639	9.26009	29.4915	39.8184	0	78.3383	71.3226	107.634	54.3002	67.8657	84.5708	58.1304	57.7501	55.0886	55.219	61.2763	45.0354
XLOC_001461|PGSC0003DMT400035565	PGSC0003DMB000000006:4121169-4130867	TCONS_00030632	9.07874	21.7202	0	0	9.53608	0	48.3218	62.945	53.084	65.6331	40.5994	65.8839	60.0338	133.825	72.0993	120.48	47.0165	146.599
XLOC_001483|-	PGSC0003DMB000000007:1268299-1298555	TCONS_00013435	40.7197	7.36836	0	0	40.2943	0	8.26636	10.9224	0	7.43093	0	0	17.5941	18.4133	25.3891	8.872	25.2284	25.0125
XLOC_001484|PGSC0003DMT400067811	PGSC0003DMB000000007:1411610-1417509	TCONS_00032012	27.3797	0	29.5814	41.9197	27.3597	58.7866	1.86887	0	0	3.87322	0	17.3987	0	0	0	0	0	0
XLOC_001496|PGSC0003DMT400013531	PGSC0003DMB000000007:2162163-2178456	TCONS_00045657	0	0	0	0	4.23175	0	0	0	0	2.63493	0	0	0	0	0	0	0	0
XLOC_001497|PGSC0003DMT400013528,PGSC0003DMT400013529	PGSC0003DMB000000007:2195143-2206733	TCONS_00027041	89.3637	124.392	0	78.6958	84.4056	48.6823	2.59116	0	7.06424	18.2591	0	0	3.70641	0	6.21881	3.36603	0	0
XLOC_001504|-	PGSC0003DMB000000007:2510507-2534005	TCONS_00066916	20.9685	0	26.6215	0	20.9262	0	5.21151	0	0	7.25071	0	0	15.3107	23.8026	0	5.3011	0	0
XLOC_001510|PGSC0003DMT400008534	PGSC0003DMB000000007:3477026-3490742	TCONS_00035025	24.9884	0	14.2132	47.6579	25.1059	0	193.821	229.924	112.155	242.231	603.749	192.871	78.6759	87.2758	28.6697	83.9246	59.9338	97.0467
XLOC_001514|PGSC0003DMT400008538,PGSC0003DMT400008539,PGSC0003DMT400008540,PGSC0003DMT400008541	PGSC0003DMB000000007:3633738-3640963	TCONS_00071027	15.5295	20.7158	18.3783	0	15.583	0	0	0	0	0	0	0	0	0	0	0	0	0
XLOC_001516|PGSC0003DMT400008961,PGSC0003DMT400008962,PGSC0003DMT400008963	PGSC0003DMB000000007:4031452-4053624	TCONS_00059557	20.3272	0	25.3835	0	20.3245	0	189.165	183.74	180.459	149.106	245.953	111.817	49.8928	29.7096	63.7438	94.7822	65.5438	146.353
XLOC_001521|PGSC0003DMT400053933	PGSC0003DMB000000007:348334-351505	TCONS_00051377	0	0	0	7.61023	4.23014	0	0	0	0	14.2067	0	0	2.35882	0	7.67868	0	0	0
XLOC_001526|PGSC0003DMT400066026	PGSC0003DMB000000007:565642-574006	TCONS_00019970	11.534	0	0	0	11.8574	0	0	0	0	0	0	0	0	0	0	0	0	0
XLOC_001536|PGSC0003DMT400008876,PGSC0003DMT400008877,PGSC0003DMT400067807	PGSC0003DMB000000007:1095733-1121388	TCONS_00055024	45.2691	24.0092	15.6871	78.4069	44.4857	228.359	30.4674	0	0	18.7783	0	17.3749	13.4257	21.1543	30.3151	13.5431	0	21.4269
XLOC_001540|PGSC0003DMT400090591	PGSC0003DMB000000007:1331664-1369504	TCONS_00063828	24.6425	29.8987	17.1649	103.729	24.6042	0	0	0	0	6.74037	0	0	17.6316	0	68.4771	0	0	0
XLOC_001541|PGSC0003DMT400090591	PGSC0003DMB000000007:1331664-1369504	TCONS_00028831	0	0	0	30.8333	4.22834	0	96.4471	89.1359	19.446	48.9919	0	0	25.2309	0	34.2375	20.3826	0	0
XLOC_001551|PGSC0003DMT400013531	PGSC0003DMB000000007:2162163-2178456	TCONS_00009234	0	0	0	0	4.21876	0	35.5465	0	16.8375	20.7917	64.6138	26.1976	16.9567	19.7071	0	15.3374	0	14.1039
XLOC_001577|PGSC0003DMT400021630,PGSC0003DMT400021666,PGSC0003DMT400021667	PGSC0003DMB000000008:144017-153470	TCONS_00049714	9.25602	0	15.4271	0	9.70551	0	198.815	225.851	235.925	216.685	394.71	255.564	117.01	126.53	108.565	138.785	51.1438	114.535
XLOC_001579|PGSC0003DMT400021663,PGSC0003DMT400021664,PGSC0003DMT400021665	PGSC0003DMB000000008:188928-193173	TCONS_00056769	0	0	0	0	4.21283	0	14.1525	19.3758	0	21.0575	0	20.4443	23.1791	34.6855	17.7626	18.3398	0	20.7841
XLOC_001580|PGSC0003DMT400021659,PGSC0003DMT400021660,PGSC0003DMT400021661,PGSC0003DMT400021662	PGSC0003DMB000000008:194867-201168	TCONS_00034687	0	0	0	0	4.2093	0	0	0	0	0	0	0	0	0	19.5805	0	0	0
XLOC_001581|PGSC0003DMT400021656,PGSC0003DMT400021657	PGSC0003DMB000000008:205565-209459	TCONS_00041119	35.8036	45.9991	19.7692	24.9791	35.9048	0	0	0	15.6074	3.35065	0	0	0	0	0	0	0	0
XLOC_001582|PGSC0003DMT400021653,PGSC0003DMT400021654,PGSC0003DMT400021655	PGSC0003DMB000000008:246904-249795	TCONS_00039963	0	0	0	0	4.19598	0	0	0	0	3.64189	0	0	1.65435	0	0	0	0	0
XLOC_001583|PGSC0003DMT400021648,PGSC0003DMT400021649	PGSC0003DMB000000008:289022-300084	TCONS_00039474	0	0	0	0	4.19261	0	0	0	0	6.0876	0	0	0	0	0	0	0	0
XLOC_001585|PGSC0003DMT400021643,PGSC0003DMT400021644	PGSC0003DMB000000008:339559-343624	TCONS_00047968	12.985	0	11.2127	22.6528	13.2855	0	110.431	163.008	146.2	108.023	65.2257	194.053	44.7681	119.999	25.7406	48.2548	0	31.2294
XLOC_001587|PGSC0003DMT400028896,PGSC0003DMT400028898,PGSC0003DMT400028899	PGSC0003DMB000000008:451419-455862	TCONS_00005489	0	0	7.68822	0	4.19143	0	3.52747	0	0	3.17364	0	0	6.94724	0	0	0	0	0
XLOC_001602|PGSC0003DMT400028840	PGSC0003DMB000000008:608517-610594	TCONS_00030636	20.3449	0	18.1019	22.697	20.3277	0	0	0	0	2.23521	0	0	0	0	0	6.86491	0	0
XLOC_001604|PGSC0003DMT400028837,PGSC0003DMT400028839	PGSC0003DMB000000008:655938-665292	TCONS_00052043	5.22421	0	0	0	7.25627	0	33.8736	0	57.3358	27.6279	54.8061	69.1694	24.8674	4.20913	16.2356	22.1313	0	16.4067
XLOC_001608|PGSC0003DMT400028835	PGSC0003DMB000000008:766677-770176	TCONS_00015672	101.882	62.2669	52.4301	74.282	98.1221	107.088	13.5942	53.5113	21.597	37.4123	295.082	250.828	333.225	382.231	211.513	1160.61	296.124	756.87
XLOC_001609|PGSC0003DMT400028833	PGSC0003DMB000000008:836076-838966	TCONS_00025154	0	23.7622	0	0	4.18352	0	0	0	0	0.815171	0	0	6.51339	0	0	0	0	0
XLOC_001612|PGSC0003DMT400028827,PGSC0003DMT400028828	PGSC0003DMB000000008:880791-883236	TCONS_00035368	0	59.0377	0	0	4.17955	0	18.4643	0	55.7191	16.6173	0	24.6523	4.83556	0	0	0	0	0
XLOC_001613|PGSC0003DMT400028823,PGSC0003DMT400028826	PGSC0003DMB000000008:916266-920444	TCONS_00026863	0	0	0	0	4.15822	0	5.76295	0	0	5.87858	0	0	6.47965	0	0	7.5492	0	0
XLOC_001614|PGSC0003DMT400028822	PGSC0003DMB000000008:920874-923161	TCONS_00048625	0	0	11.2051	0	4.15783	0	0	0	0	8.18777	64.5776	35.9778	22.9775	0.229273	25.5601	0.2553	45.9687	0
XLOC_001615|PGSC0003DMT400028815,PGSC0003DMT400028816,PGSC0003DMT400028817,PGSC0003DMT400028818,PGSC0003DMT400028819,PGSC0003DMT400028820	PGSC0003DMB000000008:926448-935586	TCONS_00012761	0	45.8933	51.5303	0	4.12154	0	17.3194	0	42.4385	5.14954	0	6.14502	0.984612	0	4.48315	0	0	0
XLOC_001616|PGSC0003DMT400028811,PGSC0003DMT400028812,PGSC0003DMT400028813	PGSC0003DMB000000008:950221-953707	TCONS_00014229	0	0	0	0	4.117	0	14.6282	0	0	13.4028	0	0	13.2529	0	0	10.6241	0	0
XLOC_001617|PGSC0003DMT400028806,PGSC0003DMT400028807,PGSC0003DMT400028808	PGSC0003DMB000000008:974932-981040	TCONS_00068916	12.9839	0	0	0	13.278	0	34.7845	43.1702	41.4893	31.4802	37.8634	49.002	28.6362	3.29105	24.9427	20.0005	0	38.5876
XLOC_001620|PGSC0003DMT400028800	PGSC0003DMB000000008:1063880-1065798	TCONS_00003460	0	0	0	0	4.11199	0	23.4091	31.2627	14.2423	27.6385	11.8509	22.4366	25.6306	46.3307	29.212	30.3919	19.0024	21.2778
XLOC_001621|PGSC0003DMT400028799	PGSC0003DMB000000008:1070722-1072187	TCONS_00031172	18.5175	137.473	46.6508	21.0841	18.4763	0	18.991	28.1742	0	23.0986	0	31.8779	27.2121	0	27.6864	15.9539	29.5678	0
XLOC_001626|PGSC0003DMT400028789,PGSC0003DMT400028790	PGSC0003DMB000000008:1189255-1192542	TCONS_00047790	6.56979	0	0	0	7.80512	0	0	0	0	0	0	0	0	0	0	0	0	0
XLOC_001637|PGSC0003DMT400028762	PGSC0003DMB000000008:1293508-1298882	TCONS_00022567	30.076	0	16.2331	177.87	29.8387	35.4293	0	0	0	2.62339	0	0	0	0	0	0	0	0
XLOC_001639|PGSC0003DMT400028759,PGSC0003DMT400028760	PGSC0003DMB000000008:1310892-1315488	TCONS_00062197	5.48355	0	0	0	7.411	0	3.49311	0	0	13.0148	0	17.8277	3.28265	0	0	0	0	0
XLOC_001641|PGSC0003DMT400028753,PGSC0003DMT400028754,PGSC0003DMT400028755	PGSC0003DMB000000008:1324014-1328168	TCONS_00036985	0	0	0	0	4.10954	0	0	0	0	4.77246	0	0	4.25958	0	0	0	0	17.8483
XLOC_001642|PGSC0003DMT400028749,PGSC0003DMT400028750,PGSC0003DMT400028751,PGSC0003DMT400028752	PGSC0003DMB000000008:1328636-1331337	TCONS_00058744	0	0	0	6.5437	4.09588	0	7.42558	0	0	7.08089	0	8.54883	6.42074	0	0	0	0	0
XLOC_001647|-	PGSC0003DMB000000008:1369589-1382918	TCONS_00026542	9.29157	0	0	2.87998	9.73446	0	4.13366	0	0	5.18935	0	0	0	0	0	0	0	0
XLOC_001651|PGSC0003DMT400028730	PGSC0003DMB000000008:1463626-1476070	TCONS_00064643	11.0723	22.7994	16.6028	21.7051	11.4122	0	5.46931	0	0	7.2174	0	0	0	0	0	0	0	0
XLOC_001652|PGSC0003DMT400028726,PGSC0003DMT400028728	PGSC0003DMB000000008:1477893-1482352	TCONS_00058194	36.5273	0	0	13.0313	36.4336	0	0	0	0	5.36388	0	0	4.10813	0	0	0	0	0
XLOC_001653|PGSC0003DMT400028723,PGSC0003DMT400028724,PGSC0003DMT400028725	PGSC0003DMB000000008:1506560-1512581	TCONS_00014053	11.9273	0	0	0	12.2677	0	0	0	0	8.54661	0	0	0	0	0	0	0	0
XLOC_001656|PGSC0003DMT400028721	PGSC0003DMB000000008:1614125-1615819	TCONS_00012748	0	0	0	0	4.09167	0	6.33107	0	0	7.49402	0	22.6774	8.66807	0	0	7.11485	0	20.0724
XLOC_001663|PGSC0003DMT400028714	PGSC0003DMB000000008:1699793-1702701	TCONS_00064355	379.193	652.827	6.89272	292.034	349.787	408.524	0	0	0	0	0	0	0	0	0	0	0	0
XLOC_001664|PGSC0003DMT400028709,PGSC0003DMT400028710,PGSC0003DMT400028711,PGSC0003DMT400028712,PGSC0003DMT400028713	PGSC0003DMB000000008:1723404-1728333	TCONS_00057863	0	0	0	0	4.06942	0	32.0913	0	10.9931	33.2902	11.2331	17.2173	34.8426	67.5177	51.7109	23.1991	39.2193	53.7831
XLOC_001665|PGSC0003DMT400028707	PGSC0003DMB000000008:1729735-1732453	TCONS_00041668	57.2273	22.7528	51.0889	36.1948	55.1862	65.7866	16.2804	0	0	13.916	41.8504	20.4374	28.9192	0	0	8.37605	0	0
XLOC_001666|PGSC0003DMT400028701,PGSC0003DMT400028702,PGSC0003DMT400028703,PGSC0003DMT400028704,PGSC0003DMT400028705,PGSC0003DMT400028706	PGSC0003DMB000000008:1747952-1751836	TCONS_00069803	0	0	0	0	4.05258	0	3.48648	0	0	8.27896	0	0	5.02764	0	0	0	0	0
XLOC_001667|PGSC0003DMT400027163	PGSC0003DMB000000008:1818255-1823972	TCONS_00045251	0	0	0	0	4.04954	0	0	0	0	0	0	0	0	0	0	0	0	0
XLOC_001669|PGSC0003DMT400027162	PGSC0003DMB000000008:1856562-1862040	TCONS_00002952	28.2262	10.2152	31.2779	25.4159	28.1332	0	693.796	809.742	456.497	795.263	663.445	392.259	766.512	510.939	389.687	454.115	305.124	391.523
XLOC_001674|PGSC0003DMT400027159	PGSC0003DMB000000008:1894145-1896757	TCONS_00056524	28.2188	0	30.488	17.9209	28.1106	0	0	0	0	2.01292	0	0	3.09863	0	0	0	0	40.4116
XLOC_001676|PGSC0003DMT400027155,PGSC0003DMT400027156	PGSC0003DMB000000008:1946772-1949819	TCONS_00053124	201.476	257.125	175.118	170.684	189.559	133.798	9.82928	0	0	0	0	0	0	0	0	0	0	0
XLOC_001678|PGSC0003DMT400027153	PGSC0003DMB000000008:1966752-1975048	TCONS_00066387	0	0	0	0	4.0476	0	7.52589	2.98802	0	10.0871	61.2973	37.8432	28.19	22.4248	0	19.8457	0	0
XLOC_001681|PGSC0003DMT400027151	PGSC0003DMB000000008:2068101-2071081	TCONS_00018000	15.4439	0	0	0	15.4782	0	9.46812	0	0	6.30825	0	0	6.74419	0	0	8.9796	0	0
XLOC_001682|PGSC0003DMT400072705,PGSC0003DMT400072706	PGSC0003DMB000000008:2133448-2137158	TCONS_00003270	0	0	0	0	4.03955	0	0	0	0	0	0	0	0.326384	0	0	0	0	0
XLOC_001683|PGSC0003DMT400072701	PGSC0003DMB000000008:2142265-2144759	TCONS_00002935	89.4574	142.611	333.389	254.983	84.4956	33.9666	45.6883	51.0266	31.1845	44.1623	41.1821	60.1628	44.6816	33.3284	59.1749	51.6937	26.4208	66.5691
XLOC_001686|PGSC0003DMT400072692,PGSC0003DMT400072693,PGSC0003DMT400072694,PGSC0003DMT400072695,PGSC0003DMT400072696,PGSC0003DMT400072697,PGSC0003DMT400072698,PGSC0003DMT400072699	PGSC0003DMB000000008:2172889-2177571	TCONS_00067453	8.46367	0	17.0445	0	8.98726	0	0	0	0	0	0	0	0	0	0	0	0	0
XLOC_001687|PGSC0003DMT400072688,PGSC0003DMT400072689,PGSC0003DMT400072691	PGSC0003DMB000000008:2185909-2196812	TCONS_00023625	25.2328	0	30.5523	36.9068	25.3109	126.816	5.85458	0	0	10.3944	0	0	7.25444	0	0	7.25141	0	0
XLOC_001688|PGSC0003DMT400072687	PGSC0003DMB000000008:2219296-2220872	TCONS_00017710	18.3983	5.09155	0	0	18.3323	0	0	0	0	4.17999	0	0	7.21943	0	0	0	0	0
XLOC_001689|PGSC0003DMT400072677	PGSC0003DMB000000008:2262721-2265976	TCONS_00023847	13.1626	0	0	0	13.5165	0	0	0	0	1.60995	0	0	0	0	0	0	0	0
XLOC_001690|PGSC0003DMT400072673	PGSC0003DMB000000008:2270479-2272472	TCONS_00055674	0	0	0	0	4.032	0	24.9367	0	0	8.79332	0	0	7.14609	0	0	0	0	0
XLOC_001692|PGSC0003DMT400072665	PGSC0003DMB000000008:2286839-2301641	TCONS_00023584	0	0	0	0	4.02904	0	11.4472	0	0	10.0844	0	8.14836	10.0018	0	25.4748	15.2422	0	0
XLOC_001695|PGSC0003DMT400072657,PGSC0003DMT400072658	PGSC0003DMB000000008:2378195-2384525	TCONS_00029607	121.794	88.1554	104.42	316.517	115.156	180.918	90.5548	0	17.4137	57.3068	310.76	157.592	43.7619	17.8663	15.3297	101.19	0	83.6935
XLOC_001697|PGSC0003DMT400072655	PGSC0003DMB000000008:2391966-2393986	TCONS_00058856	104.983	29.6352	42.3453	150.894	101.134	0	0	0	0	0	0	0	0	0	0	0	0	0
XLOC_001699|-	PGSC0003DMB000000008:2435977-2438171	TCONS_00060288	0	0	0	0	4.00688	0	0	0	0	7.14361	0	0	0	0	0	0	0	0
XLOC_001702|PGSC0003DMT400072641	PGSC0003DMB000000008:2486928-2487901	TCONS_00010710	13.7553	0	0	0	14.11	0	59.4115	36.7143	55.598	42.0269	59.2524	90.9153	45.8601	16.2381	105.918	49.0431	18.4517	68.4484
XLOC_001703|PGSC0003DMT400072638,PGSC0003DMT400072639,PGSC0003DMT400072640	PGSC0003DMB000000008:2495934-2498672	TCONS_00039671	111.857	96.8978	75.2077	75.9464	106.484	52.9191	0	0	0	0	0	0	0	0	0	0	0	0
XLOC_001704|-	PGSC0003DMB000000008:2531551-2532677	TCONS_00004103	0	0	0	0	3.99716	0	21.4146	0	8.28189	15.1588	0	25.698	7.23152	0	0	0	0	18.1968
XLOC_001705|PGSC0003DMT400072637	PGSC0003DMB000000008:2534425-2542203	TCONS_00069273	13.8412	4.94491	0	44.0671	14.1856	0	0	0	0	5.80128	0	0	24.0856	0	0	11.5923	18.231	0
XLOC_001706|-	PGSC0003DMB000000008:2553740-2568248	TCONS_00070664	4.78828	0	0	0	7.00484	0	20.6768	0	0	12.1589	33.9475	0	10.6124	0	0	12.2767	0	8.12537
XLOC_001707|-	PGSC0003DMB000000008:2575695-2585748	TCONS_00051182	8.09433	0	0	0	8.65287	0	37.5331	0	0	27.7149	10.7819	301.636	16.0676	309.972	0	0	11.5256	0
XLOC_001708|PGSC0003DMT400072631,PGSC0003DMT400072632	PGSC0003DMB000000008:2593039-2597156	TCONS_00043200	259.965	211.262	131.221	309.658	241.234	316.327	9.92932	0	0	17.5673	0	0	12.6077	0	0	0	0	0
XLOC_001714|PGSC0003DMT400072623,PGSC0003DMT400072624,PGSC0003DMT400072625,PGSC0003DMT400072626,PGSC0003DMT400072627	PGSC0003DMB000000008:2708898-2715440	TCONS_00040042	21.1247	10.8381	49.2243	0	21.031	0	0	0	0	0	0	0	0.923196	0	0	0	0	0
XLOC_001715|PGSC0003DMT400072616,PGSC0003DMT400072617,PGSC0003DMT400072618,PGSC0003DMT400072619,PGSC0003DMT400072620	PGSC0003DMB000000008:2747992-2752698	TCONS_00042716	0	0	0	0	3.9955	0	0	0	0	0	0	0	0	0	0	0	0	0
XLOC_001719|PGSC0003DMT400072607,PGSC0003DMT400072608	PGSC0003DMB000000008:2835484-2840345	TCONS_00068193	4.04676	62.839	39.3594	0	6.63743	0	245.279	290.445	190.487	357.917	236.975	203.33	205.252	139.062	148.341	227.492	74.2493	197.579
XLOC_001721|PGSC0003DMT400072600	PGSC0003DMB000000008:2864125-2866299	TCONS_00062319	0	0	0	0	3.99189	0	64.4014	95.6024	39.4826	71.6876	0	28.4001	83.3058	74.2177	83.7033	49.366	20.0825	55.5065
XLOC_001723|PGSC0003DMT400072595,PGSC0003DMT400072597	PGSC0003DMB000000008:2869600-2873144	TCONS_00027077	0	0	0	0	3.97331	0	0	0	0	0	0	0	0	0	0	0	0	0
XLOC_001724|PGSC0003DMT400072593,PGSC0003DMT400072594	PGSC0003DMB000000008:2879508-2882171	TCONS_00046355	15.4725	0	0	0	15.499	0	25.6908	28.4824	0	19.2173	0	22.1544	25.5807	28.6919	0	16.0573	12.711	27.0678
XLOC_001725|PGSC0003DMT400072589,PGSC0003DMT400072590,PGSC0003DMT400072591,PGSC0003DMT400072592	PGSC0003DMB000000008:2900762-2905725	TCONS_00067455	8.68223	0	0	0	9.13476	0	10.8393	0	0	0	0	0	15.4754	0	0	12.3127	0	0
XLOC_001726|PGSC0003DMT400072586,PGSC0003DMT400072587	PGSC0003DMB000000008:2906831-2923375	TCONS_00040041	72.7095	33.4986	63.4305	60.283	70.2834	64.5085	6.05273	0	0	9.00099	0	7.51964	7.13664	0	19.4173	6.59055	0	0
XLOC_001728|PGSC0003DMT400072583	PGSC0003DMB000000008:2930066-2930822	TCONS_00051341	293.891	263.37	149.762	279.374	261.985	251.493	18.3774	0	0	22.9957	0	27.8321	21.4685	20.3103	19.3631	15.7975	0	26.9247
XLOC_001729|PGSC0003DMT400072577	PGSC0003DMB000000008:2947017-2957422	TCONS_00013627	24.3675	12.4898	30.685	0	24.3517	0	33.6355	86.4726	49.1012	55.1416	32.4996	66.634	35.8393	34.8524	84.2062	34.6308	21.2359	26.4183
XLOC_001731|PGSC0003DMT400072574,PGSC0003DMT400072575	PGSC0003DMB000000008:2974867-2979618	TCONS_00032770	149.632	146.654	140.355	128.499	141.501	178.942	10.6893	0	0	17.427	0	0	12.653	46.811	37.8931	18.9425	0	27.7787
XLOC_001732|PGSC0003DMT400072572,PGSC0003DMT400072573	PGSC0003DMB000000008:2984992-2987451	TCONS_00042739	27.488	0	13.9824	0	27.4648	0	0	0	0	1.95216	0	0	0	0	0	0	0	0
XLOC_001737|PGSC0003DMT400072569	PGSC0003DMB000000008:3020792-3025360	TCONS_00006670	0	0	0	0	3.94734	0	0	0	0	1.25896	0	0	1.53436	0	0	0	0	0
XLOC_001740|PGSC0003DMT400072566	PGSC0003DMB000000008:3069989-3070892	TCONS_00063454	0	0	0	0	3.93653	0	0	0	0	0	0	0	0	0	0	0	0	0
XLOC_001741|PGSC0003DMT400072564,PGSC0003DMT400072565	PGSC0003DMB000000008:3096091-3104061	TCONS_00045187	23.3555	0	27.6109	0	23.3031	0	49.7358	57.56	27.3307	74.3725	12.1934	62.6593	79.7523	64.4943	69.7735	99.2537	26.0688	49.6235
XLOC_001742|PGSC0003DMT400072562,PGSC0003DMT400072563	PGSC0003DMB000000008:3120937-3128051	TCONS_00046564	18.2544	0	15.364	79.4788	18.1767	0	7.11809	0	0	9.56659	0	0	6.88174	0	0	11.6186	0	0
XLOC_001746|PGSC0003DMT400072555	PGSC0003DMB000000008:3210612-3213600	TCONS_00000918	0	0	0	20.9337	3.93093	0	8.89334	0	0	4.27301	33.8516	0	3.39544	0	0	0	0	0
XLOC_001748|PGSC0003DMT400072552,PGSC0003DMT400072553	PGSC0003DMB000000008:3225512-3228970	TCONS_00043254	14.0383	0	15.5787	0	14.4195	0	16.1102	0	17.1565	17.2329	0	17.9401	18.7718	20.301	116.092	14.569	0	31.3672
XLOC_001752|PGSC0003DMT400072540,PGSC0003DMT400072541,PGSC0003DMT400072542,PGSC0003DMT400072543	PGSC0003DMB000000008:3289951-3296149	TCONS_00002561	8.45889	0	0	0	8.97787	0	21.8315	0	63.1848	13.0899	4.1452	59.4239	11.1032	0	3.27176	29.6412	0	28.7798
XLOC_001754|PGSC0003DMT400072539	PGSC0003DMB000000008:3321312-3351160	TCONS_00040533	27.1193	0	17.2467	0	27.1004	0	11.3893	18.0688	0	44.7843	32.535	32.4121	122.289	21.3773	71.5347	58.6729	0	8.66532
XLOC_001755|PGSC0003DMT400072530,PGSC0003DMT400072531,PGSC0003DMT400072532,PGSC0003DMT400072533,PGSC0003DMT400072534,PGSC0003DMT400072535,PGSC0003DMT400072536,PGSC0003DMT400072537	PGSC0003DMB000000008:3388323-3409100	TCONS_00021966	69.7362	117.921	161.18	52.667	66.7827	59.5416	0	0	0	2.99726	0	0	0	0	0	0	0	0
XLOC_001758|PGSC0003DMT400072522	PGSC0003DMB000000008:3433296-3439884	TCONS_00014337	76.2642	57.0791	90.3944	76.7799	73.9736	104.14	0	0	0	1.35258	0	0	0	0	0	0	0	0
XLOC_001759|PGSC0003DMT400072521	PGSC0003DMB000000008:3470809-3474469	TCONS_00069152	9.94136	0	0	5.79455	10.3643	0	7.07481	0	0	6.21326	0	0	6.05697	0	0	0	0	0
XLOC_001760|PGSC0003DMT400072519,PGSC0003DMT400072520	PGSC0003DMB000000008:3477949-3486913	TCONS_00067290	0	0	0	0	3.9184	0	244.894	429.236	148.716	183.563	275.276	230.992	158.009	22.7249	72.423	99.7906	26.4083	198.274
XLOC_001761|PGSC0003DMT400072518	PGSC0003DMB000000008:3493373-3502691	TCONS_00050205	0	16.4347	20.7576	0	3.91088	0	15.6303	0	0	5.17099	0	18.2554	7.7416	0	0	12.6923	0	27.4202
XLOC_001762|PGSC0003DMT400072515,PGSC0003DMT400072516	PGSC0003DMB000000008:3516486-3521997	TCONS_00033743	174.319	159.732	118.73	290.663	159.863	286.832	0	0	0	0	0	0	0	0	0	0	0	0
XLOC_001765|PGSC0003DMT400072508	PGSC0003DMB000000008:3562844-3565219	TCONS_00050945	0	0	0	0	3.8852	0	2.85093	0	0	9.29936	0	0	17.2395	22.58	0	13.7223	0	0
XLOC_001767|PGSC0003DMT400072504,PGSC0003DMT400072505	PGSC0003DMB000000008:3569974-3573975	TCONS_00046272	8.6856	0	12.8518	0	9.13482	0	23.8325	0	0	16.9288	0	0	32.5178	0	17.3072	7.57773	0	0
XLOC_001768|PGSC0003DMT400072501	PGSC0003DMB000000008:3602260-3605623	TCONS_00044512	60.7098	26.9127	39.1087	51.3604	58.7241	0	6.8252	0	0	3.45389	0	0	0	0	0	0	0	0
XLOC_001769|PGSC0003DMT400072500	PGSC0003DMB000000008:3623355-3626440	TCONS_00019665	182.836	62.7232	139.923	275.998	169.342	218.031	0	0	0	0	0	0	0	0	0	0	0	0
XLOC_001771|PGSC0003DMT400072495,PGSC0003DMT400072496,PGSC0003DMT400072497,PGSC0003DMT400072498	PGSC0003DMB000000008:3661610-3665758	TCONS_00037225	17.4628	29.6327	0	0	17.3097	0	46.3076	0	88.1324	36.3645	0	26.5859	14.8061	45.2111	0	21.7261	0	0
XLOC_001772|PGSC0003DMT400072494	PGSC0003DMB000000008:3714361-3716120	TCONS_00002201	0	0	0	0	3.88167	0	39.1585	0	25.2832	51.2602	42.4927	28.7519	37.5903	32.5242	22.3596	33.6276	15.1638	23.6758
XLOC_001773|PGSC0003DMT400072493	PGSC0003DMB000000008:3729438-3737975	TCONS_00054785	4.48571	0	0	20.802	6.82955	0	77.054	247.782	90.57	105.597	0	59.1968	119.095	154.873	146.173	112.507	116.984	80.6104
XLOC_001774|-	PGSC0003DMB000000008:3756314-3764918	TCONS_00057085	64.7392	70.3479	59.5495	39.3518	62.3424	0	110.716	112.781	64.1108	96.1011	61.8573	87.3356	87.122	46.6779	95.1216	64.6053	21.3997	108.558
XLOC_001776|-	PGSC0003DMB000000008:3808528-3814964	TCONS_00023123	0	0	0	0	3.87956	0	24.6476	29.0054	40.1366	54.9639	74.6112	56.5029	30.6221	96.0864	47.1111	36.853	23.9271	71.4461
XLOC_001777|PGSC0003DMT400072484,PGSC0003DMT400072485	PGSC0003DMB000000008:3817418-3823580	TCONS_00037721	0	0	0	0	3.87249	0	23.0224	0	30.7071	25.2533	52.1894	41.4638	24.7102	0	18.0215	21.9632	0	21.0834
XLOC_001779|PGSC0003DMT400072481	PGSC0003DMB000000008:3856197-3857197	TCONS_00046557	47.7086	32.0655	94.254	32.0555	46.7937	0	0	0	0	10.0328	0	0	0.831845	0	0	0	0	0
XLOC_001780|PGSC0003DMT400072479,PGSC0003DMT400072480	PGSC0003DMB000000008:3868742-3878672	TCONS_00026017	33.0626	34.1554	45.305	11.1245	33.2475	0	37.3618	41.5553	21.1183	48.7858	23.5544	26.7565	36.6431	30.334	29.7455	38.145	45.9811	46.2382
XLOC_001783|PGSC0003DMT400072465,PGSC0003DMT400072466	PGSC0003DMB000000008:3967142-3970124	TCONS_00043032	295.678	241.791	512.545	142.312	263.127	147.579	11.8478	0	0	8.02229	0	0	8.43628	0	0	13.2397	0	0
XLOC_001784|PGSC0003DMT400072461,PGSC0003DMT400072462,PGSC0003DMT400072463,PGSC0003DMT400072464	PGSC0003DMB000000008:3984280-3989300	TCONS_00063041	26.4477	6.12727	43.6917	18.3764	26.3511	0	0	0	0	3.45426	0	0	0	0	0	0	0	0
XLOC_001794|-	PGSC0003DMB000000008:167086-188064	TCONS_00016640	0	0	0	0	3.86652	0	19.6752	0	35.1052	63.0755	19.5774	26.4748	11.3428	11.2555	11.589	18.5398	0	25.777
XLOC_001795|PGSC0003DMT400021622	PGSC0003DMB000000008:201744-203765	TCONS_00016193	21.4012	0	9.24887	0	21.3503	0	29.9515	47.7604	5.57658	25.0081	23.364	0	53.0328	133.24	60.9562	52.969	8.29958	46.2131
XLOC_001797|-	PGSC0003DMB000000008:224687-227834	TCONS_00006068	0	0	0	0	3.82499	0	81.9809	83.4795	49.5269	66.9459	86.0598	104.055	71.2795	63.0746	148.154	75.0575	25.2019	201.237
XLOC_001800|PGSC0003DMT400021616	PGSC0003DMB000000008:289022-300084	TCONS_00070992	39.852	53.0127	52.4962	29.2345	39.5255	0	8.86917	0	0	3.90328	0	0	2.40863	0	0	0	0	0
XLOC_001801|-	PGSC0003DMB000000008:300806-315728	TCONS_00044714	32.283	28.495	21.2714	34.2146	32.5462	0	21.2472	0	18.6477	28.3788	0	36.2171	24.0717	18.4029	57.108	31.2191	24.217	49.8673
XLOC_001802|PGSC0003DMT400021609,PGSC0003DMT400021610,PGSC0003DMT400021612,PGSC0003DMT400021614	PGSC0003DMB000000008:317242-335835	TCONS_00055799	6.66894	48.4035	9.50632	0	7.83717	0	13.6235	0	0	1.61804	0	12.8101	0	0	54.6986	0	0	0
XLOC_001805|PGSC0003DMT400028689,PGSC0003DMT400028690	PGSC0003DMB000000008:366526-371823	TCONS_00060827	8.3003	0	0	0	8.85954	0	0	0	0	0.845368	0	0	0	0	0	0	0	0
XLOC_001810|PGSC0003DMT400028682	PGSC0003DMB000000008:457151-460015	TCONS_00051697	264.635	139.306	193.617	222.887	243.88	192.545	0	0	0	0	0	0	5.54103	0	22.1398	0	0	0
XLOC_001812|-	PGSC0003DMB000000008:611461-626466	TCONS_00068965	224.005	97.5705	176.105	127.314	206.221	235.927	32.1025	0	0	18.6021	0	0	0	0	0	26.8361	0	0
XLOC_001813|PGSC0003DMT400028676,PGSC0003DMT400028677	PGSC0003DMB000000008:629665-632195	TCONS_00005410	11.2957	36.3906	16.7136	20.8676	11.6592	0	18.2089	0	16.0521	16.6665	34.7566	32.3612	15.7737	0	0	9.71381	0	16.3957
XLOC_001814|PGSC0003DMT400090623	PGSC0003DMB000000008:633682-639975	TCONS_00014354	25.3949	22.9712	18.3646	23.8347	25.4546	0	0	0	0	3.76588	0	0	4.35501	0	0	0	0	0
XLOC_001817|PGSC0003DMT400028669	PGSC0003DMB000000008:717844-723229	TCONS_00001993	0	0	6.25021	0	3.823	0	10.2368	0	21.7362	7.24608	0	19.2864	2.57237	0	0	3.42434	0	0
XLOC_001819|PGSC0003DMT400028659	PGSC0003DMB000000008:740582-745124	TCONS_00019749	0	0	0	0	3.81542	0	0	0	0	0	0	0	0	0	0	0	0	0
XLOC_001820|PGSC0003DMT400028658	PGSC0003DMB000000008:754984-756134	TCONS_00030545	0	3.81153	11.4965	0	0	0	0	0	0	0	0	0	0	0	0	0	0	0
XLOC_001821|PGSC0003DMT400028908	PGSC0003DMB000000008:770791-771265	TCONS_00063286	0	40.8404	0	0	3.80905	0	10.1429	0	25.8198	11.8219	0	16.6769	2.81265	0	5.68245	0	0	0
XLOC_001822|PGSC0003DMT400028657	PGSC0003DMB000000008:772383-779268	TCONS_00013721	10.1354	0	0	0	10.5663	0	23.1837	0	0	14.8274	0	0	2.61106	0	1.48574	0	0	0
XLOC_001828|PGSC0003DMT400028645,PGSC0003DMT400028646	PGSC0003DMB000000008:812254-816510	TCONS_00007543	11.0123	0	0	0	11.3616	0	3.84651	0	0	16.4609	0	0	39.5398	0	0	7.43972	0	0
XLOC_001829|PGSC0003DMT400028643,PGSC0003DMT400028644	PGSC0003DMB000000008:818786-823636	TCONS_00022502	0	0	0	0	3.79011	0	10.6132	0	0	11.772	0	11.3774	11.2863	0	27.0859	13.2049	0	27.0313
XLOC_001830|PGSC0003DMT400028642	PGSC0003DMB000000008:825537-828351	TCONS_00070568	364.305	443.27	244.304	277.122	332.125	117.136	168.127	111.003	45.7962	66.4895	53.2998	46.8509	90.714	67.4153	75.3723	32.2208	0	26.5827
XLOC_001831|PGSC0003DMT400028640,PGSC0003DMT400028641	PGSC0003DMB000000008:843496-849272	TCONS_00002621	5.47549	16.5376	0	0	7.40635	0	26.918	0	16.6668	28.024	32.278	14.8616	39.2315	65.924	86.9951	27.1828	23.0323	18.9578
XLOC_001832|PGSC0003DMT400028638,PGSC0003DMT400028639	PGSC0003DMB000000008:886254-892254	TCONS_00010162	11.1627	0	7.50761	20.3569	11.5544	0	7.93732	0	0	5.0923	0	0	2.64042	0	0	0	0	0
XLOC_001835|PGSC0003DMT400028627,PGSC0003DMT400028628	PGSC0003DMB000000008:995147-998878	TCONS_00038526	0	0	0	0	3.78871	0	4.36653	15.7839	38.2222	29.8868	0	0	24.2861	65.3592	0	0	0	34.019
XLOC_001836|PGSC0003DMT400028624,PGSC0003DMT400028625,PGSC0003DMT400028626	PGSC0003DMB000000008:1008393-1018129	TCONS_00030087	0	0	0	0	3.77715	0	1408.45	1913.21	5457.43	2563.92	2797.41	1877.49	3085.58	4098.19	1962.61	2450.55	5537.72	1302.17
XLOC_001839|PGSC0003DMT400092392	PGSC0003DMB000000008:1055532-1056132	TCONS_00036464	68.3875	1166.33	102.621	0	0	93.9809	970.567	507.039	275.334	883.484	663.988	569.241	1428.95	1507.41	347.196	1666.25	239.553	1247.8
XLOC_001840|PGSC0003DMT400028623	PGSC0003DMB000000008:1058923-1059969	TCONS_00059268	15.0239	211.756	216.639	0	0	0	20.0441	0	0	14.7237	0	28.9258	8.54777	0	0	11.5999	0	16.0019
XLOC_001841|PGSC0003DMT400028622	PGSC0003DMB000000008:1072947-1078388	TCONS_00068791	61.3293	36.3925	54.9191	50.0792	59.2902	0	107.168	126.928	45.4395	97.7949	86.6081	87.2057	110.801	137.729	135.429	145.646	66.8728	134.8
XLOC_001843|PGSC0003DMT400028620	PGSC0003DMB000000008:1106728-1109079	TCONS_00067293	12.0978	0	0	0	12.4262	0	0	0	0	0	0	0	0	0	0	0	0	0
XLOC_001844|PGSC0003DMT400028618,PGSC0003DMT400028619	PGSC0003DMB000000008:1123364-1124490	TCONS_00008692	0	0	0	48.0481	44.483	249.353	197.528	181.869	78.2955	182.61	363.863	169.268	241.952	348.098	120.619	167.619	132.247	146.34
XLOC_001845|PGSC0003DMT400028615,PGSC0003DMT400028616,PGSC0003DMT400028617	PGSC0003DMB000000008:1179638-1187102	TCONS_00071072	7.40005	0	0	0	8.23006	0	5.20794	0	0	4.59495	0	0	0	0	0	0	0	0
XLOC_001850|PGSC0003DMT400028593,PGSC0003DMT400028594	PGSC0003DMB000000008:1331654-1338884	TCONS_00062579	51.3085	34.5274	36.4017	46.6021	50.1862	0	23.9509	0	10.9103	14.1086	28.2643	24.9518	14.7489	19.7836	0	28.3588	0	36.3327
XLOC_001855|PGSC0003DMT400028573,PGSC0003DMT400028574	PGSC0003DMB000000008:1428161-1434636	TCONS_00014500	17.397	18.1625	0	0	17.2413	0	0	0	0	2.54842	0	0	0	0	0	0	0	0
XLOC_001857|PGSC0003DMT400028571,PGSC0003DMT400028572	PGSC0003DMB000000008:1437512-1441917	TCONS_00033449	0	0	0	26.8084	3.77556	0	0	0	0	3.19393	0	0	0	0	0	0	0	0
XLOC_001859|PGSC0003DMT400028569	PGSC0003DMB000000008:1446326-1453981	TCONS_00059339	0	0	0	0	3.75986	0	90.101	70.5	43.6897	88.8151	12.2925	51.2991	17.5994	20.8523	23.2592	29.4493	0	22.3971
XLOC_001860|PGSC0003DMT400028567	PGSC0003DMB000000008:1455486-1460023	TCONS_00043660	40.8379	0	0	0	40.4096	0	0	0	0	0	0	0	0	0	0	0	0	0
XLOC_001861|PGSC0003DMT400028566	PGSC0003DMB000000008:1477080-1477751	TCONS_00007651	65.952	27.961	32.6587	248.2	63.7348	214.647	9.08081	0	0	11.0225	0	0	13.3665	0	0	12.5198	0	0
XLOC_001862|PGSC0003DMT400028561	PGSC0003DMB000000008:1482642-1486115	TCONS_00017735	0	35.1008	0	19.9053	3.75196	0	0	0	0	0	0	0	4.31358	0	0	0	0	0
XLOC_001874|PGSC0003DMT400028532,PGSC0003DMT400028533	PGSC0003DMB000000008:1654223-1656837	TCONS_00040265	0	0	0	0	3.74336	0	21.3302	0	0	19.0505	0	0	13.9284	34.9387	0	13.9943	0	0
XLOC_001875|PGSC0003DMT400028529,PGSC0003DMT400028530	PGSC0003DMB000000008:1703251-1706717	TCONS_00009265	0	0	0	49.8226	3.74228	0	0	0	0	3.26112	0	0	0	0	0	0	0	0
XLOC_001880|PGSC0003DMT400027147	PGSC0003DMB000000008:1779263-1781354	TCONS_00031049	291.801	169.167	135.47	26.6895	261.247	298.882	0	0	0	2.05014	0	0	0	0	0	0	0	0
XLOC_001881|PGSC0003DMT400027139,PGSC0003DMT400027141,PGSC0003DMT400027142,PGSC0003DMT400027143	PGSC0003DMB000000008:1792065-1796428	TCONS_00045757	14.74	20.6232	28.1577	0	14.9813	0	138.296	110.981	104.452	90.7165	61.3802	238.945	100.702	19.0246	24.6057	78.9725	32.105	90.6646
XLOC_001882|PGSC0003DMT400027132,PGSC0003DMT400027134,PGSC0003DMT400027135,PGSC0003DMT400027137,PGSC0003DMT400027138	PGSC0003DMB000000008:1799229-1808161	TCONS_00008601	0	0	7.89292	0	3.74131	0	0	0	0	3.3839	0	0	0	0	0	0	0	0
XLOC_001886|PGSC0003DMT400027123	PGSC0003DMB000000008:1900110-1901116	TCONS_00037670	29.7555	101.813	0	0	0	0	0	0	0	0	0	0	0	0	0	0	0	0
XLOC_001887|PGSC0003DMT400027120,PGSC0003DMT400027121,PGSC0003DMT400027122	PGSC0003DMB000000008:1901296-1906887	TCONS_00019367	26.0914	24.822	21.0954	39.5646	26.0031	116.304	2.57254	5.44982	0	10.6977	0	25.2138	38.5883	9.02684	25.1291	19.9701	23.6024	0
XLOC_001892|PGSC0003DMT400027097,PGSC0003DMT400027098,PGSC0003DMT400027099,PGSC0003DMT400027101,PGSC0003DMT400027103,PGSC0003DMT400027104	PGSC0003DMB000000008:2002667-2016666	TCONS_00035035	38.4841	188.888	22.5479	0	38.3336	0	0	0	0	0.252162	0	0	0	0	0	0	0	0
XLOC_001893|PGSC0003DMT400027096	PGSC0003DMB000000008:2049410-2054600	TCONS_00011098	55.8869	63.7419	21.9567	29.3184	54.0533	0	108.28	186.843	69.6086	200.556	155.277	97.9922	210.56	295.874	142.982	126.829	165.987	115.058
XLOC_001902|PGSC0003DMT400072448,PGSC0003DMT400072449	PGSC0003DMB000000008:2126995-2129120	TCONS_00002281	0	0	15.1149	0	3.71227	0	360.562	272.888	181.233	215.158	279.624	260.294	94.1239	60.2898	166.183	146.953	44.8223	227.486
XLOC_001906|PGSC0003DMT400072715	PGSC0003DMB000000008:2235769-2236369	TCONS_00046101	0	0	0	0	3.70538	0	0	0	0	18.6656	0	0	7.38989	0	0	0	0	0
XLOC_001907|PGSC0003DMT400072432	PGSC0003DMB000000008:2255875-2257707	TCONS_00008758	0	0	0	0	3.70059	0	75.9524	56.1784	87.5302	48.3417	79.9838	246.867	42.5397	17.3118	39.92	35.1799	0	39.4217
XLOC_001909|PGSC0003DMT400072425	PGSC0003DMB000000008:2307706-2319537	TCONS_00037909	14.176	0	0	33.2204	14.5557	0	39.0393	42.7606	80.5189	30.1944	71.8456	82.383	24.3816	10.1473	11.0259	44.8796	24.0141	68.297
XLOC_001910|PGSC0003DMT400072713	PGSC0003DMB000000008:2323707-2324277	TCONS_00045604	49.6523	102.201	44.7042	61.163	48.402	68.4934	0	0	0	2.52289	0	0	0	0	0	0	0	0
XLOC_001912|PGSC0003DMT400072415,PGSC0003DMT400072416,PGSC0003DMT400072419	PGSC0003DMB000000008:2341038-2347705	TCONS_00060968	29.6888	11.3855	29.1311	16.0538	29.342	0	0	0	0	0	0	0	4.32603	0	0	0	0	0
XLOC_001913|PGSC0003DMT400072412,PGSC0003DMT400072413,PGSC0003DMT400072414	PGSC0003DMB000000008:2394528-2397273	TCONS_00046026	52.6217	33.008	60.3081	25.0072	51.2115	0	0	0	0	11.5307	0	0	9.91688	0	0	0	0	0
XLOC_001914|PGSC0003DMT400072411	PGSC0003DMB000000008:2409226-2415846	TCONS_00012780	336.826	194.881	181.367	434.944	308.421	438.35	44.7091	49.1392	45.7672	37.7238	54.4498	33.135	44.2459	37.5654	26.86	24.676	18.1892	45.6225
XLOC_001915|PGSC0003DMT400072409,PGSC0003DMT400072410	PGSC0003DMB000000008:2419946-2429131	TCONS_00025813	13.9197	16.508	21.9678	0	14.2741	0	0	0	0	0	0	0	0	0	0	0	0	0
XLOC_001917|PGSC0003DMT400072406,PGSC0003DMT400072407	PGSC0003DMB000000008:2568785-2572407	TCONS_00063882	28.6733	24.5106	14.712	67.3763	28.4912	58.984	29.6094	0	6.10351	37.0166	81.691	51.5537	19.6532	43.835	16.3007	8.84618	0	9.89221
XLOC_001918|PGSC0003DMT400072405	PGSC0003DMB000000008:2586621-2588291	TCONS_00033406	0	0	0	0	3.67736	0	14.7256	0	0	16.1222	126.14	33.0252	18.2042	83.3879	22.4808	20.5601	28.4226	13.6373
XLOC_001919|PGSC0003DMT400072404	PGSC0003DMB000000008:2600215-2603281	TCONS_00038663	9.47296	0	0	0	9.90333	0	0	0	0	6.47933	0	0	8.28124	0	5.91879	0	0	0
XLOC_001921|PGSC0003DMT400072397	PGSC0003DMB000000008:2654021-2655986	TCONS_00038148	0	0	0	20.037	3.67103	0	0	0	0	5.02995	0	0	7.57454	0	0	0	0	0
XLOC_001923|-	PGSC0003DMB000000008:2697363-2707253	TCONS_00060011	12.6436	0	0	33.7291	12.984	0	0	0	0	2.99611	0	0	0	0	0	0	0	0
XLOC_001924|PGSC0003DMT400072393	PGSC0003DMB000000008:2719759-2720707	TCONS_00011358	0	61.9166	0	0	3.66746	0	0	0	0	4.62218	0	0	4.55036	0	0	0	0	0
XLOC_001925|PGSC0003DMT400072383,PGSC0003DMT400072384,PGSC0003DMT400072385,PGSC0003DMT400072386,PGSC0003DMT400072387,PGSC0003DMT400072389,PGSC0003DMT400072390,PGSC0003DMT400072392	PGSC0003DMB000000008:2725979-2729476	TCONS_00021982	0	0	18.5362	39.0263	3.65821	0	23.4177	70.6291	17.1731	36.7781	96.6032	72.3688	36.037	107.771	177.744	51.4745	51.7682	224.164
XLOC_001926|PGSC0003DMT400072375,PGSC0003DMT400072376,PGSC0003DMT400072378,PGSC0003DMT400072379	PGSC0003DMB000000008:2731691-2736323	TCONS_00056673	18.4972	21.2301	75.516	0	18.4475	0	7.0782	0	0	8.28162	0	0	0	0	45.074	4.60612	0	8.8868
XLOC_001928|PGSC0003DMT400072365	PGSC0003DMB000000008:2780033-2781465	TCONS_00031624	0	0	21.3525	0	3.65533	0	0	0	0	0	0	0	0	0	0	0	0	0
XLOC_001929|PGSC0003DMT400072364	PGSC0003DMB000000008:2841105-2844306	TCONS_00038171	106.222	49.9751	56.8354	333.183	103.038	431.498	13.1789	0	0	15.0697	0	17.296	7.43073	0	0	9.23923	0	20.2787
XLOC_001930|PGSC0003DMT400072360,PGSC0003DMT400072361,PGSC0003DMT400072362,PGSC0003DMT400072363	PGSC0003DMB000000008:2846298-2849625	TCONS_00065017	12.6439	0	0	3.56992	12.9901	0	0	0	0	0	0	0	2.47636	0	0	0	0	0
XLOC_001932|PGSC0003DMT400072359	PGSC0003DMB000000008:2874465-2875857	TCONS_00018917	7.21603	8.48745	0	0	8.14325	0	36.1574	53.012	17.3507	31.312	26.1924	30.3441	33.0434	52.4815	99.4601	43.6038	34.609	120.892
XLOC_001933|PGSC0003DMT400072354,PGSC0003DMT400072355,PGSC0003DMT400072356	PGSC0003DMB000000008:2883157-2888150	TCONS_00064813	0	0	0	0	3.65051	0	8.34211	0	0	0	0	0	0	0	0	0	0	0
XLOC_001934|PGSC0003DMT400072352,PGSC0003DMT400072353	PGSC0003DMB000000008:2906831-2923375	TCONS_00001222	30.5307	0	33.2283	45.4619	30.2629	59.4489	6.37743	0	0	6.03519	0	15.6733	0.943116	0	0	0	0	0
XLOC_001935|-	PGSC0003DMB000000008:2932364-2945126	TCONS_00003603	11.2229	0	0	56.0835	11.5845	0	27.4394	0	22.7449	22.9032	0	16.6631	17.3007	30.0034	0	16.7868	0	23.4248
XLOC_001939|PGSC0003DMT400072344	PGSC0003DMB000000008:3060942-3061772	TCONS_00008739	150.618	107.118	247.248	103.549	143.112	64.9374	0	0	0	5.33513	0	8.08607	5.14297	0	0	0	0	0
XLOC_001940|PGSC0003DMT400072343	PGSC0003DMB000000008:3066573-3067379	TCONS_00032382	65.691	42.9252	36.8011	65.1672	63.345	0	9.45401	0	0	7.01974	0	12.5703	7.00265	0	0	8.30746	0	20.9883
XLOC_001941|PGSC0003DMT400072342	PGSC0003DMB000000008:3074359-3075338	TCONS_00007089	74.2787	92.3114	127.192	0	71.66	0	0	0	0	0	0	0	7.58271	0	0	9.48264	0	0
XLOC_001944|PGSC0003DMT400072332	PGSC0003DMB000000008:3092856-3094065	TCONS_00049318	0	25.1978	0	0	3.6493	0	15.1609	0	0	21.1774	0	0	10.2542	49.6297	23.9532	9.93727	0	0
XLOC_001945|PGSC0003DMT400072330,PGSC0003DMT400072331	PGSC0003DMB000000008:3107717-3111280	TCONS_00009520	0	0	0	0	3.64507	0	3.60738	0	0	9.07588	0	20.1917	6.1008	0	0	0	0	0
XLOC_001947|PGSC0003DMT400072325	PGSC0003DMB000000008:3145090-3155531	TCONS_00036344	0	0	0	0	413.605	255.709	0	0	0	3.36749	0	0	0	0	0	0	0	0
XLOC_001948|PGSC0003DMT400072322,PGSC0003DMT400072323,PGSC0003DMT400072324	PGSC0003DMB000000008:3157098-3160049	TCONS_00028626	0	20.1289	0	0	3.59335	0	0	0	0	0	0	0	0	0	0	0	0	0
XLOC_001950|PGSC0003DMT400072320	PGSC0003DMB000000008:3171686-3178209	TCONS_00011965	18.0046	0	21.3123	23.0898	17.9212	0	34.8093	85.8892	24.426	186.458	0	0	59.2034	39.0456	145.661	16.852	0	16.6461
XLOC_001952|PGSC0003DMT400072315	PGSC0003DMB000000008:3181590-3184183	TCONS_00062394	0	0	0	0	3.58515	0	94.9745	206.167	98.3449	95.2651	118.893	67.4675	74.0762	63.8701	77.3767	48.9393	39.6859	63.9531
XLOC_001953|PGSC0003DMT400072314	PGSC0003DMB000000008:3192250-3193253	TCONS_00025971	0	0	0	0	3.57545	0	9.12876	0	2.37702	12.6354	0	0	11.9225	62.9494	21.1032	6.38479	0	53.2439
XLOC_001956|PGSC0003DMT400072306	PGSC0003DMB000000008:3233060-3236966	TCONS_00046523	17.6116	0	26.2765	0	17.43	0	31.173	67.2201	23.4437	26.2284	66.8562	43.1722	27.8464	18.5517	21.2237	22.0081	0	32.153
XLOC_001957|PGSC0003DMT400072300,PGSC0003DMT400072303,PGSC0003DMT400072304,PGSC0003DMT400072305	PGSC0003DMB000000008:3247969-3254473	TCONS_00008755	0	0	16.0414	0	3.55692	0	0	0	0	0	0	0	0	0	0	0	0	0
XLOC_001959|PGSC0003DMT400072295,PGSC0003DMT400072296,PGSC0003DMT400072297	PGSC0003DMB000000008:3283287-3289281	TCONS_00059868	38.627	0	37.7908	19.7644	38.4647	0	26.4458	47.9782	44.6859	39.5175	53.1631	41.3389	19.6637	33.6214	5.24494	24.8731	21.553	25.4541
XLOC_001961|PGSC0003DMT400072290,PGSC0003DMT400072291	PGSC0003DMB000000008:3302893-3305890	TCONS_00068117	8.23616	0	0	0	8.79471	0	0	0	0	2.75131	0	0	0	0	0	0	0	0
XLOC_001963|PGSC0003DMT400072286	PGSC0003DMB000000008:3354312-3362212	TCONS_00053343	0	0	0	0	3.55233	0	6.64482	0	0	2.9595	0	0	0	0	0	0	0	0
XLOC_001964|PGSC0003DMT400072285	PGSC0003DMB000000008:3374431-3378069	TCONS_00060732	17.97	0	0	0	17.8949	0	2299.09	2442.23	764.836	3277.58	717.016	893.696	2430.24	2705.2	2932.82	1250.81	865.485	1228.08
XLOC_001965|PGSC0003DMT400072284	PGSC0003DMB000000008:3378606-3387282	TCONS_00064780	115.097	123.825	111.045	41.7468	108.819	0	0	0	0	3.06073	0	0	0	0	0	0	0	0
XLOC_001966|PGSC0003DMT400072279	PGSC0003DMB000000008:3442628-3447496	TCONS_00068530	45.575	81.0302	131.165	81.7868	44.8286	43.3191	51.7092	62.4636	26.2462	53.2229	61.6291	54.5808	52.0983	79.3338	72.9637	58.4357	42.8221	69.3425
XLOC_001970|PGSC0003DMT400072265,PGSC0003DMT400072266,PGSC0003DMT400072267,PGSC0003DMT400072268	PGSC0003DMB000000008:3531124-3541628	TCONS_00032979	13.7421	0	0	0	14.0874	0	13.8968	0	0	14.6255	0	14.5506	16.4803	0	0	16.1698	0	21.6846
XLOC_001971|PGSC0003DMT400072262	PGSC0003DMB000000008:3565769-3568963	TCONS_00002025	61.6497	11.1557	23.9103	38.5217	59.6031	0	15.5364	0	0	7.64295	0	15.3253	0	0	0	0	0	0
XLOC_001972|PGSC0003DMT400072260,PGSC0003DMT400072261	PGSC0003DMB000000008:3574419-3580391	TCONS_00060572	11.0856	0	18.7704	0	11.4398	0	34.0339	0	12.6325	29.6767	0	30.7429	35.9682	52.086	77.4504	43.7624	35.5206	115.645
XLOC_001974|PGSC0003DMT400072257,PGSC0003DMT400072258	PGSC0003DMB000000008:3609511-3611997	TCONS_00059685	0	5.19941	0	0	3.54891	0	0	0	0	1.74605	0	0	0	0	0	0	0	0
XLOC_001978|PGSC0003DMT400072250	PGSC0003DMB000000008:3666160-3672662	TCONS_00036506	40.7161	33.306	95.9681	27.723	40.2845	0	6.50051	0	0	3.3309	0	0	7.46599	0	0	0	0	0
XLOC_001979|-	PGSC0003DMB000000008:3683559-3699839	TCONS_00044805	0	0	0	0	3.54047	0	15.0736	40.5495	17.6332	25.5504	78.6309	45.0616	21.0234	25.5954	13.2988	25.8636	0	23.9553
XLOC_001980|PGSC0003DMT400072243,PGSC0003DMT400072244,PGSC0003DMT400072245	PGSC0003DMB000000008:3706734-3712143	TCONS_00044523	37.6942	32.1921	31.1668	0	37.6127	0	0	0	0	11.3003	0	20.6035	40.1597	0	25.0738	38.8513	0	0
XLOC_001981|PGSC0003DMT400072241,PGSC0003DMT400072242	PGSC0003DMB000000008:3718349-3721258	TCONS_00062747	0	0	0	0	3.53635	0	0	0	0	4.40881	0	0	2.14051	0	0	0	0	0
XLOC_001982|PGSC0003DMT400072239,PGSC0003DMT400072240	PGSC0003DMB000000008:3723633-3727116	TCONS_00013511	0	0	0	0	3.52637	0	0	0	0	3.22948	0	0	0	0	0	0	0	0
XLOC_001983|PGSC0003DMT400072238	PGSC0003DMB000000008:3738430-3743278	TCONS_00050953	523.322	354.102	279.526	375.652	475.463	291.342	0	0	35.5625	6.49629	0	0	0	0	0	0	0	0
XLOC_001984|PGSC0003DMT400072235	PGSC0003DMB000000008:3745934-3749503	TCONS_00001092	124.647	106.116	79.3159	106.1	117.515	89.28	14.3126	45.6576	0	66.2585	0	41.8738	26.9701	3.09625	54.9373	110.974	84.9293	154.587
XLOC_001985|-	PGSC0003DMB000000008:3756314-3764918	TCONS_00005081	642.656	352.129	825.432	1114.96	592.75	1038.21	58.8697	75.991	57.6243	46.8534	38.4751	26.3025	44.7445	47.2615	29.3635	33.2223	13.4374	36.9539
XLOC_001986|PGSC0003DMT400072228,PGSC0003DMT400072230,PGSC0003DMT400072233	PGSC0003DMB000000008:3766549-3771641	TCONS_00028805	33.2064	15.5218	32.4043	72.4918	33.3987	36.8142	0	0	0	1.45212	0	0	21.2043	55.1001	0	29.0706	0	14.3396
XLOC_001987|PGSC0003DMT400072227	PGSC0003DMB000000008:3777454-3785425	TCONS_00045441	17.8573	0	0	56.8619	17.7959	0	0	0	0	0	0	0	4.90965	0	0	0	0	0
XLOC_001988|PGSC0003DMT400072226	PGSC0003DMB000000008:3795418-3799564	TCONS_00018803	25.4489	23.9463	0	0	25.5462	0	12.6539	0	0	10.5189	0	0	7.49497	0	0	8.70481	0	0
XLOC_001989|PGSC0003DMT400072225	PGSC0003DMB000000008:3823833-3826467	TCONS_00059220	2.28262	0	27.0196	25.7728	5.7885	0	0	0	0	2.78916	0	0	0	0	0	0	0	0
XLOC_001990|PGSC0003DMT400072223	PGSC0003DMB000000008:3827294-3831556	TCONS_00022134	14.1295	0	16.5138	0	14.4804	0	26.3808	0	24.8969	27.9694	41.6533	31.9195	25.173	0	0	20.431	0	14.9574
XLOC_001991|PGSC0003DMT400072222	PGSC0003DMB000000008:3832489-3838691	TCONS_00012839	12.7228	0	23.1694	0	13.0627	0	0	0	0	4.23013	0	18.03	6.58784	0	0	0	0	18.869
XLOC_001992|PGSC0003DMT400072220,PGSC0003DMT400072221	PGSC0003DMB000000008:3862597-3866509	TCONS_00015404	425.232	227.53	250.807	304.878	384.811	232.731	0	0	0	5.09257	0	0	2.3073	0	0	0	0	0
XLOC_001993|PGSC0003DMT400072219	PGSC0003DMB000000008:3889517-3890455	TCONS_00052691	17.7962	48.8406	25.6362	23.5768	17.6973	0	0	0	0	4.38546	0	0	0	0	0	0	0	0
XLOC_001995|PGSC0003DMT400072217,PGSC0003DMT400072218	PGSC0003DMB000000008:3934539-3937215	TCONS_00012238	0	0	0	0	3.52601	0	11.8607	0	53.6887	36.6538	99.8032	72.8815	65.62	41.3131	70.8951	49.8094	37.3406	23.8924
XLOC_001996|PGSC0003DMT400072214,PGSC0003DMT400072215,PGSC0003DMT400072216	PGSC0003DMB000000008:3948451-3956647	TCONS_00003729	31.6898	0	48.7226	33.8841	31.9278	0	0	0	0	0	0	0	0	0	0	0	0	0
XLOC_001999|PGSC0003DMT400072208,PGSC0003DMT400072210	PGSC0003DMB000000008:3996000-3997855	TCONS_00039451	0	0	0	0	3.4799	0	154.807	212.332	154.385	187.286	137.172	201.287	86.9234	126.181	247.63	164.722	71.7567	215.894
XLOC_002000|PGSC0003DMT400072204,PGSC0003DMT400072205,PGSC0003DMT400072206,PGSC0003DMT400072207	PGSC0003DMB000000008:4028015-4034601	TCONS_00051626	15.1664	0	53.11	0	15.2519	0	0	0	0	0	0	0	0	0	0	0	0	0
XLOC_002003|-	PGSC0003DMB000000008:1499706-1500348	TCONS_00044800	22.4028	0	0	13.9623	22.2856	0	11.0961	0	0	24.2761	0	18.6455	19.9568	31.7077	0	30.9577	19.8407	17.7732
XLOC_002004|-	PGSC0003DMB000000008:2494188-2494576	TCONS_00019987	107.882	95.1678	174.836	424.592	104.095	301.069	36.7712	50.0526	38.825	44.1108	48.068	79.7685	54.6393	71.4205	83.1308	53.2736	29.6642	43.9637
XLOC_002005|-	PGSC0003DMB000000008:2533424-2534247	TCONS_00061344	3.45068	0	0	0	6.34605	0	26.5005	0	0	5.39757	0	0	11.1724	0	0	0	0	0
XLOC_002006|-	PGSC0003DMB000000008:4007078-4007392	TCONS_00018696	83.475	124.354	98.4399	0	0	0	0	0	0	5.20506	0	0	0	0	0	0	0	0
XLOC_002010|PGSC0003DMT400048321	PGSC0003DMB000000009:184586-187011	TCONS_00011354	0	0	0	0	3.44193	0	278.933	287.389	138.543	346.879	352.172	194.387	459.653	548.741	246.762	421.525	303.476	407.777
XLOC_002011|PGSC0003DMT400048327	PGSC0003DMB000000009:229351-289300	TCONS_00045884	387.186	116.107	8.51635	32.8103	353.789	60.4284	18.7266	0	35.7019	29.3952	14.4801	50.9124	23.7502	19.9799	20.0004	15.5395	0	0
XLOC_002016|PGSC0003DMT400048331	PGSC0003DMB000000009:578715-580695	TCONS_00035902	0	0	0	0	3.417	0	0	0	0	6.33729	0	0	0	0	0	0	0	0
XLOC_002019|PGSC0003DMT400031456,PGSC0003DMT400031457,PGSC0003DMT400031458	PGSC0003DMB000000009:695046-700186	TCONS_00051710	9.74248	0	0	0	10.1641	0	109.319	48.166	18.7197	58.6138	0	47.1792	46.5319	32.5029	24.066	26.1127	34.979	36.1419
XLOC_002026|PGSC0003DMT400080079,PGSC0003DMT400080080,PGSC0003DMT400080081	PGSC0003DMB000000009:1008169-1012082	TCONS_00064608	0	0	0	0	3.40287	0	13.8647	0	22.9123	31.927	10.2221	0	9.22272	28.2093	0	0	0	0
XLOC_002035|PGSC0003DMT400065618,PGSC0003DMT400065619	PGSC0003DMB000000009:1487921-1493546	TCONS_00025738	127.316	124.48	45.2054	99.6403	120.398	124.519	0	0	0	0	0	0	0	0	0	0	0	0
XLOC_002037|PGSC0003DMT400065617	PGSC0003DMB000000009:1603330-1606576	TCONS_00030974	135.5	54.1263	71.9715	93.22	127.436	92.5613	0	0	0	0	0	20.445	0	0	0	0	0	0
XLOC_002045|PGSC0003DMT400065886	PGSC0003DMB000000009:1996981-1999967	TCONS_00060283	227.858	105.309	138.912	203.188	211.798	184.199	0	0	0	3.53652	0	0	0	0	0	0	0	0
XLOC_002059|-	PGSC0003DMB000000009:3016419-3062544	TCONS_00065461	47.6847	22.3339	52.9782	92.272	46.7825	0	1026.23	1389.93	379.281	666.741	140.797	129.951	1743.67	2296.64	842.043	914.19	367.371	748.33
XLOC_002079|-	PGSC0003DMB000000009:184586-187011	TCONS_00029415	0	0	0	0	3.3994	0	14.9462	0	11.2957	24.0338	36.1117	17.5804	13.9744	17.012	11.4014	16.3193	0	0
XLOC_002082|PGSC0003DMT400048344,PGSC0003DMT400048345	PGSC0003DMB000000009:302190-304417	TCONS_00047227	0	0	0	0	3.38542	0	0	0	0	3.21208	0	0	0	0	0	0	0	0
XLOC_002083|PGSC0003DMT400048346,PGSC0003DMT400048347	PGSC0003DMB000000009:315275-336578	TCONS_00035451	93.7579	53.0959	74.3024	83.8595	90.1389	45.3359	0	0	0	5.99649	0	0	0	0	0	0	0	0
XLOC_002087|PGSC0003DMT400048352,PGSC0003DMT400048353	PGSC0003DMB000000009:624293-639602	TCONS_00066842	60.4507	19.6385	44.9406	25.8574	58.266	0	3.03845	0	0	0	0	18.9089	0	0	0	0	0	0
XLOC_002094|PGSC0003DMT400080100,PGSC0003DMT400080101	PGSC0003DMB000000009:1112117-1117968	TCONS_00070157	0	0	0	0	3.36991	0	22.5829	26.768	0	24.717	0	0	26.7225	19.0016	32.6077	21.8596	0	31.319
XLOC_002095|PGSC0003DMT400080102	PGSC0003DMB000000009:1169842-1171960	TCONS_00063563	0	0	0	0	3.33232	5.79434	11.3972	0	0	12.827	0	0	11.3115	0	0	15.8711	0	0
XLOC_002098|-	PGSC0003DMB000000009:1397635-1398115	TCONS_00070250	0	0	0	0	3.32272	0	186.302	186.519	157.537	156.986	217.969	211.748	167.125	128.896	122.884	215.119	121.257	321.603
XLOC_002099|PGSC0003DMT400065612,PGSC0003DMT400065613,PGSC0003DMT400065614	PGSC0003DMB000000009:1494129-1503504	TCONS_00038008	0	0	0	0	3.31465	0	14.8933	0	0	8.71531	0	0	9.61952	0	0	11.8942	0	0
XLOC_002100|PGSC0003DMT400065609	PGSC0003DMB000000009:1553798-1555807	TCONS_00024226	21.0005	0	0	79.8933	20.9779	0	0	0	0	3.28782	0	0	0	0	0	0	0	0
XLOC_002105|PGSC0003DMT400068737	PGSC0003DMB000000009:1872867-1880489	TCONS_00054537	10.9328	0	0	0	11.3282	0	6.86429	0	0	8.10294	0	0	5.82291	0	0	8.98254	0	0
XLOC_002107|PGSC0003DMT400065885	PGSC0003DMB000000009:1933100-1942027	TCONS_00050104	45.6797	15.9195	24.3719	108.078	44.9412	72.6179	23.2455	0	24.4549	22.7241	0	49.1808	19.5804	16.7269	28.7041	40.5505	0	39.1782
XLOC_002111|PGSC0003DMT400041539,PGSC0003DMT400041540,PGSC0003DMT400041541	PGSC0003DMB000000009:2149529-2152261	TCONS_00070000	580.369	223.499	527.225	428.037	542.965	336.318	67.453	0	62.3209	65.2422	59.5799	37.5998	28.576	54.8063	19.5938	30.8465	37.1522	76.07
XLOC_002121|-	PGSC0003DMB000000009:2379997-2407527	TCONS_00068920	0	0	0	0	3.3038	0	106.739	235.625	81.8561	22.8489	69.8166	34.1316	14.9058	0	6.35822	15.5155	49.3916	0
XLOC_002125|PGSC0003DMT400085435	PGSC0003DMB000000009:2553790-2618740	TCONS_00048935	22.8712	0	0	32.6494	22.7204	0	13.0239	0	0	11.3872	0	0	10.1286	0	0	10.3654	0	0
XLOC_002131|-	PGSC0003DMB000000009:3200342-3221580	TCONS_00014347	61.2574	20.1904	27.8678	140.423	59.1825	125.695	12.0733	0	16.1184	28.256	0	0	0	0	0	3.93521	0	0
XLOC_002137|PGSC0003DMT400051035	PGSC0003DMB000000009:3578641-3604241	TCONS_00032882	26.6323	11.5814	28.5799	31.7704	26.5293	0	18.6731	0	12.0668	11.2054	0	15.5158	13.2791	0	14.8069	16.1734	0	19.16
XLOC_002146|PGSC0003DMT400083202	PGSC0003DMB000000010:346604-355546	TCONS_00012344	0	0	0	0	3.3004	0	98.5994	113.626	48.7253	94.6465	57.5429	60.5237	117.009	49.9917	58.0331	70.4626	37.5906	36.7346
XLOC_002147|PGSC0003DMT400083199,PGSC0003DMT400083200,PGSC0003DMT400083201	PGSC0003DMB000000010:377998-387991	TCONS_00019036	11.2564	16.4884	0	0	11.6048	0	0	0	0	2.46698	0	0	0	0	0	0	0	0
XLOC_002148|PGSC0003DMT400011144	PGSC0003DMB000000010:394617-400814	TCONS_00033113	0	0	0	4.39392	3.3003	0	0	0	0	0	0	0	0	0	0	0	0	0
XLOC_002151|PGSC0003DMT400011139	PGSC0003DMB000000010:443473-445320	TCONS_00040930	44.941	0	0	6.28656	44.2371	71.5781	0	0	0	7.06345	0	0	0	0	0	0	0	0
XLOC_002152|PGSC0003DMT400011136,PGSC0003DMT400011137,PGSC0003DMT400011138	PGSC0003DMB000000010:485821-493784	TCONS_00034514	12.0435	7.52284	25.9769	0	12.38	0	19.0133	0	0	18.9332	0	0	11.5885	21.9436	0	8.49627	27.8186	8.30645
XLOC_002159|PGSC0003DMT400033268	PGSC0003DMB000000010:607399-609798	TCONS_00009269	122.548	81.6369	101.548	72.2119	115.97	245.031	0	0	0	0	0	0	0	0	0	0	0	0
XLOC_002160|PGSC0003DMT400033264	PGSC0003DMB000000010:669608-678125	TCONS_00046189	60.1377	15.5033	20.1745	35.934	58.1341	0	0	4.81231	0	8.97523	0	61.76	49.224	7.97086	88.9646	23.5082	18.5256	16.5951
XLOC_002161|PGSC0003DMT400033261,PGSC0003DMT400033262,PGSC0003DMT400033263	PGSC0003DMB000000010:705197-713678	TCONS_00007496	10.612	0	0	19.5671	11.0229	0	0	0	0	8.82642	0	0	0	0	0	0	0	0
XLOC_002163|PGSC0003DMT400033254,PGSC0003DMT400033255,PGSC0003DMT400033256	PGSC0003DMB000000010:725230-732790	TCONS_00023558	0	0	0	0	3.28079	0	0	0	0	2.60181	0	0	0	0	0	0	0	0
XLOC_002167|PGSC0003DMT400033251	PGSC0003DMB000000010:803381-819245	TCONS_00020383	17.9321	12.5857	35.8464	33.9374	17.8744	0	3.242	0	0	7.35503	0	15.7326	5.81064	0	0	0	0	17.3134
XLOC_002171|PGSC0003DMT400033247	PGSC0003DMB000000010:897104-898073	TCONS_00050449	12.7848	13.3666	30.6953	19.9405	13.1054	0	12.3767	90.7002	0	110.543	0	10.7933	95.1376	107.615	142.863	72.7083	195.855	27.4691
XLOC_002173|PGSC0003DMT400071408,PGSC0003DMT400071409	PGSC0003DMB000000010:964081-968102	TCONS_00056307	0	0	0	0	3.27545	0	0	0	0	4.35794	0	0	0	0	0	0	0	0
XLOC_002176|PGSC0003DMT400071403	PGSC0003DMB000000010:985294-986001	TCONS_00015274	0	0	0	0	3.24325	0	0	0	0	3.22817	0	16.2738	5.8341	0	0	0	0	34.5706
XLOC_002180|PGSC0003DMT400071396,PGSC0003DMT400071397	PGSC0003DMB000000010:1137361-1139494	TCONS_00034438	6.22428	0	0	0	7.65371	0	15.3069	49.8653	18.1465	126.621	0	24.9088	34.4271	49.1694	63.5679	36.8402	26.1031	36.0228
XLOC_002181|PGSC0003DMT400071392,PGSC0003DMT400071393,PGSC0003DMT400071394	PGSC0003DMB000000010:1149316-1154318	TCONS_00023446	18.1515	0	20.4503	2.92746	18.0238	0	27.5331	28.1133	20.4249	17.7737	45.5589	23.2562	16.3502	0	10.1667	21.9774	22.5338	21.3353
XLOC_002182|PGSC0003DMT400071388,PGSC0003DMT400071389,PGSC0003DMT400071390,PGSC0003DMT400071391	PGSC0003DMB000000010:1154527-1172032	TCONS_00014374	10.8344	25.5114	0	0	11.2255	0	0	0	0	12.6741	0	0	0	0	0	0	0	0
XLOC_002183|PGSC0003DMT400043945,PGSC0003DMT400043946,PGSC0003DMT400043947,PGSC0003DMT400043948	PGSC0003DMB000000010:1192522-1195486	TCONS_00024494	0	0	0	0	3.2349	0	0	0	0	0	0	0	0	0	0	0	0	0
XLOC_002184|PGSC0003DMT400043941,PGSC0003DMT400043942,PGSC0003DMT400043943,PGSC0003DMT400043944	PGSC0003DMB000000010:1196296-1203758	TCONS_00032748	4.26826	0	26.2433	0	6.73545	0	11.2712	0	17.2334	22.675	0	12.7078	5.52948	0	0	4.92344	0	0
XLOC_002186|PGSC0003DMT400043940	PGSC0003DMB000000010:1226511-1228892	TCONS_00031493	0	0	0	0	3.22934	0	0	0	0	10.5816	0	38.5107	26.5147	0	70.2395	0	57.0784	68.1738
XLOC_002187|PGSC0003DMT400000001,PGSC0003DMT400000002,PGSC0003DMT400000003,PGSC0003DMT400000700	PGSC0003DMB000000010:1241981-1245448	TCONS_00036769	0	0	0	0	3.21889	0	13.1888	0	0	9.48719	0	50.8817	2.96213	0	0	0	0	0
XLOC_002191|PGSC0003DMT400000010	PGSC0003DMB000000010:1275476-1280896	TCONS_00068199	10.4311	0	0	0	10.879	0	0	0	0	27.5339	0	179.982	0	153.035	0	0	0	238.96
XLOC_002192|PGSC0003DMT400000011,PGSC0003DMT400000012,PGSC0003DMT400000013	PGSC0003DMB000000010:1290481-1295616	TCONS_00001440	7.45578	0	0	0	8.25081	0	37.6152	0	83.7687	0	0	960.255	0	0	0	0	0	715.747
XLOC_002193|PGSC0003DMT400095626	PGSC0003DMB000000010:1297637-1310691	TCONS_00009083	0	0	0	0	3.20778	0	0	0	0	43.7897	0	375.912	29.3657	0	0	0	0	0
XLOC_002195|-	PGSC0003DMB000000010:1312189-1313569	TCONS_00025049	0	0	0	0	3.1673	0	17.7067	116.992	0	27.6369	34.5	0	70.1451	114.266	172.751	65.9132	101.003	0
XLOC_002196|PGSC0003DMT400000014,PGSC0003DMT400000015,PGSC0003DMT400000016,PGSC0003DMT400000018,PGSC0003DMT400000020,PGSC0003DMT400000021	PGSC0003DMB000000010:1326746-1333088	TCONS_00043538	0	0	0	0	3.16495	0	32.8401	0	8.99025	9.7112	0	15.9366	17.338	0	13.2975	14.2999	0	19.0266
XLOC_002197|PGSC0003DMT400000024,PGSC0003DMT400000025	PGSC0003DMB000000010:1336113-1348929	TCONS_00064948	104.359	123.419	97.7832	67.4256	100.234	51.3864	11.8679	59.4294	0	22.7302	194.632	45.1824	20.056	15.9197	48.8333	9.19624	0	44.4355
XLOC_002198|PGSC0003DMT400000026,PGSC0003DMT400000027,PGSC0003DMT400000028,PGSC0003DMT400000029	PGSC0003DMB000000010:1364404-1368248	TCONS_00032162	24.7831	0	19.0281	42.5219	24.7235	0	0	0	0	1.88618	0	0	0	0	0	0	0	0
XLOC_002200|PGSC0003DMT400000033,PGSC0003DMT400000034	PGSC0003DMB000000010:1419508-1427101	TCONS_00024123	6.28631	0	0	0	7.69017	0	0	0	0	3.28362	0	0	0.766197	0	21.895	0	0	0
XLOC_002203|-	PGSC0003DMB000000010:1552021-1561978	TCONS_00061955	0	0	0	0	3.15678	0	15.2642	0	7.38773	23.3574	0	23.8331	17.4531	17.66	68.224	23.2317	0	60.1661
XLOC_002204|-	PGSC0003DMB000000010:1566229-1566755	TCONS_00044491	0	0	0	0	3.15524	0	0	0	0	3.00872	0	0	1.30669	0	0	0	0	0
XLOC_002205|PGSC0003DMT400000041	PGSC0003DMB000000010:1573446-1579894	TCONS_00056079	5.21487	0	0	35.5065	7.25255	0	0	0	0	3.401	0	0	0.933513	0	0	0	0	0
XLOC_002211|PGSC0003DMT400000060,PGSC0003DMT400000061	PGSC0003DMB000000010:1688819-1699907	TCONS_00054290	0	0	0	37.0653	3.11844	0	13.0164	0	0	15.3761	0	15.0849	11.9942	0	0	7.48196	0	0
XLOC_002214|PGSC0003DMT400000062,PGSC0003DMT400000063	PGSC0003DMB000000010:1763648-1767940	TCONS_00049573	0	0	0	0	3.11047	0	0	0	0	0	0	0	0	0	0	0	0	0
XLOC_002216|PGSC0003DMT400000066	PGSC0003DMB000000010:1783515-1793269	TCONS_00013420	40.7208	21.7482	51.6584	48.7918	40.3134	0	85.6972	84.8318	43.12	71.5994	102.526	92.0016	83.4068	119.813	82.4994	100.281	55.3968	138.063
XLOC_002218|PGSC0003DMT400000076,PGSC0003DMT400000077,PGSC0003DMT400000078,PGSC0003DMT400000079	PGSC0003DMB000000010:1817873-1821517	TCONS_00045640	2.94266	0	0	0	6.04961	0	9.55741	0	0	4.48518	0	0	10.0506	0	0	0	0	0
XLOC_002219|PGSC0003DMT400088659	PGSC0003DMB000000010:1823513-1823870	TCONS_00009245	0	0	0	0	3.10502	0	43.1707	64.1344	55.7573	51.5865	85.0759	68.9444	41.1229	57.691	22.383	47.6964	16.6194	35.386
XLOC_002223|PGSC0003DMT400000089,PGSC0003DMT400000090,PGSC0003DMT400000091,PGSC0003DMT400000092	PGSC0003DMB000000010:1892185-1897594	TCONS_00022374	24.8183	0	0	33.0739	24.7915	81.8813	11.0638	0	0	6.77592	0	13.9556	4.78158	0	0	0	0	20.7398
XLOC_002224|-	PGSC0003DMB000000010:1898193-1908948	TCONS_00049746	26.3252	22.5189	0	0	26.2006	0	0	0	0	0	0	0	5.12359	71.0036	0	0	0	0
XLOC_002227|PGSC0003DMT400000106,PGSC0003DMT400000107,PGSC0003DMT400000108	PGSC0003DMB000000010:1947543-1954470	TCONS_00016617	46.3823	10.5447	45.2595	54.7232	45.6026	116.363	18.4041	0	0	6.15791	0	0	3.53123	0	0	0	0	0
XLOC_002229|PGSC0003DMT400000112,PGSC0003DMT400000113,PGSC0003DMT400000114,PGSC0003DMT400000115,PGSC0003DMT400000116,PGSC0003DMT400000117	PGSC0003DMB000000010:1957945-1962157	TCONS_00053220	0	0	0	0	3.08625	0	8.82702	0	0	29.6866	0	0	1.39492	0	7.15404	0	0	0
XLOC_002234|-	PGSC0003DMB000000010:2012819-2023132	TCONS_00014291	64.2682	67.5502	22.6533	99.9079	61.7399	39.6869	49.6565	44.474	70.5185	45.9563	108.854	34.5	40.8653	64.9634	62.1294	33.807	20.167	136.496
XLOC_002236|PGSC0003DMT400000126	PGSC0003DMB000000010:2031183-2035473	TCONS_00066709	0	0	0	13.6788	3.08233	92.9305	14.1324	0	0	8.88405	0	14.4332	18.2815	22.9157	0	16.0582	0	0
XLOC_002237|PGSC0003DMT400000129	PGSC0003DMB000000010:2058213-2069924	TCONS_00043545	15.9573	0	0	14.1227	15.9118	0	1136.57	2244.38	1114.61	1569.22	2159.8	1804.63	2382.31	3273.71	2141.1	2394.93	2118.36	2423.54
XLOC_002238|PGSC0003DMT400000130,PGSC0003DMT400000131,PGSC0003DMT400000132,PGSC0003DMT400000133,PGSC0003DMT400000134	PGSC0003DMB000000010:2075403-2080701	TCONS_00033219	17.8113	0	17.396	41.9413	17.7204	0	8.06266	0	0	8.77263	0	0	8.5038	0	40.8698	13.638	0	31.3649
XLOC_002241|PGSC0003DMT400000139,PGSC0003DMT400000141,PGSC0003DMT400000143	PGSC0003DMB000000010:2171329-2180392	TCONS_00007858	15.5909	0	0	0	15.633	0	20.5757	70.6785	12.2644	36.7201	0	0	83.9366	56.7608	112.227	86.5625	41.6957	0
XLOC_002242|PGSC0003DMT400000146,PGSC0003DMT400000147,PGSC0003DMT400000148,PGSC0003DMT400000149	PGSC0003DMB000000010:2209879-2219591	TCONS_00018653	9.62633	0	0	40.132	10.048	0	3.69099	0	0	4.63903	0	0	7.67497	0	0	7.96883	0	0
XLOC_002243|-	PGSC0003DMB000000010:2225028-2236525	TCONS_00042756	10.6381	0	0	0	11.0358	0	3.70809	0	0	3.81502	0	0	0	0	0	0	0	0
XLOC_002246|PGSC0003DMT400000154	PGSC0003DMB000000010:2258185-2264697	TCONS_00014680	10.1221	0	21.1041	0	10.5481	0	0	0	0	7.43107	0	0	8.8508	0	0	8.92378	0	0
XLOC_002247|PGSC0003DMT400000155,PGSC0003DMT400000156,PGSC0003DMT400000157	PGSC0003DMB000000010:2295256-2297948	TCONS_00038338	202.793	49.0654	16.8433	50.2725	190.692	0	22.8189	0	18.7652	13.9856	37.9603	19.8127	28.0983	33.6927	14.4543	24.118	27.9669	19.1761
XLOC_002251|PGSC0003DMT400000167,PGSC0003DMT400000170	PGSC0003DMB000000010:2328765-2340479	TCONS_00002056	8.01764	0	0	0	8.54099	0	14.2241	0	15.7347	15.4187	0	23.7328	19.2124	0	0	16.271	0	25.2079
XLOC_002253|PGSC0003DMT400000173,PGSC0003DMT400000176,PGSC0003DMT400000177	PGSC0003DMB000000010:2396097-2399792	TCONS_00064822	8.46023	0	16.2935	0	8.97787	0	0	0	0	5.08762	0	0	0	0	0	0	0	0
XLOC_002254|-	PGSC0003DMB000000010:2406567-2408005	TCONS_00070907	0	0	0	0	3.08115	0	0	0	0	4.33828	0	0	0	0	0	0	0	0
XLOC_002255|-	PGSC0003DMB000000010:2410968-2427694	TCONS_00011701	0	0	0	0	3.06692	0	0	0	0	4.70078	0	0	7.39556	0	0	0	0	0
XLOC_002256|-	PGSC0003DMB000000010:2428411-2431742	TCONS_00038956	0	0	0	0	3.04453	0	81.6939	89.1635	64.7513	60.9438	44.7183	102.847	107.726	108.314	40.347	65.7008	26.0607	107.248
XLOC_002257|-	PGSC0003DMB000000010:2486875-2500810	TCONS_00035391	58.4333	36.657	43.4756	288.347	56.1828	103.614	12.185	0	10.0752	10.9504	0	21.2046	11.2876	0	89.3134	18.3099	0	81.0811
XLOC_002258|PGSC0003DMT400000186,PGSC0003DMT400000187,PGSC0003DMT400000188	PGSC0003DMB000000010:2504116-2507894	TCONS_00012701	16.1629	0	28.0926	16.4703	16.0826	0	0	0	0	1.9431	0	0	0	0	0	0	0	0
XLOC_002259|PGSC0003DMT400000189,PGSC0003DMT400000190	PGSC0003DMB000000010:2515059-2518311	TCONS_00045798	186.955	151.705	255.968	100.138	171.922	137.06	0	0	0	0	0	0	0	0	0	0	0	22.2713
XLOC_002260|PGSC0003DMT400000191,PGSC0003DMT400000192	PGSC0003DMB000000010:2520399-2529627	TCONS_00012079	44.3408	14.1758	57.9636	19.8007	43.6856	0	0	0	1.12572	2.50148	0	0	2.23607	0	0	0	0	34.0929
XLOC_002265|-	PGSC0003DMB000000010:2557760-2566732	TCONS_00047528	12.0523	0	0	0	12.3903	0	26.5735	0	19.0438	13.668	0	24.3297	21.2488	0	20.7083	12.5404	0	16.7496
XLOC_002266|-	PGSC0003DMB000000010:2566804-2571274	TCONS_00024168	13.4605	0	0	0	13.7621	0	19.6171	0	14.4449	11.8589	0	20.8396	10.79	11.0454	0	12.1576	0	26.4146
XLOC_002267|PGSC0003DMT400000210	PGSC0003DMB000000010:2572571-2573704	TCONS_00048722	0	27.7929	0	0	3.04026	0	2.26378	0	0	10.4391	0	0	16.1137	0	0	13.0781	0	6.44452
XLOC_002268|PGSC0003DMT400000211,PGSC0003DMT400000212,PGSC0003DMT400000213,PGSC0003DMT400000214	PGSC0003DMB000000010:2618330-2621299	TCONS_00051715	119.733	68.5444	6.35648	32.2139	112.802	18.1106	35.1034	27.9718	24.0823	31.8701	23.7232	41.0578	43.1368	16.9523	46.8175	57.6605	25.1237	89.1123
XLOC_002269|PGSC0003DMT400000215,PGSC0003DMT400000216	PGSC0003DMB000000010:2684610-2686383	TCONS_00012605	37.6576	72.3981	201.66	21.2317	37.603	0	0	0	0	0.954213	0	0	5.65986	0	0	0	0	0
XLOC_002270|PGSC0003DMT400000217,PGSC0003DMT400000218,PGSC0003DMT400000219	PGSC0003DMB000000010:2697690-2710098	TCONS_00063846	30.1643	31.0437	42.191	48.5662	29.8776	0	18.2602	0	0	13.5418	0	15.6625	13.8412	0	23.6622	8.81092	0	0
XLOC_002271|PGSC0003DMT400000220,PGSC0003DMT400000221	PGSC0003DMB000000010:2713063-2714052	TCONS_00045635	149.811	317.86	459.954	82.934	141.718	162.529	10.4406	0	20.906	4.25354	0	16.0243	0.90861	0	0	0	0	0
XLOC_002272|PGSC0003DMT400000222,PGSC0003DMT400000224	PGSC0003DMB000000010:2717294-2718949	TCONS_00036343	132.742	84.8153	335.347	144.739	124.57	105.055	0	0	0	1.96642	0	0	0	0	0	0	0	0
XLOC_002277|PGSC0003DMT400000230,PGSC0003DMT400000231,PGSC0003DMT400000232	PGSC0003DMB000000010:2738098-2741391	TCONS_00049445	34.2886	15.0065	49.8264	69.1421	34.5516	0	14.6953	0	0	13.9808	0	19.2497	11.9325	0	0	17.3854	0	10.0226
XLOC_002280|PGSC0003DMT400000235,PGSC0003DMT400000236	PGSC0003DMB000000010:2786523-2789799	TCONS_00028335	9.26582	0	0	12.3699	9.7131	0	35.327	0	22.1648	19.4354	0	36.9538	12.6672	0	0	18.1293	0	21.8134
XLOC_002281|PGSC0003DMT400000237,PGSC0003DMT400000238,PGSC0003DMT400000239	PGSC0003DMB000000010:2791844-2796661	TCONS_00048706	13.2264	0	0	56.1743	13.6109	80.4937	122.15	134.848	87.1138	134.966	90.1462	123.867	117.439	84.8934	110.177	103.604	85.641	81.6563
XLOC_002283|PGSC0003DMT400000243,PGSC0003DMT400000244	PGSC0003DMB000000010:2807843-2818399	TCONS_00031060	0	0	0	0	3.02061	0	16.0085	0	0	17.3	0	14.3355	27.6106	0	20.9171	16.4822	0	0
XLOC_002284|PGSC0003DMT400000245,PGSC0003DMT400000246,PGSC0003DMT400000247	PGSC0003DMB000000010:2819332-2824619	TCONS_00038538	508.885	674.377	1728.18	1268.9	461.082	1378.7	0	0	0	0	0	0	0	0	0	0	0	0
XLOC_002286|PGSC0003DMT400000250,PGSC0003DMT400000251	PGSC0003DMB000000010:2843492-2847004	TCONS_00051563	46.0644	17.7814	23.9118	46.2518	45.2386	72.4474	140.904	111.429	92.6116	129.251	102.474	137.2	88.3997	112.477	61.7713	135.346	34.6082	95.3972
XLOC_002289|PGSC0003DMT400000254	PGSC0003DMB000000010:2963257-2963608	TCONS_00025450	0	0	0	0	2.99346	0	0	0	0	3.15926	0	0	0	0	0	0	0	0
XLOC_002290|PGSC0003DMT400000259,PGSC0003DMT400000260	PGSC0003DMB000000010:2969939-2973394	TCONS_00067456	8.28146	0	0	0	8.8421	0	81.5427	46.4589	32.6481	40.8041	0	43.9642	36.6184	23.5381	53.7799	26.0569	0	46.9345
XLOC_002291|PGSC0003DMT400000261,PGSC0003DMT400000262,PGSC0003DMT400000263	PGSC0003DMB000000010:2979994-2984916	TCONS_00069407	71.946	51.5735	72.1258	95.049	69.0136	122.349	2.87151	0	0	6.88555	0	0	5.13621	0	0	5.18393	0	0
XLOC_002292|PGSC0003DMT400000264	PGSC0003DMB000000010:2985893-2987664	TCONS_00058893	2807.58	3107.46	2193.27	2074.22	2493	1563.36	0	0	0	0	0	0	0	0	0	0	0	0
XLOC_002294|PGSC0003DMT400000266,PGSC0003DMT400000268	PGSC0003DMB000000010:3020471-3027037	TCONS_00057279	23.2974	0	58.7128	29.5993	23.2433	0	20.306	17.3778	3.79103	9.07941	0	17.5247	6.3662	0	0	0	0	17.7143
XLOC_002295|PGSC0003DMT400000269	PGSC0003DMB000000010:3033557-3045701	TCONS_00029769	0	0	0	0	2.98979	0	12.8805	24.3126	60.5817	15.6664	9.70027	48.3907	78.292	0	0	34.1742	72.9091	53.0084
XLOC_002296|PGSC0003DMT400000271,PGSC0003DMT400000272,PGSC0003DMT400000273	PGSC0003DMB000000010:3055114-3059789	TCONS_00056477	52.5821	66.1691	26.6531	46.5518	51.1524	0	63.0949	0	58.5586	57.7685	60.2894	38.0475	49.5218	23.1079	31.7233	20.0503	5.37066	21.6495
XLOC_002301|PGSC0003DMT400000283,PGSC0003DMT400000284,PGSC0003DMT400000285	PGSC0003DMB000000010:3145302-3149017	TCONS_00044566	0	22.0486	0	0	2.98276	0	20.6577	0	23.1987	39.3056	8.62461	18.587	19.3584	7.93368	10.211	24.1315	4.60971	20.7489
XLOC_002305|PGSC0003DMT400000293	PGSC0003DMB000000010:3227483-3230210	TCONS_00040510	0	0	0	19.2379	2.97105	0	36.3694	57.7264	25.1862	32.7732	60.6409	54.422	30.8314	0	33.2579	12.0925	20.7041	0.927329
XLOC_002307|PGSC0003DMT400000296,PGSC0003DMT400000297	PGSC0003DMB000000010:3257890-3269365	TCONS_00025097	0	0	0	0	2.96494	0	0	0	0	2.57968	0	0	0	0	0	0	0	20.1598
XLOC_002309|-	PGSC0003DMB000000010:3296782-3305635	TCONS_00049306	0	0	0	0	2.9534	0	35.0397	61.3954	29.951	81.1797	0	20.9976	70.6392	123.741	86.3844	53.352	68.1945	36.5297
XLOC_002311|PGSC0003DMT400000310	PGSC0003DMB000000010:3352634-3356937	TCONS_00057688	139.214	139.926	124.885	38.4355	132.786	0	0	0	0	6.43133	0	0	6.43523	0	0	0	0	0
XLOC_002316|PGSC0003DMT400000323,PGSC0003DMT400000324,PGSC0003DMT400000325,PGSC0003DMT400000326,PGSC0003DMT400000327	PGSC0003DMB000000010:3445931-3448235	TCONS_00038464	0	37.3907	0	0	2.94827	0	0	0	0	7.33831	0	0	7.16475	0	0	0	0	0
XLOC_002320|PGSC0003DMT400000336,PGSC0003DMT400000337	PGSC0003DMB000000010:3491511-3495201	TCONS_00011921	23.3333	18.2964	31.9322	23.4824	23.2771	0	9.93247	0	0	7.95284	0	0	6.33384	0	0	6.35986	0	14.1061
XLOC_002321|PGSC0003DMT400000338	PGSC0003DMB000000010:3495681-3496818	TCONS_00035820	0	0	0	0	2.9459	0	0	0	0	3.42663	34.6208	0	0	31.8469	0	0	0	0
XLOC_002324|PGSC0003DMT400000341,PGSC0003DMT400000342	PGSC0003DMB000000010:3568905-3574883	TCONS_00019312	6.59484	0	0	31.2254	7.81803	0	0	0	0	6.38065	45.2789	12.2463	0	0	53.6063	0	0	0
XLOC_002325|PGSC0003DMT400000344,PGSC0003DMT400000345,PGSC0003DMT400000346	PGSC0003DMB000000010:3593206-3598196	TCONS_00008814	13.483	0	0	0	13.7802	0	0	0	0	0	0	0	0	0	0	0.000218331	0	0
XLOC_002326|PGSC0003DMT400000347,PGSC0003DMT400000348	PGSC0003DMB000000010:3611036-3618731	TCONS_00007033	0	0	0	0	2.9119	0	27.9379	0	16.2991	29.91	0	26.8787	40.1888	23.4118	60.2635	27.7387	0	49.3229
XLOC_002332|PGSC0003DMT400000682	PGSC0003DMB000000010:3779248-3781146	TCONS_00047802	0	0	0	0	2.90896	0	13.575	0	29.0343	7.82257	40.1593	27.1241	3.9063	0	29.1042	7.6205	0	27.6183
XLOC_002333|PGSC0003DMT400000358,PGSC0003DMT400000359	PGSC0003DMB000000010:3793148-3796759	TCONS_00041379	13.2054	0	21.0424	23.002	13.575	0	39.4489	22.1773	13.5654	24.6323	30.2628	47.4115	34.9345	39.1504	19.7598	19.3603	17.0847	38.0912
XLOC_002336|PGSC0003DMT400000362,PGSC0003DMT400000363	PGSC0003DMB000000010:3813821-3819819	TCONS_00032236	76.5432	42.4799	46.9216	30.5298	74.2188	50.9767	4.97664	51.6414	0	30.5301	0	0	27.926	76.3669	33.3258	29.556	27.3867	40.4321
XLOC_002337|PGSC0003DMT400000364	PGSC0003DMB000000010:3853391-3855651	TCONS_00070138	188.427	60.8387	111.769	370.626	173.057	247.978	0	0	0	4.86547	0	0	6.65603	0	0	8.37225	0	0
XLOC_002338|PGSC0003DMT400000365	PGSC0003DMB000000010:3910631-3911622	TCONS_00047653	18.8	0	0	17.1854	18.717	0	18.6911	0	16.4936	11.2924	0	19.5894	5.30068	0	0	7.74084	0	21.0232
XLOC_002340|PGSC0003DMT400083215	PGSC0003DMB000000010:4256-5870	TCONS_00051930	115.819	71.2289	89.4191	39.5318	109.687	137.325	6.26902	0	0	5.1246	0	0	5.14531	0	23.3806	6.26521	0	26.0073
XLOC_002343|PGSC0003DMT400083194,PGSC0003DMT400083196	PGSC0003DMB000000010:172812-175684	TCONS_00044176	14.414	0	0	0	14.7649	0	10.3768	0	0	5.25804	0	16.3599	4.40828	0	0	0	0	0
XLOC_002344|-	PGSC0003DMB000000010:193423-209773	TCONS_00011638	25.8007	0	11.8935	27.0638	25.7919	64.7496	29.4763	0	24.5044	22.1703	7.77179	22.9968	12.808	3.48572	23.9101	10.5189	0	16.765
XLOC_002346|-	PGSC0003DMB000000010:217708-232610	TCONS_00046175	15.6966	0	0	0	15.6936	0	0	0	0	0	0	0	0	0	0	0	0	0
XLOC_002348|-	PGSC0003DMB000000010:258937-274063	TCONS_00049668	8.74955	0	0	0	9.20314	0	0	0	0	0	0	0	0	0	0	0	0	0
XLOC_002350|PGSC0003DMT400011118,PGSC0003DMT400011122,PGSC0003DMT400011123	PGSC0003DMB000000010:404603-416565	TCONS_00043669	0	0	0	23.1925	2.9034	0	0	0	0	2.914	0	0	6.69557	0	0	0	0	0
XLOC_002351|PGSC0003DMT400011115	PGSC0003DMB000000010:497044-506513	TCONS_00003513	13.9785	10.3924	20.6832	0	14.3237	0	78.242	59.229	50.4697	55.907	53.3289	76.9254	64.017	27.2536	16.3688	62.8099	28.5036	45.3926
XLOC_002352|PGSC0003DMT400011112	PGSC0003DMB000000010:528238-545925	TCONS_00007919	13.001	0	15.662	0	13.3235	0	79.0911	104.796	45.1152	132.405	25.1597	77.5745	117.34	90.261	101.276	84.2508	53.7903	51.7987
XLOC_002354|PGSC0003DMT400033244	PGSC0003DMB000000010:610518-612246	TCONS_00038655	0	0	0	0	2.90235	0	34.9615	56.3133	14.1053	43.5711	42.3431	25.431	30.4181	46.4015	60.5914	28.9579	59.5307	39.7335
XLOC_002355|PGSC0003DMT400033237,PGSC0003DMT400033238,PGSC0003DMT400033239,PGSC0003DMT400033240,PGSC0003DMT400033242	PGSC0003DMB000000010:614453-621477	TCONS_00027312	9.11707	0	0	0	9.57596	0	0	0	0	5.27917	0	0	8.59142	0	28.1394	11.2364	0	43.4506
XLOC_002358|PGSC0003DMT400033231,PGSC0003DMT400033232,PGSC0003DMT400033233,PGSC0003DMT400033234,PGSC0003DMT400033235	PGSC0003DMB000000010:696338-704131	TCONS_00019374	0	0	0	0	2.88451	0	14.6048	0	0	9.51106	0	0	7.89904	0	0	0	0	0
XLOC_002363|PGSC0003DMT400033222	PGSC0003DMB000000010:756681-759225	TCONS_00025614	12.2131	0	0	0	12.5175	0	0	0	0	5.51111	0	0	0	0	0	0	0	0
XLOC_002367|-	PGSC0003DMB000000010:846938-849164	TCONS_00048720	0	0	0	0	2.86159	0	32.2113	0	42.8288	11.5473	69.1914	29.9631	4.31331	0	0	19.0473	69.6845	0
XLOC_002368|PGSC0003DMT400033215,PGSC0003DMT400033216	PGSC0003DMB000000010:863318-864731	TCONS_00065958	0	0	0	0	2.85963	0	0	0	0	3.18241	0	0	0	0	0	0	0	0
XLOC_002369|PGSC0003DMT400033208,PGSC0003DMT400033209,PGSC0003DMT400033210,PGSC0003DMT400033211,PGSC0003DMT400033212,PGSC0003DMT400033213	PGSC0003DMB000000010:867963-877158	TCONS_00000389	0	0	0	0	2.79552	0	9.42504	0	0	7.10736	0	0	1.26231	0	0	0	0	0
XLOC_002371|PGSC0003DMT400033203	PGSC0003DMB000000010:886815-893895	TCONS_00011625	4.09641	0	0	0	6.68036	0	0	0	0	0	0	0	0	0	0	0	0	0
XLOC_002373|PGSC0003DMT400033191	PGSC0003DMB000000010:958809-961591	TCONS_00023304	13.0815	0	24.8694	0	13.43	0	29.0165	37.6764	6.59958	31.5229	25.7634	31.2345	26.9948	21.9698	34.4406	31.3715	24.4172	58.0015
XLOC_002374|PGSC0003DMT400071380,PGSC0003DMT400071381,PGSC0003DMT400071382,PGSC0003DMT400071383,PGSC0003DMT400071384,PGSC0003DMT400071385	PGSC0003DMB000000010:971974-979594	TCONS_00064814	0	28.3309	0	0	2.78858	0	11.3821	0	0	12.1213	0	0	9.04833	0	0	0	0	0
XLOC_002375|PGSC0003DMT400071379	PGSC0003DMB000000010:987275-992850	TCONS_00066277	13.8158	0	20.4425	0	14.1407	0	9.96412	0	0	10.8088	0	10.8254	1.75219	0	0	0	0	0
XLOC_002376|PGSC0003DMT400071378	PGSC0003DMB000000010:1011201-1015490	TCONS_00011515	61.9601	61.511	113.004	95.4853	59.7675	83.1672	0	0	0	2.7764	0	0	7.05221	0	0	0	0	0
XLOC_002378|PGSC0003DMT400071375	PGSC0003DMB000000010:1052079-1059847	TCONS_00064848	0	0	0	0	2.7648	0	0	0	0	7.23093	50.8457	15.3406	3.14392	0	0	0	0	0
XLOC_002379|PGSC0003DMT400071373,PGSC0003DMT400071374	PGSC0003DMB000000010:1060746-1067088	TCONS_00008099	19.5075	0	0	20.9381	19.4371	0	0	0	0	2.5024	0	0	8.18803	0	0	0	0	0
XLOC_002382|PGSC0003DMT400071369,PGSC0003DMT400071370,PGSC0003DMT400071371	PGSC0003DMB000000010:1118504-1122968	TCONS_00034003	0	0	0	0	2.74632	0	0	0	0	11.8528	0	0	16.3154	0	0	16.9768	46.0146	0
XLOC_002383|PGSC0003DMT400071364,PGSC0003DMT400071365,PGSC0003DMT400071366,PGSC0003DMT400071368	PGSC0003DMB000000010:1154527-1172032	TCONS_00046407	253.524	499.105	116.954	323.015	234.379	327.78	0	0	0	1.25122	0	0	0	0	0	0	0	0
XLOC_002384|PGSC0003DMT400043932,PGSC0003DMT400043933,PGSC0003DMT400043934,PGSC0003DMT400043935,PGSC0003DMT400043936,PGSC0003DMT400043937,PGSC0003DMT400043938	PGSC0003DMB000000010:1179493-1184250	TCONS_00067549	16.2404	0	13.9528	0	16.1443	0	0	0	0	0.856361	0	0	0	0	0	0	0	0
XLOC_002386|PGSC0003DMT400043929	PGSC0003DMB000000010:1205390-1210858	TCONS_00057446	0	0	0	0	2.73654	0	15.3215	0	0	12.4845	0	0	4.87366	0	0	19.9097	0	0
XLOC_002388|PGSC0003DMT400043927,PGSC0003DMT400043928	PGSC0003DMB000000010:1214871-1220866	TCONS_00044880	19.7383	17.7735	0	28.4695	19.6651	0	0	0	0	14.0987	0	0	17.1972	0	0	0	0	0
XLOC_002389|PGSC0003DMT400000370,PGSC0003DMT400000371,PGSC0003DMT400000372,PGSC0003DMT400000373,PGSC0003DMT400000374,PGSC0003DMT400000375,PGSC0003DMT400000376	PGSC0003DMB000000010:1247024-1255620	TCONS_00005310	26.3452	0	19.0974	23.2899	26.2403	45.642	0	0	0	5.26109	0	0	6.59263	0	0	0	0	0
XLOC_002390|PGSC0003DMT400000377	PGSC0003DMB000000010:1281631-1284181	TCONS_00070954	83.024	43.8838	51.7227	138.434	79.3909	70.8789	18.8275	0	15.3632	17.9769	0	25.0035	28.5461	31.8899	21.8897	29.1177	19.7645	50.8424
XLOC_002391|PGSC0003DMT400000378	PGSC0003DMB000000010:1297637-1310691	TCONS_00065707	8.91314	0	0	12.8963	9.37244	0	17.6098	0	12.8969	19.8868	0	35.0159	32.0561	0	0	21.1652	10.3878	20.6619
XLOC_002395|PGSC0003DMT400000025	PGSC0003DMB000000010:1336113-1348929	TCONS_00067127	10.3049	0	0	29.9807	10.7638	0	22.8629	60.9188	20.6412	36.898	9.99859	20.2165	41.5902	47.8399	79.5131	17.6999	15.5691	53.4543
XLOC_002397|-	PGSC0003DMB000000010:1453841-1476507	TCONS_00010994	12.9376	13.4593	27.4073	0	13.248	0	0	0	0	4.67978	0	14.4525	7.78307	0	0	0	0	0
XLOC_002398|PGSC0003DMT400000387	PGSC0003DMB000000010:1481884-1491856	TCONS_00064696	41.3295	28.5188	38.1039	0	41.0886	0	54.6318	59.0831	28.615	28.3253	0	25.8964	23.0624	28.1359	25.0112	32.0777	17.074	19.7379
XLOC_002401|-	PGSC0003DMB000000010:1514299-1527196	TCONS_00059683	23.6482	5.70561	20.0905	0	23.6065	0	0	0	0	0	0	0	0	0	0	0	0	0
XLOC_002402|PGSC0003DMT400000395,PGSC0003DMT400000396	PGSC0003DMB000000010:1527611-1530024	TCONS_00012981	27.8803	27.6886	22.0897	0	27.8248	0	0	0	0	0	0	0	0	0	0	0	0	0
XLOC_002408|PGSC0003DMT400000430	PGSC0003DMB000000010:1677885-1680184	TCONS_00009182	0	0	0	0	2.71414	0	0	0	0	4.46951	0	0	0	0	0	0	0	0
XLOC_002409|PGSC0003DMT400000436,PGSC0003DMT400000437,PGSC0003DMT400000438,PGSC0003DMT400000439,PGSC0003DMT400000440	PGSC0003DMB000000010:1681188-1687198	TCONS_00058443	0	0	0	0	2.70496	0	68.6151	60.0285	38.704	39.6933	56.4357	48.0018	47.2368	31.7547	30.8699	37.5055	24.776	54.8558
XLOC_002413|PGSC0003DMT400000443,PGSC0003DMT400000444,PGSC0003DMT400000445,PGSC0003DMT400000446	PGSC0003DMB000000010:1754989-1760428	TCONS_00055408	253.311	124.637	35.8997	50.5109	234.356	52.7936	0	0	0	4.54778	0	20.8962	0	0	0	0	0	0
XLOC_002414|PGSC0003DMT400000447	PGSC0003DMB000000010:1838551-1842221	TCONS_00006920	10.5029	0	0	0	10.9226	0	45.498	47.7565	90.0352	57.2848	60.167	81.4808	37.2744	62.3386	32.5045	50.9628	51.3404	73.3853
XLOC_002415|PGSC0003DMT400000448	PGSC0003DMB000000010:1842557-1853832	TCONS_00036107	21.487	0	30.8536	0	21.4281	0	0	0	0	0	0	0	7.49742	0	0	0	0	0
XLOC_002418|PGSC0003DMT400000454,PGSC0003DMT400000455,PGSC0003DMT400000456,PGSC0003DMT400000457,PGSC0003DMT400000458,PGSC0003DMT400000459,PGSC0003DMT400000460,PGSC0003DMT400000461	PGSC0003DMB000000010:1882028-1889356	TCONS_00024179	40.9565	22.0222	0	56.3649	40.5582	0	46.2769	71.0074	48.8641	69.3963	78.026	47.0276	57.0634	88.2291	46.2059	46.3448	38.7249	25.1729
XLOC_002419|PGSC0003DMT400000462	PGSC0003DMB000000010:1918272-1921996	TCONS_00011433	94.0542	51.3048	119.781	81.1127	90.3812	62.883	50.5784	40.1609	23.0064	42.9666	51.6659	39.1063	49.5388	36.718	12.2273	38.4579	19.3204	23.4883
XLOC_002424|PGSC0003DMT400000471	PGSC0003DMB000000010:1990146-1991474	TCONS_00005141	0	0	0	0	2.70496	0	0	0	0	4.16506	0	0	0	0	0	0	0	0
XLOC_002426|PGSC0003DMT400000477	PGSC0003DMB000000010:2026578-2029115	TCONS_00048612	14.4192	0	0	0	14.7696	0	14.5186	0	0	8.51895	0	14.1064	4.61784	0	0	0	0	0
XLOC_002427|PGSC0003DMT400000478	PGSC0003DMB000000010:2031183-2035473	TCONS_00046605	0	0	0	0	2.65901	0	0	0	19.437	5.98007	0	0	5.09389	0	0	0	0	0
XLOC_002428|PGSC0003DMT400000479,PGSC0003DMT400000480	PGSC0003DMB000000010:2037474-2044192	TCONS_00049437	29.5242	14.0716	29.7996	26.378	29.2504	0	11.6677	0	0	13.9286	0	17.7045	26.5988	0	20.2313	11.3226	0	0
XLOC_002429|PGSC0003DMT400000481,PGSC0003DMT400000482	PGSC0003DMB000000010:2046444-2049783	TCONS_00002200	10.8521	17.019	21.7177	0	11.2511	0	0	0	0	0	0	0	0	0	0	0	0	0
XLOC_002430|PGSC0003DMT400000483	PGSC0003DMB000000010:2070591-2073235	TCONS_00056866	100.416	30.8112	28.3022	301.883	95.8464	243.874	2.84883	0	0	3.29709	0	0	0	0	0	0	0	0
XLOC_002431|PGSC0003DMT400000485,PGSC0003DMT400000486	PGSC0003DMB000000010:2080832-2090073	TCONS_00048630	0	0	0	0	2.63262	0	7.32964	0	0	3.65403	0	0	1.73802	0	0	0	0	0
XLOC_002433|PGSC0003DMT400000489	PGSC0003DMB000000010:2127970-2142782	TCONS_00061191	19.2487	21.2924	0	27.9179	19.2501	0	99.1271	120.31	66.5487	67.9643	82.4144	55.9506	114.143	135.41	119.871	112.088	83.3637	138.404
XLOC_002434|PGSC0003DMT400000491,PGSC0003DMT400000492,PGSC0003DMT400000493	PGSC0003DMB000000010:2180597-2187535	TCONS_00035558	12.4302	0	19.6038	19.4022	12.7614	0	19.4095	0	24.3505	14.0997	24.1318	16.9697	10.3629	0	11.9181	8.97849	0	10.1276
XLOC_002437|PGSC0003DMT400000500	PGSC0003DMB000000010:2270951-2274205	TCONS_00003591	0	0	0	0	2.62047	0	4.75022	0	0	9.91781	0	0	3.50328	0	0	0	0	6.49222
XLOC_002438|PGSC0003DMT400000501,PGSC0003DMT400000502	PGSC0003DMB000000010:2276064-2281334	TCONS_00070917	35.2234	13.4967	30.581	15.711	35.3405	0	53.5268	52.2544	40.295	41.906	62.6677	36.4125	42.9415	36.5086	25.2619	37.5907	27.3867	47.0066
XLOC_002441|PGSC0003DMT400000504,PGSC0003DMT400000505,PGSC0003DMT400000506	PGSC0003DMB000000010:2343425-2346786	TCONS_00001404	76.0939	9.9616	42.0909	168.033	73.4828	64.5839	194.216	183.48	148.216	130.344	140.701	206.677	111.527	94.5508	152.205	132.268	132.917	138.624
XLOC_002444|PGSC0003DMT400000512,PGSC0003DMT400000513,PGSC0003DMT400000514	PGSC0003DMB000000010:2373639-2377983	TCONS_00029287	0	0	0	0	2.61694	0	0	0	0	2.09535	0	0	0	0	0	0	0	0
XLOC_002445|PGSC0003DMT400000517	PGSC0003DMB000000010:2382768-2391171	TCONS_00033050	12.6339	0	37.2874	98.6824	12.9714	0	19.4616	0	13.9213	16.4277	0	22.3975	28.1953	0	25.8721	30.0037	20.2867	23.9548
XLOC_002446|-	PGSC0003DMB000000010:2432048-2448569	TCONS_00017319	0	0	0	0	2.58273	0	30.7069	62.4001	19.0126	42.9524	20.8294	46.1165	30.7988	15.3284	55.7977	23.0576	4.45301	38.8353
XLOC_002448|PGSC0003DMT400000537	PGSC0003DMB000000010:2473332-2481064	TCONS_00034689	69.5177	30.8553	108.651	0	66.6779	0	0	0	0	4.38777	0	4.3326	0	0	0	6.67898	0	0
XLOC_002449|PGSC0003DMT400000194,PGSC0003DMT400000538	PGSC0003DMB000000010:2520399-2529627	TCONS_00047454	28.4685	0	49.9716	41.3808	28.3344	0	34.3694	41.9111	23.0007	29.1337	17.7962	36.0258	23.8311	26.7183	47.3983	21.1008	16.6353	46.841
XLOC_002451|PGSC0003DMT400000540,PGSC0003DMT400000542,PGSC0003DMT400000543	PGSC0003DMB000000010:2550249-2555794	TCONS_00030201	0	0	0	9.82264	2.5573	0	13.8837	15.028	0	15.5774	0	7.88154	19.4277	0	0	51.7006	8.15333	16.4342
XLOC_002452|PGSC0003DMT400000546	PGSC0003DMB000000010:2574341-2581917	TCONS_00060646	0	0	20.0749	76.5498	46.5366	47.4851	27.6782	0	13.4479	19.5906	17.3778	20.8213	10.6932	20.6107	46.2746	14.8833	21.405	51.7308
XLOC_002453|PGSC0003DMT400000547	PGSC0003DMB000000010:2585014-2590984	TCONS_00049456	19.3942	9.12371	11.8738	0	19.3239	0	3.70021	0	0	5.6172	0	0	0	0	0	0	0	0
XLOC_002455|PGSC0003DMT400000548,PGSC0003DMT400000549	PGSC0003DMB000000010:2594952-2598145	TCONS_00023262	305.719	489.87	322.325	165.913	274.166	260.117	9.08087	0	0	10.7499	0	0	14.6025	0	0	12.4723	0	0
XLOC_002457|PGSC0003DMT400000553	PGSC0003DMB000000010:2638801-2641745	TCONS_00056397	25.4469	32.3573	8.9167	30.2287	25.5436	0	5.34251	0	16.9721	9.51259	71.459	18.1028	11.8906	0	25.6448	40.9269	71.6326	0
XLOC_002461|PGSC0003DMT400000565,PGSC0003DMT400000566,PGSC0003DMT400000567	PGSC0003DMB000000010:2741453-2747347	TCONS_00064486	10.0275	0	0	0	10.4552	0	37.1895	0	16.5405	18.7433	44.2156	41.3078	20.9472	0	17.0875	16.1928	0	20.7079
XLOC_002462|PGSC0003DMT400000568	PGSC0003DMB000000010:2764368-2772240	TCONS_00001386	0	0	0	0	2.55295	0	14.0167	0	0	8.37078	0	0	6.46683	0	0	0	0	7.37098
XLOC_002471|PGSC0003DMT400000587,PGSC0003DMT400000588	PGSC0003DMB000000010:2988595-2991338	TCONS_00051185	41.0622	0	12.1576	19.6455	40.7526	0	0	0	15.7253	0	0	0	0.304736	0	0	0	0	0
XLOC_002472|PGSC0003DMT400000589	PGSC0003DMB000000010:2991838-2995747	TCONS_00057963	16.4183	7.93405	26.7226	0	16.2852	0	0	0	0	0	0	0	0	0	0	0	0	0
XLOC_002474|PGSC0003DMT400000592	PGSC0003DMB000000010:3033557-3045701	TCONS_00036991	22.9619	50.4144	24.0978	21.7205	22.9002	0	0	0	0	0	0	0	1.0297	0	0	0	0	0
XLOC_002476|PGSC0003DMT400000593	PGSC0003DMB000000010:3080781-3081298	TCONS_00010165	0	0	0	0	2.5381	0	0	0	0	0	0	0	0	0	0	0	0	0
XLOC_002477|PGSC0003DMT400000594	PGSC0003DMB000000010:3083401-3083842	TCONS_00033077	0	47.3252	0	0	2.50983	0	0	0	0	3.07244	0	0	0	0	0	0	0	0
XLOC_002478|PGSC0003DMT400000595	PGSC0003DMB000000010:3085001-3090780	TCONS_00016176	0	0	0	0	2.50855	0	18.1223	0	0	14.1964	0	14.6775	18.8502	0	118.064	18.0039	23.0558	37.642
XLOC_002480|PGSC0003DMT400000597	PGSC0003DMB000000010:3101870-3109316	TCONS_00019409	7.15819	0	0	0	8.10561	0	5.97959	0	0	11.7873	0	0	21.4299	10.3741	21.2391	12.7877	0	0
XLOC_002481|PGSC0003DMT400000286	PGSC0003DMB000000010:3145302-3149017	TCONS_00028263	0	23.7909	27.317	0	2.44775	0	709.601	499.36	170.007	644.442	318.069	218.374	638.488	1018.42	260.7	592.171	483.858	319.219
XLOC_002482|PGSC0003DMT400086405	PGSC0003DMB000000010:3181300-3182868	TCONS_00030115	14.8139	0	42.5492	0	14.9977	0	407.977	577.654	102.354	519.691	228.322	164.674	694.625	1155.16	710.825	413.423	189.833	224.71
XLOC_002483|PGSC0003DMT400000598,PGSC0003DMT400000599	PGSC0003DMB000000010:3195815-3198027	TCONS_00050057	55.2567	50.3168	182.615	0	53.7033	0	58.7349	51.5188	0	56.5442	0	30.8281	62.6868	53.6868	60.5658	29.4101	24.621	28.5325
XLOC_002484|PGSC0003DMT400000600	PGSC0003DMB000000010:3211372-3212564	TCONS_00016665	0	0	0	0	2.44092	0	17.0944	0	26.8342	22.2431	0	31.3589	37.2357	36.089	24.766	31.1286	14.5841	32.2637
XLOC_002486|PGSC0003DMT400000604,PGSC0003DMT400000605	PGSC0003DMB000000010:3222117-3226303	TCONS_00017937	0	0	0	0	2.42898	0	14.9889	0	0	6.88117	0	0	7.20369	0	0	13.2551	0	0
XLOC_002487|PGSC0003DMT400000606	PGSC0003DMB000000010:3238478-3241015	TCONS_00059045	101.729	80.7296	225.998	123.988	97.9211	140.615	0	0	0	0	0	0	0	0	0	0	0	0
XLOC_002488|PGSC0003DMT400000299	PGSC0003DMB000000010:3257890-3269365	TCONS_00007962	0	0	0	0	2.4018	0	87.9867	9.09114	7.33833	38.5802	49.109	4.4274	38.3164	37.6453	0	15.7639	65.3408	3.91882
XLOC_002489|PGSC0003DMT400000608,PGSC0003DMT400000609,PGSC0003DMT400000610,PGSC0003DMT400000611,PGSC0003DMT400000612	PGSC0003DMB000000010:3306879-3314332	TCONS_00024453	0	0	0	0	2.36108	0	0	0	0	10.3451	0	0	4.20546	0	0	0	0	0
XLOC_002497|-	PGSC0003DMB000000010:3394393-3399081	TCONS_00062999	0	0	0	24.7422	2.32293	56.5694	0	0	0	4.04849	0	0	4.61368	0	0	0	0	0
XLOC_002501|PGSC0003DMT400000643,PGSC0003DMT400000644,PGSC0003DMT400000645,PGSC0003DMT400000646	PGSC0003DMB000000010:3474302-3483856	TCONS_00039395	10.198	0	22.4251	0	10.6502	0	10.0785	0	0	3.36898	0	12.1556	3.92878	0	0	0	0	0
XLOC_002503|PGSC0003DMT400000648,PGSC0003DMT400000649	PGSC0003DMB000000010:3504193-3507700	TCONS_00059762	15.1836	0	0	26.9864	15.2852	0	0	0	0	5.39796	0	0	3.64353	0	0	0	0	0
XLOC_002504|PGSC0003DMT400000650	PGSC0003DMB000000010:3509741-3513557	TCONS_00048180	0	0	0	0	2.30299	0	12.6851	0	0	16.3793	0	0	3.95214	0	0	3.78927	28.6621	0
XLOC_002505|PGSC0003DMT400000651	PGSC0003DMB000000010:3519304-3521116	TCONS_00029733	25.82	0	28.6116	29.1342	25.8123	0	310.703	656.33	277.214	552.337	700.835	223	574.865	916.461	401.307	373.202	279.105	286.207
XLOC_002506|PGSC0003DMT400000652,PGSC0003DMT400000653	PGSC0003DMB000000010:3543802-3546473	TCONS_00065228	8.54772	0	15.442	13.5982	9.05532	0	0	0	0	4.13445	0	0	0	0	0	0	0	0
XLOC_002507|PGSC0003DMT400000343	PGSC0003DMB000000010:3568905-3574883	TCONS_00038816	0	0	0	0	2.28686	0	10.9044	60.0669	24.285	35.3669	0	19.4354	11.8714	49.9956	72.4521	15.5314	14.162	28.0709
XLOC_002509|PGSC0003DMT400000654	PGSC0003DMB000000010:3611036-3618731	TCONS_00065023	56.8721	74.325	31.8606	45.2453	54.7531	0	23.1272	38.8632	11.3508	13.3665	16.8812	38.8076	3.51355	33.1061	0	16.078	0	0
XLOC_002510|PGSC0003DMT400000655,PGSC0003DMT400000656,PGSC0003DMT400000657,PGSC0003DMT400000658	PGSC0003DMB000000010:3619332-3624986	TCONS_00058871	43.5761	59.8357	102.43	47.1317	42.9856	48.3655	0.440077	0	0	5.37876	0	38.279	23.0771	4.56794	7.83893	19.0484	23.8884	0
XLOC_002511|PGSC0003DMT400000660	PGSC0003DMB000000010:3630162-3648346	TCONS_00070090	6.53027	0	0	0	7.77539	0	18.3289	0	0	20.9422	0	0	5.38932	0	28.8098	19.7801	37.732	0
XLOC_002512|-	PGSC0003DMB000000010:3648998-3651736	TCONS_00047024	0	0	0	0	2.2694	0	304.136	336.972	193.441	289.268	241.563	211.351	120.675	254.966	302.281	251.349	208.265	255.253
XLOC_002513|PGSC0003DMT400000662	PGSC0003DMB000000010:3681875-3688238	TCONS_00057727	62.3975	78.2844	23.9699	38.9897	60.1989	79.2396	18.1004	0	0	12.3948	0	0	9.39876	0	0	11.0242	0	20.7869
XLOC_002514|PGSC0003DMT400000663,PGSC0003DMT400000664	PGSC0003DMB000000010:3696821-3701134	TCONS_00054494	28.7885	5.67321	0	55.462	28.5448	0	0	0	0	6.89596	0	0	0	0	25.3737	0	0	0
XLOC_002516|PGSC0003DMT400000671,PGSC0003DMT400000672,PGSC0003DMT400000673,PGSC0003DMT400000674,PGSC0003DMT400000675	PGSC0003DMB000000010:3717513-3720982	TCONS_00021626	15.2903	0	19.3126	0	15.3326	0	15.3955	0	0	0	0	0	17.1367	0	0	0	0	0
XLOC_002518|PGSC0003DMT400000678,PGSC0003DMT400000679,PGSC0003DMT400000680	PGSC0003DMB000000010:3746307-3754118	TCONS_00058002	4.64976	0	17.2928	0	6.91276	0	204.04	186.03	56.7555	142.466	119.593	135.958	246.905	129.637	342.889	169.65	107.098	181.637
XLOC_002520|PGSC0003DMT400000682	PGSC0003DMB000000010:3779248-3781146	TCONS_00067940	11.078	0	0	0	11.4314	0	0	0	0	2.96321	0	0	0	0	0	0	0	0
XLOC_002526|PGSC0003DMT400000694	PGSC0003DMB000000010:3882269-3883709	TCONS_00026456	15.3666	69.8898	46.8115	0	15.3907	0	5.07717	0	0	7.00711	0	0	6.80669	0	1.87099	0	0	0
XLOC_002527|-	PGSC0003DMB000000010:3913638-3926103	TCONS_00021224	8.86272	0	16.4411	0	9.31893	0	14.4279	0	27.339	21.8332	38.1158	35.0503	10.8649	10.5186	0	16.3194	0	0
XLOC_002528|-	PGSC0003DMB000000010:2753280-2753504	TCONS_00002308	0	0	0	0	2.26184	0	11.3328	0	0	8.37218	0	15.7262	11.577	0	0	10.7567	0	0
XLOC_002539|PGSC0003DMT400062566	PGSC0003DMB000000011:684486-701263	TCONS_00056991	14.316	0	0	39.1139	14.6896	0	35.7112	0	25.6257	30.5383	0	29.5329	22.5468	0	39.5644	15.5305	3.03312	29.7089
XLOC_002541|PGSC0003DMT400074029,PGSC0003DMT400074030,PGSC0003DMT400074031	PGSC0003DMB000000011:990020-995096	TCONS_00026418	149.052	158.915	128.869	29.9678	140.684	0	0	0	0	5.36176	0	0	10.9145	23.3812	0	0	0	0
XLOC_002555|PGSC0003DMT400041198,PGSC0003DMT400041199,PGSC0003DMT400041200,PGSC0003DMT400041201,PGSC0003DMT400041203	PGSC0003DMB000000011:2116923-2125942	TCONS_00001640	0	0	18.2184	0	2.20546	0	52.5301	26.639	30.7357	32.8438	28.0126	39.6024	53.1391	40.4216	46.115	43.175	30.5064	45.8433
XLOC_002560|PGSC0003DMT400072183	PGSC0003DMB000000011:2197644-2218592	TCONS_00061367	6.4586	0	0	0	7.75013	0	22.0128	0	51.4581	25.1873	0	46.5689	22.4337	0	22.6499	16.9768	0	20.6097
XLOC_002564|-	PGSC0003DMB000000011:2427213-2439968	TCONS_00014636	17.2094	27.8065	0	19.4704	17.0583	0	10.3916	0	0	0	0	0	0	0	0	0	0	0
XLOC_002603|PGSC0003DMT400074006,PGSC0003DMT400074007,PGSC0003DMT400074008	PGSC0003DMB000000011:1447431-1450922	TCONS_00042287	35.2571	24.0228	58.8288	58.5779	35.3826	0	0	0	0	0	0	0	2.54557	0	0	0	0	0
XLOC_002605|PGSC0003DMT400074004,PGSC0003DMT400074005	PGSC0003DMB000000011:1476646-1483545	TCONS_00025794	86.4389	140.824	51.6607	39.6245	82.1354	0	79.9112	172.094	84.0565	116.253	137.491	74.079	92.619	92.9128	108.047	69.5483	84.85	98.2856
XLOC_002609|-	PGSC0003DMB000000011:1749314-1761386	TCONS_00045527	13.3555	0	0	0	13.685	0	6.98297	0	0	3.82328	0	0	0	0	0	0	0	0
XLOC_002613|PGSC0003DMT400041206	PGSC0003DMB000000011:2027173-2027800	TCONS_00042684	0	0	0	0	2.1881	0	18.3551	0	19.9591	17.1507	37.3511	18.5205	11.3433	0	0	10.3063	0	26.698
XLOC_002616|PGSC0003DMT400072183	PGSC0003DMB000000011:2197644-2218592	TCONS_00001834	4.10186	19.2983	17.7268	0	6.68468	0	6.70577	0	0	5.95525	0	0	11.2714	0	0	0	0	0
XLOC_002618|PGSC0003DMT400008838,PGSC0003DMT400008840,PGSC0003DMT400008841,PGSC0003DMT400008842,PGSC0003DMT400008843,PGSC0003DMT400008844,PGSC0003DMT400008845,PGSC0003DMT400008846	PGSC0003DMB000000011:2460357-2468293	TCONS_00068752	8.10461	0	49.9871	2.56312	8.66824	0	134.454	155.281	57.7333	75.3323	125.397	126.495	70.1564	10.9115	45.474	56.6066	101.441	48.6801
XLOC_002622|-	PGSC0003DMB000000011:2621224-2665154	TCONS_00063119	10.2112	0	0	0	10.6932	0	0	0	0	2.91355	0	0	0	0	0	0	0	0
XLOC_002625|-	PGSC0003DMB000000011:2811773-2823625	TCONS_00067953	4.68733	0	0	0	6.94727	0	5.09592	0	0	7.60906	0	16.8378	7.5639	0	5.10401	0	0	0
XLOC_002633|-	PGSC0003DMB000000011:3169367-3185736	TCONS_00042680	18.6684	0	0	29.182	18.6161	0	70.7773	67.6167	60.7518	63.174	48.7251	78.0742	103.025	39.2381	52.1184	48.1849	27.2825	49.0589
XLOC_002647|PGSC0003DMT400064188,PGSC0003DMT400064189,PGSC0003DMT400064190	PGSC0003DMB000000012:90900-155933	TCONS_00052942	0	0	0	0	2.15527	0	0	0	0	14.589	0	0	4.5357	0	0	9.38239	0	0
XLOC_002648|PGSC0003DMT400064191	PGSC0003DMB000000012:158072-168301	TCONS_00009061	22.6481	0	19.2997	21.5146	22.5173	0	12.9625	0	16.3865	17.8308	0	13.1818	3.33033	0	15.1179	5.40625	0	0
XLOC_002650|PGSC0003DMT400064198,PGSC0003DMT400064199,PGSC0003DMT400064200,PGSC0003DMT400064201,PGSC0003DMT400064203	PGSC0003DMB000000012:204574-209801	TCONS_00035379	70.2414	40.4626	85.1895	115.799	67.1719	167.619	14.9641	0	14.173	10.317	0	21.0334	8.88879	0	0	8.13358	0	0
XLOC_002653|PGSC0003DMT400064207,PGSC0003DMT400064208,PGSC0003DMT400064209	PGSC0003DMB000000012:219586-223238	TCONS_00045059	61.9894	63.251	124.04	46.2267	59.799	53.6839	64.9176	52.5688	32.8978	61.4148	78.6273	96.4051	43.0627	7.29548	16.549	18.0079	0	12.5487
XLOC_002656|-	PGSC0003DMB000000012:233935-254038	TCONS_00011020	25.6101	1.47714	37.5925	77.3938	25.675	67.4096	7.61465	0	1.70629	3.36551	0	20.1518	0	68.2749	0	0	0	59.2277
XLOC_002657|PGSC0003DMT400064215	PGSC0003DMB000000012:265808-267974	TCONS_00069880	93.1731	62.6227	251.01	226.031	89.1822	115.242	7.69276	0	0	4.87253	0	10.6253	9.21128	0	56.0135	7.60884	0	39.743
XLOC_002659|PGSC0003DMT400064219,PGSC0003DMT400064220,PGSC0003DMT400064221,PGSC0003DMT400064222,PGSC0003DMT400064223,PGSC0003DMT400064224,PGSC0003DMT400064225	PGSC0003DMB000000012:331131-337918	TCONS_00048582	43.7972	88.9295	31.029	22.9777	43.1476	0	169.587	251.851	152.198	225.287	291.008	163.973	233.64	278.846	195.233	170.414	124.432	215.964
XLOC_002660|PGSC0003DMT400064324	PGSC0003DMB000000012:349644-350405	TCONS_00005302	0	102.486	0	0	2.14989	0	0	0	0	3.87664	0	0	0	0	0	10.2553	0	0
XLOC_002661|PGSC0003DMT400064226,PGSC0003DMT400064227,PGSC0003DMT400064229,PGSC0003DMT400064230	PGSC0003DMB000000012:354935-366208	TCONS_00002438	9.18981	0	0	0	9.66911	0	0	0	0	0	0	0	5.74965	0	0	0	0	0
XLOC_002663|PGSC0003DMT400064231,PGSC0003DMT400064232,PGSC0003DMT400064233	PGSC0003DMB000000012:366700-376580	TCONS_00044926	20.0143	0	23.7755	0	19.9595	0	7.53049	0	29.5364	15.0486	35.3761	42.1541	20.0118	0	10.517	27.6409	19.9016	23.7821
XLOC_002665|PGSC0003DMT400064236	PGSC0003DMB000000012:417825-420885	TCONS_00024797	0	25.5857	0	0	2.11998	0	26.2016	32.042	26.6985	30.8654	44.6672	38.2562	32.2779	42.8034	44.0689	48.9577	27.8532	48.5444
XLOC_002667|PGSC0003DMT400064250	PGSC0003DMB000000012:453142-455269	TCONS_00018006	17.6619	31.1607	60.4267	12.4432	17.5264	0	0	0	27.3791	0	0	0	0	0	0	0	0	0
XLOC_002668|PGSC0003DMT400064251,PGSC0003DMT400064253	PGSC0003DMB000000012:470957-474572	TCONS_00066633	5.22839	0	28.0079	0	7.27255	0	0	0	0	3.07489	0	0	5.49623	0	0	0	0	0
XLOC_002669|PGSC0003DMT400064255,PGSC0003DMT400064256	PGSC0003DMB000000012:505746-507276	TCONS_00069505	56.9534	81.7484	102.903	55.8083	54.8298	128.857	10.3632	0	0	13.7536	31.4274	17.9519	15.8304	19.9082	0	9.76568	0	21.3341
XLOC_002670|PGSC0003DMT400064257,PGSC0003DMT400064258,PGSC0003DMT400064260	PGSC0003DMB000000012:512524-517271	TCONS_00067718	24.1764	44.595	22.6545	50.6093	24.1393	57.8072	0	0	18.7555	0	0	0	1.63609	0	2.85893	0	0	0
XLOC_002672|PGSC0003DMT400010223,PGSC0003DMT400010224,PGSC0003DMT400010225,PGSC0003DMT400010226,PGSC0003DMT400010227	PGSC0003DMB000000012:532132-537871	TCONS_00036156	0	0	19.9167	0	2.10198	0	783.397	2245.62	1095.26	1210.24	3749.64	1210.55	1332.48	2190.28	756.915	1031.37	1257.21	1232.09
XLOC_002673|PGSC0003DMT400010228	PGSC0003DMB000000012:542105-544522	TCONS_00052486	0	0	0	0	2.05915	0	16.7225	0	0	8.90726	17.3951	17.4852	0	4.01038	0	3.66009	0	0
XLOC_002680|PGSC0003DMT400010252,PGSC0003DMT400010253	PGSC0003DMB000000012:723924-726328	TCONS_00053818	11.1118	0	0	0	11.4611	0	82.3194	128.063	33.8901	50.2904	0	11.8541	101.128	43.917	37.6891	45.3864	23.4261	68.5325
XLOC_002681|PGSC0003DMT400010254	PGSC0003DMB000000012:728022-737644	TCONS_00022911	36.1745	0	11.2818	28.8106	36.2018	0	0	0	0	9.01962	0	0	4.78924	0	0	0	0	0
XLOC_002682|PGSC0003DMT400010261,PGSC0003DMT400010262,PGSC0003DMT400010263,PGSC0003DMT400010264	PGSC0003DMB000000012:774906-782494	TCONS_00039649	13.2294	0	0	46.6153	13.6218	0	21.942	0	18.1413	30.0442	30.2761	40.0058	23.1509	22.046	40.6502	36.026	25.4094	33.0048
XLOC_002684|PGSC0003DMT400010270,PGSC0003DMT400010271	PGSC0003DMB000000012:795478-797882	TCONS_00056158	4.50672	0	0	0	6.84331	0	0	0	0	3.65836	0	0	0	0	0	0	0	0
XLOC_002686|PGSC0003DMT400010274,PGSC0003DMT400010275	PGSC0003DMB000000012:862094-868139	TCONS_00058238	0	0	18.7074	0	2.02256	0	34.2152	64.3941	45.1988	55.7984	40.3302	38.1774	57.1281	51.0109	19.8948	34.641	5.389	38.6193
XLOC_002688|PGSC0003DMT400010279,PGSC0003DMT400010280,PGSC0003DMT400010281	PGSC0003DMB000000012:872233-884714	TCONS_00025848	48.9869	23.6634	29.2401	75.6211	47.6776	63.033	2.64093	0	0	6.44009	0	21.7315	5.71524	0	2.3488	0	0	0
XLOC_002689|PGSC0003DMT400010287,PGSC0003DMT400010288	PGSC0003DMB000000012:890607-896743	TCONS_00039972	0	0	0	0	1.99638	0	8.04922	0	0	2.99771	0	0	0	0	0	0	0	0
XLOC_002690|PGSC0003DMT400010291,PGSC0003DMT400010292	PGSC0003DMB000000012:935624-945960	TCONS_00048580	44.227	8.54273	21.513	19.9892	43.5398	0	0	0	0	5.22314	0	0	4.59201	0	0	0	0	0
XLOC_002691|PGSC0003DMT400010293	PGSC0003DMB000000012:957442-958748	TCONS_00029212	63.3227	164.806	60.1662	39.3432	60.7036	0	10.1442	18.7239	13.7904	13.9232	0	28.5166	21.199	19.1718	75.9603	27.1424	0	46.6689
XLOC_002692|PGSC0003DMT400010294	PGSC0003DMB000000012:972675-976219	TCONS_00042610	78.5633	53.279	123.371	539.256	75.9462	0	0	0	0	6.24468	0	0	20.9307	0	3.48473	12.7119	0	0
XLOC_002693|PGSC0003DMT400010295	PGSC0003DMB000000012:978864-982130	TCONS_00063833	14.5424	0	26.8969	0	14.8537	0	398.341	1211.69	247.522	330.915	745.355	967.627	370.966	354.636	551.113	284.091	56.7671	233.316
XLOC_002694|PGSC0003DMT400010296	PGSC0003DMB000000012:985038-985959	TCONS_00020096	0	0	30.6482	0	1.96893	0	23.3903	0	0	10.7979	0	17.946	12.8046	0	22.6146	12.938	0	0
XLOC_002695|PGSC0003DMT400010297	PGSC0003DMB000000012:992520-993120	TCONS_00019762	0	0	24.6289	0	1.96693	0	0	0	0	3.21176	0	0	0	0	0	0	0	0
XLOC_002696|PGSC0003DMT400040809,PGSC0003DMT400040813	PGSC0003DMB000000012:1021503-1032661	TCONS_00010563	17.1079	0	63.4356	12.0237	16.9336	0	59.6995	53.4998	61.9859	40.2321	127.992	56.6428	61.2398	68.9039	13.0847	25.9725	76.6502	55.2092
XLOC_002699|PGSC0003DMT400040804	PGSC0003DMB000000012:1077660-1086316	TCONS_00071042	0	0	0	0	1.9521	0	0	0	0	0	0	0	0	0	0	0	0	0
XLOC_002700|PGSC0003DMT400040802,PGSC0003DMT400040803	PGSC0003DMB000000012:1086915-1088861	TCONS_00043983	0	0	0	0	1.92692	0	23.6732	39.2375	17.0544	26.3651	16.3042	23.5184	16.7148	7.94454	19.3028	10.0929	6.15476	13.7839
XLOC_002701|PGSC0003DMT400040795,PGSC0003DMT400040796,PGSC0003DMT400040797,PGSC0003DMT400040798,PGSC0003DMT400040799	PGSC0003DMB000000012:1089746-1099040	TCONS_00057068	51.554	18.2844	69.9815	36.8274	50.4018	0	0	0	0	1.38003	0	0	0	0	0	0	0	0
XLOC_002704|-	PGSC0003DMB000000012:1255905-1258050	TCONS_00053267	6.46537	0	0	38.9972	7.75367	0	16.4333	0	17.6063	9.71692	21.4424	18.0248	12.0373	0	0	12.3543	0	56.1037
XLOC_002714|PGSC0003DMT400025236	PGSC0003DMB000000012:1729135-1748076	TCONS_00069271	0	0	0	0	1.90548	0	13.136	0	0	8.28452	0	9.53871	10.2603	0	0	0	0	0
XLOC_002742|-	PGSC0003DMB000000012:3223696-3234947	TCONS_00053527	21.3553	16.7873	23.349	0	21.285	0	0	0	0	4.58665	0	0	6.71529	0	0	11.098	0	0
XLOC_002745|PGSC0003DMT400093464	PGSC0003DMB000000012:3330966-3347018	TCONS_00010160	17.2843	26.1702	0	0	17.1206	0	21.4875	29.0761	21.5287	23.6336	48.3469	49.7431	18.1988	13.5345	63.1793	24.4393	0	40.5915
XLOC_002747|-	PGSC0003DMB000000012:3365483-3379747	TCONS_00003356	67.4663	52.3136	52.7212	44.551	64.8345	77.6068	2.91082	0	0	0	0	0	0	0	0	0	0	0
XLOC_002749|PGSC0003DMT400064262	PGSC0003DMB000000012:25038-27168	TCONS_00006816	0	0	0	0	1.89978	0	0	0	0	0	0	0	0	0	0	0	0	0
XLOC_002750|PGSC0003DMT400064263,PGSC0003DMT400064264	PGSC0003DMB000000012:72176-76892	TCONS_00023012	28.1444	0	0	0	28.0546	0	8.43228	0	0	4.24215	0	0	0	0	0	0	0	0
XLOC_002751|PGSC0003DMT400064270,PGSC0003DMT400064271	PGSC0003DMB000000012:90900-155933	TCONS_00032951	43.0019	51.9479	36.7262	0	42.5276	0	74.9983	88.2825	30.1142	67.197	31.7113	53.4362	37.6177	34.5338	49.4457	34.6966	29.0272	33.1081
XLOC_002752|PGSC0003DMT400064269,PGSC0003DMT400064270	PGSC0003DMB000000012:90900-155933	TCONS_00001730	370.147	134.456	220.289	500.219	337.104	417.34	0	0	0	4.50354	0	0	1.65861	0	0	0	0	0
XLOC_002753|PGSC0003DMT400064273	PGSC0003DMB000000012:158072-168301	TCONS_00003828	17.1055	0	0	0	16.9098	0	41.0759	40.7747	23.0969	30.2725	0	29.9603	47.7468	30.8065	53.466	30.0686	43.566	21.5849
XLOC_002754|PGSC0003DMT400064274	PGSC0003DMB000000012:177866-180534	TCONS_00070832	0	0	0	0	1.88524	0	6.89515	0	0	2.55277	0	0	0	0	0	0	0	0
XLOC_002756|PGSC0003DMT400064276,PGSC0003DMT400064277,PGSC0003DMT400064278	PGSC0003DMB000000012:196122-199720	TCONS_00040945	17.8414	0	15.7841	0	17.7681	0	11.2266	0	0	12.133	0	11.2452	10.0369	0	0	16.2177	0	0
XLOC_002761|PGSC0003DMT400064286,PGSC0003DMT400064287	PGSC0003DMB000000012:269172-273146	TCONS_00038965	9.72515	0	0	0	10.1315	0	9.7493	0	0	17.0412	0	13.5939	14.0309	0	28.5197	9.5729	0	21.442
XLOC_002762|PGSC0003DMT400064288,PGSC0003DMT400064289	PGSC0003DMB000000012:282150-284315	TCONS_00012672	0	0	0	0	1.87659	0	0	0	0	0	0	0	0	0	0	0	0	0
XLOC_002763|PGSC0003DMT400064290	PGSC0003DMB000000012:295329-297805	TCONS_00063364	5.10862	0	0	0	7.17882	0	8.35497	0	0	13.9748	0	30.004	9.94308	0	20.3262	10.9854	0	11.3817
XLOC_002764|PGSC0003DMT400064291,PGSC0003DMT400064292	PGSC0003DMB000000012:298502-312576	TCONS_00018346	0	0	5.26804	0	1.84841	0	22.5371	0	34.3576	16.7352	37.6177	39.7507	17.2525	0	8.86731	21.1575	0	20.6305
XLOC_002766|PGSC0003DMT400064295	PGSC0003DMB000000012:338219-342578	TCONS_00060375	0	0	0	0	1.84687	0	15.8987	0	0	7.8663	0	17.1138	14.1286	0	15.5987	11.1593	0	0
XLOC_002767|PGSC0003DMT400064304,PGSC0003DMT400064305	PGSC0003DMB000000012:344008-345431	TCONS_00052455	45.7617	66.3321	46.2632	26.868	44.9844	0	4.261	0	0	1.86699	0	0	1.15783	0	0	0	0	0
XLOC_002768|PGSC0003DMT400064306	PGSC0003DMB000000012:376670-378366	TCONS_00049960	23.5802	10.0854	32.9392	59.9507	23.5617	0	9.10876	0	0	7.84657	0	0	9.35893	44.2413	39.3329	10.0623	0	0
XLOC_002769|PGSC0003DMT400064307	PGSC0003DMB000000012:435851-437833	TCONS_00042855	8.52884	24.0421	33.6523	0	9.04603	0	8.52264	0	24.2963	10.7446	0	17.7229	11.1044	0	0	4.95908	0	0
XLOC_002771|PGSC0003DMT400086367	PGSC0003DMB000000012:474620-476389	TCONS_00033644	0	0	24.8114	0	1.84185	0	0	0	0	18.3176	0	16.6613	12.0287	0	4.86215	14.0203	0	0
XLOC_002772|PGSC0003DMT400064311,PGSC0003DMT400064312	PGSC0003DMB000000012:477829-486997	TCONS_00012589	0	0	0	0	1.83569	0	56.8568	58.2302	30.2982	83.4831	28.8792	44.0343	80.1749	90.3329	140.53	110.222	69.8449	37.7156
XLOC_002773|PGSC0003DMT400064313,PGSC0003DMT400064314	PGSC0003DMB000000012:489342-490973	TCONS_00022638	0	0	0	0	1.83216	0	0	0	0	3.05746	0	0	0	0	0	0	0	0
XLOC_002775|PGSC0003DMT400064315	PGSC0003DMB000000012:521043-524522	TCONS_00037275	37.1429	0	53.5063	23.2776	36.9922	0	9.59974	0	0	2.84182	0	0	0	0	0	0	0	0
XLOC_002777|PGSC0003DMT400010301,PGSC0003DMT400010302,PGSC0003DMT400010303	PGSC0003DMB000000012:546043-552339	TCONS_00014999	7.87469	0	0	0	8.42908	0	0	0	0	0	0	0	0	0	0	0	0	0
XLOC_002780|PGSC0003DMT400010308	PGSC0003DMB000000012:673151-675471	TCONS_00007056	0	0	0	0	1.81896	0	135.369	162.242	82.0161	133.568	141.642	95.7724	130.059	114.007	97.8203	91.4988	63.0883	67.8167
XLOC_002781|-	PGSC0003DMB000000012:689819-708781	TCONS_00012779	168.562	49.2983	103.914	36.4686	153.701	0	7.05898	54.9782	0	21.6009	0	0	55.4637	124.613	69.9096	20.7418	27.8482	0
XLOC_002782|PGSC0003DMT400010324,PGSC0003DMT400010325,PGSC0003DMT400010326,PGSC0003DMT400010327	PGSC0003DMB000000012:757118-760508	TCONS_00040097	12.3294	0	0	0	12.672	0	4.39044	13.7679	0	6.88402	0	0	25.4708	31.2061	46.6205	8.74601	0	0
XLOC_002786|PGSC0003DMT400010341	PGSC0003DMB000000012:812713-814091	TCONS_00004241	0	0	0	25.7737	1.8175	29.7268	69.1081	93.4701	27.7159	76.7976	61.826	40.8752	79.9921	97.9468	48.7978	82.4644	44.0604	44.4025
XLOC_002787|PGSC0003DMT400010342	PGSC0003DMB000000012:828314-829696	TCONS_00047840	0	0	0	23.5925	14.5548	154.104	617.288	592.007	354.821	363.443	549.977	393.414	343.992	385.389	226.728	275.302	226.527	394.832
XLOC_002791|PGSC0003DMT400010346,PGSC0003DMT400010347	PGSC0003DMB000000012:872233-884714	TCONS_00016682	23.9951	0	0	44.074	23.9842	0	10.174	0	0	13.2803	0	0	7.65116	0	37.2428	6.0255	0	0
XLOC_002792|PGSC0003DMT400010348	PGSC0003DMB000000012:904162-905796	TCONS_00064593	20.1468	0	37.6218	53.6837	20.1615	0	155.054	140.395	73.3285	91.5735	0	40.219	14.5084	0	7.33554	8.1742	0	0
XLOC_002794|PGSC0003DMT400010349,PGSC0003DMT400010350,PGSC0003DMT400010351,PGSC0003DMT400010352,PGSC0003DMT400010353	PGSC0003DMB000000012:946318-954164	TCONS_00041157	33.9386	19.8282	101.204	0	34.1665	0	75.7102	43.9394	32.2432	77.544	43.1553	54.4689	15.848	0	17.1108	41.9319	30.9018	29.9887
XLOC_002795|-	PGSC0003DMB000000012:997729-998277	TCONS_00040253	21.6398	0	0	34.5039	21.621	0	0	0	0	2.06974	0	0	1.50162	0	0	0	0	0
XLOC_002796|-	PGSC0003DMB000000012:999324-1011561	TCONS_00061112	9.65114	0	24.0615	0	10.0683	0	0	0	0	4.3123	0	0	10.2316	0	0	10.8264	0	0
XLOC_002798|PGSC0003DMT400040786,PGSC0003DMT400040787	PGSC0003DMB000000012:1044888-1051117	TCONS_00024813	15.4388	0	21.9766	95.2084	15.463	0	51.0032	0	27.2183	35.4595	68.1609	62.4017	31.6621	8.37771	7.18821	25.5798	0	27.6167
XLOC_002799|PGSC0003DMT400040782,PGSC0003DMT400040783,PGSC0003DMT400040784,PGSC0003DMT400040785	PGSC0003DMB000000012:1062610-1064346	TCONS_00057904	0	0	0	0	1.80872	0	9.99768	0	0	4.43508	0	0	3.17985	0	0	0	0	0
XLOC_002804|PGSC0003DMT400040771,PGSC0003DMT400040772	PGSC0003DMB000000012:1194126-1200842	TCONS_00034291	8.1192	0	0	0	8.6739	0	4.90512	0	0	19.4209	0	0	2.88441	0	13.3475	1.93132	0	0
XLOC_002809|PGSC0003DMT400025243,PGSC0003DMT400025244,PGSC0003DMT400025245,PGSC0003DMT400025246,PGSC0003DMT400025247	PGSC0003DMB000000012:1620508-1630412	TCONS_00065657	9.63815	0	13.072	0	10.0635	0	111.207	212.002	22.7815	48.6828	42.1214	25.1984	9.70761	0	23.8372	18.0608	74.8424	0
XLOC_002810|PGSC0003DMT400025238,PGSC0003DMT400025239	PGSC0003DMB000000012:1688577-1693569	TCONS_00005879	7.8542	0	22.0039	0	8.41629	0	87.3182	209.194	125.44	175.561	193.721	133.897	127.422	123.75	89.1913	112.805	17.2569	105.634
XLOC_002812|PGSC0003DMT400025237	PGSC0003DMB000000012:1729135-1748076	TCONS_00008279	12.3428	0	0	0	12.6898	0	21.2469	0	0	11.3916	0	0	13.2742	0	0	5.53678	0	0
XLOC_002813|PGSC0003DMT400025237	PGSC0003DMB000000012:1729135-1748076	TCONS_00048572	0	0	0	0	1.80794	0	17.8334	0	17.8205	8.12317	0	25.0865	5.56915	0	0	0	0	0
XLOC_002833|PGSC0003DMT400002856,PGSC0003DMT400002857,PGSC0003DMT400002858	PGSC0003DMB000000012:2979763-2983571	TCONS_00038805	15.059	0	32.6367	0	15.173	0	12.6153	0	0	5.08968	0	0	10.3903	0	0	0	0	0
XLOC_002843|PGSC0003DMT400045948	PGSC0003DMB000000012:3400804-3407283	TCONS_00015776	10.6704	0	24.9998	0	11.0507	0	7.26605	0	0	7.16244	0	0	6.20064	0	0	0	0	0
XLOC_002847|PGSC0003DMT400045950,PGSC0003DMT400045951	PGSC0003DMB000000012:3502722-3508155	TCONS_00029063	15.1686	0	29.9856	25.2283	15.2597	0	11.4587	0	17.8272	10.359	0	33.2446	2.82432	0	2.8534	0	0	0
XLOC_002848|-	PGSC0003DMB000000012:3521068-3531771	TCONS_00048448	27.5518	19.5186	0	0	27.5305	0	70.4675	350.353	7.03366	260.893	13.0982	44.559	130.659	145.118	280.179	172.352	385.217	58.2201
XLOC_002851|-	PGSC0003DMB000000012:998897-999113	TCONS_00012769	0	0	0	0	1.78435	0	36.7658	38.1289	19.6068	29.7802	0	29.6187	38.1073	44.9676	73.6701	41.1549	28.8773	51.6452
XLOC_002852|-	PGSC0003DMB000000012:1639129-1640399	TCONS_00021102	0	0	0	19.5925	1.69546	0	0	0	0	4.11182	0	0	3.7302	0	0	0	0	0
XLOC_002853|-	PGSC0003DMB000000012:2557229-2557474	TCONS_00068659	0	162.005	0	0	1.68484	0	23.0863	0	13.4247	31.511	22.4794	25.4759	28.9434	34.458	75.7328	29.1149	17.265	33.7846
XLOC_002857|PGSC0003DMT400045066	PGSC0003DMB000000013:131372-135643	TCONS_00065357	9.88605	0	21.5568	20.6193	10.2905	0	10.0411	0	0	6.56379	0	10.1636	2.6418	0	0	0	0	0
XLOC_002858|PGSC0003DMT400045068,PGSC0003DMT400045070	PGSC0003DMB000000013:162733-164258	TCONS_00035650	0	0	0	0	1.67962	0	8.97423	0	0	6.35405	0	24.733	9.8534	0	0	0	0	11.732
XLOC_002859|PGSC0003DMT400045071,PGSC0003DMT400045072	PGSC0003DMB000000013:165420-167894	TCONS_00006882	28.7279	28.9336	49.7907	23.8007	28.5255	0	16.1848	0	13.7501	13.9076	0	18.7067	10.2617	3.52664	22.3985	16.702	0	42.386
XLOC_002861|PGSC0003DMT400045075	PGSC0003DMB000000013:185716-191319	TCONS_00061593	11.7983	0	7.35043	24.8093	12.1126	0	14.312	0	12.9401	15.5374	0	24.5887	17.5684	0	98.3657	22.5429	0	51.439
XLOC_002868|PGSC0003DMT400045083	PGSC0003DMB000000013:431742-444134	TCONS_00060738	59.7137	56.3471	53.769	19.5256	57.5669	0	0	0	0	0	0	0	0.821261	0	0	0	0	0
XLOC_002875|PGSC0003DMT400045089	PGSC0003DMB000000013:617461-624427	TCONS_00005706	34.7989	20.0475	0	17.4198	34.8917	0	0	0	0	0	0	0	0	0	0	0	0	0
XLOC_002877|PGSC0003DMT400045090,PGSC0003DMT400045091	PGSC0003DMB000000013:726622-732520	TCONS_00009666	0	0	0	0	1.65049	0	0	0	0	0	0	0	0	0	0	0	0	0
XLOC_002884|PGSC0003DMT400071840,PGSC0003DMT400071842,PGSC0003DMT400071843,PGSC0003DMT400071844	PGSC0003DMB000000013:947802-954610	TCONS_00022157	0	0	0	0	1.64034	0	0	0	0	0	0	0	0	0	0	0	0	0
XLOC_002885|-	PGSC0003DMB000000013:1028799-1031076	TCONS_00060254	0	0	0	0	1.63696	0	13.6208	47.8399	28.9621	23.6106	28.7138	34.9476	10.27	0	8.49868	11.3575	0	12.0294
XLOC_002897|-	PGSC0003DMB000000013:1693030-1707411	TCONS_00024965	27.8883	16.6648	0	0	27.8296	0	0	0	0	2.39405	0	0	1.70065	0	0	0	0	0
XLOC_002898|-	PGSC0003DMB000000013:1805790-1820653	TCONS_00019183	9.4591	0	0	0	9.89495	0	45.99	55.0757	31.0813	28.0535	31.1459	86.1431	17.59	36.1483	46.6377	44.2424	21.4601	161.321
XLOC_002901|PGSC0003DMT400013687	PGSC0003DMB000000013:2039303-2041380	TCONS_00054082	0	0	0	0	1.59776	0	0	0	0	0.698535	0	0	0	0	0	0	0	0
XLOC_002903|PGSC0003DMT400013692	PGSC0003DMB000000013:2132989-2140832	TCONS_00016064	14.0661	0	20.2945	0	14.4427	0	0	0	0	0	0	0	0	0	0	0	0	0
XLOC_002905|-	PGSC0003DMB000000013:2232474-2278372	TCONS_00008521	16.7004	4.36476	25.4485	19.5951	16.5581	0	0	0	0	3.48259	0	0	2.174	0	0	0	0	0
XLOC_002910|PGSC0003DMT400066088	PGSC0003DMB000000013:2945234-2976369	TCONS_00062232	18.0448	0	23.3677	22.0373	17.946	0	0	0	0	0	0	0	0	0	0	0	0	0
XLOC_002912|-	PGSC0003DMB000000013:3127855-3157007	TCONS_00022058	12.5725	0	24.8038	0	12.8903	0	65.1792	0	0	25.8352	0	0	8.80896	0	0	0.00875488	0	0
XLOC_002913|PGSC0003DMT400084244,PGSC0003DMT400084245,PGSC0003DMT400084247	PGSC0003DMB000000013:3217715-3232367	TCONS_00047697	8.27812	0	26.5935	0	8.82517	0	0	0	0	7.22182	0	0	0	0	0	0	0	14.1645
XLOC_002917|-	PGSC0003DMB000000013:99572-101370	TCONS_00068632	0	0	0	0	1.52761	0	7.97026	0	0	7.06526	0	23.5371	2.95617	0	0	0	0	0
XLOC_002918|-	PGSC0003DMB000000013:116441-121577	TCONS_00031883	0	0	0	0	1.50157	0	18.671	0	19.6705	24.3935	0	24.4894	18.7792	0	13.7697	10.6809	22.3363	0
XLOC_002919|PGSC0003DMT400045098,PGSC0003DMT400045099	PGSC0003DMB000000013:137788-141739	TCONS_00049034	4.24168	0	0	0	6.72764	0	36.4584	42.4076	23.26	27.4942	29.6852	25.2374	18.6726	25.3578	11.7149	16.6256	20.7654	10.1528
XLOC_002921|-	PGSC0003DMB000000013:207074-212841	TCONS_00038027	0	0	0	0	1.45507	0	0	0	0	3.39113	0	19.3432	2.86793	0	3.76319	0	0	0
XLOC_002929|PGSC0003DMT400045111,PGSC0003DMT400045112,PGSC0003DMT400045113,PGSC0003DMT400045114	PGSC0003DMB000000013:536523-543134	TCONS_00067402	0	0	15.1281	0	1.44892	0	37.353	0	24.867	16.2466	44.0644	32.5669	12.2272	25.5448	30.1295	10.896	0	14.755
XLOC_002931|PGSC0003DMT400045115	PGSC0003DMB000000013:562142-564237	TCONS_00070522	0	0	0	0	1.39438	0	0	0	0	0	0	0	0	0	8.19325	3.56796	0	0
XLOC_002938|-	PGSC0003DMB000000013:786114-799593	TCONS_00064324	9.16934	0	0	0	9.66132	0	24.9433	0	0	15.2616	0	13.2958	9.94984	0	19.4409	15.1203	0	0
XLOC_002943|PGSC0003DMT400071826,PGSC0003DMT400071827,PGSC0003DMT400071828,PGSC0003DMT400071829,PGSC0003DMT400071830	PGSC0003DMB000000013:910259-915218	TCONS_00070570	25.4666	50.9423	50.9093	26.1859	25.5852	0	9.58811	0	0	6.57203	0	0	10.9371	0	0	4.73047	0	0
XLOC_002944|PGSC0003DMT400071822	PGSC0003DMB000000013:967897-974735	TCONS_00040146	23.2128	20.3242	20.589	27.5933	23.1174	0	0	0	0	0	0	0	0	0	0	0	0	0
XLOC_002945|PGSC0003DMT400071819,PGSC0003DMT400071820,PGSC0003DMT400071821	PGSC0003DMB000000013:1005167-1009631	TCONS_00027090	318.111	178.147	202.514	259.304	287.081	197.621	73.9491	101.023	69.5374	51.7684	73.2497	50.5213	80.6196	67.4545	64.6875	70.494	58.7349	86.8266
XLOC_002952|PGSC0003DMT400005645,PGSC0003DMT400005652	PGSC0003DMB000000013:1452673-1457463	TCONS_00051582	0	0	0	0	1.37533	0	29.7942	0	19.1983	13.2431	0	24.7101	7.9841	0	7.88699	13.9605	0	0
XLOC_002957|-	PGSC0003DMB000000013:1629304-1640367	TCONS_00070334	23.7113	27.0253	38.6827	0	23.7009	0	4.13686	0	0	9.38506	0	16.0743	5.09949	20.8104	0	8.1594	0	0
XLOC_002959|PGSC0003DMT400049035	PGSC0003DMB000000013:1845546-1880607	TCONS_00018010	7.99951	41.6844	0	0	8.51943	0	0	0	0	4.23365	0	0	4.57838	0	29.001	5.78606	0	36.1625
XLOC_002960|-	PGSC0003DMB000000013:1941670-1952090	TCONS_00022330	24.4241	32.6562	21.6387	0	24.426	0	12.8769	0	23.0336	8.24617	0	0	3.85946	0	19.5428	7.01825	0	35.5651
XLOC_002961|PGSC0003DMT400013703	PGSC0003DMB000000013:2042329-2045459	TCONS_00035701	63.7722	29.5116	27.1084	85.0229	61.1907	100.687	0	0	0	0	0	0	0	0	0	0	0	0
XLOC_002965|-	PGSC0003DMB000000013:2354003-2375436	TCONS_00011649	10.989	0	7.40589	0	11.3368	0	17.6754	44.0268	26.211	33.002	45.3816	33.3605	16.994	83.6387	159.608	30.0773	39.2336	89.0809
XLOC_002966|PGSC0003DMT400013708,PGSC0003DMT400013709	PGSC0003DMB000000013:2426029-2430638	TCONS_00026384	102.969	148.729	401.322	72.201	98.7417	56.3924	41.8022	0	83.5331	14.4661	0	101.868	3.08778	0	0	0	0	12.3385
XLOC_002971|PGSC0003DMT400084243	PGSC0003DMB000000013:2988638-3005898	TCONS_00051960	17.0845	6.77871	0	0	16.9037	0	5.56249	0	8.63598	20.4661	0	27.7883	8.159	0	0	5.10608	0	0
XLOC_002972|-	PGSC0003DMB000000013:3080620-3111631	TCONS_00057523	10.4998	0	23.7442	0	10.9177	0	0	0	0	0	0	0	0	0	0	0	0	0
XLOC_002973|-	PGSC0003DMB000000013:3127855-3157007	TCONS_00026240	0	0	17.4558	0	1.33719	0	5.60027	0	0	0	0	0	0	0	0	0	0	0
XLOC_002974|PGSC0003DMT400084233	PGSC0003DMB000000013:3240805-3249947	TCONS_00027334	7.96974	0	0	0	8.47734	0	539.889	796.77	227.437	593.731	285.381	211.545	882.512	1239.9	620.084	595.075	466.653	200.135
XLOC_002981|-	PGSC0003DMB000000013:3080620-3111631	TCONS_00034090	22.1909	26.1009	23.9753	24.8326	22.0478	0	7.67006	0	0	5.8897	0	0	27.3127	0	17.651	9.11409	19.0479	20.8631
XLOC_003029|PGSC0003DMT400049863,PGSC0003DMT400049864	PGSC0003DMB000000014:2916922-2934220	TCONS_00068758	10.5004	0	0	0	10.9177	0	21.2015	41.6273	36.656	20.0331	0	38.7021	18.4079	12.5362	10.7564	21.6153	0	21.2063
XLOC_003038|PGSC0003DMT400049855,PGSC0003DMT400049856,PGSC0003DMT400049857,PGSC0003DMT400049858	PGSC0003DMB000000014:3179375-3187983	TCONS_00006170	24.401	0	18.74	64.7604	24.38	0	12.6207	0	17.9258	10.6711	0	18.027	6.44282	0	8.76695	7.01427	0	0
XLOC_003054|-	PGSC0003DMB000000014:343568-355406	TCONS_00065558	13.3831	0	16.8798	20.2475	13.7067	0	0	0	24.8727	8.40027	0	0	2.20822	0	0	0	0	0
XLOC_003103|PGSC0003DMT400062003,PGSC0003DMT400062004	PGSC0003DMB000000015:376791-384431	TCONS_00034845	14.0604	24.643	0	0	14.4394	0	0	0	0	1.78914	0	0	0.584773	0	0	0	0	0
XLOC_003114|PGSC0003DMT400059129,PGSC0003DMT400059130	PGSC0003DMB000000015:1131804-1135081	TCONS_00026973	0	0	0	0	1.31955	0	86.7298	110.513	83.1511	88.6968	76.6138	113.421	83.085	77.8938	71.6086	73.5364	36.6388	61.78
XLOC_003117|PGSC0003DMT400038933	PGSC0003DMB000000015:1421858-1424967	TCONS_00046333	8.84661	0	0	26.3059	9.28669	0	199.889	217.277	108.86	247.519	242.834	277.306	187.427	217.173	122.451	127.2	86.5279	161.481
XLOC_003125|PGSC0003DMT400041005	PGSC0003DMB000000015:1925549-1937158	TCONS_00039111	76.5717	50.7487	126.619	99.9521	74.4368	98.4273	12.692	0	0	8.26193	0	6.62993	10.8127	0	0	0	0	0
XLOC_003126|PGSC0003DMT400091476	PGSC0003DMB000000015:1962506-1963205	TCONS_00037021	0	31.671	0	0	1.31842	0	0	0	0	1.17524	0	0	0	0	0	0	0	0
XLOC_003139|PGSC0003DMT400038238,PGSC0003DMT400038240	PGSC0003DMB000000015:2688443-2693953	TCONS_00017314	0	22.53	43.2349	0	1.30693	0	0	0	0	3.65955	0	0	0	0	0	0	0	0
XLOC_003154|PGSC0003DMT400061991	PGSC0003DMB000000015:102315-353684	TCONS_00047437	5.35296	28.1194	0	0	7.31277	0	23.6422	0	36.5538	35.4187	64.5995	8.73228	19.1721	22.5159	20.4582	16.8949	0	22.7477
XLOC_003157|PGSC0003DMT400061995	PGSC0003DMB000000015:102315-353684	TCONS_00013206	19.7423	0	0	22.3518	19.6699	0	0	0	0	0	0	0	8.2967	0	0	0	0	0
XLOC_003173|PGSC0003DMT400038935	PGSC0003DMB000000015:1270945-1274437	TCONS_00053028	0	20.2603	0	0	1.29518	0	0	0	0	4.31727	0	22.0392	2.29351	0	0	0	0	0
XLOC_003183|-	PGSC0003DMB000000015:1965229-1966525	TCONS_00054581	0	0	0	0	1.26975	0	0	0	0	4.5265	0	0	0	0	0	0	0	0
XLOC_003184|PGSC0003DMT400040997,PGSC0003DMT400040998,PGSC0003DMT400040999	PGSC0003DMB000000015:1968331-1975319	TCONS_00017976	17.1069	0	0	50.0364	16.9125	0	46.1188	67.0834	60.8255	51.0983	69.4965	68.0246	39.7497	30.9065	69.0233	40.7109	26.6027	68.9251
XLOC_003190|-	PGSC0003DMB000000015:2393545-2404744	TCONS_00045748	13.3665	0	16.4809	0	13.6929	0	14.0909	0	9.6652	15.4503	0	18.9518	7.37061	22.312	0	4.31627	0	19.2478
XLOC_003209|PGSC0003DMT400008432,PGSC0003DMT400008433	PGSC0003DMB000000015:2816017-2819125	TCONS_00012164	0	0	0	0	1.26649	0	16.1821	0	0	8.63813	0	0	5.28217	0	0	7.2687	0	0
XLOC_003215|-	PGSC0003DMB000000015:102315-353684	TCONS_00045072	0	0	0	0	1.24562	0	28.9591	39.5661	0	22.5424	0	15.4091	17.6395	26.1993	22.3171	17.0777	0	0
XLOC_003216|-	PGSC0003DMB000000015:102315-353684	TCONS_00003933	24.3916	43.034	8.78437	21.606	24.3693	0	0	0	0	4.06479	0	0	0	0	0	0	0	0
XLOC_003217|-	PGSC0003DMB000000015:1961272-1962306	TCONS_00070987	0	0	0	0	1.19271	0	17.1296	0	0	14.0408	0	25.9617	4.56666	0	0	12.4407	0	20.2202
XLOC_003218|-	PGSC0003DMB000000015:2709577-2709977	TCONS_00015619	0	0	0	0	1.13832	0	0	0	0	1.51582	0	0	0	0	0	0	0	0
XLOC_003219|-	PGSC0003DMB000000015:2965555-2965806	TCONS_00038007	59.5396	287.721	0	40.1434	57.2492	56.5552	0	0	0	3.08732	0	0	4.17052	0	0	0	0	0
XLOC_003222|PGSC0003DMT400007674	PGSC0003DMB000000016:72659-73153	TCONS_00047644	0	0	0	0	1.10704	0	0	0	0	2.63003	0	0	0	0	0	0	0	0
XLOC_003234|PGSC0003DMT400007684	PGSC0003DMB000000016:650902-653022	TCONS_00049240	19.3893	0	0	39.543	19.306	0	0	0	0	0	0	0	0	0	0	0	0	0
XLOC_003239|-	PGSC0003DMB000000016:1190038-1208451	TCONS_00050172	50.3021	44.3234	86.093	43.5703	49.0899	0	0	0	0	0	0	0	0	0	0	0	0	0
XLOC_003246|PGSC0003DMT400061679	PGSC0003DMB000000016:1580868-1583277	TCONS_00016494	0	0	0	0	1.09066	0	0	0	0	0	0	0	0	0	0	0	0	0
XLOC_003269|PGSC0003DMT400007648,PGSC0003DMT400007649,PGSC0003DMT400007650	PGSC0003DMB000000016:110761-114564	TCONS_00047425	0	0	0	0	1.04131	0	26.3311	0	0	12.647	0	0	8.71168	0	0	1.6649	0	0
XLOC_003270|PGSC0003DMT400007644	PGSC0003DMB000000016:130665-132837	TCONS_00038803	0	0	0	0	0.947178	0	0	0	0	1.07994	0	0	0	0	0	0	0	0
XLOC_003272|-	PGSC0003DMB000000016:137635-161986	TCONS_00050929	12.7348	24.0443	13.795	0	13.0656	0	0	0	0	0	0	38.5314	0	0	0	0	0	0
XLOC_003273|-	PGSC0003DMB000000016:186245-187894	TCONS_00001268	7.95577	0	0	15.0359	8.47033	0	20.1159	0	0	12.2746	0	7.2091	8.2821	0	0	7.65633	0	0
XLOC_003278|PGSC0003DMT400007616,PGSC0003DMT400007617	PGSC0003DMB000000016:318874-319534	TCONS_00050149	7.15267	0	0	0	8.1046	0	21.6024	0	25.9609	27.259	39.2303	31.3258	5.26876	0	29.4894	11.3879	0	34.4356
XLOC_003279|PGSC0003DMT400007615	PGSC0003DMB000000016:424987-426415	TCONS_00033653	0	0	0	0	0.944374	0	4.75731	0	0	8.14085	0	0	9.35525	0	0	0	0	8.68943
XLOC_003288|-	PGSC0003DMB000000016:1190038-1208451	TCONS_00040951	0	0	0	0	0.883805	0	34.0146	59.9545	16.2691	50.3396	38.711	38.0812	34.98	38.9479	60.1528	26.3416	20.6948	49.6021
XLOC_003292|-	PGSC0003DMB000000016:1631697-1651877	TCONS_00053118	26.1848	0	41.0435	23.9011	26.1131	0	0	0	0	0	0	0	0	0	0	0	0	0
XLOC_003293|-	PGSC0003DMB000000016:1674519-1691285	TCONS_00019071	60.6983	62.2663	57.1958	67.4324	58.6997	61.6567	8.20665	0	0	3.92138	0	0	5.94217	0	0	0	0	0
XLOC_003300|PGSC0003DMT400061682	PGSC0003DMB000000016:2087127-2139331	TCONS_00069668	0	0	0	0	0.880426	0	8.44402	0	0	11.9671	0	11.6347	6.77702	0	27.0001	5.20934	0	0
XLOC_003306|PGSC0003DMT400061642	PGSC0003DMB000000016:2362509-2370916	TCONS_00067956	26.7393	6.70946	0	66.9603	26.6269	34.307	152.539	159.808	83.4265	182.125	105.043	65.1736	141.15	148.615	130.72	113.078	45.4389	68.9604
XLOC_003314|PGSC0003DMT400035894,PGSC0003DMT400035895,PGSC0003DMT400035896,PGSC0003DMT400035897,PGSC0003DMT400035898,PGSC0003DMT400035899	PGSC0003DMB000000016:2875287-2883073	TCONS_00059877	0	0	14.1753	0	0.856368	0	12.0138	0	12.4019	15.9453	31.0806	29.9353	8.41755	0	12.4241	7.67072	20.1109	18.7505
XLOC_003319|PGSC0003DMT400062273	PGSC0003DMB000000016:3131825-3135506	TCONS_00058318	88.2459	12.5161	18.1914	55.0764	83.2284	96.5211	19.9082	47.5559	29.3616	36.4254	96.3378	26.0567	34.1024	66.2443	29.5691	27.1735	42.3923	41.0504
XLOC_003325|-	PGSC0003DMB000000016:180951-181780	TCONS_00032166	0	0	0	0	0.819185	0	0	0	0	3.89385	0	0	0	0	0	0	0	0
XLOC_003329|PGSC0003DMT400020973	PGSC0003DMB000000017:59280-62574	TCONS_00046409	33.37	0	44.3733	109.173	33.621	0	7.49657	0	0	5.27426	0	0	7.11235	19.6527	0	9.48796	0	0
XLOC_003330|PGSC0003DMT400020972	PGSC0003DMB000000017:77758-81675	TCONS_00028175	1430.08	509.452	805.441	219.283	1177.17	234.402	11.0797	0	0	8.75256	0	0	14.3864	0	0	8.82382	0	0
XLOC_003331|PGSC0003DMT400020970,PGSC0003DMT400020971	PGSC0003DMB000000017:104963-106968	TCONS_00058762	0	0	0	0	0.790848	0	18.5205	0	0	14.4726	0	17.131	15.1754	0	0	14.7587	0	0
XLOC_003332|PGSC0003DMT400020968,PGSC0003DMT400020969	PGSC0003DMB000000017:111262-114280	TCONS_00001996	157.057	83.5881	308.149	348.612	146.881	238.034	0	0	0	0	0	5.45312	0	0	0	0	0	0
XLOC_003334|PGSC0003DMT400020962,PGSC0003DMT400020963	PGSC0003DMB000000017:141208-164059	TCONS_00051524	45.1435	22.3884	60.0491	34.2588	44.4231	0	123.586	175.962	48.9234	89.3296	147.057	125.387	111.077	153.153	94.0641	114.352	73.3889	86.5157
XLOC_003335|PGSC0003DMT400020954,PGSC0003DMT400020955,PGSC0003DMT400020958	PGSC0003DMB000000017:176167-183705	TCONS_00012829	72.3324	29.7386	0	71.8306	69.5663	73.2954	7.33122	0	0	3.14251	0	0	0	0	0	0	0	0
XLOC_003336|PGSC0003DMT400020949	PGSC0003DMB000000017:224467-226716	TCONS_00011319	0	0	0	0	0.789246	0	120.192	238.106	99.0457	161.905	210.42	184.96	146.731	89.5222	132.864	147.569	89.9736	157.417
XLOC_003338|PGSC0003DMT400020945	PGSC0003DMB000000017:244036-247392	TCONS_00043718	12.2621	8.46511	37.151	27.9044	12.5888	0	14.1662	0	0	11.0425	0	20.6161	16.7849	0	15.0407	15.3258	0	0
XLOC_003339|PGSC0003DMT400020941,PGSC0003DMT400020942,PGSC0003DMT400020943,PGSC0003DMT400020944	PGSC0003DMB000000017:269692-278203	TCONS_00034881	0	0	0	0	0.724195	0	56.0194	71.934	35.2446	55.3559	111.108	50.2603	49.042	52.837	70.1581	41.3978	26.7413	77.099
XLOC_003340|PGSC0003DMT400020937,PGSC0003DMT400020938	PGSC0003DMB000000017:292426-300030	TCONS_00049322	15.1266	0	0	0	15.217	0	0	0	0	0	0	0	0	0	0	0	0	0
XLOC_003341|PGSC0003DMT400020936	PGSC0003DMB000000017:305502-307982	TCONS_00053475	25.2459	28.5964	0	113.302	25.3284	0	0	0	0	6.01555	0	0	3.27236	0	0	0	0	19.0614
XLOC_003342|-	PGSC0003DMB000000017:329434-350831	TCONS_00046192	36.0761	33.0884	22.914	26.7061	36.1072	0	9.75968	0	0	7.03801	0	0	3.39203	0	0	0	0	0
XLOC_003343|PGSC0003DMT400020930,PGSC0003DMT400020931,PGSC0003DMT400020932	PGSC0003DMB000000017:361030-365300	TCONS_00048096	1.73521	0	0	0	5.61098	0	61.0422	123.774	39.9649	64.3106	152.052	42.6646	79.7478	170.972	43.583	78.9806	55.2814	142.747
XLOC_003344|PGSC0003DMT400020929	PGSC0003DMB000000017:366102-371258	TCONS_00000817	0	0	0	0	0.44238	0	0	0	0	4.58823	0	3.78912	0	0	0	0	0	0
XLOC_003345|PGSC0003DMT400020927,PGSC0003DMT400020928	PGSC0003DMB000000017:372440-378566	TCONS_00012258	15.3323	28.0311	0	31.8051	15.3576	0	1.1285	0	0	12.2493	0	40.6336	66.0043	0	0	10.7666	0	19.1308
XLOC_003346|PGSC0003DMT400020923	PGSC0003DMB000000017:393150-396409	TCONS_00041153	0	6.846	0	32.1942	82.9089	87.8629	0	0	0	0	0	0	0	0	0	0	0	0
XLOC_003350|PGSC0003DMT400020915	PGSC0003DMB000000017:414248-415089	TCONS_00028768	0	0	0	0	0.00154388	0	0	0	0	0	0	0	0	0	0	0	0	0
XLOC_003352|PGSC0003DMT400020911	PGSC0003DMB000000017:450496-455665	TCONS_00050171	30.8949	0	0	26.1643	30.6447	0	12.9476	0	0	7.46397	0	0	4.87028	0	5.14252	4.00398	0	0
XLOC_003353|PGSC0003DMT400020910	PGSC0003DMB000000017:466720-469305	TCONS_00066441	0	0	0	0	0	0	23.1903	0	17.6259	15.2385	78.5129	30.5727	7.17037	6.19079	3.87906	0	0	7.76772
XLOC_003355|-	PGSC0003DMB000000017:502351-507448	TCONS_00004941	0	0	0	0	0	0	216.575	134.238	367.614	208.824	630.429	1052.71	418.768	174.956	145.784	304.848	258.651	164.629
XLOC_003356|PGSC0003DMT400020896	PGSC0003DMB000000017:516068-521932	TCONS_00026000	0	0	0	0	0	0	9.59205	0	0	6.82436	0	0	10.3244	19.9841	0	0	23.2232	0
XLOC_003361|PGSC0003DMT400020885,PGSC0003DMT400020886	PGSC0003DMB000000017:593885-601497	TCONS_00001634	9.75031	0	0	0	10.1767	0	0	0	0	5.70444	0	12.3283	2.35441	0	0	0	0	0
XLOC_003363|-	PGSC0003DMB000000017:616748-628648	TCONS_00065438	9.53022	19.4527	0	0	9.98514	0	13.2297	0	23.6223	20.609	0	0	11.9611	0	2.31058	10.6826	0	0
XLOC_003364|PGSC0003DMT400020875,PGSC0003DMT400020876,PGSC0003DMT400020877,PGSC0003DMT400020878,PGSC0003DMT400020879	PGSC0003DMB000000017:630507-647237	TCONS_00009936	48.4301	73.4583	47.7674	27.8805	47.3623	0	0	0	0	0	0	0	0.269635	0	0	0	0	0
XLOC_003365|PGSC0003DMT400020874	PGSC0003DMB000000017:655844-660573	TCONS_00036397	11.9645	0	0	0	12.285	0	0	0	0	4.06246	0	0	0	0	0	0	0	0
XLOC_003366|PGSC0003DMT400020873	PGSC0003DMB000000017:681589-686058	TCONS_00019946	23.3834	22.9195	23.8603	10.8212	23.3367	0	10.8736	0	0	11.6826	0	10.4126	7.2388	0	0	14.9465	0	21.3054
XLOC_003368|PGSC0003DMT400020871	PGSC0003DMB000000017:745957-746726	TCONS_00068053	134.602	100.956	70.254	194.421	126.266	297.964	14.4545	0	0	7.79089	0	0	5.62168	0	3.33079	0	0	0
XLOC_003369|PGSC0003DMT400020870	PGSC0003DMB000000017:758074-760508	TCONS_00005391	54.4973	36.6282	84.9149	72.3705	53.0001	47.2757	12.0628	0	0	17.0949	0	0	12.7434	0	0	1.82737	0	0
XLOC_003371|PGSC0003DMT400020867	PGSC0003DMB000000017:775977-782289	TCONS_00046670	27.4085	15.4739	35.535	28.9844	27.3893	0	8.6009	0	12.5683	21.0141	0	15.2253	10.067	38.8348	26.5064	9.68305	0	0
XLOC_003373|PGSC0003DMT400020864,PGSC0003DMT400020865,PGSC0003DMT400020866	PGSC0003DMB000000017:812951-820628	TCONS_00071029	0	0	0	0	0	0	20.4661	0	20.5646	28.0875	30.5839	20.6786	32.13	18.8316	16.0921	21.6179	0	9.76178
XLOC_003378|PGSC0003DMT400002935,PGSC0003DMT400002938	PGSC0003DMB000000017:881294-891926	TCONS_00067599	39.6654	23.1592	21.2778	0	39.3998	0	34.346	27.5421	15.486	15.5573	0	18.6862	26.4196	10.1109	0	17.8796	0	23.7447
XLOC_003380|PGSC0003DMT400002933	PGSC0003DMB000000017:910812-916052	TCONS_00058118	224.653	138.081	125.299	162.703	206.355	209.086	0	0	0	2.19829	0	0	0	0	0	0	0	0
XLOC_003381|PGSC0003DMT400002930,PGSC0003DMT400002931,PGSC0003DMT400002932	PGSC0003DMB000000017:929114-936448	TCONS_00065322	15.8819	25.988	23.3985	18.9249	15.8411	0	0	0	0	0	0	0	0	0	0	0	0	0
XLOC_003383|PGSC0003DMT400002927,PGSC0003DMT400002928,PGSC0003DMT400002929	PGSC0003DMB000000017:960772-966858	TCONS_00060737	4.86935	0	0	0	7.07002	0	19.0591	47.4574	0	16.8854	0	32.3698	19.7592	22.2078	57.1823	46.8727	12.0195	34.4364
XLOC_003388|PGSC0003DMT400050589	PGSC0003DMB000000017:1067243-1080898	TCONS_00059454	0	0	0	0	0	0	0	0	0	3.79161	0	0	3.1665	0	23.7805	0	0	31.8869
XLOC_003396|PGSC0003DMT400050646	PGSC0003DMB000000017:1328752-1329284	TCONS_00056748	0	0	0	34.5618	98.216	64.3734	15.9355	0	42.1913	12.0005	31.3722	28.2834	22.2572	19.2391	4.12658	9.24893	27.9465	7.51007
XLOC_003397|PGSC0003DMT400050647,PGSC0003DMT400050650	PGSC0003DMB000000017:1340117-1351273	TCONS_00038606	13.8418	0	12.0813	21.7495	14.1923	0	0	0	0	1.05746	0	0	0	0	0	0	0	0
XLOC_003403|-	PGSC0003DMB000000017:1435982-1442752	TCONS_00027039	109.986	69.7695	72.9891	82.6867	105.238	72.0197	26.2889	123.57	46.0397	31.87	42.735	135.029	10.5806	53.2401	40.5264	33.1779	18.7939	209.094
XLOC_003408|PGSC0003DMT400047735,PGSC0003DMT400047736	PGSC0003DMB000000017:1505612-1512293	TCONS_00015365	7.88602	16.5608	0	27.3992	8.43493	0	0	0	0	0	0	0	0	0	0	0	0	0
XLOC_003409|PGSC0003DMT400047737	PGSC0003DMB000000017:1514211-1517664	TCONS_00062142	400.192	132.006	155.293	87.536	362.607	64.8637	7.49182	0	0	3.41686	0	0	7.37192	0	3.05243	0	0	0
XLOC_003410|PGSC0003DMT400047738,PGSC0003DMT400047739	PGSC0003DMB000000017:1521900-1529248	TCONS_00038159	0	0	0	0	0	0	11.59	0	0	3.99233	0	0	0	0	0	0	0	0
XLOC_003412|PGSC0003DMT400047741	PGSC0003DMB000000017:1558286-1561385	TCONS_00008198	0	0	0	0	0	0	0	0	0	4.58573	0	0	5.54505	0	0	0	0	0
XLOC_003413|PGSC0003DMT400047743	PGSC0003DMB000000017:1579444-1585242	TCONS_00070223	21.5768	18.1282	10.1152	101.816	21.5403	98.7282	45.7209	118.426	38.4889	375.586	53.5897	40.5573	146.367	239.141	225.197	69.8009	171.347	68.9655
XLOC_003417|PGSC0003DMT400047759,PGSC0003DMT400047760,PGSC0003DMT400047762	PGSC0003DMB000000017:1707570-1721171	TCONS_00030211	0	0	0	0	0	0	7.0674	0	44.2039	0.362081	0	0	0	0	0	0	0	0
XLOC_003418|PGSC0003DMT400047763	PGSC0003DMB000000017:1735175-1738031	TCONS_00053484	46.2112	13.5882	28.2742	0	45.405	0	26.1917	0	35.8773	9.64784	0	26.0064	15.4431	0	1.36842	0	0	11.4727
XLOC_003419|PGSC0003DMT400047764,PGSC0003DMT400047765,PGSC0003DMT400047766	PGSC0003DMB000000017:1738897-1744772	TCONS_00041051	0	19.7955	0	0	0	0	0	0	0	0	0	0	0	0	0	0	0	0
XLOC_003428|PGSC0003DMT400047787,PGSC0003DMT400047788,PGSC0003DMT400047789	PGSC0003DMB000000017:1817422-1829407	TCONS_00061865	0	0	0	0	0	0	15.6866	0	22.3818	13.0259	0	9.00234	6.93508	19.1363	0	8.3985	0	13.9444
XLOC_003444|PGSC0003DMT400048132	PGSC0003DMB000000017:2006977-2009390	TCONS_00025046	36.5625	34.4037	31.6021	52.6592	36.4764	0	0	37.9274	28.0645	1.97053	0	0	0	0	0	0	0	0
XLOC_003447|PGSC0003DMT400048135	PGSC0003DMB000000017:2028039-2033851	TCONS_00008697	0	0	0	0	0	0	11.9967	0	0	8.84656	0	15.9859	5.95828	0	0	10.6419	0	17.1575
XLOC_003449|PGSC0003DMT400048138,PGSC0003DMT400048139	PGSC0003DMB000000017:2037543-2047702	TCONS_00059628	0	0	0	0	0	0	33.2121	0	26.1119	18.7103	0	25.6602	6.39672	21.6174	11.8287	11.3999	19.2054	25.6556
XLOC_003452|PGSC0003DMT400048157,PGSC0003DMT400048159,PGSC0003DMT400048160,PGSC0003DMT400048161	PGSC0003DMB000000017:2088526-2162710	TCONS_00033612	17.4086	33.5486	100.374	0	17.2459	0	0	0	0	4.65886	0	18.3438	3.54235	0	0	0	0	0
XLOC_003454|-	PGSC0003DMB000000017:2088526-2162710	TCONS_00019476	0	0	0	0	0	0	36.9012	42.9127	17.2016	44.9719	31.8036	30.9484	55.2138	140.132	101.978	40.2932	60.4456	52.7502
XLOC_003458|PGSC0003DMT400007791,PGSC0003DMT400007792,PGSC0003DMT400007793	PGSC0003DMB000000017:2252904-2276642	TCONS_00002639	34.4023	17.552	23.4615	21.5288	34.7036	0	156.296	145.492	108.696	122.428	134.59	115.71	122.643	92.945	117.577	79.501	59.4323	113.675
XLOC_003461|PGSC0003DMT400007784	PGSC0003DMB000000017:2291196-2295187	TCONS_00039560	24.0345	0	36.1283	0	24.0016	0	24.5521	32.8391	12.308	21.5193	42.3121	47.702	16.9677	16.762	26.2024	25.7862	0	70.4124
XLOC_003463|PGSC0003DMT400007780	PGSC0003DMB000000017:2371070-2376211	TCONS_00023931	0	0	0	0	0	0	0	0	0	2.09477	0	0	0	0	0	0	0	0
XLOC_003465|PGSC0003DMT400007773,PGSC0003DMT400007775	PGSC0003DMB000000017:2387564-2390498	TCONS_00041137	0	0	0	36.5441	0	0	0	0	0	0	0	0	0	0	0	0	0	0
XLOC_003466|PGSC0003DMT400007769,PGSC0003DMT400007770,PGSC0003DMT400007771,PGSC0003DMT400007772	PGSC0003DMB000000017:2391237-2395094	TCONS_00006012	0	0	0	0	0	0	0	0	0	0	0	0	0	0	0	0	0	0
XLOC_003468|PGSC0003DMT400007765	PGSC0003DMB000000017:2410258-2420147	TCONS_00032573	35.189	17.6593	29.7391	32.3954	35.3028	0	0	0	0	0	0	0	0.858991	0	0	0	0	0
XLOC_003469|PGSC0003DMT400007761,PGSC0003DMT400007762,PGSC0003DMT400007764	PGSC0003DMB000000017:2422512-2435830	TCONS_00043655	18.4268	2.8668	27.4488	0	18.3787	0	7.09818	0	0	3.38263	0	11.1585	0	0	0	0	0	0
XLOC_003471|PGSC0003DMT400007759	PGSC0003DMB000000017:2461468-2468646	TCONS_00069931	14.2496	0	0	26.8886	14.6425	0	49.0406	68.3491	51.2303	66.9848	101.094	44.5306	42.0849	55.8848	34.6917	57.4313	23.4928	94.6639
XLOC_003473|PGSC0003DMT400070549	PGSC0003DMB000000017:2716899-2720031	TCONS_00068265	0	0	0	0	0	0	64.7641	134.221	53.9185	67.6232	46.2628	65.2477	62.0774	53.1577	83.0749	46.5213	36.1815	58.1647
XLOC_003475|PGSC0003DMT400070542,PGSC0003DMT400070543,PGSC0003DMT400070544	PGSC0003DMB000000017:2739979-2748325	TCONS_00049370	9.57305	0	12.1138	0	10.0189	0	8.02606	0	0	12.3533	0	0	8.84595	0	0	24.3559	18.5013	17.9547
XLOC_003476|PGSC0003DMT400070539,PGSC0003DMT400070540	PGSC0003DMB000000017:2810424-2815171	TCONS_00038757	8.99405	0	0	0	9.47475	0	0	0	0	4.09954	0	0	7.06258	0	0	9.73203	0	0
XLOC_003480|PGSC0003DMT400070532	PGSC0003DMB000000017:2918661-2923023	TCONS_00028766	0	0	0	0	0	0	16.9643	0	28.5919	7.66704	0	34.5004	6.38715	0	0	17.5461	0	0
XLOC_003481|PGSC0003DMT400070503	PGSC0003DMB000000017:2968717-3063458	TCONS_00011202	26.3707	19.9031	19.1178	0	26.2559	0	12.0529	8.45698	0	92.2129	0	32.9485	296.603	60.7001	68.1073	173.191	10.8521	58.3273
XLOC_003482|-	PGSC0003DMB000000017:2968717-3063458	TCONS_00049424	58.5353	32.6832	84.7577	53.4367	56.1924	27.9259	0	0	0	0	0	0	0	0	0	0	0	0
XLOC_003487|PGSC0003DMT400070488	PGSC0003DMB000000017:3079696-3082574	TCONS_00054676	0	0	0	0	0	0	98.7005	156.677	29.7271	73.8404	38.5637	54.5016	124.056	277.949	85.1693	60.7939	129.888	146.455
XLOC_003488|PGSC0003DMT400070485,PGSC0003DMT400070486,PGSC0003DMT400070487	PGSC0003DMB000000017:3141022-3156389	TCONS_00041175	0	0	0	0	0	0	12.3866	15.707	0	19.3942	0	24.9059	18.707	26.1274	22.9752	25.6851	0	22.0479
XLOC_003490|PGSC0003DMT400020857,PGSC0003DMT400020858	PGSC0003DMB000000017:25272-32682	TCONS_00033395	28.8365	15.1396	36.7689	24.9185	28.6475	0	54.9749	44.2653	24.0753	52.7696	37.9872	42.999	44.9907	34.8647	80.4262	79.0028	41.0153	46.2802
XLOC_003492|PGSC0003DMT400020849,PGSC0003DMT400020852,PGSC0003DMT400020853	PGSC0003DMB000000017:71601-75531	TCONS_00061950	13.4154	0	40.2371	0	13.7348	0	105.174	77.2076	101.202	76.5167	105.874	142.333	60.8611	46.4454	24.9941	98.5388	26.114	97.6987
XLOC_003496|PGSC0003DMT400020843,PGSC0003DMT400020845	PGSC0003DMB000000017:128523-132977	TCONS_00010626	91.0757	77.4931	36.2892	219.191	86.4386	143.186	25.4574	0	32.3241	31.6741	23.7038	34.0982	35.2109	22.4565	19.0776	30.5285	36.6061	33.2646
XLOC_003497|PGSC0003DMT400020840,PGSC0003DMT400020841,PGSC0003DMT400020842	PGSC0003DMB000000017:141208-164059	TCONS_00035132	0	0	0	81.6669	0	170.715	182.748	198.698	193.643	224.114	257.208	255.666	118.96	37.6037	138.836	130.717	31.1313	152.77
XLOC_003498|PGSC0003DMT400020838,PGSC0003DMT400020839	PGSC0003DMB000000017:184829-193998	TCONS_00035259	10.0429	0	0	13.9591	10.485	0	5.10112	0	0	1.76482	0	0	0	0	0	0	0	0
XLOC_003501|PGSC0003DMT400020831,PGSC0003DMT400020832	PGSC0003DMB000000017:257429-261602	TCONS_00008461	0	0	0	0	0	0	14.1628	14.035	20.5722	18.1378	24.173	29.7107	8.81586	4.04274	11.2739	19.1523	0	18.4128
XLOC_003503|PGSC0003DMT400020828,PGSC0003DMT400020829	PGSC0003DMB000000017:281427-287430	TCONS_00035150	23.2348	21.4088	0	61.717	23.1785	0	32.2278	55.1593	36.9063	45.7066	58.4118	40.8104	34.4534	76.328	51.0174	34.7407	19.3592	52.3071
XLOC_003504|PGSC0003DMT400020827	PGSC0003DMB000000017:311484-313776	TCONS_00025544	17.2618	11.9431	15.3587	24.2291	17.0948	0	0	0	0	0	0	13.2822	0	0	0	0	0	0
XLOC_003506|PGSC0003DMT400020825	PGSC0003DMB000000017:421559-425681	TCONS_00032189	0	0	0	0	0	0	19.2614	0	5.30835	16.3073	0	14.8112	13.2183	0	42.9809	7.3072	0	42.9531
XLOC_003507|PGSC0003DMT400020822,PGSC0003DMT400020823	PGSC0003DMB000000017:447192-448282	TCONS_00067518	0	0	0	0	0	0	89.9564	64.0652	0	51.7907	0	0	15.4354	0	40.466	0	0	0
XLOC_003509|PGSC0003DMT400020812,PGSC0003DMT400020816	PGSC0003DMB000000017:663481-675395	TCONS_00045477	28.2068	22.9096	27.1105	17.2085	28.0955	59.4549	0	0	0	5.05705	0	0	0	0	0	0	0	0
XLOC_003510|PGSC0003DMT400020801,PGSC0003DMT400020802,PGSC0003DMT400020806,PGSC0003DMT400020807	PGSC0003DMB000000017:687029-693978	TCONS_00025639	12.9706	0	0	44.9638	13.2681	0	0	0	0	3.93637	0	0	0	0	0	0	0	0
XLOC_003511|PGSC0003DMT400020799,PGSC0003DMT400020800	PGSC0003DMB000000017:708718-715770	TCONS_00035022	0	0	0	0	0	0	0	0	0	11.6649	0	0	0	0	0	0	0	0
XLOC_003512|PGSC0003DMT400020798	PGSC0003DMB000000017:737119-737952	TCONS_00047076	0	0	7.53097	0	0	0	22.7585	0	0	13.2922	0	0	0	0	0	0	0	0
XLOC_003513|PGSC0003DMT400020796,PGSC0003DMT400020797	PGSC0003DMB000000017:769174-774449	TCONS_00057992	20.7621	6.97723	17.0908	20.3091	20.7076	0	0	0	0	0	0	0	0	0	0	0	0	0
XLOC_003514|PGSC0003DMT400020794,PGSC0003DMT400020795	PGSC0003DMB000000017:784018-791715	TCONS_00065836	35.5272	11.7985	40.3499	80.5526	35.6751	86.102	0	0	0	0	70.3512	0	0	0	0	0	0	0
XLOC_003515|PGSC0003DMT400020793	PGSC0003DMB000000017:793762-798287	TCONS_00053430	43.567	9.31695	31.3803	86.2208	42.9692	60.0521	3.47579	0	0	8.38941	0	0	7.92434	0	0	0	0	0
XLOC_003521|PGSC0003DMT400050662	PGSC0003DMB000000017:1051818-1057748	TCONS_00042745	15.1498	13.4847	9.43745	0	15.2434	0	0	0	0	6.71159	15.2841	16.1497	10.7106	0	0	11.5034	0	0
XLOC_003522|PGSC0003DMT400050663,PGSC0003DMT400050664	PGSC0003DMB000000017:1067243-1080898	TCONS_00069813	51.82	517.951	0	42.6736	50.6644	35.9695	10.9414	0	0	13.481	0	21.1496	13.5893	0	0	13.3554	23.4961	0
XLOC_003523|PGSC0003DMT400050665,PGSC0003DMT400050666	PGSC0003DMB000000017:1082111-1088925	TCONS_00006630	0	0	0	0	0	0	44.3313	35.4898	39.6342	34.6657	19.9062	26.8837	44.8327	104.262	57.1595	37.7199	19.4012	59.779
XLOC_003528|PGSC0003DMT400050678	PGSC0003DMB000000017:1365390-1371577	TCONS_00032261	12.6649	35.55	54.4913	0	13.0175	0	35.2366	47.7487	30.7441	22.2606	0	39.6939	33.6554	23.2612	149.081	24.243	0	90.3469
XLOC_003530|PGSC0003DMT400065589,PGSC0003DMT400065590	PGSC0003DMB000000017:1427697-1431878	TCONS_00065808	0	0	0	29.4949	0	0	12.6435	0	0	5.10524	0	17.8237	6.32942	0	0	8.43487	0	34.3469
XLOC_003531|PGSC0003DMT400065586	PGSC0003DMB000000017:1444733-1454559	TCONS_00004617	17.3908	0	0	0	17.2397	0	157.556	111.449	85.594	79.5014	120.796	139.115	56.3465	44.8054	46.1329	149.977	72.8947	121.269
XLOC_003536|PGSC0003DMT400047800,PGSC0003DMT400047801,PGSC0003DMT400047803	PGSC0003DMB000000017:1563741-1571008	TCONS_00062013	23.1832	18.0769	19.4261	48.815	23.0874	0	11.4524	0	0	9.17071	0	0	8.82826	0	0	12.9941	0	0
XLOC_003539|PGSC0003DMT400047810	PGSC0003DMB000000017:1613186-1617469	TCONS_00004117	13.0296	0	0	0	13.3569	0	11.2558	0	0	7.72622	0	0	7.51288	0	0	0	0	0
XLOC_003541|PGSC0003DMT400047813	PGSC0003DMB000000017:1660529-1666608	TCONS_00009140	0	0	0	0	0	0	61.1242	57.6386	7.16322	22.793	3.37555	44.6743	27.7877	9.31521	13.3265	12.594	0	59.2538
XLOC_003542|PGSC0003DMT400047815	PGSC0003DMB000000017:1673412-1679061	TCONS_00068165	24.1391	49.6865	21.7336	11.4934	24.1366	0	5.04411	24.539	17.7463	30.1319	0	17.2493	11.3956	0	25.1688	19.7678	0	21.7807
XLOC_003543|-	PGSC0003DMB000000017:1679853-1697790	TCONS_00020200	12.0274	0	17.8966	27.9275	12.3539	0	27.113	45.8414	31.2683	21.8176	38.4969	39.6606	12.2789	18.164	4.07316	18.021	42.5043	47.603
XLOC_003547|PGSC0003DMT400047832,PGSC0003DMT400047833	PGSC0003DMB000000017:1745160-1750521	TCONS_00066367	0	0	0	0	0	0	0	0	0	1.07907	0	0	0	0	0	0	0	0
XLOC_003550|PGSC0003DMT400047834,PGSC0003DMT400047835,PGSC0003DMT400047836,PGSC0003DMT400047837	PGSC0003DMB000000017:1811854-1814714	TCONS_00037775	0	0	0	0	0	0	13.5201	0	9.59841	12.3546	0	36.1501	18.9447	19.6961	24.9322	12.2778	0	22.4612
XLOC_003556|PGSC0003DMT400048179	PGSC0003DMB000000017:1955166-1959603	TCONS_00020557	0	0	0	0	0	0	0	0	0	3.41625	0	0	0	0	0	0	0	0
XLOC_003565|PGSC0003DMT400097185	PGSC0003DMB000000017:2213403-2215332	TCONS_00070723	163.242	185.03	120.759	232.053	150.165	269.017	10.6391	0	0	3.13557	0	0	0	0	0	0	0	0
XLOC_003566|PGSC0003DMT400007746	PGSC0003DMB000000017:2224606-2236213	TCONS_00063344	0	0	0	0	0	0	0	0	0	0	0	0	0	0	0	0	0	0
XLOC_003567|PGSC0003DMT400007738,PGSC0003DMT400007739,PGSC0003DMT400007740,PGSC0003DMT400007741,PGSC0003DMT400007742,PGSC0003DMT400007743	PGSC0003DMB000000017:2245728-2250595	TCONS_00030193	8.71498	0	0	0	9.15539	0	12.0424	0	10.7658	0	0	44.703	0	0	47.9876	0	0	49.1723
XLOC_003568|PGSC0003DMT400090967	PGSC0003DMB000000017:2291196-2295187	TCONS_00034616	260.461	77.8039	351.385	212.818	242.068	197.706	0	0	0	7.65162	0	0	0	0	0	2.07927	0	0
XLOC_003569|PGSC0003DMT400096032	PGSC0003DMB000000017:2298064-2298616	TCONS_00042908	104.912	46.2734	245.586	62.0883	101.044	58.5851	16.2661	0	0	16.4552	25.2811	26.2109	10.1872	5.81389	0	16.5219	0	16.1391
XLOC_003570|PGSC0003DMT400007736,PGSC0003DMT400007737	PGSC0003DMB000000017:2301178-2304305	TCONS_00010494	109.462	55.0815	247.34	38.0406	104.913	0	0	0	0	3.07466	0	0	0	0	0	0	0	0
XLOC_003571|PGSC0003DMT400007735	PGSC0003DMB000000017:2308887-2312752	TCONS_00024980	0	0	0	0	0	0	37.4838	67.7267	15.1858	50.4824	27.1	43.9774	64.6517	68.5539	24.0631	35.3166	7.24231	37.3037
XLOC_003572|PGSC0003DMT400007734	PGSC0003DMB000000017:2316123-2317185	TCONS_00012133	0	0	0	0	0	0	11.4247	0	0	12.3689	0	0	15.134	0	19.1937	11.9486	0	0
XLOC_003573|PGSC0003DMT400007733	PGSC0003DMB000000017:2321823-2325690	TCONS_00044544	17.518	9.40605	23.0403	0	17.3657	0	6.97896	0	0	6.15562	0	0	3.40288	0	0	5.85674	0	23.0124
XLOC_003574|PGSC0003DMT400007732	PGSC0003DMB000000017:2326432-2330687	TCONS_00070039	0	0	0	0	0	0	2.85594	0	0	3.85315	0	0	4.43733	0	3.83181	0	0	0
XLOC_003576|PGSC0003DMT400007728,PGSC0003DMT400007729,PGSC0003DMT400007730	PGSC0003DMB000000017:2353835-2357339	TCONS_00021755	34.6872	143.881	9.13394	22.4539	34.8493	0	16.7361	0	0	6.41501	0	12.409	4.15882	0	4.52655	0	0	0
XLOC_003579|PGSC0003DMT400007723	PGSC0003DMB000000017:2437352-2445169	TCONS_00043778	6.58475	0	0	0	7.81095	0	5.68964	0	35.0552	11.3933	0	42.2994	15.5207	0	15.43	7.26508	0	18.7203
XLOC_003580|PGSC0003DMT400007721,PGSC0003DMT400007722	PGSC0003DMB000000017:2469661-2474609	TCONS_00026732	0	0	0	0	0	0	0	0	0	0	0	0	0	0	0	0	0	0
XLOC_003588|PGSC0003DMT400070475,PGSC0003DMT400070478	PGSC0003DMB000000017:2675248-2685321	TCONS_00061241	0	0	0	0	0	0	24.0201	0	18.2105	15.4097	0	0	23.3139	34.6984	31.5008	19.9487	0	0
XLOC_003591|PGSC0003DMT400070470	PGSC0003DMB000000017:2701851-2705970	TCONS_00064083	0	0	0	0	0	0	11.638	0	0	19.7186	0	0	11.274	13.5818	0	6.51787	0	0
XLOC_003592|PGSC0003DMT400070468,PGSC0003DMT400070469	PGSC0003DMB000000017:2720921-2729877	TCONS_00034634	9.92908	0	0	0	10.3513	0	14.4171	0	15.9535	11.2157	0	17.3244	6.49017	0	0	8.65773	0	16.1901
XLOC_003594|PGSC0003DMT400070463,PGSC0003DMT400070464,PGSC0003DMT400070465	PGSC0003DMB000000017:2759279-2761147	TCONS_00015155	1.94645	0	0	0	5.71641	0	21.099	0	0	13.5836	0	15.2389	7.00864	0	0	9.53345	0	0
XLOC_003596|PGSC0003DMT400070461	PGSC0003DMB000000017:2772966-2773637	TCONS_00013174	0	0	0	0	0	0	0	0	0	7.14288	55.191	0	0	17.5477	0	0	0	17.1114
XLOC_003598|PGSC0003DMT400070453,PGSC0003DMT400070454,PGSC0003DMT400070455,PGSC0003DMT400070456,PGSC0003DMT400070457,PGSC0003DMT400070458,PGSC0003DMT400070459	PGSC0003DMB000000017:2779106-2786598	TCONS_00040848	22.7586	0	50.5416	32.2562	22.6131	0	271.373	70.3771	154.193	44.7174	78.4471	122.406	23.5914	0	11.907	26.1168	0	23.1136
XLOC_003600|PGSC0003DMT400070450	PGSC0003DMB000000017:2796509-2801183	TCONS_00023673	0	0	0	0	0	0	0	0	0	10.8604	0	0	9.63749	0	0	0	0	0
XLOC_003601|PGSC0003DMT400070448,PGSC0003DMT400070449	PGSC0003DMB000000017:2842408-2848972	TCONS_00061134	9.34528	0	0	0	9.79171	0	0	0	0	9.5925	0	0	0	0	78.1716	0	0	37.9363
XLOC_003602|PGSC0003DMT400070447	PGSC0003DMB000000017:2849097-2852748	TCONS_00067534	991.712	609.991	967.642	782.71	823.901	595.318	161.815	0	315.861	95.6978	352.297	190.567	110.079	81.0175	208.545	111.138	188.298	210.845
XLOC_003606|PGSC0003DMT400070437,PGSC0003DMT400070438,PGSC0003DMT400070439	PGSC0003DMB000000017:2893544-2898278	TCONS_00049151	76.6546	46.8643	62.2579	99.119	74.45	97.1239	10.7008	0	0	22.09	0	0	9.19438	0	0	33.5452	0	84.7649
XLOC_003608|PGSC0003DMT400070434	PGSC0003DMB000000017:2909719-2913217	TCONS_00058148	57.7707	33.1461	22.3278	26.5125	55.6806	63.5661	0	0	0	7.44917	0	17.6512	0	0	0	0	0	0
XLOC_003609|PGSC0003DMT400070433	PGSC0003DMB000000017:2914002-2917757	TCONS_00063558	0	0	0	0	0	0	11.7046	0	0	1.99057	0	19.4923	0	0	0	0	0	17.2532
XLOC_003611|PGSC0003DMT400070430	PGSC0003DMB000000017:2931020-2936799	TCONS_00023155	0	0	0	0	0	0	0	0	0	4.18478	0	0	3.46882	0	28.2457	6.51453	0	35.562
XLOC_003612|PGSC0003DMT400070429	PGSC0003DMB000000017:2938635-2945629	TCONS_00046184	23.452	0	0	37.3984	23.4264	0	6.73027	0	0	16.8664	54.0659	0	13.0885	49.7341	0	9.32198	0	0
XLOC_003618|PGSC0003DMT400070416,PGSC0003DMT400070418	PGSC0003DMB000000017:3082701-3097951	TCONS_00060915	0	0	0	0	0	0	33.7089	78.3765	55.6514	75.4011	0.694674	58.9796	56.659	56.2391	63.697	141.975	107.571	63.5957
XLOC_003619|PGSC0003DMT400070408,PGSC0003DMT400070409,PGSC0003DMT400070410,PGSC0003DMT400070411	PGSC0003DMB000000017:3116466-3121141	TCONS_00003357	7.37114	0	15.6538	0	8.20902	0	0	0	0	1.78059	0	0	0	0	0	0	0	0
XLOC_003620|PGSC0003DMT400070407	PGSC0003DMB000000017:3125603-3130919	TCONS_00022890	100.688	77.8712	81.4647	97.8808	95.9849	99.4625	68.8203	78.1297	65.7802	78.9244	77.9997	64.2163	59.2515	67.4493	27.6499	56.1065	22.3948	46.4155
XLOC_003621|PGSC0003DMT400070406	PGSC0003DMB000000017:3131757-3136298	TCONS_00008275	7.23767	0	0	14.5029	8.17012	0	12.7552	0	0	9.03033	0	17.2474	11.7971	18.7516	22.9369	12.6943	0	0
XLOC_003622|PGSC0003DMT400070405	PGSC0003DMB000000017:3165493-3167763	TCONS_00003856	0	0	0	0	0	0	5.2507	0	0	5.07922	0	11.7684	4.1258	0	0	0	0	0
XLOC_003632|-	PGSC0003DMB000000017:750302-750698	TCONS_00060941	0	0	0	0	0	0	10.7901	0	0	16.1296	0	30.8733	11.7714	0	0	12.0824	0	0
XLOC_003633|-	PGSC0003DMB000000017:2088526-2162710	TCONS_00034007	0	0	45.534	0	0	0	26.7266	0	13.8404	15.2208	37.1757	20.3661	10.5735	0	30.5901	11.2721	0	11.8084
XLOC_003636|PGSC0003DMT400027418,PGSC0003DMT400027420	PGSC0003DMB000000018:98381-105945	TCONS_00064944	0	0	0	0	0	0	11.3047	0	0	9.24203	0	0	10.5928	0	0	0	0	0
XLOC_003637|-	PGSC0003DMB000000018:109378-130596	TCONS_00043530	20.6997	24.514	0	0	20.6587	0	62.6589	63.3669	19.2776	42.2885	48.3184	55.542	48.3736	66.8277	26.4949	60.5941	19.4147	39.5342
XLOC_003638|PGSC0003DMT400027412	PGSC0003DMB000000018:143322-145376	TCONS_00028041	17.7959	35.1108	0	16.1899	17.6906	0	0	0	0	2.34196	0	0	0.996757	0	5.14761	0	0	0
XLOC_003640|PGSC0003DMT400027410,PGSC0003DMT400027411	PGSC0003DMB000000018:230683-234313	TCONS_00071038	48.8479	0	21.7564	35.8351	47.5845	0	14.7349	0	0	21.8146	44.2501	31.1169	16.3994	6.10571	0	29.0463	0	0
XLOC_003641|PGSC0003DMT400027409	PGSC0003DMB000000018:290746-303823	TCONS_00015033	7.99106	0	15.5378	0	8.50533	0	8.22282	0	21.6745	19.7721	38.6795	0	25.4977	0	0	18.2693	31.0106	9.25968
XLOC_003645|PGSC0003DMT400010594	PGSC0003DMB000000018:585436-589518	TCONS_00070916	0	0	0	0	0	0	10.3957	0	0	7.83923	0	0	14.5337	0	0	0	0	0
XLOC_003651|PGSC0003DMT400010601,PGSC0003DMT400010602	PGSC0003DMB000000018:927603-930778	TCONS_00032440	10.9367	0	13.1402	0	11.3304	0	306.643	327.164	59.4492	133.699	452.373	410.427	559.648	404.708	429.547	357.744	163.867	227.529
XLOC_003655|-	PGSC0003DMB000000018:1112769-1134159	TCONS_00014319	9.4005	0	0	0	9.83656	0	6.7623	0	0	7.78211	0	22.5951	4.97084	0	0	0	0	23.3332
XLOC_003658|PGSC0003DMT400073904,PGSC0003DMT400073905	PGSC0003DMB000000018:1387692-1399469	TCONS_00015617	5.08914	18.007	0	0	7.16937	0	7.42313	0	0	8.8383	0	13.788	6.52668	0	0	5.94108	0	0
XLOC_003662|PGSC0003DMT400073876	PGSC0003DMB000000018:1844543-1851280	TCONS_00021537	0	0	0	0	0	0	13.0265	18.3129	9.78984	18.2853	0	27.7878	24.7047	25.7644	57.0385	24.0508	26.3412	55.6019
XLOC_003664|-	PGSC0003DMB000000018:2100505-2110250	TCONS_00001998	0	0	0	0	0	0	0	0	0	4.8776	0	16.8571	5.48791	0	0	0	0	0
XLOC_003666|-	PGSC0003DMB000000018:2209296-2222620	TCONS_00062180	12.594	0	0	0	12.9317	0	15.9207	0	0	14.3965	0	14.7345	15.4618	0	43.9902	9.34649	0	0
XLOC_003667|-	PGSC0003DMB000000018:2222747-2229095	TCONS_00042173	0	0	0	0	0	0	14.675	52.2417	18.1106	23.4974	22.444	19.9133	30.5487	20.6458	14.8492	34.2409	9.25892	29.0302
XLOC_003668|PGSC0003DMT400039081,PGSC0003DMT400039082,PGSC0003DMT400039083	PGSC0003DMB000000018:2311659-2338240	TCONS_00046300	0	0	0	0	0	0	0	0	0	0	0	0	0	0	0	0	0	0
XLOC_003676|PGSC0003DMT400054125,PGSC0003DMT400054126,PGSC0003DMT400054127,PGSC0003DMT400054128	PGSC0003DMB000000018:2597969-2601078	TCONS_00007625	0	0	0	0	0	0	0	0	0	5.94787	0	0	9.41466	0	27.4865	0	0	0
XLOC_003682|-	PGSC0003DMB000000018:2717838-2720620	TCONS_00012517	12.5459	0	0	0	12.8804	0	19.8849	0	0	14.1152	0	22.9349	15.5682	22.7761	24.6906	8.57048	0	18.2399
XLOC_003683|PGSC0003DMT400027752	PGSC0003DMB000000018:2727984-2731530	TCONS_00011737	28.672	20.4363	14.8088	0	28.491	0	0	0	0	1.98425	0	0	0	0	0	0	0	0
XLOC_003684|PGSC0003DMT400027759,PGSC0003DMT400027760	PGSC0003DMB000000018:2789996-2794824	TCONS_00041007	1.26982	0	25.3545	0	5.4767	0	0	0	0	0	0	0	0	0	0	0	0	0
XLOC_003686|PGSC0003DMT400031289	PGSC0003DMB000000018:2898041-2905928	TCONS_00031003	0	0	0	0	0	0	38.5357	64.9555	26.6726	44.3974	43.7229	18.4348	83.979	70.0068	45.3102	59.9044	57.835	42.618
XLOC_003691|PGSC0003DMT400059515,PGSC0003DMT400059517	PGSC0003DMB000000018:3075708-3092931	TCONS_00059005	0	0	0	0	0	0	0	0	0	0	0	0	0	0	0	0	0	0
XLOC_003697|-	PGSC0003DMB000000018:333890-347247	TCONS_00064240	0	0	0	0	0	0	0	0	0	3.50744	0	0	0	0	0	0	0	20.2615
XLOC_003708|PGSC0003DMT400010608	PGSC0003DMB000000018:707302-729864	TCONS_00068699	7.91511	16.751	0	0	8.45201	0	14.1126	0	25.9894	8.46759	40.5823	21.9521	6.91226	0	6.86372	0	0	17.2583
XLOC_003712|-	PGSC0003DMB000000018:806115-811391	TCONS_00024393	10.0699	0	0	0	10.5059	0	20.1925	0	0	6.42839	32.1524	14.3526	6.99615	0	0	4.69223	0	17.6047
XLOC_003714|-	PGSC0003DMB000000018:930998-991684	TCONS_00042514	11.9198	20.8196	22.159	0	12.2527	0	18.4922	19.7373	0	13.4221	0	21.9572	22.6472	0	37.3634	29.0307	30.8298	0
XLOC_003718|-	PGSC0003DMB000000018:1273410-1294945	TCONS_00012695	18.5814	18.9912	0	21.762	18.5255	0	0	0	0	1.83388	0	0	1.49399	0	0	0	0	0
XLOC_003724|PGSC0003DMT400073882,PGSC0003DMT400073883	PGSC0003DMB000000018:1728658-1742702	TCONS_00060520	20.4529	36.484	22.1684	0	20.4556	0	94.5635	142.775	29.3362	98.78	149.576	80.9096	136.876	193.488	55.3392	80.3831	104.93	69.3774
XLOC_003725|PGSC0003DMT400073881	PGSC0003DMB000000018:1750090-1756755	TCONS_00015648	0	0	0	0	0	0	0	0	0	7.21225	0	0	19.8228	0	0	0	0	0
XLOC_003728|PGSC0003DMT400073876	PGSC0003DMB000000018:1844543-1851280	TCONS_00006213	0	0	0	9.64529	0	0	0	0	0	0	0	0	0	0	0	0	0	0
XLOC_003729|PGSC0003DMT400073875	PGSC0003DMB000000018:1877160-1925885	TCONS_00061403	26.798	0	17.9041	27.6941	26.7576	48.3015	0	0	0	2.73216	0	0	0	0	0	0	0	0
XLOC_003731|-	PGSC0003DMB000000018:2039378-2048409	TCONS_00063854	0	0	0	0	0	0	0	0	0	0	0	0	1.5157	0	0	0	0	0
XLOC_003734|PGSC0003DMT400073861	PGSC0003DMB000000018:2159229-2167865	TCONS_00017021	12.8471	0	0	84.7729	13.1357	0	8.56306	0	0	5.23658	0	0	1.92644	0	6.68652	3.08899	0	0
XLOC_003737|PGSC0003DMT400011483,PGSC0003DMT400011484	PGSC0003DMB000000018:2350521-2355235	TCONS_00065340	0	0	0	0	0	0	0	0	0	0	0	0	0	0	0	0	0	0
XLOC_003738|-	PGSC0003DMB000000018:2359134-2362960	TCONS_00059138	0	0	0	0	0	0	7.41259	0	0	3.85193	0	0	0	0	0	0	0	0
XLOC_003746|PGSC0003DMT400027774	PGSC0003DMB000000018:2794950-2797371	TCONS_00041395	0	0	0	0	0	0	0	0	0	0	0	0	2.40472	0	0	0	0	0
XLOC_003754|PGSC0003DMT400059504,PGSC0003DMT400059505,PGSC0003DMT400059506	PGSC0003DMB000000018:3135969-3145595	TCONS_00043085	32.8571	5.78957	32.7897	43.0096	33.0551	0	25.2235	19.3889	36.0516	43.3901	103.434	35.3529	95.4523	0	37.8279	36.7013	27.9454	0
XLOC_003758|PGSC0003DMT400065068,PGSC0003DMT400065069,PGSC0003DMT400065070	PGSC0003DMB000000019:230920-234152	TCONS_00044637	10.5651	0	0	0	10.9682	0	8.10918	0	0	5.41865	0	0	7.17304	0	0	0	0	0
XLOC_003760|PGSC0003DMT400065067	PGSC0003DMB000000019:332617-333462	TCONS_00045751	0	0	0	18.7352	12.4122	43.6992	53.7544	47.1523	22.2023	15.4354	42.4516	28.7041	11.3232	0	2.79217	7.22202	0	0
XLOC_003761|PGSC0003DMT400065063	PGSC0003DMB000000019:382422-384137	TCONS_00060870	43.8226	11.7815	77.5582	35.5806	43.2025	0	0	0	0	0	0	0	0	0	0	0	0	0
XLOC_003777|-	PGSC0003DMB000000019:1108603-1145766	TCONS_00048968	23.4564	16.6413	28.3367	109.468	23.4339	64.2424	0	0	0	1.6226	0	0	0	0	0	0	0	0
XLOC_003790|-	PGSC0003DMB000000019:1935321-1949782	TCONS_00027013	17.6773	17.8278	0	131.622	17.5403	0	0	0	0	0	0	0	0	0	0	0	0	0
XLOC_003794|PGSC0003DMT400074574,PGSC0003DMT400074575	PGSC0003DMB000000019:2018475-2027995	TCONS_00052056	9.54178	0	0	0	9.98547	0	6.21848	0	0	4.62936	0	0	3.94788	0	0	0	0	0
XLOC_003796|-	PGSC0003DMB000000019:2169111-2186701	TCONS_00044708	42.4768	21.7174	70.8357	96.9079	41.994	0	9.07187	0	0	15.905	0	0	4.72428	0	51.3537	7.62786	0	0
XLOC_003797|PGSC0003DMT400074577,PGSC0003DMT400074578	PGSC0003DMB000000019:2242270-2245092	TCONS_00002202	0	0	0	0	0	0	6.94386	30.3079	24.4243	24.393	0	5.80046	13.0224	0	0	8.23527	0	0
XLOC_003799|PGSC0003DMT400088484	PGSC0003DMB000000019:2411135-2439132	TCONS_00030343	22.4031	0	0	0	22.289	0	9.92239	0	0	31.7437	0	0	0	0	0	4.97226	0	0
XLOC_003808|-	PGSC0003DMB000000019:2816266-2822336	TCONS_00035437	14.5433	0	26.118	0	14.8582	0	18.4654	0	0	8.35547	0	0	21.6786	0	22.3392	12.1384	21.6112	0
XLOC_003810|PGSC0003DMT400025330,PGSC0003DMT400025331	PGSC0003DMB000000019:2869305-2873047	TCONS_00070966	0	0	0	0	0	0	22.207	48.9574	24.3198	232.154	6.77272	49.3613	59.3745	24.9509	61.5589	35.2395	39.8721	3.2415
XLOC_003811|-	PGSC0003DMB000000019:2889490-2894722	TCONS_00003520	0	0	0	0	0	0	0	0	0	0	0	0	0	0	0	0	0	0
XLOC_003812|PGSC0003DMT400062680	PGSC0003DMB000000019:3078349-3087252	TCONS_00030528	104.036	47.1775	52.364	67.969	99.7852	129.165	47.0611	68.2967	30.6271	56.0824	36.4374	91.1587	30.5847	16.759	37.7464	49.2605	14.6065	66.5124
XLOC_003823|PGSC0003DMT400065040,PGSC0003DMT400065041,PGSC0003DMT400065042	PGSC0003DMB000000019:346323-354010	TCONS_00034297	0	0	0	0	0	0	0	0	0	0	0	0	0	0	0	0	0	0
XLOC_003827|PGSC0003DMT400059644,PGSC0003DMT400059645	PGSC0003DMB000000019:760359-762775	TCONS_00019024	0	54.5095	0	0	0	0	28.7434	0	22.0008	22.2856	42.9427	29.8657	19.7953	14.1079	12.1049	28.6273	0	13.2175
XLOC_003834|PGSC0003DMT400048918,PGSC0003DMT400048920	PGSC0003DMB000000019:1396051-1403166	TCONS_00035795	0	0	0	0	0	0	171.391	221.314	130.398	231.45	206.738	152.487	343.583	511.726	357.475	399.718	291.744	190.992
XLOC_003836|-	PGSC0003DMB000000019:1607201-1617107	TCONS_00048296	21.1686	0	0	19.6694	21.1058	0	11.5217	0	0	10.0529	0	0	6.87457	0	0	8.64963	0	0
XLOC_003839|PGSC0003DMT400031398,PGSC0003DMT400031399,PGSC0003DMT400031400,PGSC0003DMT400031401,PGSC0003DMT400031402	PGSC0003DMB000000019:1686409-1689495	TCONS_00067662	0	0	0	0	0	0	0	0	0	10.1034	0	0	0	0	0	0	0	0
XLOC_003843|PGSC0003DMT400011472	PGSC0003DMB000000019:1769603-1769915	TCONS_00061046	63.4251	0	91.3672	0	60.96	0	3.00538	0	0	6.80378	0	0	16.1386	0	0	0	0	0
XLOC_003844|-	PGSC0003DMB000000019:1788643-1816584	TCONS_00006297	13.8176	0	0	0	14.142	0	180.378	164.733	168.556	170.235	292.443	294.912	33.1985	5.77275	26.4492	53.0127	44.6593	67.009
XLOC_003852|-	PGSC0003DMB000000019:2169111-2186701	TCONS_00024441	0	0	0.00592131	0	0	0	6.10063	0	0	5.43817	0	0	4.58174	0	0	0	0	0
XLOC_003853|-	PGSC0003DMB000000019:2294479-2333005	TCONS_00057001	13.9593	0	0	0	14.3044	0	37.9066	51.5133	13.1698	47.3867	33.6869	32.1496	34.8549	53.3207	55.4404	34.1721	32.9395	48.3032
XLOC_003855|PGSC0003DMT400088484	PGSC0003DMB000000019:2411135-2439132	TCONS_00064841	24.8723	12.662	40.6312	0	24.8906	0	22.1009	0	0	26.771	0	19.8486	35.5798	19.6896	0	26.4871	13.0747	40.2355
XLOC_003860|PGSC0003DMT400033506,PGSC0003DMT400033508,PGSC0003DMT400033512	PGSC0003DMB000000019:2559893-2587708	TCONS_00003506	14.0748	8.72025	17.8552	0	14.4489	0	10.1735	0	0	13.8328	0	0	4.23875	0	6.69988	0	0	0
XLOC_003863|PGSC0003DMT400033517	PGSC0003DMB000000019:2671867-2677470	TCONS_00015046	53.8902	15.6762	26.3819	55.6532	52.2343	30.682	0	0	0	3.14343	0	0	0	0	0	0	0	0
XLOC_003864|PGSC0003DMT400033518	PGSC0003DMB000000019:2704181-2709348	TCONS_00051880	0	0	0	0	0	0	7.82243	0	0	3.65534	0	0	4.43144	0	0	0	0	0
XLOC_003869|-	PGSC0003DMB000000019:3030094-3036060	TCONS_00058388	0	0	0	0	0	0	84.3091	89.7523	49.9644	79.5222	89.1639	84.4046	108.96	134.564	139.65	133.202	87.871	302.838
XLOC_003870|PGSC0003DMT400062668	PGSC0003DMB000000019:3090061-3095859	TCONS_00038322	208.401	152.308	157.394	187.426	194.373	152.683	55.8086	0	37.232	47.3413	47.4593	64.18	23.0403	0	4.68231	18.1943	0	14.2019
XLOC_003876|PGSC0003DMT400038588	PGSC0003DMB000000020:23989-28056	TCONS_00005757	10.4068	0	0	0	10.858	0	9.59599	0	0	8.65153	0	0	2.66918	0	0	0	0	0
XLOC_003879|PGSC0003DMT400091865	PGSC0003DMB000000020:93776-100130	TCONS_00011877	0	0	13.3122	0	0	0	77.9625	179.776	77.7666	120.037	118.36	116.076	100.262	173.814	170.557	116.804	70.0258	151.332
XLOC_003880|PGSC0003DMT400038577,PGSC0003DMT400038579,PGSC0003DMT400038580,PGSC0003DMT400038581,PGSC0003DMT400038582	PGSC0003DMB000000020:119785-125026	TCONS_00034298	0	0	0	0	0	0	0	0	0	2.7416	0	0	0	0	0	0	0	0
XLOC_003881|PGSC0003DMT400038576	PGSC0003DMB000000020:131405-138399	TCONS_00001782	91.2681	52.6773	85.3919	0	86.8704	0	26.531	0	5.90341	19.6074	12.8235	13.401	8.3625	0	42.1372	9.86042	0	23.6028
XLOC_003883|PGSC0003DMT400038573,PGSC0003DMT400038574	PGSC0003DMB000000020:151400-154509	TCONS_00020855	13.2665	0	0	0	13.6477	0	14.4945	0	0	9.75065	0	22.198	21.4382	0	23.6232	14.3041	0	15.7119
XLOC_003884|PGSC0003DMT400038568,PGSC0003DMT400038570,PGSC0003DMT400038571	PGSC0003DMB000000020:160810-167974	TCONS_00029676	33.9695	60.5516	23.2505	0	34.1716	0	201.029	314.581	175.193	265.211	369.843	381.719	269.379	192.443	170.594	249.416	98.9374	262.657
XLOC_003886|PGSC0003DMT400008992,PGSC0003DMT400008993,PGSC0003DMT400008994,PGSC0003DMT400008995,PGSC0003DMT400008997,PGSC0003DMT400008998,PGSC0003DMT400008999,PGSC0003DMT400009000,PGSC0003DMT400009001	PGSC0003DMB000000020:182952-188642	TCONS_00031037	0	0	0	0	0	0	0	0	0	4.97496	0	0	7.331	0	0	0	0	0
XLOC_003887|PGSC0003DMT400009003	PGSC0003DMB000000020:189446-192814	TCONS_00050759	19.011	0	0	0	18.976	0	75.6361	80.3208	31.5397	140.831	0	37.0282	106.398	0	104.927	27.1465	0	0
XLOC_003889|PGSC0003DMT400009006,PGSC0003DMT400009007,PGSC0003DMT400009011,PGSC0003DMT400009014	PGSC0003DMB000000020:198586-209278	TCONS_00018390	0	0	0	0	0	0	1.70522	0	0	6.04892	0	0	11.7511	0	0	11.139	0	0
XLOC_003894|PGSC0003DMT400009034,PGSC0003DMT400009035,PGSC0003DMT400009036,PGSC0003DMT400009037,PGSC0003DMT400009038	PGSC0003DMB000000020:333176-338815	TCONS_00019508	9.14781	0	15.9771	0	9.63836	0	1.81602	0	0	4.98384	0	0	0	0	0	0	0	0
XLOC_003896|PGSC0003DMT400009043	PGSC0003DMB000000020:360480-364879	TCONS_00056072	0	0	0	0	0	0	1.62694	0	0	2.981	0	0	0	0	0	0	0	0
XLOC_003897|PGSC0003DMT400009045,PGSC0003DMT400009046	PGSC0003DMB000000020:380740-384173	TCONS_00010186	91.8249	43.2016	69.9187	31.4543	87.6203	44.7427	12.6837	0	0	8.71665	0	0	5.28431	0	0	4.96878	0	0
XLOC_003898|PGSC0003DMT400009047	PGSC0003DMB000000020:388496-394371	TCONS_00029792	31.9447	0	6.9358	65.059	32.1035	70.8567	114.837	107.835	48.3197	159.105	6.74385	44.3129	98.1168	80.418	131.458	50.9792	80.0343	54.3207
XLOC_003901|PGSC0003DMT400009050	PGSC0003DMB000000020:410943-414286	TCONS_00063331	0	0	0	0	0	0	300.813	222.735	141.807	275.428	305.032	195.555	242.456	155.884	164.961	248.415	78.4988	146.046
XLOC_003902|PGSC0003DMT400009051	PGSC0003DMB000000020:429599-430284	TCONS_00040499	4.50461	0	0	0	6.83714	0	38.7718	40.391	37.3503	39.6138	77.3125	51.3024	41.9394	48.5639	76.9536	43.5458	0	50.4085
XLOC_003904|PGSC0003DMT400009053,PGSC0003DMT400009054	PGSC0003DMB000000020:435174-439676	TCONS_00060194	14.5724	0	17.8702	39.6029	14.8733	0	137.464	197.226	149.901	138.072	152.068	142.713	135.182	123.815	122.812	144.462	47.0522	154.517
XLOC_003905|PGSC0003DMT400009055,PGSC0003DMT400009056	PGSC0003DMB000000020:446650-450294	TCONS_00001094	0	0	0	0	0	0	6.72487	0	27.6249	20.3465	0	10.9742	15.7319	0	18.5532	10.5163	16.752	9.32272
XLOC_003906|PGSC0003DMT400009057	PGSC0003DMB000000020:457150-458682	TCONS_00030802	0	0	0	0	0	0	0	0	0	4.39568	0	0	0	0	0	0	0	0
XLOC_003910|PGSC0003DMT400009060	PGSC0003DMB000000020:528004-533347	TCONS_00065507	31.4352	37.6988	15.9826	0	31.5879	0	6.0278	0	0	7.77301	0	0	20.4915	0	0	12.8128	0	0
XLOC_003912|PGSC0003DMT400009063	PGSC0003DMB000000020:563799-566089	TCONS_00058859	15.5936	35.1657	19.9965	42.8471	15.6359	0	7.7974	0	15.3801	7.4937	0	31.651	3.15774	0	8.27382	0	0	0
XLOC_003913|PGSC0003DMT400009064,PGSC0003DMT400009065	PGSC0003DMB000000020:566509-570279	TCONS_00023907	29.5445	21.9473	73.3609	36.1475	29.2762	0	7.37981	0	0	8.40597	0	0	9.34131	28.0261	24.1004	16.0268	0	17.3739
XLOC_003914|PGSC0003DMT400009066,PGSC0003DMT400009067	PGSC0003DMB000000020:580711-584512	TCONS_00065312	0	0	0	0	0	0	9.88944	0	0	8.26496	0	0	8.93371	0	0	12.9438	0	0
XLOC_003916|PGSC0003DMT400009069	PGSC0003DMB000000020:606649-607798	TCONS_00059311	15.6798	44.2	77.3348	0	15.678	0	0	0	0	9.15968	0	13.2227	6.69206	0	0	4.70304	0	0
XLOC_003917|PGSC0003DMT400009070	PGSC0003DMB000000020:610059-611013	TCONS_00070242	0	0	0	0	0	0	8.75164	0	0	7.71318	0	0	7.88422	0	0	9.6248	0	16.9679
XLOC_003918|PGSC0003DMT400090614	PGSC0003DMB000000020:639996-672081	TCONS_00047833	0	0	12.5644	27.181	0	0	23.7931	16.3551	13.3633	17.1192	6.24439	19.2844	19.0674	28.6897	40.9823	22.7199	0	34.1368
XLOC_003920|PGSC0003DMT400009091,PGSC0003DMT400009092	PGSC0003DMB000000020:672761-680622	TCONS_00058208	0	0	0	0	0	0	141.068	90.1061	56.8339	99.6245	49.9347	48.1822	19.9091	25.3976	28.3678	24.1333	42.4495	26.72
XLOC_003921|PGSC0003DMT400009093	PGSC0003DMB000000020:694945-700055	TCONS_00055085	0	0	0	0	0	0	91.0714	70.1533	92.3726	60.1657	97.7174	148.328	72.1182	53.3434	43.8376	83.3722	47.4802	96.6123
XLOC_003922|PGSC0003DMT400009094,PGSC0003DMT400009095	PGSC0003DMB000000020:703135-709351	TCONS_00022833	31.2485	0	0	30.0958	31.2674	0	7.76863	0	0	19.5242	0	9.36367	30.8963	42.4626	0	19.0011	0	0
XLOC_003923|PGSC0003DMT400009096	PGSC0003DMB000000020:731040-739583	TCONS_00038376	9.51701	0	34.0688	0	9.96054	0	9.11218	0	0	3.08545	0	0	0	0	0	0	0	0
XLOC_003924|PGSC0003DMT400009101	PGSC0003DMB000000020:742395-757693	TCONS_00068176	31.1325	0	29.0544	45.3023	31.1143	19.1255	32.8555	0	11.4584	15.211	0	29.3635	19.7346	0	37.9761	14.9783	0	28.944
XLOC_003925|PGSC0003DMT400009104	PGSC0003DMB000000020:759250-767086	TCONS_00027829	43.2465	16.4416	31.4641	81.0669	42.653	78.4499	433.187	276.089	177.678	282.847	310.528	429.234	252.378	79.6111	121.766	232.2	70.4535	144.396
XLOC_003927|PGSC0003DMT400009111,PGSC0003DMT400009112	PGSC0003DMB000000020:831990-836060	TCONS_00022635	18.9471	25.963	16.7527	0	18.9036	0	0	0	0	4.5037	0	0	0	0	0	0	0	0
XLOC_003928|-	PGSC0003DMB000000020:837483-851180	TCONS_00004408	0	0	0	0	0	0	0	0	0	3.5949	0	0	2.4841	0	0	0	0	0
XLOC_003931|PGSC0003DMT400009117,PGSC0003DMT400009118,PGSC0003DMT400009119,PGSC0003DMT400009120	PGSC0003DMB000000020:871777-873453	TCONS_00057540	8.3017	0	0	0	8.86115	0	39.2665	59.4048	32.6084	45.9703	48.4618	48.0844	40.8742	26.9009	31.8912	33.5875	19.4367	42.5293
XLOC_003932|PGSC0003DMT400009121,PGSC0003DMT400009122	PGSC0003DMB000000020:908096-912101	TCONS_00027789	0	0	0	0	0	0	90.9565	101.609	144.738	115.446	86.0982	113.521	48.3325	54.4499	29.7304	61.746	34.5138	72.1401
XLOC_003933|PGSC0003DMT400009123,PGSC0003DMT400009124,PGSC0003DMT400009125	PGSC0003DMB000000020:955507-970451	TCONS_00003739	54.9114	63.7352	34.112	87.354	53.4367	77.2225	12.1455	0	0	11.3478	0	0	5.97701	0	0	0	0	0
XLOC_003934|PGSC0003DMT400009126,PGSC0003DMT400009127	PGSC0003DMB000000020:982183-984528	TCONS_00061722	0	0	0	0	0	0	0	0	0	3.14095	0	0	0	0	0	0	0	0
XLOC_003939|PGSC0003DMT400009137,PGSC0003DMT400009138	PGSC0003DMB000000020:1099477-1107895	TCONS_00016397	29.9921	45.3557	23.0998	51.6165	29.7758	40.1311	9.47805	0	0	5.37854	0	0	0	0	22.3215	0	0	0
XLOC_003940|PGSC0003DMT400009139,PGSC0003DMT400009140	PGSC0003DMB000000020:1110412-1117809	TCONS_00043317	0	0	0	22.3256	0	0	49.4627	46.7098	37.9137	38.1144	32.1557	52.9924	97.1418	52.1937	33.2355	51.6287	14.95	47.0477
XLOC_003945|PGSC0003DMT400009154	PGSC0003DMB000000020:1183695-1188638	TCONS_00015397	17.7018	0	18.0002	26.7367	17.5722	0	0	0	0	2.64065	0	0	0	0	0	0	0	0
XLOC_003946|PGSC0003DMT400009155,PGSC0003DMT400009156	PGSC0003DMB000000020:1220143-1225265	TCONS_00046220	34.8278	0	0	56.0767	34.9472	0	15.0572	0	0	2.99741	0	0	0	0	0	0	0	0
XLOC_003948|-	PGSC0003DMB000000020:1290129-1291055	TCONS_00043662	1.677	0	0	0	5.59911	0	6.62355	0	27.6242	12.0128	0	0	15.4882	0	0	10.4089	0	0
XLOC_003949|PGSC0003DMT400009171,PGSC0003DMT400009200	PGSC0003DMB000000020:1294183-1418645	TCONS_00003994	7.23503	0	20.9842	0	8.16635	0	17.9192	45.8693	19.9172	22.0638	0	56.3852	15.7711	29.8749	207.255	42.0164	37.7516	429.279
XLOC_003950|PGSC0003DMT400009174,PGSC0003DMT400009175,PGSC0003DMT400009176	PGSC0003DMB000000020:1294183-1418645	TCONS_00068903	0	0	0	0	0	0	143.472	256.829	142.168	129.317	349.111	232.483	90.7267	221.371	453.705	137.383	140.555	584.418
XLOC_003951|PGSC0003DMT400009177,PGSC0003DMT400009178,PGSC0003DMT400009180,PGSC0003DMT400009188	PGSC0003DMB000000020:1294183-1418645	TCONS_00063425	0	0	0	0	0	0	51.468	56.0339	26.1143	71.2282	0	26.976	82.4887	50.6272	71.9135	27.9582	55.8256	32.2198
XLOC_003952|PGSC0003DMT400009189	PGSC0003DMB000000020:1294183-1418645	TCONS_00068183	50.5882	54.9245	22.4231	0	49.4829	0	4.55019	0	0	6.64526	0	0	4.84969	0	0	0	0	0
XLOC_003954|PGSC0003DMT400009190	PGSC0003DMB000000020:1294183-1418645	TCONS_00036419	19.7396	0	48.8356	113.122	19.6682	68.6145	4.19934	0	5.42137	11.5938	24.1868	32.7085	61.5502	8.3433	33.4078	16.5271	0	0
XLOC_003956|PGSC0003DMT400009195,PGSC0003DMT400009196	PGSC0003DMB000000020:1294183-1418645	TCONS_00045873	28.4045	0	34.5721	26.4852	28.3101	0	0	0	0	6.72072	0	0	0	0	0	0	0	0
XLOC_003959|PGSC0003DMT400009206	PGSC0003DMB000000020:1428073-1429744	TCONS_00012742	14.5395	0	0	18.9141	14.8376	0	9.08665	14.9578	0	15.4275	0	14.5953	17.706	0	7.75812	26.4969	21.0148	4.7062
XLOC_003960|PGSC0003DMT400009207,PGSC0003DMT400009208,PGSC0003DMT400009209,PGSC0003DMT400009210,PGSC0003DMT400009211	PGSC0003DMB000000020:1449673-1451166	TCONS_00010867	165.345	240.646	185.394	94.87	151.633	161.385	16.1038	42.532	12.8137	26.9508	0	24.6789	15.7161	2.63796	51.4783	15.2027	0	20.5534
XLOC_003962|PGSC0003DMT400009214,PGSC0003DMT400009215	PGSC0003DMB000000020:1466312-1473174	TCONS_00049231	94.5436	133.378	66.1519	105.304	90.8356	128.608	0	0	0	3.15538	0	0	0	0	0	0	0	0
XLOC_003966|PGSC0003DMT400009222	PGSC0003DMB000000020:1508161-1511889	TCONS_00007539	20.7034	0	0	30.2271	20.6605	0	148.733	243.296	210.957	248.72	219.604	250.524	111.286	96.1952	99.0454	154.41	89.429	140.193
XLOC_003969|PGSC0003DMT400009224,PGSC0003DMT400009225	PGSC0003DMB000000020:1529557-1533072	TCONS_00004523	0	0	0	0	0	0	234.716	352.538	222.726	199.697	227.08	154.285	277.06	350.107	194.198	199.087	196.872	272.271
XLOC_003970|PGSC0003DMT400009226	PGSC0003DMB000000020:1543416-1549036	TCONS_00063647	54.3726	45.6805	54.0826	42.4498	52.929	0	4.04461	0	0	4.47114	0	7.88097	8.66894	0	0	0	0	0
XLOC_003971|PGSC0003DMT400009227	PGSC0003DMB000000020:1550747-1554066	TCONS_00026038	0	0	0	0	0	0	31.8361	0	0	19.326	22.9011	22.1088	20.521	20.2846	25.7908	22.8028	0	31.3216
XLOC_003972|PGSC0003DMT400009228,PGSC0003DMT400009229	PGSC0003DMB000000020:1555544-1566896	TCONS_00019613	14.7874	0	5.9731	13.4729	14.9949	0	0	0	0	0	0	0	0	0	0	0	0	0
XLOC_003973|PGSC0003DMT400009232,PGSC0003DMT400009233	PGSC0003DMB000000020:1575021-1584708	TCONS_00027008	30.3913	27.1177	28.298	0	30.1169	0	0	0	0	0	0	0	0	0	0	0	0	0
XLOC_003974|PGSC0003DMT400009235,PGSC0003DMT400009236,PGSC0003DMT400009237	PGSC0003DMB000000020:1596518-1602738	TCONS_00069608	10.9004	0	0	17.1859	11.2951	0	31.2481	0	31.7689	17.7071	0	20.9094	0	0	0	0	0	0
XLOC_003977|PGSC0003DMT400009242,PGSC0003DMT400009243,PGSC0003DMT400009246	PGSC0003DMB000000020:1632698-1637642	TCONS_00068017	9.68735	22.7523	11.0365	41.8469	10.1032	0	0	0	0	0	0	0	0	0	0	0	0	0
XLOC_003978|PGSC0003DMT400009247,PGSC0003DMT400009248	PGSC0003DMB000000020:1670432-1674484	TCONS_00052419	35.8314	21.1602	74.225	31.9493	35.9967	0	20.8328	0	0	17.6476	0	15.4903	18.0348	0	0	14.1661	0	0
XLOC_003979|PGSC0003DMT400009249	PGSC0003DMB000000020:1713744-1722137	TCONS_00037113	20.5621	14.3106	36.5153	26.0212	20.5223	0	6.99577	0	0	3.89984	0	0	6.01035	0	0	0	0	0
XLOC_003980|PGSC0003DMT400009250,PGSC0003DMT400009252,PGSC0003DMT400009253	PGSC0003DMB000000020:1723858-1731485	TCONS_00053141	11.1344	0	0	60.6764	11.5269	54.6216	248.232	344.959	198.892	271.05	443.671	215.994	390.354	367.31	259.132	247.047	199.195	199.679
XLOC_003981|PGSC0003DMT400009254	PGSC0003DMB000000020:1732170-1735756	TCONS_00069367	24.3731	0	7.60606	11.181	24.3547	0	4.18846	0	0	8.53561	0	0	17.6998	27.4075	18.813	13.3087	0	0
XLOC_003982|PGSC0003DMT400009256,PGSC0003DMT400009257,PGSC0003DMT400009258,PGSC0003DMT400009259,PGSC0003DMT400009260,PGSC0003DMT400009261	PGSC0003DMB000000020:1737825-1742664	TCONS_00024197	0	0	0	0	0	0	17.4185	0	0	12.7192	28.9956	0	22.0534	16.6702	4.64882	11.5007	0	0
XLOC_003983|-	PGSC0003DMB000000020:1773967-1784133	TCONS_00040963	22.4116	0	0	59.454	22.3286	0	0	0	0	0	0	0	0	0	0	0	0	0
XLOC_003984|PGSC0003DMT400004016,PGSC0003DMT400004017	PGSC0003DMB000000020:1796666-1801529	TCONS_00056710	15.9976	0	11.5223	0	15.9627	0	0	0	0	4.00967	0	0	0	0	0	0	0	0
XLOC_003986|PGSC0003DMT400004008,PGSC0003DMT400004010	PGSC0003DMB000000020:1812236-1813773	TCONS_00058702	120.779	204.939	44.2104	83.4369	114.003	106.133	55.4919	187.791	36.0915	38.4308	0	0	51.6175	148.118	88.9621	17.1594	0	0
XLOC_003987|PGSC0003DMT400004006,PGSC0003DMT400004007	PGSC0003DMB000000020:1825110-1827066	TCONS_00027196	0	0	0	0	0	0	51.3672	54.4821	0	19.7134	0	23.5847	25.0546	143.718	117.578	4.92442	0	0
XLOC_003988|PGSC0003DMT400003999,PGSC0003DMT400004000,PGSC0003DMT400004001,PGSC0003DMT400004002,PGSC0003DMT400004003,PGSC0003DMT400004004,PGSC0003DMT400004005	PGSC0003DMB000000020:1845551-1852588	TCONS_00041289	0	0	15.0911	0	0	0	109.722	129.179	20.9946	128.305	0	34.6219	286.083	123.497	210.695	86.7127	55.0694	46.3409
XLOC_003989|PGSC0003DMT400003998	PGSC0003DMB000000020:1878853-1880633	TCONS_00049228	0	0	0	0	0	0	16.9544	0	18.0271	11.7589	0	16.5042	10.7824	21.2113	0	7.89463	0	21.1791
XLOC_003990|PGSC0003DMT400003995	PGSC0003DMB000000020:1986640-1988929	TCONS_00030489	20.015	0	19.9611	0	19.9751	0	12.0581	28.6437	26.1444	38.3779	0	13.7072	94.88	205.577	112.854	68.1054	192.797	0
XLOC_003992|PGSC0003DMT400003990,PGSC0003DMT400003991,PGSC0003DMT400003992,PGSC0003DMT400003993	PGSC0003DMB000000020:2023422-2030370	TCONS_00033165	18.917	0	16.1513	25.3318	18.8576	0	8.90492	0	0	9.07417	0	0	13.8675	0	25.9238	11.3779	0	14.2572
XLOC_003993|-	PGSC0003DMB000000020:2032681-2044213	TCONS_00064144	10.2671	0	14.7789	0	10.7206	0	45.2864	75.5592	22.776	50.0518	78.4206	90.5916	71.489	52.9993	96.3339	57.9171	27.1022	41.8902
XLOC_003994|PGSC0003DMT400003987,PGSC0003DMT400003988	PGSC0003DMB000000020:2073396-2081586	TCONS_00021484	24.8067	16.3394	25.9034	45.7047	24.7693	0	18.0079	13.6511	4.00638	13.8781	0	8.75228	15.3994	0	0	14.9249	0	0
XLOC_004001|PGSC0003DMT400003986	PGSC0003DMB000000020:2128842-2133191	TCONS_00012321	10.127	15.2931	48.699	0	10.5491	0	7.87788	0	0	3.91348	0	0	5.47279	0	0	0	0	0
XLOC_004006|PGSC0003DMT400003983	PGSC0003DMB000000020:2192590-2194973	TCONS_00071057	216.589	177.791	286.835	253.991	199.55	312.766	0	0	0	2.96526	0	0	0.679282	0	0	0	0	0
XLOC_004007|PGSC0003DMT400003981,PGSC0003DMT400003982	PGSC0003DMB000000020:2220918-2226348	TCONS_00052203	0	0	0	0	0	0	4.55965	0	0	25.1955	0	0	9.19028	0	0	0	0	0
XLOC_004008|PGSC0003DMT400003980	PGSC0003DMB000000020:2233044-2236101	TCONS_00057609	45.7942	12.5801	53.3347	23.3376	45.0146	0	30.1401	9.32532	0	32.5417	78.5598	9.08306	12.0031	15.4463	19.7637	27.149	0	33.6566
XLOC_004009|-	PGSC0003DMB000000020:2300861-2312204	TCONS_00053822	27.6333	15.9075	27.3511	31.4453	27.5557	0	10.0651	0	0	10.4776	0	13.8945	6.76291	0	0	9.65385	0	0
XLOC_004010|PGSC0003DMT400003969,PGSC0003DMT400003971	PGSC0003DMB000000020:2333177-2337923	TCONS_00069404	0	0	0	0	0	0	0	0	0	1.75932	0	0	0	0	0	0	0	0
XLOC_004011|PGSC0003DMT400003959	PGSC0003DMB000000020:2451914-2457769	TCONS_00070815	0	0	0	0	0	0	0	0	0	0	0	0	0	0	0	0	0	0
XLOC_004015|PGSC0003DMT400003954	PGSC0003DMB000000020:2518682-2522404	TCONS_00011813	55.3282	34.2177	137.5	0	0	0	167.891	243.043	80.5753	235.853	187.555	103.567	196.232	176.122	92.5204	146.855	75.1844	114.12
XLOC_004020|PGSC0003DMT400003937,PGSC0003DMT400003938,PGSC0003DMT400003939,PGSC0003DMT400003940	PGSC0003DMB000000020:2614383-2619021	TCONS_00008853	6.65207	0	0	0	7.83511	0	6.41483	0	13.8802	8.62635	0	21.5188	2.10465	0	17.0143	0	0	0
XLOC_004021|PGSC0003DMT400003934,PGSC0003DMT400003935,PGSC0003DMT400003936	PGSC0003DMB000000020:2661547-2666705	TCONS_00034206	0	0	3.99275	0	0	0	2.98758	0	0	6.14241	0	9.03314	4.71379	0	0	0	0	19.6599
XLOC_004022|PGSC0003DMT400003933	PGSC0003DMB000000020:2694009-2696932	TCONS_00003864	101.609	67.5207	208.395	22.4581	97.2326	0	0	0	0	8.75469	0	0	10.2505	0	0	0	0	0
XLOC_004024|PGSC0003DMT400003922,PGSC0003DMT400003923,PGSC0003DMT400003924,PGSC0003DMT400003925,PGSC0003DMT400003927,PGSC0003DMT400003928,PGSC0003DMT400003929,PGSC0003DMT400030236,PGSC0003DMT400030237,PGSC0003DMT400030238	PGSC0003DMB000000020:2701566-2761386	TCONS_00063739	20.4023	0	43.4979	30.0178	20.3833	0	16.9483	0	24.3759	22.6528	0	15.2331	21.0338	0	24.7723	13.0759	0	27.8219
XLOC_004030|PGSC0003DMT400030257,PGSC0003DMT400030258,PGSC0003DMT400030259,PGSC0003DMT400030260,PGSC0003DMT400030261,PGSC0003DMT400030262,PGSC0003DMT400030263,PGSC0003DMT400030264	PGSC0003DMB000000020:2966594-2970987	TCONS_00006016	13.7042	74.9688	0	0	14.0493	0	39.1905	81.3895	5.50434	83.8687	12.2786	37.2887	75.5056	155.964	83.9455	47.9391	34.9021	35.0739
XLOC_004031|PGSC0003DMT400030265	PGSC0003DMB000000020:2982417-2988111	TCONS_00070894	76.2685	80.2968	18.4395	42.7645	74.0575	37.2476	44.1293	0	38.6108	40.6148	23.9248	59.5313	51.4357	0	52.8733	36.8861	0	27.4919
XLOC_004035|PGSC0003DMT400030274,PGSC0003DMT400030275,PGSC0003DMT400030276	PGSC0003DMB000000020:3033140-3035895	TCONS_00041945	11.3466	14.2355	0	0	11.6918	0	0	0	0	0	0	0	0	0	0	0	0	0
XLOC_004050|PGSC0003DMT400038555,PGSC0003DMT400038556,PGSC0003DMT400038557,PGSC0003DMT400038558,PGSC0003DMT400038559,PGSC0003DMT400038560	PGSC0003DMB000000020:58541-70437	TCONS_00039899	60.139	59.8664	117.103	28.1116	58.1369	0	0	0	0	0.600481	0	0	8.81275	59.2472	0	22.3073	0	0
XLOC_004054|PGSC0003DMT400091865	PGSC0003DMB000000020:93776-100130	TCONS_00014469	40.1039	0	0	24.4012	39.7112	42.5066	0	0	0	0	0	0	0	0	0	0	0	0
XLOC_004057|PGSC0003DMT400009265,PGSC0003DMT400009266,PGSC0003DMT400009267,PGSC0003DMT400009268,PGSC0003DMT400009269	PGSC0003DMB000000020:209363-211705	TCONS_00063647	0	0	0	0	0	0	111.361	53.564	78.6121	74.5002	35.0721	23.7143	89.4723	137.114	48.4428	53.7024	46.8641	33.5844
XLOC_004058|PGSC0003DMT400009271	PGSC0003DMB000000020:238999-240095	TCONS_00019756	11.7944	0	0	4.94509	12.1003	0	47.6245	52.1876	44.2519	43.1385	25.643	24.4273	40.3353	39.4453	17.6068	35.2002	18.5423	29.6008
XLOC_004062|PGSC0003DMT400009278,PGSC0003DMT400009279,PGSC0003DMT400009280,PGSC0003DMT400009281	PGSC0003DMB000000020:340037-343244	TCONS_00060912	5.87239	0	0	0	7.53563	0	404.213	295.051	225.048	294.551	243.309	227.406	387.875	118.99	179.883	231.985	92.1842	238.148
XLOC_004068|PGSC0003DMT400009288,PGSC0003DMT400009289,PGSC0003DMT400009290,PGSC0003DMT400009291,PGSC0003DMT400009292,PGSC0003DMT400009294	PGSC0003DMB000000020:459807-467067	TCONS_00067278	0	0	0	0	0	0	20.4934	0	0	8.76094	0	9.1841	7.28562	0	0	11.5739	0	36.073
XLOC_004069|PGSC0003DMT400009295,PGSC0003DMT400009296	PGSC0003DMB000000020:506957-509494	TCONS_00022998	0	0	0	0	0	0	18.8657	0	39.9827	23.1861	0	22.5599	15.7022	0	14.493	15.0193	0	0
XLOC_004074|PGSC0003DMT400009302,PGSC0003DMT400009303	PGSC0003DMB000000020:614698-621117	TCONS_00043926	3.62461	0	0	0	6.44638	0	15.822	0	0	6.43927	0	0	14.0891	0	0	0	0	0
XLOC_004075|PGSC0003DMT400009304	PGSC0003DMB000000020:681666-687595	TCONS_00034874	35.1711	52.6503	32.2419	58.3039	35.294	76.8806	19.0762	0	4.25078	4.30086	0	19.2345	0	0	0	0	0	6.81001
XLOC_004077|PGSC0003DMT400009306	PGSC0003DMB000000020:731040-739583	TCONS_00014384	349.621	849.175	159.173	508.103	320.232	274.689	0	0	0	3.51444	0	0	0	0	0	0	0	0
XLOC_004079|PGSC0003DMT400009308	PGSC0003DMB000000020:808216-811047	TCONS_00023899	0	0	5.48329	0	0	0	0	0	0	0	0	0	0	0	0	0	0	0
XLOC_004080|PGSC0003DMT400009310	PGSC0003DMB000000020:812274-813106	TCONS_00038562	0	41.0614	0	0	0	0	0	0	0	11.6989	0	0	13.0909	0	0	1.854	0	0
XLOC_004083|PGSC0003DMT400009315,PGSC0003DMT400009316,PGSC0003DMT400009317	PGSC0003DMB000000020:915559-919245	TCONS_00016787	0	0	0	0	0	0	0	0	0	0	0	0	0	0	0	0	0	0
XLOC_004084|PGSC0003DMT400009318	PGSC0003DMB000000020:919690-923956	TCONS_00009073	13.2849	0	0	0	13.6573	0	17.1368	0	0	9.08307	0	0	5.94506	0	5.03748	0	0	0
XLOC_004086|PGSC0003DMT400009322	PGSC0003DMB000000020:937506-947647	TCONS_00014559	7.72265	0	15.5037	0	8.35746	0	12.0538	0	0	3.27327	0	0	3.38229	0	0	0	0	0
XLOC_004089|PGSC0003DMT400009327,PGSC0003DMT400009328	PGSC0003DMB000000020:985351-988996	TCONS_00041338	0	0	0	0	0	0	61.6312	66.6708	46.1283	98.5963	94.3239	113.641	36.369	27.6075	33.8398	42.239	13.7496	28.739
XLOC_004092|PGSC0003DMT400009339	PGSC0003DMB000000020:1046423-1049127	TCONS_00006472	282.607	294.739	292.798	426.98	255.855	206.534	17.5444	0	0	15.5237	0	0	25.8291	0	19.938	46.7842	0	10.2795
XLOC_004093|PGSC0003DMT400009340,PGSC0003DMT400009341	PGSC0003DMB000000020:1075438-1078622	TCONS_00048697	23.0691	14.8969	0	0	23.0071	0	32.0339	0	0	23.7776	0	16.5429	12.2285	0	0	19.8651	0	0
XLOC_004095|PGSC0003DMT400009344	PGSC0003DMB000000020:1095266-1096383	TCONS_00018423	246.08	159.911	72.4651	155.423	225.917	165.426	0	0	0	3.18512	0	0	0	0	0	0	0	0
XLOC_004098|PGSC0003DMT400009346,PGSC0003DMT400009347	PGSC0003DMB000000020:1176772-1182312	TCONS_00064884	13.8007	0	3.82882	40.7292	14.1376	8.19936	44.4077	90.3556	17.3844	58.1829	0	16.246	54.7965	52.0223	132.576	28.4556	30.186	21.0726
XLOC_004099|PGSC0003DMT400009439	PGSC0003DMB000000020:1193229-1193618	TCONS_00042102	32.6143	0	28.9545	29.9748	32.8761	62.6588	7.14988	0	0	4.8654	0	0	2.81583	0	0	0	0	0
XLOC_004100|PGSC0003DMT400009348,PGSC0003DMT400009349,PGSC0003DMT400009350	PGSC0003DMB000000020:1203810-1212861	TCONS_00041438	12.8176	0	0	30.3028	13.1258	0	79.0064	63.2073	13.3097	102.561	49.4836	42.8272	220.579	59.1745	93.7349	141.669	148.111	35.5383
XLOC_004101|PGSC0003DMT400009351,PGSC0003DMT400009352,PGSC0003DMT400009353,PGSC0003DMT400009354,PGSC0003DMT400009355,PGSC0003DMT400009356	PGSC0003DMB000000020:1213472-1218188	TCONS_00061537	0	0	0	28.604	0	0	90.8613	146.027	27.7348	116.749	61.8682	66.9323	431.856	61.6537	162.77	182.572	38.5791	46.9013
XLOC_004102|-	PGSC0003DMB000000020:1256643-1266165	TCONS_00026060	0	0	0	0	0	0	129.231	81.3676	81.6557	109.117	110.874	59.9747	127.159	87.4204	56.2565	117.55	84.6583	109.962
XLOC_004106|PGSC0003DMT400009367	PGSC0003DMB000000020:1294183-1418645	TCONS_00035382	0	0	0	0	0	0	0	0	0	2.53862	0	0	0	0	0	0	0	0
XLOC_004109|PGSC0003DMT400009370,PGSC0003DMT400009371,PGSC0003DMT400009372,PGSC0003DMT400009373	PGSC0003DMB000000020:1431291-1438380	TCONS_00065912	0	0	0	0	0	0	9.08446	0	0	12.519	0	0	7.30975	0	0	0	0	0
XLOC_004114|PGSC0003DMT400009381,PGSC0003DMT400009382,PGSC0003DMT400009383,PGSC0003DMT400009384	PGSC0003DMB000000020:1533357-1540614	TCONS_00007873	17.3027	0	0	0	17.1278	0	7.634	0	0	2.61046	0	0	0	0	0	0	0	0
XLOC_004115|PGSC0003DMT400009386,PGSC0003DMT400009387	PGSC0003DMB000000020:1555544-1566896	TCONS_00010400	9.63133	0	0	0	10.0593	0	10.8288	0	24.985	19.2159	0	22.6111	9.39788	0	0	17.3461	0	0
XLOC_004116|PGSC0003DMT400009388,PGSC0003DMT400009389,PGSC0003DMT400009390	PGSC0003DMB000000020:1569364-1570484	TCONS_00014536	16.1637	16.535	0	0	16.0835	0	0	0	0	0.201218	0	0	0	0	0	0	0	0
XLOC_004120|PGSC0003DMT400009397,PGSC0003DMT400009398	PGSC0003DMB000000020:1618910-1624387	TCONS_00036046	17.062	0	0	20.617	16.8928	0	0	0	0	2.42399	0	0	0	0	0	0	0	0
XLOC_004122|PGSC0003DMT400009406	PGSC0003DMB000000020:1638232-1642471	TCONS_00013069	99.0579	59.8849	159.439	155.747	94.1156	135.343	7.51312	0	0	1.95107	0	0	0.617383	0	0	0	0	0
XLOC_004128|PGSC0003DMT400009422,PGSC0003DMT400009423	PGSC0003DMB000000020:1681022-1683239	TCONS_00001798	7.64686	51.7391	13.439	0	8.33661	0	6.46853	0	0	11.8386	0	17.1761	8.61888	0	0	6.23427	0	15.9214
XLOC_004129|PGSC0003DMT400009425	PGSC0003DMB000000020:1694081-1698225	TCONS_00039723	121.885	74.5941	117.055	109.493	115.402	0	0	0	0	4.03049	0	0	1.19013	0	0	0	0	0
XLOC_004130|PGSC0003DMT400009426,PGSC0003DMT400009427,PGSC0003DMT400009428,PGSC0003DMT400009429,PGSC0003DMT400009430	PGSC0003DMB000000020:1700450-1708018	TCONS_00017565	3.88927	0	30.5077	0	6.562	0	0	0	0	4.68298	0	0	0	0	0	6.15975	0	0
XLOC_004132|PGSC0003DMT400009432	PGSC0003DMB000000020:1786334-1789470	TCONS_00030423	0	0	0	0	0	0	0	0	0	7.07203	0	0	0	0	0	0	0	0
XLOC_004134|PGSC0003DMT400003917,PGSC0003DMT400003918,PGSC0003DMT400003919	PGSC0003DMB000000020:1828290-1830279	TCONS_00049179	342.283	138.318	252.824	273.26	313.352	279.498	138.655	161.895	81.3526	109.992	143.269	108.497	129.698	195.49	64.3509	116.31	122.521	120.45
XLOC_004137|PGSC0003DMT400003908	PGSC0003DMB000000020:1861851-1865287	TCONS_00014552	100.809	9.57442	20.5221	128.058	96.1868	109.031	133.321	151.963	226.299	108.295	179.926	411.544	43.4662	24.1449	106.377	66.5303	26.7223	208.793
XLOC_004153|PGSC0003DMT400003882,PGSC0003DMT400003883,PGSC0003DMT400003884,PGSC0003DMT400003886,PGSC0003DMT400003887	PGSC0003DMB000000020:1941256-1943770	TCONS_00053006	17.0054	23.3376	17.0599	0	16.8515	0	7.4773	0	0	5.19359	0	0	16.1728	0	0	0	23.6774	0
XLOC_004156|PGSC0003DMT400003877	PGSC0003DMB000000020:1955374-1956593	TCONS_00068828	102.728	12.2358	0	141.488	98.6833	184.853	11.159	0	30.033	27.7275	26.7979	28.9914	18.2007	0	0	8.71794	0	0
XLOC_004159|PGSC0003DMT400003870	PGSC0003DMB000000020:2007160-2013071	TCONS_00065629	0	0	0	0	0	0	7.11088	0	0	6.77271	0	16.1707	4.67735	0	0	0	0	0
XLOC_004160|PGSC0003DMT400003869	PGSC0003DMB000000020:2045398-2047080	TCONS_00036595	51.2234	27.1543	11.4323	75.6262	50.1216	75.5568	20.5773	0	25.1958	19.3056	0	17.2643	7.41701	0	2.46449	1.42048	0	0
XLOC_004165|PGSC0003DMT400003850,PGSC0003DMT400003851,PGSC0003DMT400003852,PGSC0003DMT400003853,PGSC0003DMT400003854,PGSC0003DMT400003856,PGSC0003DMT400003857	PGSC0003DMB000000020:2156717-2164319	TCONS_00008873	8.10101	0	15.1956	0	8.65645	0	59.6264	66.6816	43.3806	46.2794	30.0027	53.083	32.7915	35.2649	36.822	47.8252	23.163	40.8408
XLOC_004166|PGSC0003DMT400003845,PGSC0003DMT400003846,PGSC0003DMT400003847	PGSC0003DMB000000020:2181829-2189422	TCONS_00061984	0	0	0	0	0	0	0	0	0	4.30149	0	0	0	0	0	0	0	0
XLOC_004167|PGSC0003DMT400003838,PGSC0003DMT400003839,PGSC0003DMT400003840	PGSC0003DMB000000020:2195128-2202250	TCONS_00061152	8.19906	0	0	0	8.76074	0	13.4992	39.9304	20.324	23.6359	36.7187	39.6019	22.5308	36.7777	37.5726	12.521	26.6901	22.9499
XLOC_004169|-	PGSC0003DMB000000020:2236910-2241874	TCONS_00007689	0	0	0	0	0	0	0	0	0	0	0	0	0	0	0	0	0	0
XLOC_004170|PGSC0003DMT400003823	PGSC0003DMB000000020:2277739-2279520	TCONS_00011548	30.5191	8.21797	18.0906	61.1727	30.2434	65.6046	11.8669	0	0	1.56717	0	0	0	0	0	0	0	0
XLOC_004171|PGSC0003DMT400003821,PGSC0003DMT400003822	PGSC0003DMB000000020:2282313-2284835	TCONS_00023439	16.7029	5.41952	16.594	35.8904	16.5599	0	849.716	749.198	563.043	623.954	637.96	488.877	591.036	712.161	482.546	500.477	369.397	400.902
XLOC_004173|PGSC0003DMT400086252,PGSC0003DMT400094217	PGSC0003DMB000000020:2312399-2315939	TCONS_00060734	15.5445	0	32.2341	23.5566	15.5935	0	104.487	137.24	135.612	110.162	123.914	159.873	104.886	198.923	117.793	134.142	88.1825	136.015
XLOC_004174|PGSC0003DMT400003819	PGSC0003DMB000000020:2319898-2320700	TCONS_00026250	55.1274	0	47.6484	28.1997	53.6426	0	301.136	508.546	303.768	502.034	560.693	341.652	423.941	528.226	210.464	511.309	256.019	127.311
XLOC_004176|PGSC0003DMT400003813,PGSC0003DMT400003814,PGSC0003DMT400003815	PGSC0003DMB000000020:2354816-2361893	TCONS_00020614	16.8162	0	0	46.3707	16.6578	0	15.7634	18.5035	24.7812	20.5508	0	9.73298	9.77267	0	14.2013	12.4171	19.5817	13.0414
XLOC_004178|PGSC0003DMT400003807,PGSC0003DMT400003808,PGSC0003DMT400003809,PGSC0003DMT400003810	PGSC0003DMB000000020:2376279-2392580	TCONS_00054729	18.9017	15.3703	22.7868	0	18.8413	0	7.37826	0	0	10.9757	0	6.82302	9.80314	0	0	13.0931	0	0
XLOC_004181|PGSC0003DMT400003800,PGSC0003DMT400003801	PGSC0003DMB000000020:2436398-2445986	TCONS_00017759	8.57519	0	0	0	9.06576	0	16.0067	23.9597	0	26.4793	0	42.0063	33.3253	0	0	17.7233	0	0
XLOC_004183|PGSC0003DMT400003796	PGSC0003DMB000000020:2473440-2476263	TCONS_00010483	0	0	0	0	0	0	11.043	0	0	5.79099	0	0	0	0	0	0	0	0
XLOC_004185|PGSC0003DMT400003794	PGSC0003DMB000000020:2514717-2518162	TCONS_00062562	24.8465	0	26.8445	17.5997	24.8309	0	14.5035	0	0	10.5694	0	13.4457	10.3933	0	48.1555	15.7578	0	28.8514
XLOC_004186|PGSC0003DMT400003790,PGSC0003DMT400003791,PGSC0003DMT400003792	PGSC0003DMB000000020:2530278-2536541	TCONS_00023370	8.70214	0	0	0	9.1458	0	19.7665	0	0	10.4646	0	9.21803	8.71654	0	0	0	0	0
XLOC_004189|PGSC0003DMT400003780,PGSC0003DMT400003781	PGSC0003DMB000000020:2619651-2626317	TCONS_00004302	10.5634	0	0	0	10.9675	0	189.581	332.812	288.089	318.868	401.981	328.94	224.374	302.779	151.199	248.773	123.072	249.761
XLOC_004190|PGSC0003DMT400003777	PGSC0003DMB000000020:2630413-2636417	TCONS_00033114	0	0	0	30.6819	0	0	24.4066	0	0	28.8148	33.521	9.06621	41.8847	46.2528	29.7645	45.0919	13.4374	30.0928
XLOC_004191|PGSC0003DMT400003774	PGSC0003DMB000000020:2640909-2641970	TCONS_00049621	355.636	275.584	325.469	456.696	324.787	101.561	0	0	0	1.70095	0	0	0	0	0	0	0	0
XLOC_004192|PGSC0003DMT400003773	PGSC0003DMB000000020:2647108-2648271	TCONS_00038953	0	0	0	0	0	0	27.5599	84.2968	33.0945	35.5521	12.1032	95.0178	13.0461	23.5903	12.916	23.0038	13.1026	46.6179
XLOC_004194|PGSC0003DMT400003768,PGSC0003DMT400003769	PGSC0003DMB000000020:2672057-2680755	TCONS_00067592	8.54985	0	22.6456	0	9.0607	0	0	0	0	0	0	0	0	0	0	0	0	0
XLOC_004198|PGSC0003DMT400030290,PGSC0003DMT400030291	PGSC0003DMB000000020:2871514-2876884	TCONS_00070596	0	0	17.114	0	0	0	8.14957	0	0	5.79158	0	0	1.8758	0	9.90735	0	0	0
XLOC_004201|PGSC0003DMT400030293	PGSC0003DMB000000020:2971286-2976165	TCONS_00064617	18.5697	0	0	55.8243	18.5067	0	4.78522	0	0	15.5252	0	0	14.8808	0	0	9.33665	0	0
XLOC_004202|PGSC0003DMT400030294	PGSC0003DMB000000020:2989851-2998515	TCONS_00070696	0	0	0	0	0	0	167.149	211.603	136.644	159.412	228.609	226.712	172.535	105.146	120.291	209.993	101.824	319.246
XLOC_004204|PGSC0003DMT400030297,PGSC0003DMT400030298	PGSC0003DMB000000020:3018049-3024878	TCONS_00041368	0	0	0	0	0	0	0	0	0	1.36183	0	0	1.6456	0	31.6158	0	0	0
XLOC_004206|-	PGSC0003DMB000000020:279370-281294	TCONS_00028578	0	0	0	0	0	0	26.9351	0	0	0	0	0	0	0	0	0	0	0
XLOC_004207|-	PGSC0003DMB000000020:282939-283880	TCONS_00052222	15.8148	0	44.6733	0	15.7785	0	0	0	0	7.65268	0	0	0	0	0	0	0	0
XLOC_004208|-	PGSC0003DMB000000020:2371621-2372440	TCONS_00070507	0	0	7.71094	23.409	0	0	119.595	106.185	29.6199	191.287	155.767	374.718	397.438	279.862	205.67	173.493	264.509	28.7471
XLOC_004209|-	PGSC0003DMB000000020:2958496-2959010	TCONS_00019619	0	0	0	0	0	0	0	0	0	1.28902	0	0	0	0	0	0	0	0
XLOC_004210|PGSC0003DMT400062355	PGSC0003DMB000000021:28107-30482	TCONS_00023615	0	0	0	0	0	0	0	0	0	3.43482	0	0	1.62877	0	0	0	0	0
XLOC_004211|PGSC0003DMT400062354	PGSC0003DMB000000021:39116-43188	TCONS_00036646	0	7.55094	0	0	0	0	0	0	0	0	0	0	0	0	0	0	0	0
XLOC_004212|PGSC0003DMT400062352,PGSC0003DMT400062353	PGSC0003DMB000000021:58916-64002	TCONS_00013415	0	0	0	0	0	0	92.8607	81.5989	70.3493	125.312	101.631	89.0692	172.806	159.698	91.9769	132.448	162.481	51.1937
XLOC_004213|PGSC0003DMT400062350,PGSC0003DMT400062351	PGSC0003DMB000000021:73430-77244	TCONS_00027757	0	0	0	0	0	0	96.7927	92.6515	92.0447	82.2775	130.021	109.909	52.0506	37.3813	37.1383	64.1044	13.8981	71.6825
XLOC_004214|PGSC0003DMT400022725,PGSC0003DMT400022726,PGSC0003DMT400022727	PGSC0003DMB000000021:144596-151446	TCONS_00052709	19.9082	15.1823	24.6444	0	19.8706	0	95.1813	132.254	95.8158	109.753	135.935	99.6704	70.8142	155.112	65.3534	71.7191	71.7954	105.969
XLOC_004217|PGSC0003DMT400022730	PGSC0003DMB000000021:234744-238103	TCONS_00058013	0	0	0	0	0	0	45.101	103.584	32.461	41.5337	78.3152	35.7057	31.0516	20.4027	103.127	43.0342	20.8662	133.199
XLOC_004218|PGSC0003DMT400022733,PGSC0003DMT400022734	PGSC0003DMB000000021:244104-246569	TCONS_00027658	0	0	0	0	0	0	0.044134	0	23.347	15.7232	0	14.0858	16.982	23.9538	61.6587	18.2618	0	24.9348
XLOC_004219|PGSC0003DMT400022735,PGSC0003DMT400022738	PGSC0003DMB000000021:287567-294874	TCONS_00028846	0	0	0	0	0	0	0	0	0	1.95076	0	0	0	0	0	0	0	0
XLOC_004224|PGSC0003DMT400022748	PGSC0003DMB000000021:414623-419630	TCONS_00035262	186.06	257.692	79.2756	284.47	171.505	291.663	58.0372	49.478	24.8269	41.4995	62.976	25.8182	48.331	63.1784	31.3499	37.6273	22.5181	60.2462
XLOC_004225|PGSC0003DMT400022749,PGSC0003DMT400022750	PGSC0003DMB000000021:422696-430445	TCONS_00068905	0	0	0	0	0	0	71.4314	0	107.296	13.713	179.611	83.3013	10.4695	32.8984	0	3.87719	18.9108	52.2989
XLOC_004228|PGSC0003DMT400022757,PGSC0003DMT400022760	PGSC0003DMB000000021:466661-474542	TCONS_00035891	6.02646	0	3.34444	0	7.59065	0	0	0	0	0	0	0	0	0	0	0	0	0
XLOC_004229|PGSC0003DMT400022761	PGSC0003DMB000000021:499853-503824	TCONS_00028454	0	0	0	0	0	0	0	0	0	4.10607	0	0	0	0	34.4664	0	0	0
XLOC_004230|PGSC0003DMT400022763	PGSC0003DMB000000021:506164-512676	TCONS_00047248	9.44794	0	0	0	9.87445	0	0	0	0	14.1975	0	0	0	0	0	0	0	0
XLOC_004231|PGSC0003DMT400022764	PGSC0003DMB000000021:556397-564806	TCONS_00057884	0	19.6737	13.2525	0	0	0	0	0	0	0	0	0	0	0	0	0	0	0
XLOC_004232|PGSC0003DMT400022765,PGSC0003DMT400022766	PGSC0003DMB000000021:567392-577149	TCONS_00061144	0	0	0	0	0	0	29.0275	0	22.7994	12.6491	67.8117	4.58515	22.5766	0	0	13.2942	0	0
XLOC_004233|PGSC0003DMT400022768,PGSC0003DMT400022769,PGSC0003DMT400022770	PGSC0003DMB000000021:587632-590842	TCONS_00019007	0	0	0	0	0	0	7.69882	0	0	14.9234	0	0	5.91643	0	0	10.8179	0	0
XLOC_004235|-	PGSC0003DMB000000021:644617-649611	TCONS_00048266	0	0	0	0	0	0	40.6734	0	38.572	35.2131	47.8016	43.9572	30.7514	0	26.4101	21.2653	0	25.1756
XLOC_004238|PGSC0003DMT400022788	PGSC0003DMB000000021:706710-709714	TCONS_00015048	0	0	7.05331	0	0	0	211.388	399.623	120.193	749.519	86.155	64.0058	42.1177	166.79	535.652	94.0022	81.409	90.3984
XLOC_004241|PGSC0003DMT400022797	PGSC0003DMB000000021:817483-820101	TCONS_00039882	5.12064	0	0	0	7.18624	0	9.43048	0	2.03081	5.00624	0	6.12626	10.3741	0	0	0	0	0
XLOC_004244|PGSC0003DMT400022803,PGSC0003DMT400022804	PGSC0003DMB000000021:858281-864808	TCONS_00021748	0	0	0	0	0	0	17.3767	0	0	14.6612	0	10.1934	9.68198	17.265	0	17.7848	9.91	27.4612
XLOC_004247|PGSC0003DMT400022810,PGSC0003DMT400022811,PGSC0003DMT400022812,PGSC0003DMT400022813,PGSC0003DMT400022814	PGSC0003DMB000000021:901857-908506	TCONS_00055153	11.8821	0	0	21.7706	12.2	0	58.2282	83.2588	22.4605	62.702	63.7655	45.5794	87.0486	75.4154	73.6959	74.4148	26.7794	67.6028
XLOC_004249|PGSC0003DMT400022816,PGSC0003DMT400022817	PGSC0003DMB000000021:974192-982812	TCONS_00046452	0	0	0	0	0	0	33.2449	58.1618	31.6607	26.3544	99.1898	47.8707	36.2359	25.7056	78.8324	33.8797	7.46088	35.1854
XLOC_004250|PGSC0003DMT400022822,PGSC0003DMT400022823,PGSC0003DMT400022824	PGSC0003DMB000000021:1016114-1021199	TCONS_00013994	214.499	270.408	172.987	414.18	198.293	388.391	8.08161	0	0	4.06505	0	0	0	0	0	0	0	0
XLOC_004251|PGSC0003DMT400022826,PGSC0003DMT400022827	PGSC0003DMB000000021:1032273-1042325	TCONS_00023338	0	0	0	0	0	0	5.93684	0	0	12.159	0	0	22.204	19.1677	0	18.0537	21.17	44.5909
XLOC_004253|PGSC0003DMT400022830	PGSC0003DMB000000021:1064942-1068200	TCONS_00045883	65.4779	85.2892	110.295	141.938	63.1943	176.998	0	0	0	4.77642	0	0	2.673	0	0	0	0	0
XLOC_004255|PGSC0003DMT400022844,PGSC0003DMT400022846,PGSC0003DMT400022847,PGSC0003DMT400022848	PGSC0003DMB000000021:1115645-1125857	TCONS_00006155	10.1014	0	0	0	10.5206	0	0	0	0	4.51785	0	0	0	0	0	0	0	0
XLOC_004256|PGSC0003DMT400089937	PGSC0003DMB000000021:1133021-1157600	TCONS_00008904	7.94596	0	0	0	8.46103	0	13.9313	0	0	8.94899	0	17.107	8.55098	0	0	7.39443	0	31.1276
XLOC_004258|PGSC0003DMT400022853	PGSC0003DMB000000021:1224328-1229777	TCONS_00070999	0	0	0	0	0	0	162.716	170.172	134.615	140.064	171.593	81.2167	182.666	107.109	101.575	155.55	101.541	104.163
XLOC_004259|PGSC0003DMT400022857	PGSC0003DMB000000021:1256538-1260950	TCONS_00038939	14.2401	22.8274	0	0	14.6273	0	41.5534	43.9506	35.4767	39.4379	51.2071	45.3261	34.035	38.5398	11.0227	31.044	22.3933	53.4926
XLOC_004260|PGSC0003DMT400022860,PGSC0003DMT400022861	PGSC0003DMB000000021:1300645-1309458	TCONS_00050864	33.3901	14.308	22.6384	39.6282	33.6646	0	0	0	0	0	0	0	0	0	0	0	0	0
XLOC_004262|PGSC0003DMT400022863	PGSC0003DMB000000021:1313842-1318966	TCONS_00018093	0	0	0	0	0	0	19.2915	0	0	29.8824	0	23.8817	24.1443	0	0	39.687	0	26.9034
XLOC_004263|PGSC0003DMT400022864	PGSC0003DMB000000021:1320308-1322894	TCONS_00039720	226.326	149.602	172.448	166.106	209.067	379.289	0	0	0	0	0	0	0	0	0	0	0	0
XLOC_004265|PGSC0003DMT400022871,PGSC0003DMT400022872	PGSC0003DMB000000021:1392311-1394521	TCONS_00051575	0	0	0	0	0	0	0	0	0	0	0	0	7.02573	0	0	0	0	0
XLOC_004268|PGSC0003DMT400022875,PGSC0003DMT400022876	PGSC0003DMB000000021:1414966-1421086	TCONS_00003419	28.1562	10.1905	31.201	0	28.0726	0	16.407	0	0	7.44692	0	0	6.93307	22.6472	0	0	0	0
XLOC_004269|PGSC0003DMT400022877,PGSC0003DMT400022878	PGSC0003DMB000000021:1437197-1442337	TCONS_00050837	0	0	0	0	0	0	23.571	0	12.3214	23.4812	0	14.3804	22.8421	28.6897	29.3285	13.7549	24.397	29.5321
XLOC_004270|PGSC0003DMT400022879,PGSC0003DMT400022881,PGSC0003DMT400022882	PGSC0003DMB000000021:1443276-1447799	TCONS_00034876	0	0	0	0	0	0	0	0	0	2.82606	0	0	3.79321	0	0	0	0	0
XLOC_004271|PGSC0003DMT400022884,PGSC0003DMT400022885,PGSC0003DMT400022886	PGSC0003DMB000000021:1452236-1462562	TCONS_00041972	8.10393	0	0	0	8.66716	0	0	0	0	3.01801	0	14.3428	0	48.981	2.23097	0	0	0
XLOC_004276|PGSC0003DMT400022902,PGSC0003DMT400022903	PGSC0003DMB000000021:1496250-1503802	TCONS_00053669	17.7405	21.639	17.0185	0	17.6376	0	0	0	0	2.08486	0	0	0	0	0	0	0	0
XLOC_004277|PGSC0003DMT400022904	PGSC0003DMB000000021:1551380-1552537	TCONS_00001667	52.0468	53.2323	89.6454	103.685	50.7449	45.3904	5.76845	0	0	9.60812	0	28.4044	11.7729	0	0	12.7627	0	18.7833
XLOC_004279|-	PGSC0003DMB000000021:1630396-1639942	TCONS_00068190	4.46841	0	0	0	6.81671	0	0	0	0	5.94576	0	0	1.86527	0	0	0	0	0
XLOC_004280|PGSC0003DMT400022911	PGSC0003DMB000000021:1645067-1649792	TCONS_00060325	4.75078	0	0	0	6.98293	0	9.74743	9.61163	0	7.84845	0	0	11.1781	0	0	11.4705	0	0
XLOC_004290|-	PGSC0003DMB000000021:2015154-2017160	TCONS_00058768	0	0	0	0	0	0	31.5242	0	16.4552	12.1513	0	0	10.6525	0	0	9.05991	0	0
XLOC_004291|-	PGSC0003DMB000000021:2026744-2028770	TCONS_00033415	0	33.6964	0	0	0	0	0	0	0	2.50706	0	0	0	0	0	0	0	0
XLOC_004292|PGSC0003DMT400006847,PGSC0003DMT400006849	PGSC0003DMB000000021:2041247-2055391	TCONS_00047329	0	0	0	0	0	0	64.26	112.817	85.7421	44.1436	181.48	109.992	38.108	2.75014	78.5052	39.2959	13.9423	162.811
XLOC_004294|PGSC0003DMT400006848	PGSC0003DMB000000021:2055709-2062425	TCONS_00029586	0	0	0	0	0	0	29.7152	0	0	14.0583	0	0	8.54361	0	0	6.87218	0	0
XLOC_004296|PGSC0003DMT400007072	PGSC0003DMB000000021:2085532-2106312	TCONS_00059213	0	0	0	0	0	0	12.3184	0	0	7.23366	0	0	9.95233	0	0	0	0	0
XLOC_004298|PGSC0003DMT400006854,PGSC0003DMT400006855	PGSC0003DMB000000021:2110843-2135745	TCONS_00004161	48.4017	0	42.5931	129.208	47.3321	91.3227	0	0	0	0	0	0	0	0	0	0	0	19.9003
XLOC_004309|PGSC0003DMT400006885,PGSC0003DMT400006886,PGSC0003DMT400006887	PGSC0003DMB000000021:2431991-2435907	TCONS_00021879	35.5618	44.3978	24.3593	38.5445	35.7834	0	0	0	0	0	0	0	0	0	0	0	0	66.7532
XLOC_004311|PGSC0003DMT400006891,PGSC0003DMT400006892	PGSC0003DMB000000021:2468060-2474473	TCONS_00014609	7.19522	0	0	0	8.12561	0	0	0	1.28107	3.15332	0	0	4.4953	0	18.0449	0	0	17.7879
XLOC_004313|PGSC0003DMT400006894,PGSC0003DMT400006895	PGSC0003DMB000000021:2480185-2482317	TCONS_00013027	2197.11	913.302	2023	1522.91	2022.2	2175.7	2.30743	0	0	6.18221	0	7.90149	11.5871	0	0	0	0	0
XLOC_004318|PGSC0003DMT400006908	PGSC0003DMB000000021:2618108-2628728	TCONS_00035926	45.2865	15.1536	20.3164	39.6014	44.6181	0	0	0	0	0	0	0	0	0	0	0	0	0
XLOC_004319|PGSC0003DMT400006909,PGSC0003DMT400006911,PGSC0003DMT400006913	PGSC0003DMB000000021:2648534-2657615	TCONS_00070573	0	0	0	0	0	0	21.1928	0	14.558	18.3329	25.258	37.1567	13.4369	9.47739	24.0059	11.1506	0	20.5996
XLOC_004320|PGSC0003DMT400006914,PGSC0003DMT400006915,PGSC0003DMT400006916	PGSC0003DMB000000021:2696619-2708792	TCONS_00054065	71.3031	156.805	201.152	47.8196	68.3324	54.8569	0	0	0	0	0	0	0	0	0	0	0	0
XLOC_004321|PGSC0003DMT400006917,PGSC0003DMT400006918,PGSC0003DMT400006919,PGSC0003DMT400006920,PGSC0003DMT400006921,PGSC0003DMT400006922,PGSC0003DMT400006923	PGSC0003DMB000000021:2712232-2722633	TCONS_00048858	7.57736	0	0	0	8.28749	0	6.63483	0	0	0	189.592	89.7359	11.9149	0	0	0	0	0
XLOC_004322|PGSC0003DMT400006925,PGSC0003DMT400006927	PGSC0003DMB000000021:2793119-2797691	TCONS_00051830	298.067	130.815	104.143	747.961	268.142	817.078	0	0	0	9.69477	0	0	9.52287	0	22.0348	4.78843	0	0
XLOC_004323|PGSC0003DMT400006928,PGSC0003DMT400006934,PGSC0003DMT400006935,PGSC0003DMT400006936	PGSC0003DMB000000021:2845810-2854321	TCONS_00002956	96.5521	35.9035	96.1458	205.549	92.2804	166.685	31.1231	0	25.4623	26.502	0	29.9926	26.5082	24.8801	53.3692	22.3806	14.4564	35.6122
XLOC_004324|PGSC0003DMT400006937	PGSC0003DMB000000021:2883541-2887049	TCONS_00014066	0	0	0	0	0	0	24.7269	0	17.026	21.304	31.6293	33.1411	24.9802	20.2888	77.4898	28.9769	28.2081	79.8811
XLOC_004325|PGSC0003DMT400006938,PGSC0003DMT400006939,PGSC0003DMT400006940	PGSC0003DMB000000021:2890335-2895302	TCONS_00042097	12.6756	0	9.15507	21.5789	13.0179	0	10.9078	0	0	6.43368	0	14.2165	6.85685	0	0	0	0	0
XLOC_004332|-	PGSC0003DMB000000021:2981243-2982470	TCONS_00004326	155.546	77.5459	246.165	333.369	146.125	333.492	46.1946	45.0925	41.5671	41.5382	42.4985	41.802	34.8018	42.6479	67.0862	42.0943	10.5307	72.1425
XLOC_004333|PGSC0003DMT400006946,PGSC0003DMT400006947,PGSC0003DMT400006949	PGSC0003DMB000000021:2993173-3021436	TCONS_00030153	8.63418	0	0	0	9.09679	0	0	0	0	3.15051	0	0	0	0	0	0	0	0
XLOC_004334|PGSC0003DMT400006951,PGSC0003DMT400006952	PGSC0003DMB000000021:3027498-3033989	TCONS_00050863	0	0	0	0	0	0	18.7755	0	0	11.4473	0	16.2067	9.99274	0	4.02705	8.05139	0	0
XLOC_004336|PGSC0003DMT400062345,PGSC0003DMT400062346,PGSC0003DMT400062347	PGSC0003DMB000000021:13583-20292	TCONS_00007210	22.4012	22.8963	15.4259	17.3043	22.2816	0	0	0	0	1.93687	0	0	0.730936	0	0	0	0	0
XLOC_004338|PGSC0003DMT400062344	PGSC0003DMB000000021:24675-27127	TCONS_00027354	43.1581	101.525	45.2157	35.6287	42.5752	8.46339	7.49802	0	0	3.26178	0	0	5.65783	0	36.5558	0	24.7552	0
XLOC_004341|PGSC0003DMT400062339	PGSC0003DMB000000021:89556-96208	TCONS_00003734	11.4558	0	0	0	11.7792	0	15.1237	0	0	6.71457	0	13.6681	10.9427	0	0	6.21651	0	0
XLOC_004342|PGSC0003DMT400062337	PGSC0003DMB000000021:97355-99671	TCONS_00065679	0	0	0	0	0	0	6.81421	0	0	7.67372	0	0	11.1365	0	0	7.74932	0	0
XLOC_004345|PGSC0003DMT400022933,PGSC0003DMT400022934,PGSC0003DMT400022935,PGSC0003DMT400022936,PGSC0003DMT400022937	PGSC0003DMB000000021:135665-143213	TCONS_00068976	4.53842	0	0	0	6.86625	0	7.5656	0	0	11.4199	0	0	1.63629	0	0	0	0	0
XLOC_004349|PGSC0003DMT400022950,PGSC0003DMT400022952	PGSC0003DMB000000021:218448-223484	TCONS_00037541	8.22235	0	0	0	8.78261	0	68.8806	111.616	42.5942	56.4484	1107.59	506.9	56.9517	23.5524	11.5544	29.9872	11.7561	167.315
XLOC_004350|PGSC0003DMT400022949,PGSC0003DMT400022959	PGSC0003DMB000000021:225805-231283	TCONS_00000546	0	0	0	0	0	0	12.0965	0	21.1503	10.8826	0	18.7121	5.58668	21.8483	42.4123	8.04106	0	47.4785
XLOC_004352|PGSC0003DMT400022960,PGSC0003DMT400022961	PGSC0003DMB000000021:238192-242226	TCONS_00068273	0	0	0	0	0	0	10.3647	0	0	5.7372	0	10.2422	4.33794	0	0	0	0	0
XLOC_004354|PGSC0003DMT400022965	PGSC0003DMB000000021:265538-266118	TCONS_00057211	0	0	0	0	0	0	0	0	0	0	0	0	0	0	0	0	0	0
XLOC_004355|PGSC0003DMT400022967,PGSC0003DMT400022968,PGSC0003DMT400022969,PGSC0003DMT400022970,PGSC0003DMT400022971,PGSC0003DMT400022972	PGSC0003DMB000000021:294967-300515	TCONS_00047637	0	0	0	0	0	0	0	0	0	1.49386	0	0	1.34277	0	0	0	0	0
XLOC_004367|PGSC0003DMT400022995	PGSC0003DMB000000021:449210-449734	TCONS_00071039	100.635	0	191.568	69.3408	95.943	0	0	0	0	3.5835	0	0	0.825797	0	0	0	0	0
XLOC_004368|PGSC0003DMT400022996,PGSC0003DMT400022997	PGSC0003DMB000000021:514297-517248	TCONS_00066438	0	0	0	0	0	0	30.028	25.4707	31.2505	33.2531	38.293	43.181	25.8865	14.7016	41.436	23.1095	22.8597	26.0644
XLOC_004372|PGSC0003DMT400023005,PGSC0003DMT400023006,PGSC0003DMT400023008,PGSC0003DMT400023009	PGSC0003DMB000000021:601285-604722	TCONS_00067778	0	0	0	0	0	0	11.5114	0	18.4929	10.1893	0	29.9951	7.38465	4.50083	0	14.0166	4.40974	26.5496
XLOC_004373|PGSC0003DMT400023012	PGSC0003DMB000000021:655271-663338	TCONS_00018651	0	0	0	0	0	0	52.2227	46.7663	34.1987	26.8498	59.2612	70.8851	21.3775	0	46.6925	9.74785	0	26.2961
XLOC_004374|PGSC0003DMT400023014,PGSC0003DMT400023015,PGSC0003DMT400023016,PGSC0003DMT400023017,PGSC0003DMT400023018	PGSC0003DMB000000021:673653-678478	TCONS_00061144	848.672	1441.39	1907.39	574.769	709.497	475.537	8.20691	0	0	4.66305	0	15.5116	4.04601	0	38.1936	7.47361	0	46.3379
XLOC_004378|PGSC0003DMT400023028,PGSC0003DMT400023029	PGSC0003DMB000000021:758115-762331	TCONS_00057358	30.1361	11.1191	22.4266	27.3058	29.8497	0	9.76469	0	7.53831	11.5553	0	25.5446	10.3418	0	40.7647	12.906	0	38.1549
XLOC_004379|PGSC0003DMT400023030,PGSC0003DMT400023033	PGSC0003DMB000000021:782274-784394	TCONS_00039535	0	0	0	0	0	0	0	0	0	0	0	0	0	0	0	0	0	0
XLOC_004382|PGSC0003DMT400023038	PGSC0003DMB000000021:803258-804052	TCONS_00028529	0	0	0	0	0	0	154.774	245.841	81.0183	236.372	130.741	108.024	388.415	303.966	248.448	234.823	239.708	100.199
XLOC_004383|PGSC0003DMT400023039	PGSC0003DMB000000021:820748-824323	TCONS_00017111	7660.85	4252.38	4500.1	1549.73	4053.82	3071.82	25.1131	21.8841	8.67187	36.5493	0	0	12.7363	0	12.7803	27.6637	0	0
XLOC_004385|-	PGSC0003DMB000000021:851473-854623	TCONS_00044729	0	0	0	0	0	0	25.3681	0	16.6222	23.1522	82.2414	28.1758	18.7547	36.5765	0	24.8713	2.75509	28.5785
XLOC_004386|PGSC0003DMT400023046	PGSC0003DMB000000021:883482-887739	TCONS_00062472	81.2774	69.1237	75.4609	31.1589	78.3035	0	70.3532	53.3324	16.3999	32.084	0	0	4.54166	0	0	10.1999	52.7268	0
XLOC_004387|PGSC0003DMT400023047,PGSC0003DMT400023048	PGSC0003DMB000000021:908979-911865	TCONS_00039046	138.984	115.936	120.735	79.2378	132.32	70.2481	107.344	72.0017	28.6326	77.9684	46.3027	50.0983	43.6448	29.815	29.2365	49.5354	29.6988	33.2539
XLOC_004390|PGSC0003DMT400023052	PGSC0003DMB000000021:925030-934277	TCONS_00010363	0	0	0	0	0	0	36.6651	0	18.18	29.3402	45.0603	51.5137	19.4044	9.99227	16.0043	20.4252	11.9255	35.3019
XLOC_004394|PGSC0003DMT400023055	PGSC0003DMB000000021:939440-948515	TCONS_00047743	40.5305	23.2139	47.726	49.5585	40.0879	0	7.5594	0	0	8.80053	0	0	13.2555	0	0	13.1488	0	0
XLOC_004396|PGSC0003DMT400023060,PGSC0003DMT400023061	PGSC0003DMB000000021:957983-961451	TCONS_00009527	290.436	132.503	96.3561	574.132	259.927	482.94	6.05827	0	0	4.94607	0	14.8346	5.89536	0	0	0	0	0
XLOC_004397|PGSC0003DMT400023062,PGSC0003DMT400023063	PGSC0003DMB000000021:982895-986366	TCONS_00019080	32.3321	6.76125	45.2931	17.1173	32.5924	0	0	0	0	0	0	0	0	0	0	0	0	0
XLOC_004398|PGSC0003DMT400023064	PGSC0003DMB000000021:996676-997781	TCONS_00023889	19.9246	26.2594	0	0	19.8856	0	167.42	430.173	303.439	190.438	617.818	587.782	100.324	282.78	639.313	227.412	289.219	456.256
XLOC_004399|PGSC0003DMT400023065,PGSC0003DMT400023066	PGSC0003DMB000000021:999288-1003561	TCONS_00012839	0	0	0	0	0	0	0	0	0	0	0	0	0	0	0	0	0	0
XLOC_004400|PGSC0003DMT400023067,PGSC0003DMT400023068,PGSC0003DMT400023069	PGSC0003DMB000000021:1004437-1008274	TCONS_00022990	18.1815	12.2301	60.9537	0	18.0785	0	0	0	0	0	0	0	1.61011	0	0	0	0	0
XLOC_004401|PGSC0003DMT400023072	PGSC0003DMB000000021:1032273-1042325	TCONS_00051975	8.46711	0	0	0	8.9885	0	55.7889	70.0571	45.8552	52.9786	71.4597	93.506	74.768	41.758	71.3213	72.2517	19.0096	76.0669
XLOC_004402|PGSC0003DMT400023075	PGSC0003DMB000000021:1070303-1077930	TCONS_00071066	11.4978	0	16.5632	21.2049	11.8067	0	1718.03	3738.56	1435.58	2753.77	3709.77	2107.36	2807.25	5175.86	2216.05	2153.67	2302.25	2942.34
XLOC_004407|PGSC0003DMT400089937	PGSC0003DMB000000021:1133021-1157600	TCONS_00000450	0	0	0	0	0	0	6.45444	0	0	4.44987	0	0	3.18481	0	0	0	0	0
XLOC_004408|PGSC0003DMT400023077,PGSC0003DMT400023078	PGSC0003DMB000000021:1171680-1176374	TCONS_00029733	4.05248	0	0	11.275	6.6541	0	0	0	0	0	0	0	0	0	0	0	0	0
XLOC_004409|PGSC0003DMT400023082	PGSC0003DMB000000021:1207951-1213428	TCONS_00005100	8.25778	3.32543	0	0	8.81088	0	57.693	95.0811	62.1136	86.4514	162.8	125.073	82.9712	25.9628	30.411	46.4546	5.02849	45.067
XLOC_004410|PGSC0003DMT400023083,PGSC0003DMT400023085	PGSC0003DMB000000021:1238584-1254104	TCONS_00020051	26.429	30.2884	29.604	0	26.3215	0	0	0	0	7.97875	0	0	9.65305	0	0	0	0	0
XLOC_004411|PGSC0003DMT400023086,PGSC0003DMT400023087,PGSC0003DMT400023088	PGSC0003DMB000000021:1282243-1291404	TCONS_00054578	0	0	0	0	0	0	0	0	0	0	0	0	0	0	0	0	0	0
XLOC_004412|PGSC0003DMT400023089	PGSC0003DMB000000021:1293579-1296781	TCONS_00012004	17.6989	16.4245	0	0	17.5705	0	0	0	0	3.6745	0	0	0	0	19.9792	0	0	0
XLOC_004426|PGSC0003DMT400023117,PGSC0003DMT400023118,PGSC0003DMT400023119	PGSC0003DMB000000021:1524729-1529595	TCONS_00059231	15.7714	12.0855	16.6044	0	15.7546	0	8.34652	0	0	5.9258	0	0	5.24415	0	0	5.688	0	16.0762
XLOC_004428|PGSC0003DMT400023121,PGSC0003DMT400023122,PGSC0003DMT400023123	PGSC0003DMB000000021:1540351-1543308	TCONS_00061115	15.0114	3.55361	8.05368	29.0211	15.1119	0	83.1342	197.595	70.5318	128.004	146.608	137.332	139.105	245.054	262.474	126.337	158.632	249.105
XLOC_004430|PGSC0003DMT400023127,PGSC0003DMT400023128	PGSC0003DMB000000021:1569472-1573456	TCONS_00006279	0	0	0	0	0	0	0	0	0	0	0	0	0	0	0	0	0	0
XLOC_004432|PGSC0003DMT400023130,PGSC0003DMT400023131	PGSC0003DMB000000021:1654251-1655806	TCONS_00010055	0	0	0	0	0	0	17.949	0	0	12.543	0	23.7743	22.6352	0	16.4775	16.7065	0	0
XLOC_004434|PGSC0003DMT400023182	PGSC0003DMB000000021:1699095-1699470	TCONS_00060012	124.963	103.751	95.3022	117.825	118.182	106.96	0	0	0	4.16234	0	0	0	0	0	0	0	0
XLOC_004435|PGSC0003DMT400023134	PGSC0003DMB000000021:1730439-1731140	TCONS_00064331	0	0	0	0	0	0	8.67587	0	0	7.93316	0	0	5.54372	0	22.414	10.8218	0	0
XLOC_004438|PGSC0003DMT400023142,PGSC0003DMT400023143	PGSC0003DMB000000021:1777920-1787821	TCONS_00012201	12.939	0	38.4691	0	13.2562	0	8.92302	0	0	3.83017	0	19.3748	2.08904	0	0	0	0	0
XLOC_004439|PGSC0003DMT400023144,PGSC0003DMT400023145	PGSC0003DMB000000021:1791108-1797190	TCONS_00068621	0	0	0	0	0	0	0	0	0	2.14339	0	0	0	0	0	0	0	0
XLOC_004440|PGSC0003DMT400023148	PGSC0003DMB000000021:1799373-1808619	TCONS_00049426	0	0	0	0	0	0	19.5547	0	0	15.3441	0	0	0	0	0	0	0	0
XLOC_004441|PGSC0003DMT400023149,PGSC0003DMT400023150,PGSC0003DMT400023153,PGSC0003DMT400023157,PGSC0003DMT400023158	PGSC0003DMB000000021:1811072-1818845	TCONS_00002030	0	0	0	0	0	0	11.9023	0	0	5.18674	0	0	3.51224	0	0	3.30039	0	0
XLOC_004442|PGSC0003DMT400023163,PGSC0003DMT400023164,PGSC0003DMT400023165,PGSC0003DMT400023167,PGSC0003DMT400023169	PGSC0003DMB000000021:1832646-1839565	TCONS_00004163	0	0	0	3.87519	0	0	47.078	70.5294	61.884	70.1179	55.2176	93.4636	78.4135	56.1199	43.5815	60.5311	54.1071	44.0835
XLOC_004443|PGSC0003DMT400006953	PGSC0003DMB000000021:1909684-1913521	TCONS_00004332	53.8415	32.6854	32.5258	44.9003	52.0628	0	109.596	205.808	238.662	179.157	323.607	203.281	140.165	76.8203	61.794	136.198	61.3743	114.955
XLOC_004444|PGSC0003DMT400006836	PGSC0003DMB000000021:1914272-1922603	TCONS_00004600	0	0	0	0	0	0	9.37819	0	0	9.37984	0	0	0	0	0	8.7717	0	0
XLOC_004455|PGSC0003DMT400006973,PGSC0003DMT400006974,PGSC0003DMT400006975,PGSC0003DMT400006977,PGSC0003DMT400006978,PGSC0003DMT400006980	PGSC0003DMB000000021:2085532-2106312	TCONS_00005311	71.3119	12.4413	100.024	62.0837	68.3365	51.1385	20.3783	0	0	22.7626	0	22.9572	2.07193	0	0	10.2435	0	24.3838
XLOC_004456|PGSC0003DMT400006999,PGSC0003DMT400007000	PGSC0003DMB000000021:2184589-2189814	TCONS_00006334	177.631	92.3722	162.141	446.253	163.573	158.583	21.2895	0	0	24.3805	58.3182	29.9686	22.8394	13.4114	0	22.6145	0	54.4482
XLOC_004457|-	PGSC0003DMB000000021:2223123-2238208	TCONS_00007979	0	0	0	0	0	0	9.68043	0	0	7.78533	0	0	6.49707	0	0	0	0	0
XLOC_004458|-	PGSC0003DMB000000021:2245458-2246708	TCONS_00008182	0	0	0	0	0	0	8.42238	0	0	2.79513	0	14.9857	0	0	0	0	0	0
XLOC_004460|PGSC0003DMT400007007	PGSC0003DMB000000021:2294590-2296921	TCONS_00010397	0	0	0	0	0	0	25.3498	0	18.1857	28.7025	0	16.0358	24.7576	27.2698	27.0926	24.296	0	25.3993
XLOC_004467|PGSC0003DMT400007016	PGSC0003DMB000000021:2493945-2497438	TCONS_00010467	15.5137	0	15.4219	21.3377	15.5693	0	21.0466	0	0	13.4001	0	19.992	16.7312	0	25.5388	16.0524	0	17.2641
XLOC_004468|PGSC0003DMT400007017	PGSC0003DMB000000021:2569647-2573234	TCONS_00010625	0	0	0	0	0	0	0	0	0	4.24562	0	0	6.4976	0	0	0	0	0
XLOC_004469|-	PGSC0003DMB000000021:2592101-2611760	TCONS_00011076	32.3213	0	0	33.6262	32.5687	0	13.7306	0	0	6.36195	0	0	0	0	0	0	0	0
XLOC_004470|PGSC0003DMT400007020,PGSC0003DMT400007021	PGSC0003DMB000000021:2630195-2633825	TCONS_00012249	0	0	0	0	0	0	0	0	0	3.73659	0	0	5.85093	0	0	0	0	0
XLOC_004476|PGSC0003DMT400007030,PGSC0003DMT400007031,PGSC0003DMT400007032,PGSC0003DMT400007033	PGSC0003DMB000000021:2696619-2708792	TCONS_00012414	0	0	0	0	0	0	7.24635	0	0	8.00853	0	0	8.7348	0	0	10.4372	0	0
XLOC_004477|-	PGSC0003DMB000000021:2724575-2742566	TCONS_00012736	15.1271	0	5.58475	0	15.218	0	0	0	0	2.3369	0	0	0	0	0	1.26892	0	0
XLOC_004478|PGSC0003DMT400007037,PGSC0003DMT400007038,PGSC0003DMT400007039,PGSC0003DMT400007040,PGSC0003DMT400007041	PGSC0003DMB000000021:2751007-2761218	TCONS_00012921	38.2904	22.8337	57.7151	35.8131	38.1274	0	5.9084	0	73.4673	12.6057	0	0	21.4958	35.2741	29.2534	12.6446	18.4683	0
XLOC_004479|PGSC0003DMT400007042,PGSC0003DMT400007043,PGSC0003DMT400007044,PGSC0003DMT400007045	PGSC0003DMB000000021:2781341-2789347	TCONS_00013245	0	0	0	0	0	0	12.1642	0	0	6.16347	0	0	6.93917	0	0	6.16047	0	0
XLOC_004480|PGSC0003DMT400007048	PGSC0003DMB000000021:2804598-2809883	TCONS_00013544	1063.72	341.993	426.552	823.623	914.255	724.306	5.89418	0	0	12.6444	0	0	14.7852	0	0	16.5661	0	6.67261
XLOC_004484|PGSC0003DMT400007053	PGSC0003DMB000000021:2840564-2841393	TCONS_00014320	13.6637	33.0145	0	27.6218	14.0132	0	0	0	0	2.53188	31.8657	0	7.42757	0	0	0	0	1.55222
XLOC_004485|PGSC0003DMT400007054,PGSC0003DMT400007055,PGSC0003DMT400007056	PGSC0003DMB000000021:2858548-2863061	TCONS_00016003	10.4854	0	0	0	10.902	0	16.1185	0	0	8.52357	0	0	10.9187	0	4.52083	0	0	0
XLOC_004490|PGSC0003DMT400007059	PGSC0003DMB000000021:2956359-2964227	TCONS_00016830	10.1026	0	0	0	10.5246	0	176.672	222.991	69.119	121.291	44.9704	73.8459	209.028	144.785	350.407	124.222	96.1446	89.5176
XLOC_004491|PGSC0003DMT400007060	PGSC0003DMB000000021:2978545-2979630	TCONS_00016941	419.663	305.978	562.123	438.167	379.98	459.227	0	0	0	0	0	0	0	0	0	0	0	0
XLOC_004492|PGSC0003DMT400007062	PGSC0003DMB000000021:3022902-3025696	TCONS_00017417	398.231	248.628	198.474	444.337	362.199	0	9.07547	0	22.1349	9.42816	0	13.3116	15.3366	0	7.32566	12.6783	0	0
XLOC_004493|PGSC0003DMT400007063,PGSC0003DMT400007064,PGSC0003DMT400007068,PGSC0003DMT400007069	PGSC0003DMB000000021:3040168-3044730	TCONS_00017443	20.1363	23.2007	34.3038	0	20.1501	0	15.7583	0	0	9.87705	0	0	13.4547	0	0	0	0	0
XLOC_004510|PGSC0003DMT400008133	PGSC0003DMB000000022:870293-879910	TCONS_00018674	4.4248	0	0	0	6.79657	0	113.402	314.027	77.1276	292.579	129.06	76.572	170.25	486.321	339.036	198.245	300.658	262.077
XLOC_004515|PGSC0003DMT400056800	PGSC0003DMB000000022:1163132-1177980	TCONS_00020913	15.8409	0	0	0	15.7954	0	15.2987	0	0	9.46715	0	13.6743	4.22991	0	15.8294	0	0	10.8151
XLOC_004516|-	PGSC0003DMB000000022:1196075-1210054	TCONS_00021827	0	0	0	0	0	0	16.3998	0	0	17.2066	0	0	20.4858	30.7817	30.0876	15.9969	0	24.9631
XLOC_004518|PGSC0003DMT400041230	PGSC0003DMB000000022:1404211-1404754	TCONS_00022070	0	0	0	0	0	0	13.1894	0	0	9.76034	0	10.9535	6.52054	0	0	10.2024	0	12.3478
XLOC_004527|PGSC0003DMT400013045,PGSC0003DMT400013046	PGSC0003DMB000000022:2160705-2164936	TCONS_00024190	7.20118	0	0	0	8.13084	0	31.8067	95.0663	79.5792	60.5557	52.761	48.0141	52.9946	128.305	55.8112	57.1619	101.476	45.5324
XLOC_004532|PGSC0003DMT400013050,PGSC0003DMT400013051	PGSC0003DMB000000022:2313205-2313831	TCONS_00024917	0	0	0	0	0	0	8.29052	0	0	6.82594	0	0	6.28432	0	0	0	0	0
XLOC_004551|PGSC0003DMT400022304,PGSC0003DMT400022305,PGSC0003DMT400022306,PGSC0003DMT400022307,PGSC0003DMT400022308,PGSC0003DMT400022309,PGSC0003DMT400022310,PGSC0003DMT400022311,PGSC0003DMT400022312	PGSC0003DMB000000022:2904709-2912803	TCONS_00025147	9.79323	0	19.0323	0	10.2004	0	0	0	0	5.81755	0	0	6.41892	0	0	0	0	0
XLOC_004563|PGSC0003DMT400013736,PGSC0003DMT400013737,PGSC0003DMT400013738	PGSC0003DMB000000022:261497-267026	TCONS_00025641	13.5289	0	0	0	13.8411	0	35.1963	41.5051	39.0865	31.3743	37.3674	37.8995	34.4809	42.9668	56.5287	42.3398	19.9724	64.1099
XLOC_004564|PGSC0003DMT400013730	PGSC0003DMB000000022:277099-277795	TCONS_00026266	0	0	0	0	0	0	18.1208	0	0	10.5985	0	25.9485	9.53361	0	0	0	0	0
XLOC_004570|PGSC0003DMT400062819	PGSC0003DMB000000022:545513-549897	TCONS_00026338	0	0	0	0	0	0	62.2561	61.0708	44.1388	47.6186	32.8572	31.9581	56.0142	30.3844	25.9241	51.3898	12.6324	33.9445
XLOC_004574|-	PGSC0003DMB000000022:893773-903877	TCONS_00026880	13.0924	0	0	0	13.4329	0	0	0	0	0	0	0	0	0	0	0	0	0
XLOC_004598|PGSC0003DMT400013068	PGSC0003DMB000000022:2675337-2679763	TCONS_00027003	497.442	238.624	444.005	502.84	452.345	1075.94	0	0	0	0	0	2.86911	0	0	0	0	0	0
XLOC_004604|-	PGSC0003DMB000000022:1184424-1186066	TCONS_00028244	0	0	0	0	0	0	15.1673	0	0	11.7107	0	13.9118	6.50601	0	28.1062	10.0568	0	0
XLOC_004624|-	PGSC0003DMB000000023:1051621-1071405	TCONS_00028474	0	0	14.0013	0	0	0	17.4938	0	17.1483	11.2601	0	30.6863	5.18037	24.9965	39.1313	11.3745	24.835	53.0395
XLOC_004630|PGSC0003DMT400076840	PGSC0003DMB000000023:1322519-1326220	TCONS_00029433	59.6433	0	72.8555	49.2598	57.4475	0	50.4492	61.9853	33.1147	59.0358	41.0431	63.409	66.3059	166.226	227.843	78.71	105.022	127.641
XLOC_004638|PGSC0003DMT400075089,PGSC0003DMT400075090,PGSC0003DMT400075091	PGSC0003DMB000000023:1729768-1731507	TCONS_00030147	25.113	37.3109	110.434	22.0911	25.2516	0	39.7413	0	41.4363	42.1207	61.6215	39.5826	23.8776	35.4276	21.2784	15.6134	0	25.8158
XLOC_004640|PGSC0003DMT400077180	PGSC0003DMB000000023:1949874-1959035	TCONS_00031164	57.0523	17.3173	49.7098	40.1441	55.1059	0	2.32989	0	0	3.74888	0	20.0413	0	0	0	0	0	0
XLOC_004650|-	PGSC0003DMB000000023:2999827-3004397	TCONS_00031190	0	0	0	0	0	0	0	0	0	3.90121	0	6.60203	2.72736	0	0	0	0	0
XLOC_004651|PGSC0003DMT400068885	PGSC0003DMB000000023:3011879-3014358	TCONS_00032108	0	0	0	0	0	0	0	0	0	1.56789	0	0	0	0	0	0	0	0
XLOC_004681|PGSC0003DMT400010359,PGSC0003DMT400010360	PGSC0003DMB000000023:979206-982229	TCONS_00032114	9.59531	0	0	0	10.0294	0	14.4294	0	13.1006	11.093	41.742	24.8411	5.4722	0	8.65335	5.35976	0	15.9873
XLOC_004682|PGSC0003DMT400010354,PGSC0003DMT400010371	PGSC0003DMB000000023:1051621-1071405	TCONS_00033428	19.9465	0	0	11.8983	19.9053	0	16.0573	29.0492	11.6755	27.5359	20.4412	26.2609	28.8958	30.5556	58.4878	17.5719	30.9774	33.0313
XLOC_004695|PGSC0003DMT400076843	PGSC0003DMB000000023:1340169-1356818	TCONS_00033496	235.309	240.964	136.231	167.388	217.78	140.587	53.7375	68.5076	71.8888	71.4715	37.0068	70.063	64.6266	85.1044	48.681	75.4316	19.7797	53.1555
XLOC_004701|-	PGSC0003DMB000000023:1970173-1982292	TCONS_00033815	8.87324	0	0	42.8119	9.33587	0	0	0	0	2.87577	0	0	0	0	0	0	0	0
XLOC_004702|PGSC0003DMT400077184,PGSC0003DMT400077187	PGSC0003DMB000000023:1995187-2002917	TCONS_00034553	70.3213	42.9565	34.753	62.9556	67.1865	129.68	12.278	0	0	17.9291	0	0	15.3287	17.6802	32.5074	12.5271	0	27.4142
XLOC_004708|PGSC0003DMT400068886,PGSC0003DMT400068887,PGSC0003DMT400068888,PGSC0003DMT400068889	PGSC0003DMB000000023:2703138-2712166	TCONS_00034824	11.2843	0	12.4044	13.2468	11.6464	0	0	0	0	6.73511	0	0	3.75054	0	0	0	0	0
XLOC_004711|PGSC0003DMT400068885	PGSC0003DMB000000023:3011879-3014358	TCONS_00035206	27.357	0	39.4092	27.0697	27.3568	0	10.1393	0	0	18.5484	0	0	14.282	26.3915	22.6445	10.1846	20.9842	0
XLOC_004743|PGSC0003DMT400077367	PGSC0003DMB000000024:2009905-2010864	TCONS_00035728	0	60.9783	0	0	0	0	40.9427	34.2111	15.989	90.3891	33.6005	32.8306	67.3347	78.988	40.0441	52.8478	57.1854	53.5548
XLOC_004757|PGSC0003DMT400040681,PGSC0003DMT400040682	PGSC0003DMB000000024:893046-895445	TCONS_00036045	0	0	0	0	0	0	98.4324	79.8073	23.895	66.4769	69.6731	57.145	23.5965	4.59789	7.89038	32.9376	0	39.5043
XLOC_004768|PGSC0003DMT400010824,PGSC0003DMT400010825	PGSC0003DMB000000024:1480216-1484365	TCONS_00036143	0	0	0	0	0	0	13.8168	0	0	8.4795	0	16.7413	7.92064	0	0	0	0	0
XLOC_004769|-	PGSC0003DMB000000024:1545260-1557342	TCONS_00036159	14.2227	0	0	14.3435	14.6215	0	16.0948	0	0	4.94276	0	0	17.5883	0	0	2.54607	0	0
XLOC_004773|PGSC0003DMT400010820	PGSC0003DMB000000024:1629158-1655889	TCONS_00036287	0	0	0	0	0	0	26.09	45.2954	29.9041	21.149	33.3538	32.0747	21.8979	0	10.9008	20.859	21.7892	25.5052
XLOC_004774|PGSC0003DMT400072128,PGSC0003DMT400072129,PGSC0003DMT400072130	PGSC0003DMB000000024:1739607-1746972	TCONS_00036453	6.53422	0	0	0	7.77595	0	12.8363	0	0	15.2421	0	31.2254	9.88997	0	6.58476	8.71467	0	0
XLOC_004776|PGSC0003DMT400072131,PGSC0003DMT400072132,PGSC0003DMT400072133,PGSC0003DMT400072134	PGSC0003DMB000000024:1803998-1808849	TCONS_00039689	0	0	0	0	0	0	0	0	0	0	0	0	0	0	0	0	0	0
XLOC_004778|PGSC0003DMT400077362,PGSC0003DMT400077363,PGSC0003DMT400077364	PGSC0003DMB000000024:1916847-1923457	TCONS_00041776	37.2463	0	23.2649	35.3449	37.1676	0	20.7255	0	17.6848	30.1434	0	22.9565	23.2	24.3092	35.298	33.795	52.3373	17.159
XLOC_004810|-	PGSC0003DMB000000025:1729341-1746676	TCONS_00042011	0	0	0	0	0	0	17.9423	0	13.5098	21.0628	0	26.677	11.0253	0	20.3549	16.9195	0	40.6661
XLOC_004814|PGSC0003DMT400056411,PGSC0003DMT400056412	PGSC0003DMB000000025:2236548-2242477	TCONS_00042034	20.8214	24.4901	20.5048	0	20.7445	0	291.255	497.097	258.15	401.021	563.339	362.284	333.481	495.171	276.659	283.991	200.732	326.662
XLOC_004822|PGSC0003DMT400061974	PGSC0003DMB000000025:2654511-2658032	TCONS_00042086	0	0	0	0	0	0	13.6653	23.742	8.71109	39.1761	0	39.9427	67.6458	16.0875	56.7474	64.2394	24.9267	25.1203
XLOC_004826|PGSC0003DMT400061961	PGSC0003DMB000000025:2785615-2789151	TCONS_00042118	9.2203	26.0277	0	0	9.68664	0	4.54684	0	0	6.1557	0	0	7.4623	0	0	0	0	0
XLOC_004838|-	PGSC0003DMB000000025:1193289-1225546	TCONS_00042836	0	0	0	0	0	0	13.4618	0	0	17.2774	0	16.1232	9.12563	0	0	12.4527	0	12.8441
XLOC_004843|PGSC0003DMT400027246,PGSC0003DMT400027247,PGSC0003DMT400027248	PGSC0003DMB000000025:1393097-1397031	TCONS_00043248	71.1325	29.3764	45.9707	68.3176	67.8679	103.653	17.8417	0	21.3597	8.35879	38.1179	12.8869	10.22	52.5957	0	0	0	0
XLOC_004869|PGSC0003DMT400051040,PGSC0003DMT400051041	PGSC0003DMB000000026:37473-44132	TCONS_00043514	9.70738	0	0	0	10.1225	0	35.4245	0	23.2669	30.8003	8.65025	35.0514	23.0098	43.6925	20.4822	32.9055	19.6441	28.9542
XLOC_004870|-	PGSC0003DMB000000026:66442-77705	TCONS_00043745	6.01832	0	0	20.1699	7.57502	0	0	0	0	0	0	0	0	0	0	0	0	0
XLOC_004872|PGSC0003DMT400036613	PGSC0003DMB000000026:145484-176598	TCONS_00043950	0	0	0	15.9958	0	0	0	0	25.4814	0	28.4208	46.1208	0	0	0	14.0344	0	0
XLOC_004873|PGSC0003DMT400036615,PGSC0003DMT400036619	PGSC0003DMB000000026:188335-193331	TCONS_00044124	55.3265	41.4184	40.6992	64.0312	53.8299	41.4916	0	0	0	0	0	0	0	0	0	0	0	0
XLOC_004874|PGSC0003DMT400036620,PGSC0003DMT400036621	PGSC0003DMB000000026:194636-196117	TCONS_00044570	5.3149	0	11.7961	0	7.30341	0	6.64463	0	0	8.81676	0	27.5818	10.1492	0	0	6.99069	0	8.13782
XLOC_004883|PGSC0003DMT400036638	PGSC0003DMB000000026:342396-344560	TCONS_00044647	10.5411	0	0	0	10.9498	0	3.69754	0	0	9.91054	0	0	9.62198	0	11.2767	0	0	0
XLOC_004887|PGSC0003DMT400036642,PGSC0003DMT400036643	PGSC0003DMB000000026:401853-406374	TCONS_00044739	37.3896	11.2721	43.428	0	37.3442	0	9.7149	0	22.6735	12.5126	0	0	16.4736	0	17.964	9.27875	0	0
XLOC_004888|PGSC0003DMT400096763	PGSC0003DMB000000026:423033-424768	TCONS_00045522	49.1603	51.8958	106.839	22.2847	47.8242	0	17.5904	39.1572	31.6075	54.6309	0	0	34.1614	25.48	15.8999	8.08549	43.0689	32.8047
XLOC_004889|PGSC0003DMT400036644	PGSC0003DMB000000026:426983-432461	TCONS_00045705	0	0	0	0	0	0	0	0	0	0	0	0	0	0	0	0	0	0
XLOC_004890|PGSC0003DMT400036645	PGSC0003DMB000000026:439295-447023	TCONS_00046454	14.8606	0	0	15.0109	15.0334	0	71.7857	103.853	62.0963	43.8539	34.6297	31.8446	5.84128	28.6696	2.73324	13.3289	25.9128	29.8446
XLOC_004891|PGSC0003DMT400036646	PGSC0003DMB000000026:476980-479400	TCONS_00047211	4.45437	0	21.9874	0	6.8001	0	0	0	0	0	0	0	0	0	0	0	0	0
XLOC_004892|PGSC0003DMT400036648	PGSC0003DMB000000026:479817-488900	TCONS_00049770	8.47751	0	24.9778	0	8.99779	0	0	0	0	3.84637	0	14.557	0	0	17.1583	0	0	0
XLOC_004894|PGSC0003DMT400036656,PGSC0003DMT400036657,PGSC0003DMT400036658,PGSC0003DMT400036660	PGSC0003DMB000000026:500163-509371	TCONS_00050021	0	0	0	0	0	0	0	0	0	0	0	0	2.54722	0	0	0	0	0
XLOC_004895|PGSC0003DMT400036661	PGSC0003DMB000000026:538693-546759	TCONS_00050054	17.7061	0	0	39.6392	17.5775	0	12.254	0	0	11.1522	0	16.2622	11.033	40.3709	20.287	9.82098	0	20.6328
XLOC_004899|PGSC0003DMT400036668	PGSC0003DMB000000026:577296-580319	TCONS_00052841	0	0	0	0	0	0	8.11064	0	0	6.56043	0	0	6.60345	0	0	0	0	0
XLOC_004901|PGSC0003DMT400036670,PGSC0003DMT400036671,PGSC0003DMT400036672,PGSC0003DMT400036673,PGSC0003DMT400036674,PGSC0003DMT400036676,PGSC0003DMT400036677	PGSC0003DMB000000026:591014-597322	TCONS_00054021	0	0	0	0	0	0	9.87432	0	0	3.19026	0	0	0.973154	0	0	0	0	0
XLOC_004905|PGSC0003DMT400036694	PGSC0003DMB000000026:649044-652496	TCONS_00054076	7.99565	0	0	0	8.5145	0	12.0299	0	0	4.29067	0	10.4858	3.61352	0	2.09336	8.20507	0	9.86059
XLOC_004906|PGSC0003DMT400036695	PGSC0003DMB000000026:672385-676156	TCONS_00055265	0	0	22.4766	0	0	0	0	0	0	3.56669	0	0	0	0	0	0	0	0
XLOC_004908|PGSC0003DMT400036700,PGSC0003DMT400036701,PGSC0003DMT400036702,PGSC0003DMT400036703,PGSC0003DMT400036704	PGSC0003DMB000000026:702052-715595	TCONS_00058427	18.604	0	0	0	18.5655	0	31.9241	54.5355	32.0151	58.2514	89.2705	53.1179	49.5643	24.6354	7.04591	50.8033	19.0856	12.8225
XLOC_004909|PGSC0003DMT400036705,PGSC0003DMT400036706	PGSC0003DMB000000026:726079-727892	TCONS_00058603	0	0	0	0	0	0	74.5865	58.841	28.8205	74.3728	34.0803	34.9401	61.9957	50.508	55.247	75.4661	33.1484	72.4154
XLOC_004912|PGSC0003DMT400036714,PGSC0003DMT400036715	PGSC0003DMB000000026:765802-771068	TCONS_00058959	63.7567	36.6045	75.5544	0	61.0973	0	3.46606	0	8.31226	4.70158	0	9.97327	4.40065	6.411	29.266	5.32652	0	33.3127
XLOC_004915|PGSC0003DMT400036881	PGSC0003DMB000000026:821293-830335	TCONS_00059401	3.30599	0	0	0	6.23394	0	0	0	0	0.439176	0	0	0	0	0	0	0	19.6605
XLOC_004917|PGSC0003DMT400036723	PGSC0003DMB000000026:858093-861424	TCONS_00059586	0	0	0	0	0	0	57.9009	65.2736	35.1257	69.2335	54.8486	42.3844	97.0476	191.005	55.6595	85.5131	58.6319	58.1493
XLOC_004920|-	PGSC0003DMB000000026:868304-875912	TCONS_00060028	9.03663	0	0	0	9.50694	0	17.0457	0	3.05461	17.1808	68.1408	20.1976	11.5157	12.5362	0	10.2949	0	8.86319
XLOC_004922|-	PGSC0003DMB000000026:908571-913214	TCONS_00061016	0	0	0	0	0	0	17.0614	0	0	12.1161	0	0	9.20196	0	0	0	0	12.9078
XLOC_004923|PGSC0003DMT400036734	PGSC0003DMB000000026:935203-941138	TCONS_00061238	77.9712	32.8066	181.267	194.72	75.1795	123.634	9.61352	0	0	4.38496	0	0	4.71635	0	0	0	0	0
XLOC_004925|PGSC0003DMT400036737,PGSC0003DMT400036738	PGSC0003DMB000000026:1036780-1046441	TCONS_00061288	19.4631	18.0584	0	25.1	19.3795	0	25.7351	0	0	10.1036	0	20.6509	4.97808	0	0	0	0	0
XLOC_004926|PGSC0003DMT400036743	PGSC0003DMB000000026:1066978-1070438	TCONS_00061319	19.9003	0	0	18.2845	19.854	0	14.6419	0	32.9271	9.90587	83.9437	58.1782	3.14265	0	6.21138	0	0	0
XLOC_004927|PGSC0003DMT400036744	PGSC0003DMB000000026:1070727-1071942	TCONS_00062235	0	0	0	0	0	0	7.89237	0	0	11.9156	0	0	12.6732	0	20.3423	11.9807	0	17.3023
XLOC_004930|PGSC0003DMT400036750,PGSC0003DMT400036752,PGSC0003DMT400036753,PGSC0003DMT400036754	PGSC0003DMB000000026:1122310-1131272	TCONS_00062300	0	0	0	0	0	0	0	0	0	0	0	0	0	0	0	0	0	0
XLOC_004932|PGSC0003DMT400036762	PGSC0003DMB000000026:1183562-1199230	TCONS_00062338	8.23011	0	16.2477	0	8.78648	0	8.89065	0	0	7.11305	0	0	7.11625	0	0	6.61421	0	11.1748
XLOC_004933|PGSC0003DMT400036763,PGSC0003DMT400036764	PGSC0003DMB000000026:1200064-1202379	TCONS_00063616	20.055	6.29876	4.80058	23.1842	20.0365	0	126.484	219.654	85.5629	117.38	147.486	117.322	113.328	215.475	112.984	102.885	116.645	170.786
XLOC_004934|PGSC0003DMT400036765,PGSC0003DMT400036770	PGSC0003DMB000000026:1242205-1248487	TCONS_00063901	12.3762	0	38.0334	0	12.7055	0	0	0	0	3.10662	0	0	0	0	0	0	0	0
XLOC_004935|PGSC0003DMT400036771	PGSC0003DMB000000026:1265349-1267518	TCONS_00064307	0	0	0	0	0	0	14.2	0	0	7.55921	0	0	13.8433	0	0	0	0	0
XLOC_004936|PGSC0003DMT400036773,PGSC0003DMT400036774	PGSC0003DMB000000026:1323529-1327743	TCONS_00064489	11.1377	43.0322	18.2674	0	11.5283	0	17.7918	0	0	27.7462	0	11.291	23.4394	0	47.7785	18.7119	0	20.9876
XLOC_004938|PGSC0003DMT400036776,PGSC0003DMT400036777,PGSC0003DMT400036778	PGSC0003DMB000000026:1356056-1358386	TCONS_00065130	79.403	73.7808	184.381	187.116	76.6618	125.263	38.7335	0	17.9319	27.3594	0	0	22.5757	0	0	11.5596	0	0
XLOC_004939|PGSC0003DMT400036779,PGSC0003DMT400036780,PGSC0003DMT400036782,PGSC0003DMT400036784	PGSC0003DMB000000026:1361275-1367223	TCONS_00065612	0	0	0	0	0	0	37.8503	203.184	46.4709	42.6085	53.088	85.0235	31.169	75.1242	11.9717	24.7906	57.4106	80.7398
XLOC_004940|PGSC0003DMT400036785,PGSC0003DMT400036786,PGSC0003DMT400036787	PGSC0003DMB000000026:1368501-1374860	TCONS_00066033	10.4621	0	0	0	10.8958	0	30.2357	0	0	18.5684	0	0	30.1244	23.6669	43.3211	24.6625	0	0
XLOC_004942|PGSC0003DMT400036790	PGSC0003DMB000000026:1421001-1424115	TCONS_00066558	16.5939	0	0	0	16.4353	0	0	0	0	0	0	0	0	0	0	0	0	0
XLOC_004944|PGSC0003DMT400014772,PGSC0003DMT400014773,PGSC0003DMT400014774,PGSC0003DMT400014775	PGSC0003DMB000000026:1426188-1430738	TCONS_00067694	43.9536	33.8532	67.6283	68.7745	43.4193	72.0211	0	0	0	9.08331	0	0	10.2946	21.3218	9.14729	2.36307	0	16.6468
XLOC_004945|PGSC0003DMT400014771	PGSC0003DMB000000026:1475094-1478317	TCONS_00068376	11.7374	0	0	36.5967	12.0262	0	11.2511	0	0	5.00927	0	10.6908	0	0	0	0	0	0
XLOC_004946|PGSC0003DMT400014770	PGSC0003DMB000000026:1510300-1513992	TCONS_00068498	0	0	0	0	0	0	9.76533	0	0	10.2034	0	13.2716	15.1725	0	0	7.06516	0	0
XLOC_004948|-	PGSC0003DMB000000026:1547521-1560639	TCONS_00068602	8.98705	0	0	0	9.46577	0	7.22415	0	0	11.4897	0	0	7.12953	0	18.253	8.83653	0	0
XLOC_004949|-	PGSC0003DMB000000026:1561301-1563242	TCONS_00068864	0	0	0	19.2632	0	0	14.718	0	0	11.7577	26.3729	19.9722	8.1224	0	0	10.8698	0	20.2034
XLOC_004950|PGSC0003DMT400014761,PGSC0003DMT400014762	PGSC0003DMB000000026:1563777-1566137	TCONS_00070064	22.3004	28.3514	5.45651	0	22.2097	0	0	0	0	0	0	0	0	0	0	0	0	0
XLOC_004952|PGSC0003DMT400014473	PGSC0003DMB000000026:1572770-1588535	TCONS_00070203	13.7061	29.762	0	23.8792	14.05	0	81.2587	44.0185	56.1086	19.2437	0	32.4527	7.83955	0	36.4378	15.408	0	16.8678
XLOC_004953|PGSC0003DMT400014757	PGSC0003DMB000000026:1589741-1598605	TCONS_00070815	17.6266	0	0	0	17.4658	0	63.3651	66.9866	29.4511	46.3632	44.8126	31.3742	60.1419	48.2769	56.7829	45.7683	29.1729	51.3294
XLOC_004954|-	PGSC0003DMB000000026:1604816-1615170	TCONS_00070959	54.3115	92.016	107.045	61.423	52.6296	125.517	26.8609	24.0127	16.7961	19.8471	33.9944	29.981	20.5191	28.5823	48.4291	15.1594	0	54.4228
XLOC_004959|PGSC0003DMT400014743,PGSC0003DMT400014744	PGSC0003DMB000000026:1678229-1682534	TCONS_00071049	32.4228	8.89403	36.6082	23.0087	32.716	0	14.1815	0	0	8.82743	0	11.0962	2.88563	0	21.5875	11.618	0	0
XLOC_004960|PGSC0003DMT400014742	PGSC0003DMB000000026:1684593-1685413	TCONS_00043896	12.1391	58.6615	61.5824	0	12.4658	0	0	0	0	7.97921	0	0	34.599	0	0	40.6289	0	0
XLOC_004961|PGSC0003DMT400014740,PGSC0003DMT400014741	PGSC0003DMB000000026:1689944-1692433	TCONS_00024376	0	0	27.547	0	0	0	15.5381	0	18.7516	9.91456	0	22.1877	15.7341	0	13.1961	10.6493	0	0
XLOC_004962|PGSC0003DMT400014736,PGSC0003DMT400014737,PGSC0003DMT400014738,PGSC0003DMT400014739	PGSC0003DMB000000026:1694211-1700616	TCONS_00032325	0	0	21.543	0	0	0	11.1722	0	0	8.65412	0	17.5132	4.95821	0	0	7.64924	0	18.7629
XLOC_004964|PGSC0003DMT400014731,PGSC0003DMT400014732,PGSC0003DMT400014733	PGSC0003DMB000000026:1720154-1723573	TCONS_00006378	13.5838	8.35176	13.1514	0	13.9046	0	0	0	0	5.4607	0	0	13.5192	0	0	10.3832	36.9566	0
XLOC_004965|PGSC0003DMT400014727,PGSC0003DMT400014728,PGSC0003DMT400014729	PGSC0003DMB000000026:1774887-1781907	TCONS_00019807	4.80012	0	0	0	7.01063	0	2.20319	0	0	10.3683	0	0	21.4818	0	7.38499	0	0	0
XLOC_004967|-	PGSC0003DMB000000026:1794460-1795059	TCONS_00054718	0	0	0	0	0	0	33.2816	0	24.9062	8.86228	63.3712	0	7.39827	0	0	4.95587	0	0
XLOC_004968|PGSC0003DMT400014716,PGSC0003DMT400014717	PGSC0003DMB000000026:1796787-1802055	TCONS_00043093	0	0	0	11.1759	0	0	88.9993	107.162	48.0305	68.3825	87.2771	62.1561	96.8042	90.3198	55.9697	74.404	67.0574	28.7288
XLOC_004970|PGSC0003DMT400014712,PGSC0003DMT400014713,PGSC0003DMT400014714,PGSC0003DMT400014715	PGSC0003DMB000000026:1894972-1901570	TCONS_00062564	0	0	0	0	0	0	31.5311	55.7402	54.1205	26.7486	20.4663	53.9226	20.3721	29.3806	8.76724	32.3156	41.6061	28.2441
XLOC_004973|PGSC0003DMT400014700	PGSC0003DMB000000026:1975991-1981409	TCONS_00027733	26.3493	9.01583	31.7463	26.2582	26.2409	0	0	0	0	3.08543	0	17.6577	1.99351	0	0	0	0	0
XLOC_004974|PGSC0003DMT400014695,PGSC0003DMT400014698	PGSC0003DMB000000026:1985886-2001060	TCONS_00012407	6.34757	0	0	0	7.71149	0	0	0	0	2.04712	0	0	0.946723	0	0	0	0	0
XLOC_004976|PGSC0003DMT400014692	PGSC0003DMB000000026:2005422-2009256	TCONS_00046584	11.2272	0	0	11.6632	11.5879	0	7.44834	0	0	3.87053	0	0	6.84332	0	0	0	0	0
XLOC_004977|PGSC0003DMT400014687,PGSC0003DMT400014688	PGSC0003DMB000000026:2016322-2022277	TCONS_00060510	14.4144	17.426	16.8105	0	14.7678	0	23.2118	0	21.7287	17.2063	28.0152	55.2873	30.3011	18.928	0	22.1858	0	17.6575
XLOC_004978|PGSC0003DMT400014686	PGSC0003DMB000000026:2025596-2026358	TCONS_00035876	132.43	716.049	802.955	89.7422	123.784	119.379	7.58693	0	0	12.2004	0	0	0	0	0	0	0	0
XLOC_004980|PGSC0003DMT400014678,PGSC0003DMT400014679,PGSC0003DMT400014680,PGSC0003DMT400014681,PGSC0003DMT400014682,PGSC0003DMT400014683	PGSC0003DMB000000026:2042364-2050388	TCONS_00064607	31.2361	17.1568	70.9464	0	31.2251	0	10.7011	0	15.635	5.2542	0	14.1495	4.51156	0	1.72035	0	0	0
XLOC_004981|PGSC0003DMT400014674	PGSC0003DMB000000026:2084533-2094635	TCONS_00022468	22.4982	0	19.3471	0	22.3813	0	0	0	0	0	0	13.893	0	0	1.87248	0	0	0
XLOC_004982|-	PGSC0003DMB000000026:2096340-2108739	TCONS_00006931	0	0	21.6498	0	0	0	15.34	0	15.9265	23.6749	0	38.5525	16.6441	21.6926	66.9925	24.0549	29.1126	25.8487
XLOC_004983|PGSC0003DMT400014667,PGSC0003DMT400014668,PGSC0003DMT400014669,PGSC0003DMT400014670	PGSC0003DMB000000026:2135505-2138449	TCONS_00014526	29.3263	21.6077	27.8968	24.7608	29.034	0	0	0	0	4.94526	0	0	1.72728	0	0	0	0	0
XLOC_004985|PGSC0003DMT400014656,PGSC0003DMT400014657	PGSC0003DMB000000026:2180923-2182589	TCONS_00026507	17.8498	0	0	0	17.7759	0	34.3661	0	27.6453	23.6103	25.6937	41.2633	19.5036	21.2889	20.4941	26.3791	0	32.6343
XLOC_004986|PGSC0003DMT400014653,PGSC0003DMT400014654	PGSC0003DMB000000026:2206224-2213131	TCONS_00043151	8.06118	0	0	0	8.59762	0	45.8504	76.1071	75.0852	66.9237	129.427	84.4242	76.6008	101.548	30.0451	86.6444	28.4846	65.6133
XLOC_004987|PGSC0003DMT400014649,PGSC0003DMT400014650,PGSC0003DMT400014651	PGSC0003DMB000000026:2216125-2221132	TCONS_00010209	54.0579	20.4455	27.0299	57.2387	52.4626	63.3555	37.9455	45.5347	26.8942	43.283	0	33.5336	56.7441	29.4327	47.3511	40.6511	34.2033	0
XLOC_004988|PGSC0003DMT400014645,PGSC0003DMT400014646,PGSC0003DMT400014647,PGSC0003DMT400014648	PGSC0003DMB000000026:2232740-2241843	TCONS_00034996	12.5694	21.4824	20.0703	30.8881	12.8893	0	16.0695	0	0	13.6827	0	28.5361	12.9453	33.9691	29.1462	8.16006	0	22.7323
XLOC_004989|PGSC0003DMT400014640,PGSC0003DMT400014641,PGSC0003DMT400014643,PGSC0003DMT400014644	PGSC0003DMB000000026:2242403-2250447	TCONS_00045667	0	0	0	0	0	0	0	0	0	2.0218	0	0	0	0	0	0	0	0
XLOC_004990|PGSC0003DMT400014368	PGSC0003DMB000000026:2250561-2254367	TCONS_00068705	33.3685	14.9515	20.6011	12.2471	33.6076	0	0	0	0	0	0	0	0	0	0	0	0	0
XLOC_004991|PGSC0003DMT400014634,PGSC0003DMT400014635,PGSC0003DMT400014636	PGSC0003DMB000000026:2261454-2266436	TCONS_00050695	9.40324	19.9848	21.4766	0	9.84035	0	9.36305	0	10.2337	10.1604	0	21.2188	4.38271	0	13.3995	13.703	0	29.4956
XLOC_004992|PGSC0003DMT400014637	PGSC0003DMB000000026:2266879-2270313	TCONS_00041012	28.8468	41.1436	43.2178	8.45763	28.6576	0	14.5204	0	0	8.17402	0	13.5644	2.50418	0	2.84379	0	0	0
XLOC_004993|PGSC0003DMT400014633	PGSC0003DMB000000026:2280396-2281899	TCONS_00036304	25.0627	5.61497	41.2619	32.4429	25.1295	55.9068	0	0	0	0.967819	0	0	0	0	0	0	0	0
XLOC_004994|PGSC0003DMT400014629,PGSC0003DMT400014630	PGSC0003DMB000000026:2289210-2290366	TCONS_00031103	835.042	436.437	1117.28	365.071	688.787	436.111	29.7799	35.257	31.1708	27.1945	0	46.1164	36.9637	37.4168	67.206	29.956	20.139	82.2197
XLOC_004995|PGSC0003DMT400014621,PGSC0003DMT400014622,PGSC0003DMT400014623,PGSC0003DMT400014624,PGSC0003DMT400014625,PGSC0003DMT400014626,PGSC0003DMT400014627	PGSC0003DMB000000026:2306840-2312533	TCONS_00060705	0	21.5783	18.3104	0	0	0	7.97275	9.88406	0	27.4454	40.2047	25.2782	8.64011	0	29.9132	24.2006	0	22.723
XLOC_004996|PGSC0003DMT400014779	PGSC0003DMB000000026:2336163-2336747	TCONS_00003930	157.91	196.246	450.663	86.3883	147.215	177.613	6.80493	0	0	8.90301	0	0	5.52624	0	0	12.0623	0	22.815
XLOC_004997|PGSC0003DMT400014620	PGSC0003DMB000000026:2342050-2344344	TCONS_00014725	173.463	173.408	241.221	210.082	159.074	259.906	23.2479	0	25.662	21.1996	6.72086	29.4242	14.6347	9.27367	23.8712	18.2943	0	9.6611
XLOC_004998|PGSC0003DMT400014619	PGSC0003DMB000000026:2362355-2363895	TCONS_00038694	23.1957	0	26.5012	37.3869	23.0888	0	7.75392	0	0	17.9408	0	17.0028	4.93037	0	0	5.11841	0	0
XLOC_004999|PGSC0003DMT400014616,PGSC0003DMT400014617	PGSC0003DMB000000026:2368459-2369609	TCONS_00002897	0	0	0	0	0	0	43.1082	60.5268	25.9111	32.1773	67.6088	44.2396	25.3552	37.911	58.8107	23.0334	20.6045	93.3958
XLOC_005000|PGSC0003DMT400014613,PGSC0003DMT400014614	PGSC0003DMB000000026:2373144-2377493	TCONS_00058459	14.3074	0	37.4001	39.1003	14.6845	0	0	0	0	0	0	0	0	0	0	0	0	0
XLOC_005001|-	PGSC0003DMB000000026:2383010-2404475	TCONS_00044651	18.773	7.58208	30.613	44.2216	18.6839	0	0	0	0	9.12664	0	0	0	0	0	0	0	0
XLOC_005002|PGSC0003DMT400014602,PGSC0003DMT400014603,PGSC0003DMT400014605,PGSC0003DMT400014606,PGSC0003DMT400014607,PGSC0003DMT400014608,PGSC0003DMT400014609	PGSC0003DMB000000026:2412540-2417509	TCONS_00055317	0	0	0	0	0	0	36.7943	0	29.3613	39.6166	65.5978	31.7281	23.1197	29.5442	44.5902	19.2634	19.286	33.8326
XLOC_005004|PGSC0003DMT400014589,PGSC0003DMT400014592,PGSC0003DMT400014593	PGSC0003DMB000000026:2461794-2465109	TCONS_00032185	0	278.691	0	0	0	0	396.971	937.668	210.181	185.839	1033.52	1064.66	848.268	153.346	129.519	732.125	55.6879	390.063
XLOC_005006|-	PGSC0003DMB000000026:2473732-2485845	TCONS_00065025	8.26556	0	0	0	8.81542	0	8.90326	0	0	19.8102	0	0	21.8114	23.5365	17.9509	7.14052	0	0
XLOC_005007|PGSC0003DMT400014582	PGSC0003DMB000000026:2488140-2502471	TCONS_00058016	0	0	0	0	0	0	0	0	0	0	0	0	0	0	0	0	0	0
XLOC_005011|PGSC0003DMT400014568,PGSC0003DMT400014569,PGSC0003DMT400014570	PGSC0003DMB000000026:2577550-2586246	TCONS_00025705	44.1677	13.9132	55.3162	67.0255	43.5101	0	0	0	0	5.75902	0	14.8232	8.55131	0	0	13.7253	0	0
XLOC_005013|PGSC0003DMT400014566	PGSC0003DMB000000026:2621124-2621896	TCONS_00055753	0	0	25.1506	0	0	0	7.06294	0	0	7.77226	0	0	3.45399	0	0	0	0	0
XLOC_005016|PGSC0003DMT400014556,PGSC0003DMT400014559,PGSC0003DMT400014560,PGSC0003DMT400014561	PGSC0003DMB000000026:2669441-2678626	TCONS_00050754	6.77357	0	0	0	7.90577	0	0	0	0	0	0	0	0	0	0	0	0	0
XLOC_005021|PGSC0003DMT400014546,PGSC0003DMT400014547	PGSC0003DMB000000026:2804790-2809825	TCONS_00055904	6.14751	0	42.5655	0	7.62234	0	0.581228	0	0	5.50281	0	0	92.6343	0	31.2041	8.79496	0	0
XLOC_005024|PGSC0003DMT400014536,PGSC0003DMT400014537,PGSC0003DMT400014538,PGSC0003DMT400014539,PGSC0003DMT400014540	PGSC0003DMB000000026:2833773-2839812	TCONS_00065539	0	0	0	0	0	0	6.71921	0	0	7.67896	0	18.0218	1.65392	0	0	8.44444	0	0
XLOC_005025|PGSC0003DMT400014295,PGSC0003DMT400014535	PGSC0003DMB000000026:2842190-2845045	TCONS_00043195	37.0034	71.0116	18.2359	23.241	36.9177	0	0	0	0	5.68701	0	0	0	0	20.9684	0	0	0
XLOC_005027|PGSC0003DMT400014526,PGSC0003DMT400014529	PGSC0003DMB000000026:2856694-2859965	TCONS_00035697	26.7419	0	0	28.37	26.6367	0	53.1794	38.9708	23.9673	35.5676	33.4151	32.3902	21.6289	0	21.099	27.1616	0	19.1985
XLOC_005029|-	PGSC0003DMB000000026:2866904-2875984	TCONS_00062666	50.3458	6.60803	18.7168	130.786	49.1182	0	40.4279	59.4252	14.4808	45.2396	0	21.8416	40.5066	24.1429	30.2761	52.6853	0	14.4995
XLOC_005030|PGSC0003DMT400014519	PGSC0003DMB000000026:2876563-2879487	TCONS_00014155	11.8479	0	0	0	12.1789	0	21.0032	0	0	8.77027	0	0	3.56481	0	0	0	0	0
XLOC_005031|PGSC0003DMT400014518	PGSC0003DMB000000026:2883710-2884318	TCONS_00053701	8.0501	38.9018	29.7783	0	8.57533	0	0	0	0	0	0	0	0	0	0	0	0	0
XLOC_005032|PGSC0003DMT400014516,PGSC0003DMT400014517	PGSC0003DMB000000026:2889977-2892187	TCONS_00069929	0	0	0	0	0	0	12.4063	0	0	11.5874	0	0	32.2475	20.9702	32.1063	14.2337	33.4492	0
XLOC_005033|PGSC0003DMT400014514,PGSC0003DMT400014515	PGSC0003DMB000000026:2907689-2909038	TCONS_00037110	0	0	0	0	0	0	0	0	0	2.94086	0	0	0	0	0	0	0	0
XLOC_005038|PGSC0003DMT400051046,PGSC0003DMT400051047,PGSC0003DMT400051048	PGSC0003DMB000000026:44766-47867	TCONS_00037321	66.21	13.1105	57.8533	38.3277	64.0549	0	41.4275	0	55.7573	20.707	31.0946	42.0497	20.1777	28.6032	9.20333	20.9996	0	52.1072
XLOC_005039|PGSC0003DMT400051049	PGSC0003DMB000000026:81977-84708	TCONS_00012214	0	0	0	0	0	0	3.88864	0	0	4.67168	0	0	1.83948	0	0	0	0	0
XLOC_005041|PGSC0003DMT400051062	PGSC0003DMB000000026:107132-111671	TCONS_00037116	0	0	0	0	0	0	0	0	0	2.83468	0	0	0	0	0	0	0	0
XLOC_005043|PGSC0003DMT400051067,PGSC0003DMT400051070	PGSC0003DMB000000026:130438-138034	TCONS_00028390	0	0	0	22.2063	0	0	897.907	481.765	529.396	513.62	195.308	528.186	280.037	32.2961	116.24	91.2024	9.60075	97.3694
XLOC_005044|PGSC0003DMT400051072	PGSC0003DMB000000026:145484-176598	TCONS_00067963	20.9064	28.758	35.8253	0	20.8472	0	0	0	0	5.2374	0	0	0.744971	0	0	0	0	0
XLOC_005045|PGSC0003DMT400051073	PGSC0003DMB000000026:145484-176598	TCONS_00047077	0	0	0	0	0	0	9.90424	0	0	10.1623	36.1158	18.1406	15.0223	33.2222	0	6.50276	30.3341	11.1162
XLOC_005046|PGSC0003DMT400051074	PGSC0003DMB000000026:145484-176598	TCONS_00016843	0	0	0	0	0	0	13.4602	0	0	10.7483	0	0	11.0091	35.4712	28.4061	4.71339	0	0
XLOC_005047|PGSC0003DMT400036797,PGSC0003DMT400036798,PGSC0003DMT400036803	PGSC0003DMB000000026:199739-214775	TCONS_00028471	62.6155	16.5756	54.468	102.56	60.288	0	9.50023	0	0	13.3408	0	0	9.30702	0	0	4.68122	0	0
XLOC_005049|PGSC0003DMT400036807	PGSC0003DMB000000026:231458-235703	TCONS_00070717	79.1159	63.8097	60.2417	71.2825	76.4011	10.3325	5.91905	0	0	7.59339	0	0	5.46116	0	0	0	0	0
XLOC_005051|PGSC0003DMT400036810	PGSC0003DMB000000026:259940-266010	TCONS_00050630	0	0	0	0	0	0	30.6642	45.8264	22.6428	37.0961	55.6296	71.3694	24.9774	38.1343	103.223	43.6065	24.3282	132.143
XLOC_005052|PGSC0003DMT400036813,PGSC0003DMT400036814	PGSC0003DMB000000026:287002-292909	TCONS_00070991	71.6926	77.4997	27.4705	107.43	68.6207	114.937	27.281	0	0	10.2752	0	132.293	0	168.728	289.546	0	0	292.74
XLOC_005053|PGSC0003DMT400036815,PGSC0003DMT400036816	PGSC0003DMB000000026:294064-302520	TCONS_00031737	8.83372	22.3848	0	0	9.27	0	7.87504	0	8.61408	6.36243	0	30.3485	12.1093	0	230.734	19.2073	23.2449	269.117
XLOC_005054|PGSC0003DMT400036818,PGSC0003DMT400036819,PGSC0003DMT400036820,PGSC0003DMT400036821,PGSC0003DMT400036822,PGSC0003DMT400036823,PGSC0003DMT400036824	PGSC0003DMB000000026:322042-329101	TCONS_00035914	0	0	0	0	0	0	3.48521	0	0	5.92484	0	17.9361	9.349	0	0	0	0	0
XLOC_005055|PGSC0003DMT400036825,PGSC0003DMT400036826,PGSC0003DMT400036827	PGSC0003DMB000000026:346227-352204	TCONS_00054665	15.4709	0	37.0191	0	15.4983	0	0	0	0	0	0	0	0	0	0	0	0	0
XLOC_005059|PGSC0003DMT400036835	PGSC0003DMB000000026:434339-438760	TCONS_00044734	14.7151	0	0	0	14.9764	0	7.24546	0	0	4.41517	0	0	0	0	0	0	0	0
XLOC_005061|PGSC0003DMT400036836	PGSC0003DMB000000026:452360-454527	TCONS_00061348	0	0	0	0	0	0	0	0	0	2.90266	0	0	0.76285	0	0	0	0	0
XLOC_005064|-	PGSC0003DMB000000026:513204-526935	TCONS_00034665	195.299	74.3458	48.9919	84.5897	184.258	73.6772	9.43049	0	0	3.86197	0	8.38023	2.13972	0	0	0	0	0
XLOC_005065|PGSC0003DMT400036842,PGSC0003DMT400036843	PGSC0003DMB000000026:554396-555097	TCONS_00066212	0	0	0	0	0	0	13.6102	0	8.35906	17.5469	29.1067	32.0266	23.7306	0	26.7092	29.5126	0	45.7212
XLOC_005066|PGSC0003DMT400036844,PGSC0003DMT400036845	PGSC0003DMB000000026:555546-559780	TCONS_00008979	22.8173	19.2229	13.4466	14.5536	22.6437	0	0	0	28.1924	0	0	17.0091	0	0	0	0	0	0
XLOC_005067|PGSC0003DMT400036847	PGSC0003DMB000000026:560767-565641	TCONS_00062744	37.1249	27.4753	75.7139	42.8462	36.9868	0	21.5644	0	0	15.1115	0	26.5459	27.1591	19.6371	18.9683	18.0716	18.6429	20.6471
XLOC_005069|PGSC0003DMT400036851,PGSC0003DMT400036852	PGSC0003DMB000000026:652851-654284	TCONS_00008413	280.993	485.597	498.839	168.876	253.228	219.107	2.23559	0	18.9598	7.84307	0	9.57319	2.96735	0	9.31092	0	0	0
XLOC_005074|PGSC0003DMT400036855,PGSC0003DMT400036856	PGSC0003DMB000000026:679978-682164	TCONS_00012802	0	0	0	267.767	249.329	248.643	25.1058	0	23.6581	16.5288	32.9675	26.7498	20.0765	15.163	12.9275	14.9622	0	0
XLOC_005075|PGSC0003DMT400036857	PGSC0003DMB000000026:691655-693588	TCONS_00051519	4.19076	0	0	0	6.70109	0	20.5379	0	15.8886	22.4812	0	13.7554	31.6014	37.6068	0	19.9415	30.4261	0
XLOC_005076|PGSC0003DMT400036858,PGSC0003DMT400036859,PGSC0003DMT400036860	PGSC0003DMB000000026:715671-719481	TCONS_00068644	132.683	88.2833	150.442	112.997	124.453	147.623	0	0	0	0	0	107.385	0	0	1880.25	61.9707	0	0
XLOC_005078|PGSC0003DMT400036864,PGSC0003DMT400036865,PGSC0003DMT400036866	PGSC0003DMB000000026:755432-760288	TCONS_00066879	0	0	0	0	0	0	0	0	0	10.8359	39.8778	16.9486	7.28376	0	0	9.1047	0	0
XLOC_005079|PGSC0003DMT400036867,PGSC0003DMT400036868,PGSC0003DMT400036869	PGSC0003DMB000000026:760368-763523	TCONS_00066758	12.6335	0	19.8614	0	12.9698	0	58.1958	0	0	20.5912	389.165	157.882	0	0	0	0	0	0
XLOC_005080|PGSC0003DMT400036870,PGSC0003DMT400036871	PGSC0003DMB000000026:771577-776294	TCONS_00001622	17.6835	0	17.0813	30.9262	17.5549	271.134	13.3411	0	0	14.0532	0	15.5193	20.8191	0	0	24.9346	0	0
XLOC_005083|PGSC0003DMT400036875	PGSC0003DMB000000026:792223-799340	TCONS_00023385	0	0	0	0	0	0	0	0	0	0	0	0	0	0	0	0	0	0
XLOC_005085|PGSC0003DMT400036876	PGSC0003DMB000000026:810186-813320	TCONS_00070853	0	0	0	22.2608	0	0	47.0342	41.929	25.2976	39.8455	43.8493	34.4128	32.2075	86.7671	79.3069	63.7343	46.7196	70.8909
XLOC_005086|PGSC0003DMT400036877,PGSC0003DMT400036878,PGSC0003DMT400036879,PGSC0003DMT400036880,PGSC0003DMT400036881	PGSC0003DMB000000026:821293-830335	TCONS_00066676	52.3941	31.3146	80.7388	39.1468	51.003	0	15.2327	0	0	12.5257	0	13.6472	20.3376	0	15.6458	14.1924	0	0
XLOC_005087|PGSC0003DMT400036884,PGSC0003DMT400036885	PGSC0003DMB000000026:831189-832059	TCONS_00063923	19.1501	0	0	0	19.1157	0	40.1585	102.917	76.6195	74.7676	42.0589	52.521	80.3549	48.2564	54.0361	82.2926	53.6308	70.2558
XLOC_005088|PGSC0003DMT400036886,PGSC0003DMT400036887	PGSC0003DMB000000026:834454-837709	TCONS_00068211	51.6707	38.202	133.075	69.3536	50.575	0	23.2658	0	0	27.4868	0	11.9394	32.6306	16.6121	26.9235	21.7831	0	18.2537
XLOC_005089|PGSC0003DMT400036888,PGSC0003DMT400036889,PGSC0003DMT400036890	PGSC0003DMB000000026:849217-852452	TCONS_00032304	0	0	0	0	0	0	9.37269	0	0	3.3172	0	0	0	0	0	0	0	0
XLOC_005090|PGSC0003DMT400036891,PGSC0003DMT400036892,PGSC0003DMT400036893	PGSC0003DMB000000026:877868-888779	TCONS_00003759	31.4544	21.7044	113.202	79.9407	31.6825	43.9757	0	0	0	3.95366	0	0	2.70809	0	0	0	0	0
XLOC_005093|PGSC0003DMT400036899,PGSC0003DMT400036900	PGSC0003DMB000000026:950166-953054	TCONS_00027688	0	0	0	0	0	0	10.4325	0	0	12.9314	41.0306	0	11.7753	0	0	20.4397	0	0
XLOC_005094|PGSC0003DMT400036907	PGSC0003DMB000000026:954957-975946	TCONS_00071053	122.142	68.714	94.8364	74.2377	115.778	51.3292	12.9722	0	26.9993	12.993	10.5238	24.1566	6.09228	4.69344	0	9.345	0	0
XLOC_005095|PGSC0003DMT400036916,PGSC0003DMT400036917,PGSC0003DMT400036918	PGSC0003DMB000000026:981268-987920	TCONS_00044122	0	0	0	0	0	0	0	0	0	8.18399	0	0	4.28109	27.8539	25.8142	11.5069	0	40.0003
XLOC_005098|PGSC0003DMT400036920	PGSC0003DMB000000026:1000871-1004330	TCONS_00046212	127.469	49.2917	86.3632	80.2244	120.516	0	54.9849	0	0	24.6147	42.7072	69.3214	5.32972	0	0	11.7035	22.8252	0
XLOC_005100|PGSC0003DMT400036922,PGSC0003DMT400036923,PGSC0003DMT400036924,PGSC0003DMT400036925	PGSC0003DMB000000026:1030474-1031578	TCONS_00062322	336.911	596.154	67.9055	921.998	309.832	2677.17	12.7382	0	18.7361	6.75248	0	27.4534	5.78397	0	8.23124	7.9264	0	0
XLOC_005102|PGSC0003DMT400036927,PGSC0003DMT400036928	PGSC0003DMB000000026:1050917-1055160	TCONS_00070286	0	0	5.93236	0	0	0	20.961	19.5951	23.1471	16.4515	0	21.8787	15.7889	0	40.3485	24.7092	0	60.4073
XLOC_005104|PGSC0003DMT400036930	PGSC0003DMB000000026:1073500-1076087	TCONS_00068688	17.4307	25.2698	38.6868	0	17.2881	0	18.2756	0	0	7.91191	0	26.5434	8.6998	0	0	0	0	0
XLOC_005105|PGSC0003DMT400036931,PGSC0003DMT400036932	PGSC0003DMB000000026:1104663-1110653	TCONS_00045718	32.6783	12.3702	28.1367	10.902	32.9242	0	7.63784	0	0	9.03336	0	0	7.1406	0	0	0	0	0
XLOC_005106|PGSC0003DMT400036933,PGSC0003DMT400036934	PGSC0003DMB000000026:1136748-1138959	TCONS_00029616	0	0	0	0	0	0	15.3916	0	0	11.7754	0	13.3913	9.93982	0	10.885	0	0	0
XLOC_005107|-	PGSC0003DMB000000026:1139732-1149896	TCONS_00040733	21.1252	18.3061	26.1397	18.6715	21.0369	0	14.7435	0	0	3.81987	0	0	0.452015	0	0	0	0	0
XLOC_005109|PGSC0003DMT400036941,PGSC0003DMT400036942	PGSC0003DMB000000026:1164281-1166357	TCONS_00062045	0	0	0	0	0	0	0	0	0	0	0	0	0	0	0	0	0	0
XLOC_005110|PGSC0003DMT400036944,PGSC0003DMT400036948	PGSC0003DMB000000026:1168276-1179258	TCONS_00036678	13.5865	0	0	0	13.9151	0	0	0	0	6.46243	0	0	5.21397	0	3.07182	0	0	0
XLOC_005114|PGSC0003DMT400036960,PGSC0003DMT400036961	PGSC0003DMB000000026:1271462-1277806	TCONS_00018603	10.7799	0	15.9996	0	11.1651	0	3.45694	0	0	3.57614	0	0	0	0	0	0	0	0
XLOC_005115|PGSC0003DMT400036962,PGSC0003DMT400036963,PGSC0003DMT400036964,PGSC0003DMT400036965,PGSC0003DMT400036966	PGSC0003DMB000000026:1278657-1285949	TCONS_00060609	0	0	0	0	0	0	8.02205	0	0	4.10665	0	0	2.96418	0	0	0	0	0
XLOC_005117|PGSC0003DMT400036975	PGSC0003DMB000000026:1301474-1303634	TCONS_00002061	18.2229	0	0	0	18.1521	0	0	0	0	0	0	0	0	0	0	0	0	0
XLOC_005118|-	PGSC0003DMB000000026:1304082-1314508	TCONS_00042944	16.2232	10.7034	27.0475	0	16.1201	0	13.5345	0	0	17.4461	0	0	12.4647	0	0	8.33376	0	0
XLOC_005119|PGSC0003DMT400036979,PGSC0003DMT400036981	PGSC0003DMB000000026:1320173-1321624	TCONS_00026170	0	0	0	0	0	0	35.253	41.6345	9.16541	28.4591	34.0593	33.8962	77.1844	21.9309	49.3669	56.9418	18.2104	15.9478
XLOC_005120|PGSC0003DMT400036982	PGSC0003DMB000000026:1328125-1344915	TCONS_00061953	17.9168	12.5463	19.7629	0	17.8638	0	21.8769	0	18.904	16.7406	24.3119	34.224	13.7396	0	8.55396	13.9963	0	17.6803
XLOC_005121|PGSC0003DMT400036993	PGSC0003DMB000000026:1349161-1350126	TCONS_00005690	69.9865	33.5991	111.107	85.6721	66.9037	110.153	246.516	213.129	140.88	189.852	202.273	186.613	269.383	252.359	165.574	453.284	198.446	452.753
XLOC_005122|-	PGSC0003DMB000000026:1393613-1412712	TCONS_00050667	3.89735	0	0	0	6.57443	0	0	0	0	9.42573	0	0	9.81846	0	0	15.2686	0	0
XLOC_005126|PGSC0003DMT400014493,PGSC0003DMT400014495,PGSC0003DMT400014496,PGSC0003DMT400014497,PGSC0003DMT400014498,PGSC0003DMT400014499	PGSC0003DMB000000026:1464413-1474963	TCONS_00050431	48.8357	19.9771	153.121	58.6858	47.5601	0	33.4879	0	20.013	21.6157	0	25.1392	7.24312	0	5.12371	14.4645	0	16.5226
XLOC_005127|PGSC0003DMT400014487,PGSC0003DMT400014488,PGSC0003DMT400014489,PGSC0003DMT400014490,PGSC0003DMT400014491,PGSC0003DMT400014492	PGSC0003DMB000000026:1478504-1487331	TCONS_00059035	12.2215	0	17.6056	38.4641	12.5195	0	9.33618	0	3.95634	9.40876	50.9474	0	18.6994	8.00043	56.4484	4.10948	0	18.5704
XLOC_005128|PGSC0003DMT400014485,PGSC0003DMT400014486	PGSC0003DMB000000026:1503525-1504659	TCONS_00064232	0	0	0	0	0	0	38.6467	135.788	23.844	62.6954	47.4455	53.0431	39.0327	100.063	602.894	66.7131	61.1741	312.376
XLOC_005130|PGSC0003DMT400014478,PGSC0003DMT400014479,PGSC0003DMT400014480,PGSC0003DMT400014481	PGSC0003DMB000000026:1566546-1571698	TCONS_00007305	12.3546	0	0	14.8042	12.6903	0	31.822	0	0	36.2587	0	19.1736	32.6713	29.8887	25.6452	21.5498	31.5757	0
XLOC_005131|PGSC0003DMT400014472,PGSC0003DMT400014473,PGSC0003DMT400014474,PGSC0003DMT400014476	PGSC0003DMB000000026:1572770-1588535	TCONS_00047837	0	0	0	0	0	0	20.5494	0	0	23.4074	0	21.5132	33.9278	0	0	10.724	0	11.2217
XLOC_005136|PGSC0003DMT400014451,PGSC0003DMT400014460,PGSC0003DMT400014461	PGSC0003DMB000000026:1701662-1713656	TCONS_00061654	0	0	0	0	0	0	9.49656	0	0	7.41075	0	0	3.18588	0	0	0	0	0
XLOC_005137|PGSC0003DMT400014446,PGSC0003DMT400014448,PGSC0003DMT400014449	PGSC0003DMB000000026:1723899-1729792	TCONS_00007544	0	0	0	0	0	0	7.73513	0	21.0803	29.0169	31.3493	0	27.0541	7.20942	0	8.3749	41.8895	0
XLOC_005138|PGSC0003DMT400014443,PGSC0003DMT400014444	PGSC0003DMB000000026:1730240-1733876	TCONS_00025432	0	0	0	0	0	0	8.28876	0	0	7.24992	0	0	6.20788	0	0	2.62986	0	0
XLOC_005140|PGSC0003DMT400014441	PGSC0003DMB000000026:1787154-1789214	TCONS_00012093	65.228	59.2231	50.2792	151.938	62.7682	158.805	15.4133	0	20.0398	11.0478	0	26.0281	7.28084	0	0	7.8636	0	23.2345
XLOC_005144|PGSC0003DMT400014431	PGSC0003DMB000000026:1827827-1830975	TCONS_00001028	76.3317	28.7807	71.5719	99.4107	74.1503	66.6474	5.89833	0	0	14.6635	37.8138	18.0532	21.3077	0	18.7187	26.557	20.5482	22.5306
XLOC_005145|PGSC0003DMT400014425,PGSC0003DMT400014429,PGSC0003DMT400014430	PGSC0003DMB000000026:1837793-1848097	TCONS_00036208	12.9018	0	0	33.4014	13.1875	0	10.2719	11.9055	0	11.1047	0	0	8.55741	0	0	10.5598	0	0
XLOC_005146|PGSC0003DMT400014424	PGSC0003DMB000000026:1863285-1867020	TCONS_00061665	190.178	159.955	148.46	175.479	175.205	145.385	0	0	0	2.52564	0	0	0	0	0	0	0	0
XLOC_005147|PGSC0003DMT400014420,PGSC0003DMT400014421,PGSC0003DMT400014422	PGSC0003DMB000000026:1868464-1875761	TCONS_00015100	28.2372	19.374	40.1199	31.1476	28.1433	0	6.56993	0	0	6.12095	0	0	4.33862	0	0	0	0	0
XLOC_005148|PGSC0003DMT400014419	PGSC0003DMB000000026:1877307-1879379	TCONS_00065446	149.992	68.017	101.527	47.4177	142.144	94.1288	0	0	0	0	0	0	0	0	0	0	0	0
XLOC_005150|PGSC0003DMT400014414,PGSC0003DMT400014415	PGSC0003DMB000000026:1911652-1914634	TCONS_00045553	31.9747	21.4906	17.8603	17.1441	32.126	66.0198	9.30319	0	0	13.7176	0	5.21363	18.0282	0	39.9855	22.09	36.1035	39.9768
XLOC_005151|PGSC0003DMT400014412	PGSC0003DMB000000026:1918315-1924567	TCONS_00030650	27.3174	14.9942	20.9878	42.6296	27.3294	0	0	0	0	17.3676	0	0	12.7718	0	0	20.898	0	0
XLOC_005152|PGSC0003DMT400014409	PGSC0003DMB000000026:1925986-1927513	TCONS_00020494	0	0	0	0	0	0	0	0	0	0	0	0	0	0	0	0	0	0
XLOC_005161|PGSC0003DMT400014395	PGSC0003DMB000000026:2068627-2071829	TCONS_00071065	0	0	0	0	0	0	0	0	0	0	0	0	0	0	0	0	45.5718	0
XLOC_005162|PGSC0003DMT400014393	PGSC0003DMB000000026:2072780-2081323	TCONS_00018521	16.0088	0	0	0	15.9664	0	16.8171	0	0	12.9608	0	9.23327	5.81634	0	0	9.73713	0	0
XLOC_005163|PGSC0003DMT400014391	PGSC0003DMB000000026:2111674-2113094	TCONS_00070988	0	0	0	0	0	0	17.5087	0	24.1573	7.77651	0	19.4329	8.63632	0	0	0	0	0
XLOC_005165|PGSC0003DMT400014386,PGSC0003DMT400014387,PGSC0003DMT400014388,PGSC0003DMT400014389	PGSC0003DMB000000026:2123033-2130303	TCONS_00001048	22.9558	23.4206	31.1222	0	22.8936	0	0	0	0	0	0	0	0	0	0	0	0	0
XLOC_005166|PGSC0003DMT400014384	PGSC0003DMB000000026:2144133-2167568	TCONS_00017691	477.641	166.324	284.105	275.865	439.962	286.357	0	0	0	0	0	0	0	0	0	0	0	0
XLOC_005167|PGSC0003DMT400014382,PGSC0003DMT400014383	PGSC0003DMB000000026:2144133-2167568	TCONS_00059365	12.262	33.2039	0	11.9969	12.587	0	30.9114	0	15.4473	31.5696	0	32.619	34.7135	31.6974	0	32.8129	27.6263	45.3703
XLOC_005168|-	PGSC0003DMB000000026:2144133-2167568	TCONS_00013585	0	0	0	0	0	0	0	0	0	0	0	0	0	0	0	0	0	0
XLOC_005169|PGSC0003DMT400014374,PGSC0003DMT400014375,PGSC0003DMT400014376,PGSC0003DMT400014380,PGSC0003DMT400014381	PGSC0003DMB000000026:2144133-2167568	TCONS_00034929	15.2363	0	21.9737	26.9396	15.2992	0	0	0	0	11.1166	0	0	0	0	0	0	0	0
XLOC_005171|PGSC0003DMT400014372	PGSC0003DMB000000026:2200563-2202108	TCONS_00070039	0	0	0	0	0	0	106.306	0	0	24.5331	0	0	28.9683	0	0	43.8243	0	0
XLOC_005174|PGSC0003DMT400014369	PGSC0003DMB000000026:2221289-2224636	TCONS_00069236	21.6014	0	0	26.2609	21.6013	0	0	0	0	3.23797	0	0	0	0	0	0	0	0
XLOC_005175|PGSC0003DMT400014367	PGSC0003DMB000000026:2250561-2254367	TCONS_00050126	47.2751	21.928	31.6531	43.8091	46.3551	70.1848	18.2425	0	23.8569	20.3649	0	0	16.647	0	0	11.6402	21.7515	0
XLOC_005182|PGSC0003DMT400014615	PGSC0003DMB000000026:2368459-2369609	TCONS_00049068	8.59411	0	0	0	9.07412	0	130.181	59.0095	63.7098	71.9036	0	14.3308	75.4891	139.025	175.47	37.4663	75.9604	183.104
XLOC_005183|PGSC0003DMT400014354	PGSC0003DMB000000026:2408952-2411198	TCONS_00047692	0	18.7615	26.9298	0	0	0	0	0	0	3.24126	0	20.2857	0	0	1.98577	0	0	0
XLOC_005184|PGSC0003DMT400014352	PGSC0003DMB000000026:2423317-2425192	TCONS_00068845	9.29744	0	10.0884	21.4642	9.73717	0	0	0	0	0	0	0	5.88185	32.5108	0	17.8117	0	0
XLOC_005185|PGSC0003DMT400014351	PGSC0003DMB000000026:2430625-2435655	TCONS_00057462	49.5723	7.06748	32.4598	27.9034	48.3899	0	0	0	0	0	0	0	13.1071	0	0	10.582	0	0
XLOC_005189|PGSC0003DMT400014349,PGSC0003DMT400014350	PGSC0003DMB000000026:2488140-2502471	TCONS_00055373	0	0	0	0	0	0	16.6514	0	0	17.4942	0	17.0261	9.03153	28.442	92.5233	12.0966	0	39.7354
XLOC_005190|PGSC0003DMT400014344,PGSC0003DMT400014345,PGSC0003DMT400014346,PGSC0003DMT400014347,PGSC0003DMT400014348	PGSC0003DMB000000026:2505390-2511573	TCONS_00054121	0	0	0	0	0	0	9.19765	0	0	5.50096	0	14.9712	2.20363	0	0	7.48186	0	0
XLOC_005191|PGSC0003DMT400014343	PGSC0003DMB000000026:2512399-2526081	TCONS_00054874	9.10531	0	0	0	9.55519	0	5.18273	0	0	23.4844	49.435	42.7852	0	0	0	0	0	0
XLOC_005193|PGSC0003DMT400014328	PGSC0003DMB000000026:2555856-2571198	TCONS_00043851	15.0763	0	0	0	15.1794	0	0	0	0	19.634	0	0	0	0	0	0	0	0
XLOC_005198|-	PGSC0003DMB000000026:2637521-2643537	TCONS_00007765	0	0	0	0	0	0	5.0981	0	0	10.4519	0	0	11.1731	0	0	5.35149	0	0
XLOC_005199|PGSC0003DMT400014311,PGSC0003DMT400014312,PGSC0003DMT400014313	PGSC0003DMB000000026:2645650-2652757	TCONS_00040207	19.8977	0	18.8513	33.3864	19.8528	0	70.0203	108.887	67.5672	64.4409	77.1938	56.698	72.743	70.7789	67.6806	67.1994	41.1256	72.0706
XLOC_005202|PGSC0003DMT400014777	PGSC0003DMB000000026:2712723-2714720	TCONS_00013538	10.3852	0	24.757	0	10.8234	0	6.8913	0	0	4.2366	0	15.4422	4.21709	0	0	0	0	18.0679
XLOC_005205|PGSC0003DMT400014304	PGSC0003DMB000000026:2735804-2739579	TCONS_00002707	25.6559	0	26.0885	30.2247	25.7071	0	14.6824	26.2934	0	29.1589	0	17.4365	24.6565	28.7252	77.1209	34.2106	27.9971	30.8671
XLOC_005206|PGSC0003DMT400014303	PGSC0003DMB000000026:2746623-2749831	TCONS_00044242	20.6926	21.1638	36.2888	20.4649	20.6556	0	6.17701	0	20.0351	4.51505	0	24.4581	0	0	0	0	0	0
XLOC_005207|PGSC0003DMT400014300,PGSC0003DMT400014301,PGSC0003DMT400014302	PGSC0003DMB000000026:2764008-2775631	TCONS_00069359	17.371	40.9514	56.3311	31.9325	17.2285	0	34.7033	59.9496	20.5711	80.1097	52.3698	20.6788	33.1935	0	38.2187	14.4411	0	12.5958
XLOC_005208|PGSC0003DMT400014299	PGSC0003DMB000000026:2776396-2781138	TCONS_00020952	98.0942	136.352	70.9617	0	93.3056	0	1.68365	0	0	6.16711	0	0	8.96719	0	0	0	0	0
XLOC_005210|PGSC0003DMT400014547	PGSC0003DMB000000026:2804790-2809825	TCONS_00000268	0	0	43.2286	0	0	0	0	0	0	0	0	0	0	0	0	0	0	0
XLOC_005213|PGSC0003DMT400014291	PGSC0003DMB000000026:2880848-2881385	TCONS_00000683	20.0967	97.1158	0	12.904	20.0773	0	656.84	579.172	399.589	758.319	764.868	704.946	414.87	259.785	564.22	543.888	215.413	704.957
XLOC_005216|-	PGSC0003DMB000000026:1772130-1772820	TCONS_00000692	199.065	107.65	174.695	162.613	186.369	63.7766	112.879	74.6144	318.646	89.9949	149.396	338.876	78.8512	33.2469	33.281	104.35	27.9036	114.404
XLOC_005217|-	PGSC0003DMB000000026:1858364-1859283	TCONS_00000866	4.4515	0	0	0	6.79796	0	61.6851	90.9802	40.0324	60.5456	53.8478	65.7819	52.1202	70.6229	235.669	53.0401	24.8421	187.817
XLOC_005218|-	PGSC0003DMB000000026:2356034-2357152	TCONS_00001356	0	0	0	0	0	0	41.9892	157.022	12.1118	112.71	27.0184	26.9935	148.606	490.03	453.039	131.305	277.568	53.9346
XLOC_005219|-	PGSC0003DMB000000026:2360903-2361712	TCONS_00001672	0	0	0	8.49824	0	0	0	0	0	1.2151	0	0	0	0	0	0	0	0
XLOC_005226|-	PGSC0003DMB000000027:215921-230971	TCONS_00001697	29.3785	0	12.509	25.8457	29.1198	0	31.6713	0	45.5789	12.1415	0	13.7494	6.77982	0	5.34988	0	0	0
XLOC_005228|PGSC0003DMT400026609,PGSC0003DMT400026610	PGSC0003DMB000000027:309957-318097	TCONS_00001783	19.2185	30.5836	26.0073	0	19.2137	0	15.7461	0	17.8531	5.77048	0	0	3.15851	0	0	0	0	0
XLOC_005238|PGSC0003DMT400026594	PGSC0003DMB000000027:689514-704392	TCONS_00001860	0	0	0	0	0	0	19.416	0	17.7909	12.1706	0	20.6418	10.12	0	0	9.22799	0	17.6863
XLOC_005249|PGSC0003DMT400003152	PGSC0003DMB000000027:998369-1003561	TCONS_00001879	14.4454	21.4789	24.6623	0	14.7878	0	21.1967	52.5991	0	29.5083	0	0	28.1806	45.8298	50.0505	24.334	46.4856	19.856
XLOC_005250|PGSC0003DMT400003146,PGSC0003DMT400003147,PGSC0003DMT400003150,PGSC0003DMT400003151	PGSC0003DMB000000027:1005901-1018788	TCONS_00002028	0	0	0	0	0	0	31.3322	57.3907	17.9278	37.0688	28.6594	31.2296	20.1402	18.3643	61.6901	31.9455	12.2252	83.3275
XLOC_005262|PGSC0003DMT400045045,PGSC0003DMT400045046,PGSC0003DMT400045047,PGSC0003DMT400045048,PGSC0003DMT400045049,PGSC0003DMT400045050	PGSC0003DMB000000027:1362102-1368854	TCONS_00002049	0	0	0	0	0	0	0	0	0	0	0	0	0	0	0	0	0	0
XLOC_005276|PGSC0003DMT400045008	PGSC0003DMB000000027:1894615-1904176	TCONS_00002781	8.67799	18.6382	22.1139	0	9.12596	0	0	0	0	4.12399	0	0	0	0	0	0	0	0
XLOC_005277|PGSC0003DMT400045006	PGSC0003DMB000000027:1929501-1932083	TCONS_00003766	10.1036	0	0	0	10.5254	0	10.7275	0	0	10.394	0	14.4487	8.19736	0	24.1574	0	0	0
XLOC_005278|PGSC0003DMT400045004	PGSC0003DMB000000027:1960121-1962920	TCONS_00004192	25.4376	0	32.9798	0	25.5103	0	18.627	13.1304	42.3952	49.969	70.9285	31.9726	291.249	76.1198	307.902	367.738	164.279	11.3199
XLOC_005280|PGSC0003DMT400031252,PGSC0003DMT400031253	PGSC0003DMB000000027:2024781-2027588	TCONS_00004876	10.6966	172.302	23.7761	0	11.0847	0	0	0	0	0	0	0	9.60498	0	0	0	0	0
XLOC_005282|-	PGSC0003DMB000000027:2109850-2114242	TCONS_00005355	26.0777	0	0	88.0539	25.9832	0	10.9687	0	0	16.8756	9.18851	22.3664	6.84183	12.6785	0	16.3913	0	0
XLOC_005284|PGSC0003DMT400027921,PGSC0003DMT400027922,PGSC0003DMT400027923,PGSC0003DMT400027924	PGSC0003DMB000000027:2253881-2260922	TCONS_00005686	7.61883	0	0	0	8.31706	0	0	0	0	0	0	0	35.1742	0	0	25.2065	0	0
XLOC_005285|PGSC0003DMT400027918,PGSC0003DMT400027919,PGSC0003DMT400027920	PGSC0003DMB000000027:2265234-2271691	TCONS_00005928	0	0	0	0	0	0	0	0	0	0	0	0	0.378384	0	0	0	0	0
XLOC_005286|-	PGSC0003DMB000000027:2284573-2295260	TCONS_00005935	7.9513	17.5951	0	0	8.46579	0	19.6987	0	0	12.3361	0	23.1451	10.5611	0	0	14.0551	0	0
XLOC_005287|PGSC0003DMT400027911	PGSC0003DMB000000027:2321834-2340728	TCONS_00006080	6.02578	0	0	0	7.57582	0	6.10598	0	0	4.83997	0	0	0	0	0	0	0	0
XLOC_005289|PGSC0003DMT400027905	PGSC0003DMB000000027:2364190-2370195	TCONS_00006184	10.85	0	0	0	11.2481	0	52.4971	88.968	8.67566	84.7382	6.63759	15.5202	46.5033	102.739	67.9104	30.428	43.0851	39.1765
XLOC_005290|PGSC0003DMT400027902,PGSC0003DMT400027903,PGSC0003DMT400027904	PGSC0003DMB000000027:2387472-2394887	TCONS_00006385	11.7473	0	0	13.5553	12.0327	0	9.1595	0	0	5.05455	0	11.6651	3.15404	0	0	0	0	9.75654
XLOC_005291|PGSC0003DMT400027898,PGSC0003DMT400027900,PGSC0003DMT400027901	PGSC0003DMB000000027:2418287-2421778	TCONS_00006588	14.132	21.5392	40.0099	0	14.5052	0	27.8078	48.9224	29.6175	32.2322	38.5397	22.3362	35.7252	40.5163	0	28.3202	5.88543	17.1344
XLOC_005293|PGSC0003DMT400027956	PGSC0003DMB000000027:2556744-2566583	TCONS_00006594	0	0	0	0	0	0	55.8162	119.379	143.308	118.249	44.0935	134.164	47.6018	60.841	21.7512	61.9209	23.5675	71.2514
XLOC_005298|PGSC0003DMT400046278	PGSC0003DMB000000027:2727753-2731140	TCONS_00006690	28.0274	10.1433	18.6346	32.4817	27.9344	50.1967	42.4975	0	50.7132	44.7363	18.8544	52.6941	3.19791	0	9.92089	3.57291	0	12.0364
XLOC_005299|PGSC0003DMT400043704	PGSC0003DMB000000027:2742579-2744201	TCONS_00006819	32.3629	28.3275	93.2408	79.5679	32.6649	87.1185	37.7506	0	23.6066	23.9854	40.269	41.8897	26.3341	31.3435	18.3366	17.281	21.5231	50.4257
XLOC_005305|PGSC0003DMT400043694,PGSC0003DMT400043695	PGSC0003DMB000000027:2858231-2871395	TCONS_00007984	67.8416	96.4204	25.5394	87.1263	65.4424	0	0	0	0	4.56896	0	0	0	0	0	0	0	0
XLOC_005306|PGSC0003DMT400043689	PGSC0003DMB000000027:2880793-2897090	TCONS_00008085	13.4558	19.1694	20.3394	27.4756	13.7588	0	75.9186	44.9752	34.9656	48.1178	39.85	56.1716	71.5859	96.1951	85.7633	55.5671	40.9145	105.835
XLOC_005308|PGSC0003DMT400026591	PGSC0003DMB000000027:153654-161371	TCONS_00008625	41.287	35.2655	0	44.8275	41.0753	0	62.8755	65.311	72.9952	131.52	60.3078	86.4486	59.9958	116.499	121.379	107.654	99.9248	104.671
XLOC_005310|PGSC0003DMT400026585	PGSC0003DMB000000027:170953-172530	TCONS_00010101	0	0	0	0	0	0	4.8983	0	0	14.369	0	0	32.801	0	20.7781	21.1033	0	0
XLOC_005315|PGSC0003DMT400026580,PGSC0003DMT400026581	PGSC0003DMB000000027:281421-289463	TCONS_00010278	3.28689	0	17.8326	0	6.21813	0	5.23326	0	0	9.74168	0	0	17.8951	0	0	11.3921	0	0
XLOC_005316|PGSC0003DMT400026577,PGSC0003DMT400026579	PGSC0003DMB000000027:325342-334184	TCONS_00010347	6.39843	0	0	20.5647	7.72328	0	0	0	0	0	0	0	0.636894	0	0	0	0	0
XLOC_005323|PGSC0003DMT400026570,PGSC0003DMT400026571	PGSC0003DMB000000027:581361-590778	TCONS_00010777	0	0	0	0	0	0	0	0	0	10.0758	0	0	0	0	0	0	0	0
XLOC_005324|PGSC0003DMT400026567,PGSC0003DMT400026568,PGSC0003DMT400026569	PGSC0003DMB000000027:659566-665274	TCONS_00010801	28.1593	44.822	11.4089	0	28.0786	0	7.77715	0	0	12.6487	0	15.589	11.6093	0	22.5423	15.3901	0	16.1119
XLOC_005326|PGSC0003DMT400026563,PGSC0003DMT400026564,PGSC0003DMT400026565	PGSC0003DMB000000027:707058-709634	TCONS_00010826	0	0	0	0	0	0	96.4747	83.3825	50.0882	125.392	69.8326	71.7712	166.006	112.416	55.1172	107.472	26.1273	78.5725
XLOC_005327|PGSC0003DMT400026625	PGSC0003DMB000000027:783753-784282	TCONS_00011030	42.4004	0	0	0	41.8862	0	19.8594	0	0	13.7012	28.001	16.1394	9.71147	0	0	12.7909	0	0
XLOC_005339|PGSC0003DMT400044985,PGSC0003DMT400044986,PGSC0003DMT400044987,PGSC0003DMT400044988,PGSC0003DMT400044989	PGSC0003DMB000000027:1371734-1384584	TCONS_00011899	9.45333	0	43.6414	0	9.88255	0	291.697	463.437	209.487	398.189	292.066	135.417	260.748	157.361	210.762	120.7	111.504	77.9098
XLOC_005347|-	PGSC0003DMB000000027:1565937-1570003	TCONS_00012067	24.5819	0	0	55.7671	24.553	43.7904	0	0	0	2.88992	0	0	0	0	0	0	0	0
XLOC_005351|PGSC0003DMT400044952	PGSC0003DMB000000027:1691383-1695822	TCONS_00012110	0	0	0	0	0	0	0	0	0	5.71474	0	0	4.76165	19.4169	0	0	0	0
XLOC_005352|PGSC0003DMT400044949,PGSC0003DMT400044950	PGSC0003DMB000000027:1706101-1721465	TCONS_00012230	0	0	0	0	0	0	12.3633	0	0	12.0416	0	15.5688	18.8915	13.2812	0	17.9853	0	13.6897
XLOC_005353|PGSC0003DMT400044945	PGSC0003DMB000000027:1726560-1738896	TCONS_00013242	3.56654	0	0	0	6.41916	0	0	0	0	0	0	0	0	0	0	0	0	0
XLOC_005354|PGSC0003DMT400044944	PGSC0003DMB000000027:1726560-1738896	TCONS_00013663	3041.64	2722.12	1496.9	1887.69	2565.85	1899.61	15.3972	20.394	25.6071	17.773	0	15.4494	10.8964	0	0	11.854	0	17.5844
XLOC_005358|PGSC0003DMT400044934	PGSC0003DMB000000027:1905082-1906375	TCONS_00014099	0	0	0	0	0	0	5.41105	0	0	5.39877	0	31.6045	8.98923	0	0	0	0	0
XLOC_005362|PGSC0003DMT400031265	PGSC0003DMB000000027:2001567-2002282	TCONS_00014533	23.8632	0	0	0	23.8247	0	0	0	0	0	0	0	0	0	0	0	0	0
XLOC_005363|PGSC0003DMT400031260,PGSC0003DMT400031262,PGSC0003DMT400031264	PGSC0003DMB000000027:2127885-2131956	TCONS_00014833	17.6962	0	15.4637	0	17.5672	0	57.2376	0	49.3974	37.3004	55.0956	63.3308	21.945	0	21.7428	10.4301	0	16.487
XLOC_005367|PGSC0003DMT400027895,PGSC0003DMT400027896,PGSC0003DMT400027897	PGSC0003DMB000000027:2240452-2243508	TCONS_00015326	11.4704	0	0	0	11.7846	0	6.50473	0	0	3.11695	0	0	0	0	0	0	0	0
XLOC_005372|PGSC0003DMT400027968	PGSC0003DMB000000027:2454929-2462092	TCONS_00015602	23.7065	37.1779	37.9449	0	23.6973	0	6.77634	0	0	3.13157	0	0	0	0	0	0	0	0
XLOC_005373|PGSC0003DMT400027968	PGSC0003DMB000000027:2454929-2462092	TCONS_00015678	61.6328	19.9979	18.3694	54.7298	59.525	0	10.2468	44.676	8.93564	18.9178	22.5247	11.5451	2.65364	0	59.0578	1.62604	0	24.4759
XLOC_005374|PGSC0003DMT400027970,PGSC0003DMT400027971,PGSC0003DMT400027972	PGSC0003DMB000000027:2466327-2475201	TCONS_00016004	10.194	0	0	0	10.6391	0	0	0	0	4.36537	0	0	0	0	12.2741	0	0	0
XLOC_005375|PGSC0003DMT400027973,PGSC0003DMT400027974	PGSC0003DMB000000027:2516482-2524725	TCONS_00016082	0	0	0	0	0	0	24.9191	44.2217	21.6099	29.4705	36.2573	36.0695	24.2945	26.7205	58.4183	26.5249	0	36.194
XLOC_005376|PGSC0003DMT400027975	PGSC0003DMB000000027:2616094-2617791	TCONS_00016164	0	0	0	0	0	0	0	0	0	14.8562	0	0	5.02797	26.2541	21.7498	2.53643	0	0
XLOC_005377|PGSC0003DMT400027976	PGSC0003DMB000000027:2619062-2622910	TCONS_00016257	80.2009	90.5585	46.2134	48.0074	77.4458	68.4233	0	0	0	0	0	0	0	0	0	0	0	0
XLOC_005382|PGSC0003DMT400046295,PGSC0003DMT400046296,PGSC0003DMT400046297	PGSC0003DMB000000027:2715842-2720959	TCONS_00016280	0	0	0	0	0	0	3.97883	0	0	8.88945	0	0	8.62239	0	0	0	0	4.1296
XLOC_005384|PGSC0003DMT400043686	PGSC0003DMB000000027:2858231-2871395	TCONS_00016287	0	0	0	0	0	0	38.4996	37.5471	23.7709	36.9483	26.513	30.8344	29.2467	30.4859	60.6855	48.5301	24.0905	79.9731
XLOC_005386|-	PGSC0003DMB000000027:2850648-2851573	TCONS_00016351	0	0	0	0	0	0	16.5538	0	12.0106	18.3683	10.8558	29.2786	11.8255	19.1952	33.355	21.1469	8.79894	28.6806
XLOC_005387|-	PGSC0003DMB000000027:2852252-2852852	TCONS_00016858	42.7422	0	57.4675	53.3541	42.3018	0	12.3182	0	0	17.4797	0	0	17.0896	0	27.9766	18.8561	0	0
XLOC_005391|-	PGSC0003DMB000000028:375007-411416	TCONS_00017997	8.71195	0	0	0	9.15326	0	9.81175	0	0	6.65003	0	0	9.96127	0	0	9.10098	0	0
XLOC_005393|PGSC0003DMT400062105,PGSC0003DMT400062106,PGSC0003DMT400062107,PGSC0003DMT400062108	PGSC0003DMB000000028:528906-533265	TCONS_00018505	13.6234	6.70063	43.0057	10.3739	13.9551	0	0	0	0	6.11126	0	0	5.937	0	0	0	0	0
XLOC_005394|PGSC0003DMT400014025,PGSC0003DMT400014029	PGSC0003DMB000000028:560934-578647	TCONS_00018742	0	0	0	0	0	0	23.9817	29.107	11.0117	25.9207	35.0093	38.0007	20.6263	22.9832	43.3177	40.4662	33.3032	73.6064
XLOC_005400|PGSC0003DMT400045626,PGSC0003DMT400045627,PGSC0003DMT400045628,PGSC0003DMT400045629	PGSC0003DMB000000028:1301598-1343407	TCONS_00019046	71.5194	69.2087	78.6673	79.5358	68.5265	0	107.802	95.9211	57.6597	78.551	107.629	110.471	84.7833	80.3523	76.719	109.756	86.5792	132.518
XLOC_005404|PGSC0003DMT400045616	PGSC0003DMB000000028:1636055-1637743	TCONS_00019053	30.1762	13.5212	17.5952	17.2646	29.8786	46.4774	3.67602	0	0	8.40555	0	0	0	0	0	0	0	0
XLOC_005405|PGSC0003DMT400045614,PGSC0003DMT400045615	PGSC0003DMB000000028:1649280-1654092	TCONS_00019222	30.5186	0	0	17.4857	30.2428	0	6.95667	0	0	2.67163	0	0	0	0	0	0	0	0
XLOC_005418|PGSC0003DMT400042977,PGSC0003DMT400042981	PGSC0003DMB000000028:2502561-2523970	TCONS_00019387	8.82884	0	0	0	9.26704	0	5.76166	0	32.2953	12.9799	0	24.2709	2.83099	0	0	0	0	39.0095
XLOC_005422|-	PGSC0003DMB000000028:2617773-2624536	TCONS_00019646	54.1112	109.958	61.3122	45.3791	52.4912	0	42.431	0	6.80174	9.82932	45.7215	18.67	21.6958	0	2.9107	5.82175	0	0
XLOC_005423|PGSC0003DMT400042984,PGSC0003DMT400042986	PGSC0003DMB000000028:2693368-2704987	TCONS_00019833	11.8974	0	0	17.3245	12.2126	0	37.1953	48.6504	53.9967	61.1553	27.3752	53.3088	51.4336	50.3637	41.0526	46.9476	20.4844	26.214
XLOC_005424|-	PGSC0003DMB000000028:2705107-2708009	TCONS_00020098	21.009	0	0	0	20.99	0	0	0	0	5.797	0	0	0	0	0	0	0	0
XLOC_005429|PGSC0003DMT400062099,PGSC0003DMT400062100	PGSC0003DMB000000028:257283-263123	TCONS_00020485	11.0489	0	0	0	11.3904	0	0	0	0	3.52322	0	0	1.72193	0	0	0	0	0
XLOC_005430|PGSC0003DMT400062098	PGSC0003DMB000000028:266463-273761	TCONS_00021068	38.196	85.9453	39.4733	25.5395	38.0354	0	0	0	0	1.89	0	0	0	0	0	0	0	0
XLOC_005435|-	PGSC0003DMB000000028:478160-491722	TCONS_00021104	252.352	42.7758	42.3374	0	232.645	0	17.009	25.6209	0	24.2241	32.1422	24.3412	105.199	35.4803	36.2196	63.9451	35.4306	13.8504
XLOC_005441|PGSC0003DMT400045610,PGSC0003DMT400045611	PGSC0003DMB000000028:1209624-1216354	TCONS_00021175	0	0	0	0	0	0	15.7293	0	15.4333	10.5511	22.9514	30.2617	4.763	0	3.39657	0	0	0
XLOC_005444|PGSC0003DMT400045607,PGSC0003DMT400045608,PGSC0003DMT400045609	PGSC0003DMB000000028:1301598-1343407	TCONS_00021203	8.69649	0	29.8799	0	9.14143	0	0	0	0	0	0	0	0	0	0	0	0	0
XLOC_005462|PGSC0003DMT400077257	PGSC0003DMB000000029:27928-28538	TCONS_00021476	1103.99	522.015	663.318	769.691	939.751	849.347	0	0	0	0	0	0	0	0	0	0	0	0
XLOC_005472|-	PGSC0003DMB000000029:881472-911427	TCONS_00022123	7.17495	0	0	0	8.11962	0	6.93353	0	0	4.95658	0	7.95877	1.71338	0	0	0	0	0
XLOC_005495|-	PGSC0003DMB000000029:2164112-2174956	TCONS_00022713	16.0606	0	0	22.6269	16	0	1.35608	0	0	3.27004	0	0	0	0	0	0	0	0
XLOC_005499|PGSC0003DMT400068664,PGSC0003DMT400068665,PGSC0003DMT400068666,PGSC0003DMT400068667,PGSC0003DMT400068668,PGSC0003DMT400068669,PGSC0003DMT400068670	PGSC0003DMB000000029:2448108-2453069	TCONS_00023023	0	0	17.3294	0	0	0	20.0766	0	48.5583	18.9609	0	15.9799	6.48169	0	0	8.74464	0	16.5016
XLOC_005503|PGSC0003DMT400034351,PGSC0003DMT400034352,PGSC0003DMT400034353,PGSC0003DMT400034354	PGSC0003DMB000000029:2707444-2710734	TCONS_00024150	17.6136	23.1743	21.4411	0	17.4436	0	29.3276	0	23.2934	22.233	16.5328	26.8295	16.3776	10.863	22.4144	15.7202	0	28.2708
XLOC_005516|PGSC0003DMT400071781	PGSC0003DMB000000029:1283654-1286603	TCONS_00024531	0	16.5805	62.5796	0	0	0	16.9828	0	30.0993	29.7603	44.7618	24.2129	40.062	30.8816	17.6647	25.8547	11.9623	13.3947
XLOC_005531|PGSC0003DMT400034355	PGSC0003DMB000000029:2690200-2702319	TCONS_00024582	0	16.5121	0	0	0	0	18.0641	0	16.5957	14.5717	0	14.3931	14.4255	17.027	53.8728	21.0908	0	68.13
XLOC_005533|-	PGSC0003DMB000000029:2761730-2783121	TCONS_00024666	137.66	54.7015	102.144	136.839	130.118	190.19	6.22226	0	0	92.0819	0	0	47.8192	38.7856	69.9192	17.3762	82.9757	0
XLOC_005571|PGSC0003DMT400016672	PGSC0003DMB000000030:2511920-2513823	TCONS_00024869	0	0	0	0	0	0	18.5923	4.32563	0	10.7253	0	0	11.6445	0	0	0	0	0
XLOC_005609|-	PGSC0003DMB000000030:1752982-1771432	TCONS_00025132	0	0	0	0	0	0	36.7935	34.5242	24.2418	37.4569	71.1463	54.6145	32.7724	59.2478	89.9324	41.366	52.3977	101.156
XLOC_005634|PGSC0003DMT400010758,PGSC0003DMT400010760	PGSC0003DMB000000031:459380-461889	TCONS_00025448	14.0099	0	0	47.7918	14.359	0	0	0	0	0	0	0	0	0	0	0	0	0
XLOC_005644|PGSC0003DMT400010772,PGSC0003DMT400094795	PGSC0003DMB000000031:1057982-1066938	TCONS_00025526	10.7139	350.098	22.7906	0	11.1038	0	2.56328	0	0	11.019	0	0	10.4238	0	0	5.05723	0	0
XLOC_005648|-	PGSC0003DMB000000031:1423389-1448883	TCONS_00027410	8.07737	0	0	0	8.61993	0	18.4061	0	11.4086	15.2272	0	34.335	21.0875	0	22.8829	29.9456	15.5095	67.8167
XLOC_005668|-	PGSC0003DMB000000031:533093-557298	TCONS_00027426	8.75908	0	0	25.4681	9.2133	0	8.04842	0	21.1888	11.2461	0	0	7.80366	0	0	11.5731	0	0
XLOC_005675|PGSC0003DMT400010800,PGSC0003DMT400010802	PGSC0003DMB000000031:969149-982889	TCONS_00028735	3.73073	0	0	0	6.49546	0	0	0	0	2.24936	0	0	0	0	0	0	0	0
XLOC_005676|PGSC0003DMT400010816	PGSC0003DMB000000031:969149-982889	TCONS_00028862	0	0	0	0	0	0	10.9584	0	0	7.22648	0	17.6743	10.5593	0	0	9.58947	0	16.3454
XLOC_005678|PGSC0003DMT400010772	PGSC0003DMB000000031:1057982-1066938	TCONS_00029016	16.6837	814.485	238.57	0	0	0	9.62067	0	0	3.97577	0	0	0	0	0	0	0	0
XLOC_005687|-	PGSC0003DMB000000031:1712411-1732375	TCONS_00029198	0	0	0	16.1469	0	0	0	0	0	3.44911	0	0	0	0	0	0	0	0
XLOC_005691|-	PGSC0003DMB000000031:1836869-1861140	TCONS_00029232	32.7324	28.5278	43.5429	47.6962	32.9501	59.1918	110.985	197.432	83.9785	132.605	139.878	125.395	107.391	182.761	166.019	171.08	104.97	238.749
XLOC_005695|PGSC0003DMT400052895,PGSC0003DMT400052896,PGSC0003DMT400052897	PGSC0003DMB000000031:2242416-2248482	TCONS_00029273	0	0	0	0	0	0	0	0	0	3.55058	0	0	0	0	0	0	0	0
XLOC_005699|-	PGSC0003DMB000000031:435224-435955	TCONS_00029945	0	0	0	0	0	0	13.3245	0	13.2614	13.576	0	19.5203	4.29287	0	15.5705	11.414	0	13.384
XLOC_005700|PGSC0003DMT400013226,PGSC0003DMT400013227,PGSC0003DMT400013228	PGSC0003DMB000000032:4868-9557	TCONS_00029966	0	0	0	0	0	0	18.4334	58.3857	0	193.698	0	25.2746	27.6312	150.433	175.173	38.0653	262.224	39.1497
XLOC_005702|PGSC0003DMT400013222,PGSC0003DMT400013224,PGSC0003DMT400013225	PGSC0003DMB000000032:62789-71438	TCONS_00029997	19.4123	0	0	92.6539	19.3317	59.1802	21.0032	0	0	109.139	0	0	44.0546	127.813	58.4888	23.3299	108.922	39.9155
XLOC_005703|PGSC0003DMT400013219,PGSC0003DMT400013220,PGSC0003DMT400013221	PGSC0003DMB000000032:99001-104707	TCONS_00030044	2.13482	0	0	0	5.751	0	1.91073	0	0	41.3465	0	0	9.62402	0	64.4207	4.45574	31.0519	0
XLOC_005705|PGSC0003DMT400013215,PGSC0003DMT400013216,PGSC0003DMT400013217	PGSC0003DMB000000032:121683-135731	TCONS_00030217	64.9815	32.4619	151.555	74.6624	62.4533	53.2068	8.69248	0	0	2.98423	0	0	1.72434	0	0	0	0	0
XLOC_005706|PGSC0003DMT400013212,PGSC0003DMT400013213,PGSC0003DMT400013214	PGSC0003DMB000000032:145566-149455	TCONS_00030699	0	0	0	25.1475	0	0	8.60761	0	0	10.7353	0	0	6.00011	0	0	3.22263	0	0
XLOC_005707|-	PGSC0003DMB000000032:170776-174079	TCONS_00030752	220.792	410.142	543.41	157.865	204.331	132.589	32.3659	0	10.129	24.584	56.4874	30.5555	18.3679	0	0	16.147	0	32.4547
XLOC_005708|PGSC0003DMT400013206,PGSC0003DMT400013207,PGSC0003DMT400013208,PGSC0003DMT400013209	PGSC0003DMB000000032:175077-183042	TCONS_00031104	4.83721	0	0	0	7.04036	0	0	0	0	0	0	0	0	0	0	0	0	0
XLOC_005710|PGSC0003DMT400013200,PGSC0003DMT400013201	PGSC0003DMB000000032:192925-197596	TCONS_00031430	27.5373	0	25.5015	0	27.5128	0	3.13873	0	0	14.9545	0	0	14.0728	62.8669	29.6166	26.5255	86.6717	18.0405
XLOC_005711|PGSC0003DMT400013193,PGSC0003DMT400013197,PGSC0003DMT400013198,PGSC0003DMT400013199	PGSC0003DMB000000032:209084-216350	TCONS_00031489	244.806	262.062	533.387	166.121	224.333	166.24	6.65815	0	0	11.1691	0	0	8.86052	0	0	0	0	0
XLOC_005714|PGSC0003DMT400013185,PGSC0003DMT400013186,PGSC0003DMT400013187,PGSC0003DMT400013188	PGSC0003DMB000000032:232108-237715	TCONS_00031532	32.6299	30.9338	35.4841	20.7046	32.8976	0	9.46171	0	0	0	0	0	0	0	0	0	0	0
XLOC_005718|PGSC0003DMT400009449	PGSC0003DMB000000032:306758-316479	TCONS_00031826	0	0	0	61.9541	0	0	14.9527	0	0	0	0	0	0	0	0	0	0	0
XLOC_005719|PGSC0003DMT400009450	PGSC0003DMB000000032:320388-321155	TCONS_00032468	0	0	0	0	0	0	0	0	0	7.02356	0	0	6.29842	0	0	0	0	0
XLOC_005720|PGSC0003DMT400009451	PGSC0003DMB000000032:331892-333940	TCONS_00033363	33.4056	2.70976	27.3801	62.2847	33.6789	69.6961	17.3253	0	0	8.60874	0	13.6085	11.7877	0	0	10.6466	0	0
XLOC_005721|-	PGSC0003DMB000000032:348996-357009	TCONS_00033372	9.32705	0	0	25.9901	9.76085	0	0	0	0	0	0	0	0	0	0	0	0	0
XLOC_005726|PGSC0003DMT400009462	PGSC0003DMB000000032:402081-403312	TCONS_00034325	1292.18	2311.26	669.132	252.947	1095.66	504.114	0	0	0	0	0	0	0	0	0	0	0	0
XLOC_005729|PGSC0003DMT400009474	PGSC0003DMB000000032:463716-469350	TCONS_00034584	69.8764	17.0781	56.213	56.928	66.8135	0	14.5515	0	0	11.983	0	11.046	6.19683	0	10.3006	0	0	0
XLOC_005730|PGSC0003DMT400009475,PGSC0003DMT400009476	PGSC0003DMB000000032:471730-475749	TCONS_00035332	35.0022	14.6382	61.6276	63.7724	35.0997	34.4765	9.50314	0	0	5.79842	0	0	6.05713	0	0	0	0	0
XLOC_005731|PGSC0003DMT400009477	PGSC0003DMB000000032:495940-506187	TCONS_00035402	6.60475	0	0	0	7.82865	0	771.691	937.142	670.854	919.839	1028.83	742.029	598.339	344.145	501.367	417.533	224.958	354.518
XLOC_005733|PGSC0003DMT400009481,PGSC0003DMT400009482	PGSC0003DMB000000032:518301-519037	TCONS_00035420	44.4975	50.382	39.1731	29.5963	43.8441	0	68.825	72.0554	124.494	86.954	198.148	214.929	55.8828	21.7722	31.3319	52.8117	37.9946	70.5538
XLOC_005734|PGSC0003DMT400009483	PGSC0003DMB000000032:534437-535899	TCONS_00035907	57.8422	56.0277	142.142	24.0588	55.6935	20.1669	34.1832	0	0	33.7335	0	25.842	24.6278	25.6351	0	15.2162	0	15.249
XLOC_005735|PGSC0003DMT400009484,PGSC0003DMT400009485,PGSC0003DMT400009486,PGSC0003DMT400009487,PGSC0003DMT400009488	PGSC0003DMB000000032:566831-571413	TCONS_00036422	24.0109	0	16.1739	21.0877	23.9947	0	4.31873	0	0	9.41055	50.4246	0	4.89946	0	0	12.2452	0	0
XLOC_005736|PGSC0003DMT400009489	PGSC0003DMB000000032:584358-593901	TCONS_00036741	0	0	0	0	0	0	12.2258	0	0	8.86721	0	0	5.64606	0	0	0	0	0
XLOC_005737|PGSC0003DMT400009491,PGSC0003DMT400009492	PGSC0003DMB000000032:631458-638317	TCONS_00036903	18.5109	0	25.1414	25.2966	18.4647	0	0	0	0	3.68962	0	0	0	0	0	0	0	0
XLOC_005738|PGSC0003DMT400009493	PGSC0003DMB000000032:651834-653269	TCONS_00036932	47.8352	49.1027	0	51.9899	46.8608	27.1697	6.70409	0	0	6.95828	0	14.5837	0	0	0	0	0	16.8076
XLOC_005741|PGSC0003DMT400009499	PGSC0003DMB000000032:758888-760110	TCONS_00037022	0	0	0	0	0	0	83.064	116.872	90.8448	100.103	187.06	80.1054	133.109	139.809	89.2003	94.7343	79.1519	91.4282
XLOC_005742|PGSC0003DMT400009500,PGSC0003DMT400009501,PGSC0003DMT400009502,PGSC0003DMT400009503,PGSC0003DMT400009504	PGSC0003DMB000000032:782235-787309	TCONS_00037577	6.98326	0	0	0	8.04259	0	0	9.63526	0	9.73434	0	0	12.2205	0	0	9.26526	3.70338	4.76951
XLOC_005743|PGSC0003DMT400009505	PGSC0003DMB000000032:788078-795900	TCONS_00037604	0	0	0	0	0	0	13.0884	0	0	4.97467	0	17.6785	16.7575	6.01258	0	11.365	0	0
XLOC_005745|PGSC0003DMT400009507	PGSC0003DMB000000032:865963-868303	TCONS_00037999	408.661	127.873	327.209	638.188	368.964	659.604	0	0	0	0	0	0	0	0	0	0	0	0
XLOC_005751|PGSC0003DMT400009513,PGSC0003DMT400009514,PGSC0003DMT400009515	PGSC0003DMB000000032:952293-954202	TCONS_00038050	42.2334	49.5049	136.819	37.7922	41.5848	0	0	0	0	2.51814	0	0	0	0	17.6224	0	0	0
XLOC_005752|PGSC0003DMT400009516,PGSC0003DMT400009517,PGSC0003DMT400009518	PGSC0003DMB000000032:961063-966329	TCONS_00038485	31.7052	20.5997	23.346	27.3333	31.9412	23.9187	18.0959	0	17.5988	22.0817	28.3349	22.3905	20.9129	0	0	13.6182	0	23.3933
XLOC_005758|PGSC0003DMT400009533	PGSC0003DMB000000032:1050426-1053464	TCONS_00039266	19.5244	27.4101	21.8757	7.40576	19.4692	0	10.8767	0	30.5385	16.7893	0	0	17.2331	0	0	5.64963	0	0
XLOC_005759|PGSC0003DMT400009534,PGSC0003DMT400009535,PGSC0003DMT400009536,PGSC0003DMT400009537	PGSC0003DMB000000032:1054680-1060211	TCONS_00039475	22.225	11.6181	25.3749	0	22.0725	0	1.47553	0	0	21.1154	0	23.1378	7.68638	0	10.2112	2.89576	0	0
XLOC_005760|PGSC0003DMT400009538	PGSC0003DMB000000032:1063543-1067249	TCONS_00039851	0	0	0	0	0	0	12.0931	0	0	6.85985	0	17.0848	5.18652	0	22.7025	10.5009	0	21.8813
XLOC_005761|PGSC0003DMT400009540,PGSC0003DMT400009541,PGSC0003DMT400009542,PGSC0003DMT400009543	PGSC0003DMB000000032:1068399-1077886	TCONS_00039870	16.7684	25.7463	0	30.8654	16.6436	0	44.2388	32.4288	28.09	28.2453	24.083	23.1099	70.2813	47.4174	50.1402	47.4639	45.9407	21.3818
XLOC_005762|PGSC0003DMT400009544,PGSC0003DMT400009545	PGSC0003DMB000000032:1084967-1090876	TCONS_00039970	13.5743	0	0	0	13.8833	0	0	0	0	3.91717	0	0	5.68231	0	0	0	0	0
XLOC_005763|PGSC0003DMT400009546	PGSC0003DMB000000032:1091590-1094637	TCONS_00041061	0	0	0	0	0	0	10.2652	0	2.64833	11.1288	0	0	9.55181	0	0	20.7599	0	0
XLOC_005764|-	PGSC0003DMB000000032:1129660-1130542	TCONS_00041069	11.5481	18.119	0	0	11.8765	0	12.0924	0	0	9.03679	0	19.2867	11.7959	0	0	19.044	0	34.6942
XLOC_005765|PGSC0003DMT400086212	PGSC0003DMB000000032:1143872-1145293	TCONS_00041192	46.8124	66.9912	173.043	73.1119	46.0131	0	7.89605	0	0	5.35622	0	0	0	0	0	0	0	0
XLOC_005766|PGSC0003DMT400009548,PGSC0003DMT400009549	PGSC0003DMB000000032:1164334-1172448	TCONS_00041632	0	0	15.9923	0	0	0	0	0	0	6.06324	0	0	0	0	0	0	0	0
XLOC_005767|PGSC0003DMT400009550	PGSC0003DMB000000032:1190704-1205336	TCONS_00041981	8.76455	0	0	0	9.21816	0	0	0	0	4.79494	0	0	6.3604	27.9054	0	0	0	0
XLOC_005768|PGSC0003DMT400009551,PGSC0003DMT400009552,PGSC0003DMT400009553	PGSC0003DMB000000032:1216841-1220407	TCONS_00042291	10.0502	0	0	6.99016	10.489	0	0	0	0	2.93947	0	0	0	0	0	0	0	0
XLOC_005769|PGSC0003DMT400009554,PGSC0003DMT400009555,PGSC0003DMT400009556,PGSC0003DMT400009557	PGSC0003DMB000000032:1245378-1248961	TCONS_00042401	11.2587	0	0	0	11.6099	0	0	0	0	0	0	0	0	0	0	0	0	0
XLOC_005770|PGSC0003DMT400025521	PGSC0003DMB000000032:1270282-1273228	TCONS_00042442	11.7474	0	0	16.0189	12.0353	0	0	0	0	0	0	0	0	0	0	0	0	0
XLOC_005772|PGSC0003DMT400025526,PGSC0003DMT400025527,PGSC0003DMT400025528	PGSC0003DMB000000032:1286272-1290424	TCONS_00043025	9.22086	0	16.4648	0	9.68904	0	22.3611	0	0	18.229	0	15.1101	10.9624	22.6076	0	12.6754	0	11.7671
XLOC_005773|PGSC0003DMT400025529	PGSC0003DMB000000032:1291811-1295535	TCONS_00043056	32.5716	45.9726	30.4987	29.2003	32.8727	0	0	0	0	0.374265	0	0	0	0	0	0	0	0
XLOC_005774|PGSC0003DMT400025530,PGSC0003DMT400025532,PGSC0003DMT400025533	PGSC0003DMB000000032:1302354-1307000	TCONS_00043168	9.7362	0	17.1317	0	10.1538	0	0	0	0	1.24595	0	0	0	0	0	0	0	0
XLOC_005776|PGSC0003DMT400025537	PGSC0003DMB000000032:1323308-1326499	TCONS_00043171	0	0	0	0	0	0	3.77425	0	0	6.94649	0	0	7.36362	0	0	0	0	0
XLOC_005777|PGSC0003DMT400025539	PGSC0003DMB000000032:1347434-1349589	TCONS_00044280	8.22489	20.5169	0	2.77135	8.78366	0	0	0	0	8.08107	0	0	0	0	0	0	0	0
XLOC_005778|PGSC0003DMT400025540	PGSC0003DMB000000032:1372786-1379894	TCONS_00044382	26.0547	35.02	58.2814	0	25.9099	0	4.39643	0	0	7.436	0	0	3.96668	0	0	0	0	0
XLOC_005780|PGSC0003DMT400025543	PGSC0003DMB000000032:1390310-1391106	TCONS_00044554	10.8486	0	18.7275	0	11.2404	0	15.2258	0	20.4496	13.1787	0	12.3385	14.1686	0	0	7.35236	0	36.0553
XLOC_005782|PGSC0003DMT400025547,PGSC0003DMT400025548	PGSC0003DMB000000032:1406436-1409075	TCONS_00044663	174.629	49.5361	213.998	181.443	160.329	246.777	25.7384	0	20.7628	16.1475	46.3157	11.2081	5.54321	19.0697	35.5005	4.14048	0	10.4903
XLOC_005783|PGSC0003DMT400025551	PGSC0003DMB000000032:1441644-1448946	TCONS_00045158	15.568	0	0	24.6175	15.6144	0	6.86179	0	0	8.28202	0	0	9.50056	0	2.60787	0	0	0
XLOC_005786|PGSC0003DMT400025752	PGSC0003DMB000000032:1467065-1540233	TCONS_00045706	156.953	166.024	66.9396	347.448	146.799	0	0	0	0	2.83739	0	0	0	0	0	0	0	0
XLOC_005788|PGSC0003DMT400025560,PGSC0003DMT400025561	PGSC0003DMB000000032:1582915-1587191	TCONS_00046375	42.2982	81.1717	37.2766	25.7823	41.6363	0	5.46106	45.167	7.74396	16.4328	0	14.951	13.2536	14.3522	105.547	19.2549	12.9558	98.3363
XLOC_005789|PGSC0003DMT400025563	PGSC0003DMB000000032:1587625-1596501	TCONS_00046565	31.0547	31.9744	24.9206	57.2162	30.926	0	0	0	0	3.23639	0	0	0	0	0	0	0	0
XLOC_005795|PGSC0003DMT400025575	PGSC0003DMB000000032:1678912-1679611	TCONS_00047102	0	0	0	0	0	0	0	0	0	3.94177	0	0	0	0	0	0	0	0
XLOC_005796|PGSC0003DMT400025576,PGSC0003DMT400025577,PGSC0003DMT400025578	PGSC0003DMB000000032:1686126-1689163	TCONS_00047349	0	0	0	33.1187	8.31503	18.518	0	0	0	0	0	0	0	19.7878	0	0	0	0
XLOC_005797|PGSC0003DMT400025579,PGSC0003DMT400025580,PGSC0003DMT400025581	PGSC0003DMB000000032:1690115-1695737	TCONS_00047350	11.4109	0	24.7196	16.5215	11.7339	0	0	0	0	3.14881	0	0	0	0	0	0	0	0
XLOC_005799|PGSC0003DMT400025585,PGSC0003DMT400025586,PGSC0003DMT400025587	PGSC0003DMB000000032:1709322-1711893	TCONS_00047848	0	0	0	0	0	0	0	0	0	2.30438	0	0	0	0	0	0	0	0
[truncated: 12,588 more rows]
