# Supplementary material for: Gene expression and phytohormone levels in the asymptomatic and symptomatic phases of infection in potato tubers inoculated with Dickeya solani
Source: PLoS One. 2022 Aug 29;17(8):e0273481. doi: 10.1371/journal.pone.0273481 (PMC9423618; doi:10.1371/journal.pone.0273481)
Supplement: S2 Table — Transcripts at 1, 24 and 168 hours post-inoculation in RNA-Seq data of potato tubers inoculated with Dickeya solani identified with NOISeq. (XLSX) [file pone.0273481.s003.xlsx]

## Sheet: Taul1
gene_id	locus	log2Ratio(1H-Ds/1H-C)	probability	log2Ratio(24H-Ds/24H-C)	probability	log2Ratio(week-Ds/week-C)	probability	transcript_id	KEGG Orthology	GO Component	GO Function	GO Process
XLOC_000001|PGSC0003DMT400084231	PGSC0003DMB000000001:73028-75744	-3.97205	0.54621	-1.1162	0.509178	-1.09745	0.617565	TCONS_00000001	-	-	-	GO:0050896//response to stimulus
XLOC_000003|PGSC0003DMT400051483,PGSC0003DMT400051484	PGSC0003DMB000000001:294131-305658	1.10146	0.561297	-0.705693	0.407512	0.121462	0.44188	TCONS_00000006	-	GO:0009536//plastid	-	GO:0006869//lipid transport
XLOC_000011|PGSC0003DMT400033984,PGSC0003DMT400033985	PGSC0003DMB000000001:671047-682490	0.854851	0.541592	1.88062	0.585551	-0.661103	0.515533	TCONS_00000022	K02906|1|1e-78|199|pop:POPTR_833354|large subunit ribosomal protein L3	GO:0043231//intracellular membrane-bounded organelle;GO:0030529//ribonucleoprotein complex	GO:0005198//structural molecule activity	GO:0010467//gene expression
XLOC_000019|PGSC0003DMT400022191	PGSC0003DMB000000001:1161577-1163988	-0.761644	0.430782	9.29782	0.363508	0	0.432714	TCONS_00000034	K15336|1|2e-21|102|vvi:100259391|tRNA (cytosine38-C5)-methyltransferase [EC:2.1.1.204]	-	-	GO:0003006//developmental process involved in reproduction
XLOC_000039|PGSC0003DMT400031392	PGSC0003DMB000000001:2301482-2308370	-0.000246	0.418804	10.097	0.370274	-12.883	0.59346	TCONS_00000055	-	GO:0044424//intracellular part	-	-
XLOC_000057|-	PGSC0003DMB000000001:3657994-3668792	-0.874602	0.487107	1.05883	0.432817	-0.30926	0.480981	TCONS_00000074	K12823|1|0.0|652|vvi:100264477|ATP-dependent RNA helicase DDX5/DBP2 [EC:3.6.4.13]	GO:0043231//intracellular membrane-bounded organelle	GO:0042623//ATPase activity, coupled;GO:0032559	-
XLOC_000058|PGSC0003DMT400046120,PGSC0003DMT400046121	PGSC0003DMB000000001:3684737-3689088	0.613922	0.508195	9.97093	0.368697	-8.76895	0.438497	TCONS_00000081	K13862|1|1e-22|107|ota:Ot04g03190|solute carrier family 4 (sodium borate transporter), member 11	GO:0031224//intrinsic to membrane	GO:0015301//anion:anion antiporter activity;GO:0015103//inorganic anion transmembrane transporter activity	GO:0006820//anion transport;GO:0010035//response to inorganic substance
XLOC_000064|PGSC0003DMT400028375,PGSC0003DMT400028376	PGSC0003DMB000000001:3881608-3888265	0.049718	0.419524	10.1476	0.370777	-8.28465	0.436383	TCONS_00000087	K02350|1|3e-36|152|rcu:RCOM_1431670|DNA polymerase zeta subunit [EC:2.7.7.7]	-	-	-
XLOC_000070|PGSC0003DMT400003101	PGSC0003DMB000000001:4038352-4043383	-0.801064	0.473346	1.22646	0.412701	-0.680704	0.448738	TCONS_00000094	K02945|1|2e-174|610|vvi:100265325|small subunit ribosomal protein S1	GO:0009532//plastid stroma;GO:0030529//ribonucleoprotein complex	GO:0003676//nucleic acid binding;GO:0005198//structural molecule activity	GO:0010467//gene expression
XLOC_000080|PGSC0003DMT400020072	PGSC0003DMB000000001:5522523-5527200	0	0.418804	0	0.356387	0	0.432714	TCONS_00000106	-	-	GO:0016758//transferase activity, transferring hexosyl groups	-
XLOC_000082|PGSC0003DMT400041254,PGSC0003DMT400041255,PGSC0003DMT400041257,PGSC0003DMT400041259	PGSC0003DMB000000001:5746059-5759822	-0.306161	0.469311	0.316872	0.426096	0.039946	0.442349	TCONS_00000111	K01188|1|2e-29|129|vvi:100252705|beta-glucosidase [EC:3.2.1.21];K01238|4|7e-28|124|ath:AT3G60120|[EC:3.2.1.-];K01237|5|2e-27|122|ath:AT2G44460|myrosinase [EC:3.2.1.147]	GO:0031410//cytoplasmic vesicle	GO:0016798//hydrolase activity, acting on glycosyl bonds;GO:0043167//ion binding	GO:0044238//primary metabolic process
XLOC_000084|PGSC0003DMT400041246,PGSC0003DMT400041247,PGSC0003DMT400041248,PGSC0003DMT400041249,PGSC0003DMT400041250,PGSC0003DMT400041251,PGSC0003DMT400041252	PGSC0003DMB000000001:5776266-5780466	0	0.418804	-1.09111	0.373634	-11.7103	0.493302	TCONS_00000116	-	-	-	-
XLOC_000085|PGSC0003DMT400041244	PGSC0003DMB000000001:5817351-5820245	-0.064281	0.424245	0.599573	0.393705	-1.04313	0.470409	TCONS_00000123	-	GO:0009536//plastid;GO:0005657//replication fork;GO:0030529//ribonucleoprotein complex	GO:0017111//nucleoside-triphosphatase activity;GO:0003723//RNA binding;GO:0003677//DNA binding;GO:0005198//structural molecule activity;GO:0032559	GO:0006952//defense response;GO:0022613//ribonucleoprotein complex biogenesis;GO:0010467//gene expression
XLOC_000086|PGSC0003DMT400074727,PGSC0003DMT400074728,PGSC0003DMT400074729	PGSC0003DMB000000001:5868845-5875043	-0.66113	0.516516	0.334464	0.424439	-0.281661	0.480444	TCONS_00000126	-	-	-	-
XLOC_000087|PGSC0003DMT400074732,PGSC0003DMT400074733	PGSC0003DMB000000001:5889250-5894425	0.352294	0.459105	0.905788	0.388527	2.11638	0.485999	TCONS_00000131	K14376|1|1e-150|532|rcu:RCOM_1001380|poly(A) polymerase [EC:2.7.7.19]	GO:0044424//intracellular part	GO:0005488//binding;GO:0016779//nucleotidyltransferase activity	GO:0031123//RNA 3'-end processing
XLOC_000100|PGSC0003DMT400084232	PGSC0003DMB000000001:73028-75744	-13.5682	0.851004	14.3603	0.875634	-14.6312	0.838259	TCONS_00000144	-	-	-	GO:0050896//response to stimulus
XLOC_000102|-	PGSC0003DMB000000001:244304-258743	-0.432873	0.428622	-1.5792	0.396631	-10.2018	0.451938	TCONS_00000149	K01090|1|2e-35|149|sbi:SORBI_01g038410|protein phosphatase [EC:3.1.3.16];K14497|5|3e-33|142|vcn:VOLCADRAFT_61058|protein phosphatase 2C [EC:3.1.3.16]	-	GO:0016791//phosphatase activity;GO:0004702//receptor signaling protein serine/threonine kinase activity;GO:0032559	GO:0006464//cellular protein modification process
XLOC_000106|PGSC0003DMT400022528	PGSC0003DMB000000001:391570-392129	1.46056	0.648505	1.74958	0.423673	-11.4767	0.48337	TCONS_00000153	K09286|1|1e-16|84.0|rcu:RCOM_1589590|EREBP-like factor	GO:0043231//intracellular membrane-bounded organelle	GO:0003676//nucleic acid binding;GO:0001071//nucleic acid binding transcription factor activity	GO:0006351//transcription, DNA-dependent;GO:0009743//response to carbohydrate stimulus
XLOC_000107|PGSC0003DMT400022525,PGSC0003DMT400022526,PGSC0003DMT400033988	PGSC0003DMB000000001:414843-446298	-0.570677	0.514458	0.201359	0.398665	0.181462	0.4685	TCONS_00000158	-	GO:0044464//cell part	-	-
XLOC_000110|PGSC0003DMT400033992,PGSC0003DMT400033993,PGSC0003DMT400033994	PGSC0003DMB000000001:711775-715302	0.648463	0.427811	0.722249	0.387087	-1.35909	0.511338	TCONS_00000169	K00898|1|7e-168|329|rcu:RCOM_1003500|pyruvate dehydrogenase kinase [EC:2.7.11.2]	-	GO:0004673//protein histidine kinase activity;GO:0032559	GO:0006468//protein phosphorylation;GO:0007165//signal transduction
XLOC_000155|PGSC0003DMT400003226	PGSC0003DMB000000001:3119252-3125551	-0.110798	0.446441	0.299731	0.434737	-0.168665	0.474718	TCONS_00000216	K07977|1|4e-100|362|vvi:100242458|Arf/Sar family, other	GO:0043231//intracellular membrane-bounded organelle	GO:0032561//guanyl ribonucleotide binding;GO:0003824//catalytic activity	GO:0035556//intracellular signal transduction
XLOC_000168|PGSC0003DMT400003104,PGSC0003DMT400003105	PGSC0003DMB000000001:4063146-4092496	0.357203	0.446167	0.121725	0.358959	-0.133719	0.446624	TCONS_00000231	-	-	GO:0046914//transition metal ion binding	GO:0008152//metabolic process;GO:0003006//developmental process involved in reproduction
XLOC_000172|-	PGSC0003DMB000000001:4195612-4241329	-0.494119	0.467586	-0.61361	0.437594	-0.158561	0.44875	TCONS_00000243	K10589|1|0.0|1167|vvi:100243032|ubiquitin-protein ligase E3 C [EC:6.3.2.19]	GO:0044464//cell part;GO:0043234//protein complex	GO:0016879//ligase activity, forming carbon-nitrogen bonds	GO:0032446//protein modification by small protein conjugation
XLOC_000181|PGSC0003DMT400022599,PGSC0003DMT400022600	PGSC0003DMB000000001:4621197-4622949	-1.3693	0.537455	-1.49517	0.513293	-0.979644	0.595529	TCONS_00000252	K09422|1|7e-87|319|pop:POPTR_564352|myb proto-oncogene protein, plant	GO:0043231//intracellular membrane-bounded organelle	-	GO:0009725//response to hormone stimulus;GO:0006970//response to osmotic stress;GO:0051707//response to other organism
XLOC_000188|PGSC0003DMT400034052,PGSC0003DMT400034053,PGSC0003DMT400034054,PGSC0003DMT400034055	PGSC0003DMB000000001:5274037-5281529	-1.81251	0.467437	0.329656	0.35961	0.054193	0.433731	TCONS_00000263	-	-	-	-
XLOC_000192|PGSC0003DMT400041261	PGSC0003DMB000000001:5719547-5735220	0	0.418804	0.040993	0.356844	0	0.432714	TCONS_00000268	-	-	-	-
XLOC_000194|PGSC0003DMT400041239,PGSC0003DMT400041240	PGSC0003DMB000000001:5820853-5824235	0	0.418804	11.2748	0.398345	0.011844	0.432885	TCONS_00000273	K15336|1|1e-66|253|vvi:100259391|tRNA (cytosine38-C5)-methyltransferase [EC:2.1.1.204];K15271|5|1e-24|114|rcu:RCOM_1095670|ATP-dependent DNA helicase HFM1/MER3 [EC:3.6.4.12]	-	-	-
XLOC_000206|PGSC0003DMT400008958,PGSC0003DMT400008959,PGSC0003DMT400008960	PGSC0003DMB000000001:6685951-6688259	0.188574	0.452521	0.787085	0.442052	-0.097536	0.447172	TCONS_00000287	-	-	-	-
XLOC_000207|PGSC0003DMT400044062	PGSC0003DMB000000001:7029445-7035686	-0.195745	0.44156	0.386076	0.386424	1.11022	0.503017	TCONS_00000291	K00849|1|0.0|852|vvi:100244839|galactokinase [EC:2.7.1.6]	GO:0044424//intracellular part	GO:0016773//phosphotransferase activity, alcohol group as acceptor;GO:0032559	GO:0016310//phosphorylation;GO:0019318//hexose metabolic process
XLOC_000209|-	PGSC0003DMB000000001:3073755-3074429	0	0.418804	10.7284	0.381178	0	0.432714	TCONS_00000293	-	-	-	-
XLOC_000210|-	PGSC0003DMB000000001:4056701-4057203	0	0.418804	10.4986	0.376457	0	0.432714	TCONS_00000294	-	-	-	-
XLOC_000211|-	PGSC0003DMB000000001:4104066-4104675	0	0.418804	10.6143	0.378697	-11.2679	0.475323	TCONS_00000295	-	-	-	-
XLOC_000212|-	PGSC0003DMB000000002:61945-67689	0.104938	0.43988	-0.176282	0.396471	-0.365486	0.506583	TCONS_00000297	-	-	GO:0046914//transition metal ion binding	-
XLOC_000214|-	PGSC0003DMB000000002:145234-163166	-0.230504	0.441938	0.530557	0.388916	-0.017457	0.436097	TCONS_00000302	K10592|1|0.0|4765|vvi:100255704|E3 ubiquitin-protein ligase HUWE1 [EC:6.3.2.19]	-	GO:0016874//ligase activity	-
XLOC_000215|PGSC0003DMT400024144	PGSC0003DMB000000002:164310-167682	0	0.418804	9.34067	0.363725	0	0.432714	TCONS_00000303	-	-	-	-
XLOC_000217|-	PGSC0003DMB000000002:199709-219362	0	0.418804	0	0.356387	12.8581	0.590408	TCONS_00000308	-	GO:0016020//membrane	-	GO:0009725//response to hormone stimulus;GO:0040007//growth
XLOC_000218|-	PGSC0003DMB000000002:220516-249877	0.053501	0.419478	1.15053	0.360924	3.92923	0.53118	TCONS_00000311	-	GO:0016020//membrane	-	GO:0009725//response to hormone stimulus;GO:0040007//growth
XLOC_000220|PGSC0003DMT400024153	PGSC0003DMB000000002:271500-274574	0.071204	0.427079	-0.263663	0.380778	-0.518492	0.473198	TCONS_00000314	-	-	-	-
XLOC_000222|PGSC0003DMT400024154,PGSC0003DMT400024155,PGSC0003DMT400024156	PGSC0003DMB000000002:348026-356954	10.719	0.810004	-0.058937	0.360684	0.820864	0.486604	TCONS_00000316	K14510|1|2e-172|605|rcu:RCOM_0382890|serine/threonine-protein kinase CTR1 [EC:2.7.11.1]	-	GO:0004672//protein kinase activity;GO:0000166//nucleotide binding	-
XLOC_000223|PGSC0003DMT400024157,PGSC0003DMT400024158,PGSC0003DMT400024159	PGSC0003DMB000000002:359886-363544	1.0205	0.440052	2.20419	0.383795	0.276754	0.445115	TCONS_00000321	-	-	-	-
XLOC_000226|PGSC0003DMT400024162,PGSC0003DMT400024163	PGSC0003DMB000000002:413388-420289	-0.571358	0.49704	0.149161	0.380972	0.685189	0.547421	TCONS_00000326	K00327|1|0.0|467|smo:SELMODRAFT_157822|NADPH-ferrihemoprotein reductase [EC:1.6.2.4]	GO:0031090//organelle membrane;GO:0043231//intracellular membrane-bounded organelle	GO:0046914//transition metal ion binding;GO:0016653//oxidoreductase activity, acting on NAD(P)H, heme protein as acceptor;GO:0000166//nucleotide binding	GO:0008152//metabolic process
XLOC_000227|PGSC0003DMT400024164,PGSC0003DMT400024165	PGSC0003DMB000000002:421416-426812	0	0.418804	8.31623	0.359987	-10.8821	0.464385	TCONS_00000329	K15336|1|3e-15|82.4|vvi:100259391|tRNA (cytosine38-C5)-methyltransferase [EC:2.1.1.204]	-	-	-
XLOC_000228|PGSC0003DMT400024168,PGSC0003DMT400024169	PGSC0003DMB000000002:429019-434608	0.02881	0.41925	0.67737	0.392402	-2.08937	0.522345	TCONS_00000331	-	-	-	GO:0009725//response to hormone stimulus
XLOC_000229|PGSC0003DMT400024170,PGSC0003DMT400024171	PGSC0003DMB000000002:459785-464118	-12.1762	0.471232	-0.62838	0.392573	-8.24573	0.436223	TCONS_00000334	K01755|1|0.0|827|vvi:100262660|argininosuccinate lyase [EC:4.3.2.1]	GO:0009532//plastid stroma	GO:0016842	GO:0006526//arginine biosynthetic process
XLOC_000230|PGSC0003DMT400024173,PGSC0003DMT400024174,PGSC0003DMT400024175,PGSC0003DMT400024176,PGSC0003DMT400024177	PGSC0003DMB000000002:480011-487900	0	0.418804	9.35786	0.363828	0	0.432714	TCONS_00000338	K16052|1|3e-142|504|ppp:PHYPADRAFT_119414|MscS family membrane protein YnaI	-	-	-
XLOC_000231|PGSC0003DMT400024179	PGSC0003DMB000000002:505507-507151	0.25609	0.428862	1.177	0.416004	1.19951	0.484067	TCONS_00000341	K09519|1|8e-11|67.0|sbi:SORBI_09g002340|DnaJ homolog subfamily B member 13;K09534|2|4e-10|64.7|sbi:SORBI_08g021330|DnaJ homolog subfamily C member 14;K09518|3|1e-09|63.2|vcn:VOLCADRAFT_83498|DnaJ homolog subfamily B member 12	-	GO:0005515//protein binding	-
XLOC_000234|PGSC0003DMT400024186,PGSC0003DMT400024187,PGSC0003DMT400024188,PGSC0003DMT400024189	PGSC0003DMB000000002:543188-550692	0.131717	0.430451	-0.027937	0.35993	1.65664	0.517819	TCONS_00000348	K12402|1|2e-142|419|sbi:SORBI_02g039530|AP-4 complex subunit mu-1	GO:0030118//clathrin coat;GO:0030119//AP-type membrane coat adaptor complex	-	GO:0015031//protein transport
XLOC_000235|PGSC0003DMT400033576,PGSC0003DMT400033577	PGSC0003DMB000000002:583809-590156	-0.1345	0.441263	0.020264	0.362319	-0.206132	0.477678	TCONS_00000360	-	-	-	GO:0050896//response to stimulus
XLOC_000238|PGSC0003DMT400033580,PGSC0003DMT400033581,PGSC0003DMT400033582	PGSC0003DMB000000002:654384-659117	-1.49825	0.545696	0.982572	0.40678	-1.55775	0.529888	TCONS_00000369	-	-	-	-
XLOC_000239|PGSC0003DMT400033584	PGSC0003DMB000000002:688232-691531	0	0.418804	0	0.356387	0	0.432714	TCONS_00000370	K09510|1|1e-15|82.4|cre:CHLREDRAFT_298|DnaJ homolog subfamily B member 4	-	GO:0005515//protein binding	GO:0044267//cellular protein metabolic process
XLOC_000240|PGSC0003DMT400033585	PGSC0003DMB000000002:701538-708127	-0.582033	0.533157	0.096963	0.381235	0.014774	0.436006	TCONS_00000373	K06630|1|2e-117|421|vvi:100257548|tyrosine 3-monooxygenase/tryptophan 5-monooxygenase activation protein	GO:0009526//plastid envelope;GO:0005618//cell wall;GO:0016020//membrane	GO:0051219//phosphoprotein binding	GO:0043401//steroid hormone mediated signaling pathway;GO:0048827//phyllome development
XLOC_000241|PGSC0003DMT400033587,PGSC0003DMT400033588	PGSC0003DMB000000002:728984-733086	0	0.418804	10.0413	0.369554	0	0.432714	TCONS_00000374	K10151|1|1e-39|114|pop:POPTR_804326|cyclin D2;K14505|3|2e-36|89.7|vvi:100264093|cyclin D3, plant	-	-	GO:0009987//cellular process
XLOC_000242|PGSC0003DMT400033589	PGSC0003DMB000000002:766245-770303	-0.033417	0.422553	-0.922305	0.501394	-0.642411	0.526471	TCONS_00000377	-	-	-	-
XLOC_000243|-	PGSC0003DMB000000002:772343-796741	0.655314	0.430657	1.26118	0.369988	0.013337	0.432885	TCONS_00000379	K11807|1|0.0|1110|rcu:RCOM_1038950|WD and tetratricopeptide repeats protein 1	-	-	-
XLOC_000244|-	PGSC0003DMB000000002:800582-801455	-0.373626	0.44891	0	0.356387	0	0.432714	TCONS_00000381	-	-	-	-
XLOC_000248|PGSC0003DMT400005419,PGSC0003DMT400005420	PGSC0003DMB000000002:911168-914655	0.602215	0.433274	-0.640533	0.403317	1.47612	0.470946	TCONS_00000386	K14485|1|2e-158|558|rcu:RCOM_0556140|transport inhibitor response 1	-	GO:0043178//alcohol binding	GO:0019941//modification-dependent protein catabolic process;GO:0009755//hormone-mediated signaling pathway
XLOC_000250|PGSC0003DMT400005421	PGSC0003DMB000000002:956225-966990	-0.341674	0.447767	-0.406675	0.417661	1.03192	0.583173	TCONS_00000389	K13140|1|2e-46|185|aly:ARALYDRAFT_355343|integrator complex subunit 3;K08505|2|1e-45|182|ath:AT4G14600|protein transport protein SFT1;K08504|5|1e-38|159|sbi:SORBI_01g044700|blocked early in transport 1	GO:0016020//membrane	-	-
XLOC_000251|PGSC0003DMT400005425	PGSC0003DMB000000002:967425-969647	-0.732135	0.523168	0.359731	0.423764	-1.14858	0.568669	TCONS_00000390	K02971|1|1e-39|161|vvi:100246017|small subunit ribosomal protein S21e	GO:0030529//ribonucleoprotein complex	GO:0005198//structural molecule activity	GO:0010467//gene expression
XLOC_000252|PGSC0003DMT400005427,PGSC0003DMT400005428,PGSC0003DMT400005429	PGSC0003DMB000000002:970685-972692	-0.54861	0.482741	0.600907	0.422919	0.400131	0.470272	TCONS_00000392	K02971|1|3e-39|161|vvi:100246017|small subunit ribosomal protein S21e	GO:0030529//ribonucleoprotein complex	GO:0005198//structural molecule activity	GO:0010467//gene expression
XLOC_000255|PGSC0003DMT400005437,PGSC0003DMT400005440	PGSC0003DMB000000002:1019711-1027189	-1.87489	0.455002	0.309622	0.414689	-0.926333	0.521476	TCONS_00000398	K03327|1|0.0|704|vvi:100267226|multidrug resistance protein, MATE family	GO:0044464//cell part	GO:0015291//secondary active transmembrane transporter activity	GO:0015893//drug transport
XLOC_000257|PGSC0003DMT400005445,PGSC0003DMT400005446	PGSC0003DMB000000002:1107950-1111003	0	0.418804	-11.6782	0.425113	0	0.432714	TCONS_00000402	K13422|1|3e-08|58.5|ppp:PHYPADRAFT_164647|transcription factor MYC2	GO:0043231//intracellular membrane-bounded organelle	-	-
XLOC_000277|-	PGSC0003DMB000000002:2565233-2566464	0	0.418804	9.74913	0.366628	12.7144	0.574064	TCONS_00000422	-	-	-	-
XLOC_000283|PGSC0003DMT400014270,PGSC0003DMT400014271	PGSC0003DMB000000002:3290016-3292867	0.628316	0.539158	-0.306749	0.41118	-0.828741	0.579699	TCONS_00000429	-	-	-	-
XLOC_000289|PGSC0003DMT400071355,PGSC0003DMT400071356,PGSC0003DMT400071357	PGSC0003DMB000000002:3402505-3409674	0	0.418804	11.0664	0.390356	-11.0673	0.469151	TCONS_00000437	-	-	-	-
XLOC_000292|PGSC0003DMT400071350	PGSC0003DMB000000002:3559741-3563790	-12.7269	0.505418	11.2567	0.397659	-11.2221	0.474009	TCONS_00000442	-	-	-	-
XLOC_000298|PGSC0003DMT400028119	PGSC0003DMB000000002:4022030-4026396	0.094562	0.42061	-0.32061	0.362879	1.69169	0.480364	TCONS_00000448	-	-	-	-
XLOC_000299|-	PGSC0003DMB000000002:4028635-4042656	0	0.418804	-13.6527	0.759251	-13.374	0.813329	TCONS_00000450	K06889|1|8e-30|128|vvi:100245712|	-	GO:0046914//transition metal ion binding	-
XLOC_000305|PGSC0003DMT400092522	PGSC0003DMB000000002:4403260-4403623	1.743	0.633829	14.3787	0.804016	-14.1252	0.76855	TCONS_00000457	-	-	-	-
XLOC_000306|PGSC0003DMT400094849	PGSC0003DMB000000002:4403978-4407442	0	0.418804	0	0.356387	-0.435488	0.432714	TCONS_00000458	K07466|1|0.0|800|vvi:100268119|replication factor A1	GO:0043231//intracellular membrane-bounded organelle;GO:0000785//chromatin	GO:0003676//nucleic acid binding	GO:0007276//gamete generation;GO:0006310//DNA recombination;GO:0048229//gametophyte development;GO:0007127//meiosis I
XLOC_000322|-	PGSC0003DMB000000002:5445309-5456286	-0.452957	0.446909	0.360343	0.394482	-0.684655	0.5347	TCONS_00000474	-	-	-	-
XLOC_000324|PGSC0003DMT400050320	PGSC0003DMB000000002:5577369-5662945	-0.694937	0.457128	0.817725	0.447104	0.094237	0.440292	TCONS_00000476	-	GO:0016020//membrane;GO:0044444//cytoplasmic part;GO:0043231//intracellular membrane-bounded organelle	-	-
XLOC_000333|PGSC0003DMT400024190,PGSC0003DMT400024191,PGSC0003DMT400024193,PGSC0003DMT400024194	PGSC0003DMB000000002:21492-45506	-0.398192	0.465105	0.444256	0.423422	-0.332334	0.481895	TCONS_00000493	K09264|1|2e-87|322|vvi:100244955|MADS-box transcription factor, plant	GO:0043231//intracellular membrane-bounded organelle	GO:0003677//DNA binding;GO:0001071//nucleic acid binding transcription factor activity;GO:0016628//oxidoreductase activity, acting on the CH-CH group of donors, NAD or NADP as acceptor	GO:0006351//transcription, DNA-dependent
XLOC_000335|PGSC0003DMT400024197	PGSC0003DMB000000002:172733-176743	0.219745	0.423947	-0.89096	0.435263	-0.499056	0.514744	TCONS_00000503	K03132|1|3e-56|215|vvi:100258782|transcription initiation factor TFIID subunit 7	-	-	-
XLOC_000336|PGSC0003DMT400024200,PGSC0003DMT400024201	PGSC0003DMB000000002:190030-194198	11.0044	0.438989	10.664	0.379772	0.330865	0.438852	TCONS_00000504	K14765|1|8e-76|247|rcu:RCOM_0482870|U3 small nucleolar ribonucleoprotein protein LCP5	-	-	-
XLOC_000337|PGSC0003DMT400024205,PGSC0003DMT400024206,PGSC0003DMT400024207,PGSC0003DMT400024208	PGSC0003DMB000000002:252173-257972	-0.959328	0.454853	-0.188186	0.3704	2.43952	0.508218	TCONS_00000508	K12127|1|3e-08|58.9|vvi:100258790|pseudo-response regulator 1;K12128|4|3e-07|55.8|aly:ARALYDRAFT_483843|pseudo-response regulator 9;K12129|5|3e-07|55.8|aly:ARALYDRAFT_908143|pseudo-response regulator 7	-	-	-
XLOC_000338|-	PGSC0003DMB000000002:276266-294059	11.0933	0.440337	-0.290698	0.360182	0.178027	0.445606	TCONS_00000512	K14963|1|1e-09|65.1|pop:POPTR_832426|COMPASS component SWD3	GO:0043231//intracellular membrane-bounded organelle	-	GO:0023052//signaling
XLOC_000339|PGSC0003DMT400024212,PGSC0003DMT400024213	PGSC0003DMB000000002:367860-375522	-0.261956	0.423993	1.05866	0.393682	-10.5217	0.45675	TCONS_00000514	K14050|1|0.0|792|vvi:100248920|geranylgeranyl transferase type-2 subunit alpha [EC:2.5.1.60]	-	-	GO:0010038//response to metal ion
XLOC_000341|PGSC0003DMT400024214,PGSC0003DMT400024215	PGSC0003DMB000000002:377650-383519	-1.00076	0.496548	-0.028142	0.359781	-0.55923	0.474329	TCONS_00000516	-	GO:0016604//nuclear body	GO:0003723//RNA binding;GO:0005515//protein binding	GO:0006379//mRNA cleavage;GO:0009725//response to hormone stimulus;GO:0035196//production of miRNAs involved in gene silencing by miRNA;GO:0030422//production of siRNA involved in RNA interference
XLOC_000343|PGSC0003DMT400024219,PGSC0003DMT400024220,PGSC0003DMT400024221,PGSC0003DMT400024222	PGSC0003DMB000000002:397473-406024	0	0.418804	0	0.356387	0	0.432714	TCONS_00000524	K01883|1|0.0|646|vvi:100245851|cysteinyl-tRNA synthetase [EC:6.1.1.16]	GO:0009536//plastid	GO:0004812//aminoacyl-tRNA ligase activity;GO:0032559	GO:0012501//programmed cell death;GO:0000741//karyogamy;GO:0007007//inner mitochondrial membrane organization;GO:0006418//tRNA aminoacylation for protein translation
XLOC_000345|PGSC0003DMT400024237,PGSC0003DMT400024238,PGSC0003DMT400024239	PGSC0003DMB000000002:442700-446516	0	0.418804	0	0.356387	0	0.432714	TCONS_00000528	-	-	-	-
XLOC_000350|PGSC0003DMT400024242,PGSC0003DMT400024243,PGSC0003DMT400024244,PGSC0003DMT400024245	PGSC0003DMB000000002:488326-492734	0	0.418804	9.92481	0.368297	-11.1245	0.470957	TCONS_00000538	-	-	-	-
XLOC_000351|PGSC0003DMT400024246,PGSC0003DMT400024247	PGSC0003DMB000000002:493433-500961	0.299357	0.468443	-0.013724	0.359644	0.344871	0.491348	TCONS_00000541	K09264|1|2e-31|135|smo:SELMODRAFT_450937|MADS-box transcription factor, plant	GO:0043231//intracellular membrane-bounded organelle	GO:0003677//DNA binding;GO:0001071//nucleic acid binding transcription factor activity	GO:0006351//transcription, DNA-dependent
XLOC_000353|PGSC0003DMT400024250	PGSC0003DMB000000002:556384-557881	-0.023444	0.422084	0.038153	0.365828	-0.70225	0.564132	TCONS_00000545	-	-	-	-
XLOC_000354|PGSC0003DMT400024251	PGSC0003DMB000000002:566010-574929	-0.471553	0.477952	0.079437	0.370354	-0.099853	0.451447	TCONS_00000546	K11855|1|4e-90|332|ppp:PHYPADRAFT_11930|ubiquitin carboxyl-terminal hydrolase 36/42 [EC:3.1.2.15]	-	GO:0016790//thiolester hydrolase activity	GO:0019941//modification-dependent protein catabolic process
XLOC_000355|-	PGSC0003DMB000000002:594114-608345	0.946246	0.44084	10.7817	0.382206	0.574194	0.48753	TCONS_00000550	K13525|1|4e-59|228|pop:POPTR_824692|transitional endoplasmic reticulum ATPase	-	GO:0032559	-
XLOC_000361|PGSC0003DMT400033619,PGSC0003DMT400033620	PGSC0003DMB000000002:678282-685193	10.5632	0.432874	-0.618659	0.373714	-11.3629	0.478764	TCONS_00000556	K01810|1|0.0|693|rcu:RCOM_1039110|glucose-6-phosphate isomerase [EC:5.3.1.9]	GO:0043231//intracellular membrane-bounded organelle	GO:0003676//nucleic acid binding;GO:0016861//intramolecular oxidoreductase activity, interconverting aldoses and ketoses;GO:0032559	GO:0002376//immune system process;GO:0006007//glucose catabolic process
XLOC_000363|PGSC0003DMT400033622	PGSC0003DMB000000002:701538-708127	-11.3279	0.444235	10.8437	0.383669	0	0.432714	TCONS_00000559	K03926|1|5e-68|258|vvi:100252419|periplasmic divalent cation tolerance protein	GO:0009536//plastid	GO:0046914//transition metal ion binding	GO:0010035//response to inorganic substance
XLOC_000367|-	PGSC0003DMB000000002:932882-941708	0.086677	0.440932	0.560926	0.442063	4.36193	0.620674	TCONS_00000564	-	-	-	-
XLOC_000369|PGSC0003DMT400005463,PGSC0003DMT400005464,PGSC0003DMT400005465,PGSC0003DMT400005466	PGSC0003DMB000000002:956225-966990	0	0.418804	10.0518	0.369702	0	0.432714	TCONS_00000571	K08505|1|7e-19|95.1|osa:4343711|protein transport protein SFT1;K08504|2|7e-16|85.1|sbi:SORBI_01g044700|blocked early in transport 1;K13140|3|5e-13|75.5|aly:ARALYDRAFT_355343|integrator complex subunit 3	-	-	-
XLOC_000371|PGSC0003DMT400005470	PGSC0003DMB000000002:982999-986577	-0.202475	0.437263	-0.407085	0.363942	-8.71917	0.438177	TCONS_00000575	K15272|1|9e-06|50.1|rcu:RCOM_0212740|solute carrier family 35 (UDP-sugar transporter), member A1/2/3	GO:0016020//membrane	-	-
XLOC_000373|PGSC0003DMT400005471	PGSC0003DMB000000002:1078358-1079747	13.2633	0.57267	0	0.356387	0	0.432714	TCONS_00000577	-	-	-	-
XLOC_000390|-	PGSC0003DMB000000002:2170951-2183362	0.546069	0.501509	0.272351	0.396573	0.448167	0.502629	TCONS_00000594	K02218|1|1e-103|375|rcu:RCOM_0654970|casein kinase 1 [EC:2.7.11.1]	-	GO:0004672//protein kinase activity;GO:0032559	GO:0006464//cellular protein modification process
XLOC_000406|PGSC0003DMT400071349	PGSC0003DMB000000002:3319483-3321828	0	0.418804	0.090762	0.359073	-11.5588	0.486913	TCONS_00000612	K14431|1|6e-14|78.2|aly:ARALYDRAFT_311885|transcription factor TGA;K09561|2|9e-07|54.3|vcn:VOLCADRAFT_67840|STIP1 homology and U-box containing protein 1 [EC:6.3.2.19];K10597|3|7e-06|51.2|ota:Ot17g01860|ubiquitin conjugation factor E4 B [EC:6.3.2.19]	GO:0044424//intracellular part	-	GO:0009743//response to carbohydrate stimulus
XLOC_000420|PGSC0003DMT400028122	PGSC0003DMB000000002:4028635-4042656	-1.87121	0.491839	1.11828	0.394893	-9.19163	0.440737	TCONS_00000626	K06889|1|3e-79|293|vvi:100245712|	-	GO:0046872//metal ion binding	-
XLOC_000424|PGSC0003DMT400094849	PGSC0003DMB000000002:4403978-4407442	-9.26899	0.423913	9.85508	0.367645	-11.1993	0.473323	TCONS_00000630	K07466|1|0.0|971|vvi:100268119|replication factor A1	GO:0043231//intracellular membrane-bounded organelle;GO:0000785//chromatin	GO:0003676//nucleic acid binding	GO:0007276//gamete generation;GO:0006310//DNA recombination;GO:0048229//gametophyte development;GO:0007127//meiosis I
XLOC_000456|-	PGSC0003DMB000000002:5577369-5662945	-12.977	0.531111	14.5789	0.832168	-10.0343	0.449424	TCONS_00000667	-	-	-	-
XLOC_000462|PGSC0003DMT400019561	PGSC0003DMB000000002:5934002-5935880	0	0.418804	9.70529	0.366148	-11.4147	0.480753	TCONS_00000673	K09843|1|3e-67|254|ath:AT2G29090|(+)-abscisic acid 8'-hydroxylase [EC:1.14.13.93]	-	GO:0016709//oxidoreductase activity, acting on paired donors, with incorporation or reduction of molecular oxygen, NAD(P)H as one donor, and incorporation of one atom of oxygen;GO:0005506//iron ion binding	GO:0008152//metabolic process
XLOC_000472|-	PGSC0003DMB000000002:324449-324888	14.0009	0.692703	11.9482	0.448532	1.94877	0.563629	TCONS_00000683	-	-	-	-
XLOC_000473|-	PGSC0003DMB000000002:1297530-1298409	0	0.418804	8.70646	0.36097	0	0.432714	TCONS_00000684	-	GO:0031225//anchored to membrane;GO:0031410//cytoplasmic vesicle	GO:0043167//ion binding;GO:0008422//beta-glucosidase activity	GO:0044238//primary metabolic process
XLOC_000474|-	PGSC0003DMB000000002:1486921-1487974	0	0.418804	8.16048	0.359644	0	0.432714	TCONS_00000685	-	-	-	-
XLOC_000476|-	PGSC0003DMB000000002:2291397-2292011	12.4522	0.486513	-0.295377	0.365771	2.02995	0.483221	TCONS_00000687	-	-	-	-
XLOC_000477|-	PGSC0003DMB000000002:4601642-4602006	0.653131	0.444166	12.1985	0.47322	-12.4851	0.550313	TCONS_00000688	-	-	-	-
XLOC_000478|-	PGSC0003DMB000000002:5567013-5567835	0	0.418804	10.7767	0.381909	-11.1021	0.470397	TCONS_00000689	-	-	-	-
XLOC_000479|PGSC0003DMT400070554,PGSC0003DMT400070555,PGSC0003DMT400070556	PGSC0003DMB000000003:18760-28137	0.369879	0.452544	0.330066	0.384881	0.276607	0.476455	TCONS_00000692	K06892|1|6e-139|300|vvi:100244088|	-	GO:0046914//transition metal ion binding;GO:0016705//oxidoreductase activity, acting on paired donors, with incorporation or reduction of molecular oxygen	GO:0009820//alkaloid metabolic process
XLOC_000480|-	PGSC0003DMB000000003:35052-48505	-0.013968	0.420004	0.84773	0.430908	0.703773	0.494777	TCONS_00000696	K10411|1|4e-08|58.2|cre:CHLREDRAFT_186669|dynein light chain 1, axonemal	-	-	-
XLOC_000484|PGSC0003DMT400070560,PGSC0003DMT400070561,PGSC0003DMT400070563	PGSC0003DMB000000003:351772-357301	-0.445069	0.463185	-0.637772	0.448681	-0.962047	0.578716	TCONS_00000709	-	-	-	-
XLOC_000491|PGSC0003DMT400070566	PGSC0003DMB000000003:504265-519885	0	0.418804	12.6388	0.522928	-11.3415	0.477941	TCONS_00000716	-	-	-	-
XLOC_000495|PGSC0003DMT400070568,PGSC0003DMT400070569,PGSC0003DMT400070570	PGSC0003DMB000000003:781012-784738	1.02161	0.572029	-1.39227	0.531763	-0.145685	0.453207	TCONS_00000723	-	-	GO:0005488//binding	-
XLOC_000498|-	PGSC0003DMB000000003:839878-851186	-0.700428	0.435103	0	0.356387	0	0.432714	TCONS_00000727	K12843|1|1e-46|186|vvi:100248403|U4/U6 small nuclear ribonucleoprotein PRP3;K05681|2|3e-45|181|cme:CMS467C|ATP-binding cassette, subfamily G (WHITE), member 2;K05643|4|9e-14|77.4|olu:OSTLU_42103|ATP-binding cassette, subfamily A (ABC1), member 3	-	-	-
XLOC_000509|PGSC0003DMT400041095,PGSC0003DMT400041096,PGSC0003DMT400041097,PGSC0003DMT400041100	PGSC0003DMB000000003:1660434-1666521	0	0.418804	0	0.356387	0	0.432714	TCONS_00000738	K14963|1|2e-20|99.4|mtr:MTR_1g072140|COMPASS component SWD3	-	-	-
XLOC_000510|-	PGSC0003DMB000000003:1705433-1710913	0	0.418804	10.5416	0.377303	0	0.432714	TCONS_00000743	-	-	-	-
XLOC_000511|PGSC0003DMT400041092	PGSC0003DMB000000003:1771279-1777328	-0.031491	0.42437	-0.215469	0.400425	0.092516	0.449138	TCONS_00000745	-	-	-	-
XLOC_000513|PGSC0003DMT400041089	PGSC0003DMB000000003:1807178-1819840	-0.506126	0.429765	13.0501	0.585013	0	0.432714	TCONS_00000748	-	GO:0009536//plastid	-	-
XLOC_000517|PGSC0003DMT400055113,PGSC0003DMT400055114	PGSC0003DMB000000003:2149955-2153559	0.448598	0.50536	0.118154	0.382824	0.411198	0.507246	TCONS_00000755	K11279|1|4e-116|416|pop:POPTR_819264|nucleosome assembly protein 1-like 1	GO:0043231//intracellular membrane-bounded organelle;GO:0016020//membrane	-	GO:0006259//DNA metabolic process;GO:0009292//genetic transfer;GO:0010038//response to metal ion
XLOC_000537|-	PGSC0003DMB000000003:3321711-3331579	0	0.418804	0	0.356387	-11.2876	0.476089	TCONS_00000776	-	GO:0043231//intracellular membrane-bounded organelle;GO:0031224//intrinsic to membrane	GO:0015078//hydrogen ion transmembrane transporter activity	GO:0006811//ion transport
XLOC_000546|PGSC0003DMT400074477,PGSC0003DMT400074478,PGSC0003DMT400074479	PGSC0003DMB000000003:3935378-3939149	-0.207513	0.461071	0.226926	0.404757	-0.796651	0.564817	TCONS_00000787	K12194|1|2e-64|245|vvi:100242218|charged multivesicular body protein 4	GO:0010008//endosome membrane	-	-
XLOC_000548|PGSC0003DMT400074468,PGSC0003DMT400074469	PGSC0003DMB000000003:4038288-4046212	-0.891429	0.538724	0.233606	0.399522	-0.277228	0.476249	TCONS_00000790	K12403|1|2e-75|281|vvi:100249106|AP-4 complex subunit sigma-1	GO:0030118//clathrin coat;GO:0043231//intracellular membrane-bounded organelle	GO:0022892	GO:0015031//protein transport
XLOC_000549|-	PGSC0003DMB000000003:4111325-4114199	0	0.418804	10.4399	0.375417	0	0.432714	TCONS_00000792	K00620|1|2e-11|66.6|ota:Ot08g02650|glutamate N-acetyltransferase / amino-acid N-acetyltransferase [EC:2.3.1.35 2.3.1.1]	GO:0043231//intracellular membrane-bounded organelle	-	GO:0009411//response to UV;GO:0060918//auxin transport
XLOC_000550|-	PGSC0003DMB000000003:4115111-4200467	0.064513	0.424107	0.639903	0.383269	-10.5887	0.457905	TCONS_00000795	K01412|1|0.0|692|vvi:100266273|mitochondrial processing peptidase [EC:3.4.24.64]	GO:0019866//organelle inner membrane;GO:0043231//intracellular membrane-bounded organelle;GO:0044425//membrane part	GO:0004175//endopeptidase activity;GO:0046914//transition metal ion binding;GO:0015078//hydrogen ion transmembrane transporter activity	GO:0051234//establishment of localization;GO:0019538//protein metabolic process;GO:0006091//generation of precursor metabolites and energy
XLOC_000552|PGSC0003DMT400043522	PGSC0003DMB000000003:4310780-4312103	0	0.418804	-1.70024	0.400322	-10.7302	0.460979	TCONS_00000800	-	GO:0043231//intracellular membrane-bounded organelle	GO:0051184	GO:0043623//cellular protein complex assembly;GO:0051181//cofactor transport
XLOC_000565|PGSC0003DMT400070573,PGSC0003DMT400070574,PGSC0003DMT400070575,PGSC0003DMT400070576,PGSC0003DMT400070577	PGSC0003DMB000000003:54189-59734	0.598281	0.516321	1.43871	0.420918	-2.04801	0.539432	TCONS_00000817	-	-	-	-
XLOC_000567|PGSC0003DMT400070582	PGSC0003DMB000000003:106552-113738	0	0.418804	0	0.356387	0	0.432714	TCONS_00000822	K14775|1|8e-125|446|sbi:SORBI_09g028130|ribosome biogenesis protein UTP30	-	GO:0008374//O-acyltransferase activity	GO:0044238//primary metabolic process
XLOC_000568|PGSC0003DMT400070583,PGSC0003DMT400070584	PGSC0003DMB000000003:124298-133675	0	0.418804	0.210686	0.358101	0	0.432714	TCONS_00000824	K08150|1|8e-36|151|vvi:100246301|MFS transporter, SP family, solute carrier family 2 (myo-inositol transporter), member 13	GO:0031224//intrinsic to membrane	GO:0016628//oxidoreductase activity, acting on the CH-CH group of donors, NAD or NADP as acceptor;GO:0022857//transmembrane transporter activity	GO:0008152//metabolic process;GO:0071702
XLOC_000570|-	PGSC0003DMB000000003:209338-226769	-0.299542	0.422404	-1.00386	0.368651	-9.17993	0.440703	TCONS_00000828	K04345|1|0.0|1704|vvi:100266345|protein kinase A [EC:2.7.11.11]	GO:0043234//protein complex;GO:0016020//membrane	GO:0043169//cation binding;GO:0004690//cyclic nucleotide-dependent protein kinase activity;GO:0004721//phosphoprotein phosphatase activity;GO:0032559;GO:0019887//protein kinase regulator activity	GO:0006468//protein phosphorylation
XLOC_000571|PGSC0003DMT400070587,PGSC0003DMT400070590,PGSC0003DMT400070591	PGSC0003DMB000000003:307995-321511	0.374527	0.492216	-0.470995	0.455939	-0.146053	0.465425	TCONS_00000832	-	-	-	GO:0009719
XLOC_000573|PGSC0003DMT400070593	PGSC0003DMB000000003:365116-378064	-0.644549	0.475392	0.335054	0.391784	-0.221771	0.444029	TCONS_00000838	-	-	-	-
XLOC_000576|-	PGSC0003DMB000000003:558493-574076	-0.837801	0.447835	1.06171	0.37392	0.889627	0.443721	TCONS_00000843	K05605|1|1e-49|195|aly:ARALYDRAFT_668778|3-hydroxyisobutyryl-CoA hydrolase [EC:3.1.2.4]	GO:0044464//cell part	GO:0016289//CoA hydrolase activity;GO:0016836//hydro-lyase activity	GO:0009062//fatty acid catabolic process
XLOC_000577|PGSC0003DMT400070597,PGSC0003DMT400070598,PGSC0003DMT400070599	PGSC0003DMB000000003:657677-662649	-0.602396	0.504012	-0.051167	0.366731	0.096866	0.450041	TCONS_00000846	-	-	-	-
XLOC_000581|-	PGSC0003DMB000000003:853772-858644	0	0.418804	0	0.356387	0	0.432714	TCONS_00000850	K00326|1|3e-22|102|vvi:100254338|cytochrome-b5 reductase [EC:1.6.2.2]	GO:0005740//mitochondrial envelope;GO:0005618//cell wall	GO:0046914//transition metal ion binding;GO:0016653//oxidoreductase activity, acting on NAD(P)H, heme protein as acceptor	GO:0006970//response to osmotic stress;GO:0008152//metabolic process
XLOC_000583|PGSC0003DMT400038718,PGSC0003DMT400038719,PGSC0003DMT400038720	PGSC0003DMB000000003:942268-948050	0.123215	0.446429	-0.13865	0.392253	0.172574	0.471129	TCONS_00000853	K03066|1|0.0|756|vvi:100254376|26S proteasome regulatory subunit T6	GO:0005838//proteasome regulatory particle;GO:0043231//intracellular membrane-bounded organelle;GO:0016020//membrane	GO:0017111//nucleoside-triphosphatase activity;GO:0032559	GO:0019941//modification-dependent protein catabolic process
XLOC_000587|PGSC0003DMT400038723,PGSC0003DMT400038724,PGSC0003DMT400038725	PGSC0003DMB000000003:1031382-1034371	0	0.418804	9.44939	0.364296	0	0.432714	TCONS_00000862	K11662|1|5e-105|380|vvi:100247472|actin-related protein 6	GO:0043231//intracellular membrane-bounded organelle;GO:0043234//protein complex	GO:0005488//binding	GO:0016568//chromatin modification;GO:0009628//response to abiotic stimulus;GO:0009908//flower development;GO:0006351//transcription, DNA-dependent
XLOC_000588|PGSC0003DMT400038726	PGSC0003DMB000000003:1042262-1044294	-1.41775	0.502355	0.217878	0.373908	0.457512	0.489736	TCONS_00000863	K09518|1|2e-94|345|rcu:RCOM_0222530|DnaJ homolog subfamily B member 12	GO:0016020//membrane	-	-
XLOC_000589|-	PGSC0003DMB000000003:1074793-1100592	0.05257	0.427856	-0.028869	0.361896	-0.619427	0.519327	TCONS_00000866	K11493|1|2e-28|125|ota:Ot03g05690|regulator of chromosome condensation;K10615|4|6e-18|90.9|cme:CMB070C|E3 ubiquitin-protein ligase HERC4 [EC:6.3.2.19]	GO:0044444//cytoplasmic part;GO:0043231//intracellular membrane-bounded organelle	GO:0005488//binding	GO:0009411//response to UV
XLOC_000592|PGSC0003DMT400038732,PGSC0003DMT400038733,PGSC0003DMT400038734,PGSC0003DMT400038735	PGSC0003DMB000000003:1171299-1177773	0	0.418804	11.5054	0.412346	11.1209	0.470957	TCONS_00000869	K01931|1|1e-24|83.6|pop:POPTR_879783|protein neuralized [EC:6.3.2.19]	-	-	-
XLOC_000593|-	PGSC0003DMB000000003:1278037-1298973	-0.767514	0.511944	-0.259179	0.397476	-0.211745	0.465791	TCONS_00000878	K01772|1|0.0|554|mtr:MTR_8g095320|ferrochelatase [EC:4.99.1.1]	GO:0009536//plastid	GO:0016301//kinase activity;GO:0016829//lyase activity	GO:0006779//porphyrin-containing compound biosynthetic process;GO:0006396//RNA processing
XLOC_000595|PGSC0003DMT400036387,PGSC0003DMT400036388	PGSC0003DMB000000003:1338728-1345455	-0.258323	0.444646	-0.301504	0.374457	1.9732	0.58091	TCONS_00000880	K09580|1|4e-120|430|vvi:100259138|protein disulfide-isomerase A1 [EC:5.3.4.1]	-	GO:0016740//transferase activity	-
XLOC_000601|PGSC0003DMT400041085,PGSC0003DMT400041086	PGSC0003DMB000000003:1715161-1734284	0.093746	0.42621	0.490723	0.406403	0.18216	0.459756	TCONS_00000891	K06671|1|0.0|1397|vvi:100242474|cohesin complex subunit SA-1/2	GO:0043232;GO:0043231//intracellular membrane-bounded organelle	GO:0005488//binding	GO:0051316//attachment of spindle microtubules to kinetochore involved in meiotic chromosome segregation
XLOC_000625|PGSC0003DMT400055131	PGSC0003DMB000000003:3129602-3134679	0	0.418804	0.601978	0.362742	0	0.432714	TCONS_00000918	K04733|1|3e-59|228|smo:SELMODRAFT_230241|interleukin-1 receptor-associated kinase 4 [EC:2.7.11.1];K13416|3|5e-55|214|rcu:RCOM_1534760|brassinosteroid insensitive 1-associated receptor kinase 1 [EC:2.7.10.1 2.7.11.1];K13418|5|1e-54|213|vvi:100247683|somatic embryogenesis receptor kinase 1 [EC:2.7.10.1 2.7.11.1]	-	GO:0016301//kinase activity	-
XLOC_000645|-	PGSC0003DMB000000003:4533336-4545925	-0.491132	0.43292	0.243371	0.361919	-0.227454	0.440406	TCONS_00000942	K13989|1|1e-108|391|mtr:MTR_8g102300|Derlin-2/3	-	-	GO:0019538//protein metabolic process
XLOC_000653|PGSC0003DMT400025955,PGSC0003DMT400025958	PGSC0003DMB000000004:138502-140573	1.09107	0.623931	2.15046	0.531591	1.58434	0.598763	TCONS_00000955	-	-	-	GO:0008152//metabolic process
XLOC_000655|PGSC0003DMT400026215	PGSC0003DMB000000004:242084-323383	0.655945	0.531134	0.956452	0.478889	-0.043667	0.436348	TCONS_00000962	K14498|1|3e-137|487|mtr:MTR_8g079560|serine/threonine-protein kinase SRK2 [EC:2.7.11.1]	GO:0043231//intracellular membrane-bounded organelle;GO:0044444//cytoplasmic part	GO:0004672//protein kinase activity;GO:0032559	GO:0009845//seed germination;GO:0006796//phosphate-containing compound metabolic process;GO:0006970//response to osmotic stress;GO:0009738//abscisic acid mediated signaling pathway;GO:0006464//cellular protein modification process
XLOC_000656|-	PGSC0003DMB000000004:242084-323383	-3.14914	0.568349	-0.743574	0.3752	0.188743	0.435857	TCONS_00000968	-	-	-	-
XLOC_000657|PGSC0003DMT400025972,PGSC0003DMT400025973,PGSC0003DMT400025974	PGSC0003DMB000000004:330461-333534	1.06927	0.524048	-12.356	0.48977	-6.67589	0.433823	TCONS_00000969	K00423|1|5e-149|526|ath:AT1G55570|L-ascorbate oxidase [EC:1.10.3.3]	GO:0005618//cell wall	GO:0046914//transition metal ion binding;GO:0016682//oxidoreductase activity, acting on diphenols and related substances as donors, oxygen as acceptor	GO:0008152//metabolic process;GO:0009628//response to abiotic stimulus
XLOC_000658|PGSC0003DMT400025976,PGSC0003DMT400025977	PGSC0003DMB000000004:340580-343060	13.2932	0.577676	0	0.356387	0	0.432714	TCONS_00000972	K00517|1|3e-106|384|osa:4348172|[EC:1.14.-.-];K16084|2|2e-90|332|osa:4329723|cytochrome P450, family 76, subfamily M, polypeptide 7 (ent-cassa-12,15-diene 11-hydroxylase) [EC:1.14.13.145];K05280|4|3e-85|314|mtr:MTR_3g025230|flavonoid 3'-monooxygenase [EC:1.14.13.21];K13083|5|9e-83|306|mtr:MTR_144s0009|cytochrome P450, family 75, subfamily A (flavonoid 3',5'-hydroxylase) [EC:1.14.13.88]	-	GO:0016712//oxidoreductase activity, acting on paired donors, with incorporation or reduction of molecular oxygen, reduced flavin or flavoprotein as one donor, and incorporation of one atom of oxygen;GO:0005506//iron ion binding	GO:0008152//metabolic process
XLOC_000660|PGSC0003DMT400025984	PGSC0003DMB000000004:367217-368425	1.43634	0.5319	0	0.356387	-8.42585	0.436794	TCONS_00000977	-	-	-	-
XLOC_000661|PGSC0003DMT400026123	PGSC0003DMB000000004:376651-393275	0	0.418804	0	0.356387	0	0.432714	TCONS_00000978	K00517|1|1e-06|49.7|ath:AT3G52970|[EC:1.14.-.-]	-	GO:0016712//oxidoreductase activity, acting on paired donors, with incorporation or reduction of molecular oxygen, reduced flavin or flavoprotein as one donor, and incorporation of one atom of oxygen;GO:0005506//iron ion binding	GO:0008152//metabolic process
XLOC_000663|PGSC0003DMT400025985	PGSC0003DMB000000004:434880-439805	0	0.418804	10.0011	0.369142	0	0.432714	TCONS_00000980	K15601|1|9e-06|50.8|bdi:100822574|lysine-specific demethylase 3 [EC:1.14.11.-]	-	-	-
XLOC_000665|PGSC0003DMT400025988	PGSC0003DMB000000004:449038-453516	0.367194	0.44803	0.671891	0.391762	-0.798816	0.552062	TCONS_00000982	K15631|1|8e-17|88.6|ppp:PHYPADRAFT_118134|molybdenum cofactor sulfurtransferase [EC:2.8.1.9]	-	GO:0048037//cofactor binding	-
XLOC_000667|-	PGSC0003DMB000000004:524404-527307	0.128083	0.429262	0.978877	0.37568	-2.05218	0.550599	TCONS_00000985	-	GO:0043231//intracellular membrane-bounded organelle	-	GO:0033036
XLOC_000668|PGSC0003DMT400026225	PGSC0003DMB000000004:527850-528566	-0.079159	0.438269	-0.223721	0.413684	-0.458786	0.536883	TCONS_00000987	-	-	-	-
XLOC_000669|PGSC0003DMT400026226	PGSC0003DMB000000004:529372-529838	0.624088	0.553468	-0.253467	0.420576	-1.62884	0.684165	TCONS_00000988	-	-	-	-
XLOC_000670|PGSC0003DMT400026000,PGSC0003DMT400026001	PGSC0003DMB000000004:534854-542450	0.710192	0.554645	-0.335576	0.412049	-1.09968	0.594477	TCONS_00000991	K05658|1|2e-49|196|vvi:100262734|ATP-binding cassette, subfamily B (MDR/TAP), member 1;K04733|2|3e-49|196|smo:SELMODRAFT_159261|interleukin-1 receptor-associated kinase 4 [EC:2.7.11.1];K00924|5|1e-47|190|aly:ARALYDRAFT_486409|[EC:2.7.1.-]	-	GO:0016301//kinase activity	-
XLOC_000671|PGSC0003DMT400026004,PGSC0003DMT400026005,PGSC0003DMT400026006	PGSC0003DMB000000004:545185-549719	-0.768702	0.470729	0.28712	0.386527	-0.331079	0.482661	TCONS_00000995	K11372|1|4e-55|214|gmx:100789496|HAT1-interacting factor 1	-	-	-
XLOC_000672|PGSC0003DMT400026008	PGSC0003DMB000000004:553739-556665	11.0173	0.439274	-1.12294	0.383418	0.879557	0.453813	TCONS_00000998	-	GO:0016020//membrane	-	GO:0050896//response to stimulus
XLOC_000673|PGSC0003DMT400026009	PGSC0003DMB000000004:568947-570503	0	0.418804	0	0.356387	0	0.432714	TCONS_00000999	K02716|1|1e-169|593|pop:POPTR_813989|photosystem II oxygen-evolving enhancer protein 1	GO:0009523//photosystem II;GO:0009534//chloroplast thylakoid	GO:0046872//metal ion binding	GO:0042548//regulation of photosynthesis, light reaction
XLOC_000674|PGSC0003DMT400026010	PGSC0003DMB000000004:576320-579269	-0.828832	0.516196	-0.180812	0.386778	0.162571	0.456522	TCONS_00001000	K03635|1|8e-32|134|vvi:100246543|molybdopterin synthase catalytic subunit [EC:2.-.-.-]	GO:0044424//intracellular part	GO:0005488//binding	GO:0009108//coenzyme biosynthetic process;GO:0009755//hormone-mediated signaling pathway;GO:0042040
XLOC_000675|PGSC0003DMT400026012	PGSC0003DMB000000004:579819-583649	0	0.418804	0	0.356387	-11.0922	0.4701	TCONS_00001002	-	-	-	-
XLOC_000676|PGSC0003DMT400026013	PGSC0003DMB000000004:590897-591706	0	0.418804	11.752	0.431022	-10.4538	0.45571	TCONS_00001003	-	-	-	-
XLOC_000677|PGSC0003DMT400026170	PGSC0003DMB000000004:622880-628428	0	0.418804	10.3989	0.37456	-10.5874	0.457905	TCONS_00001004	K11420|1|6e-38|157|bdi:100843697|euchromatic histone-lysine N-methyltransferase [EC:2.1.1.43];K11423|2|4e-22|105|vcn:VOLCADRAFT_65215|histone-lysine N-methyltransferase SETD2 [EC:2.1.1.43];K11422|5|2e-19|96.3|smo:SELMODRAFT_438147|histone-lysine N-methyltransferase SETD1 [EC:2.1.1.43]	GO:0005622//intracellular	GO:0046914//transition metal ion binding;GO:0001071//nucleic acid binding transcription factor activity;GO:0008168//methyltransferase activity	GO:0016568//chromatin modification;GO:0032259//methylation
XLOC_000679|PGSC0003DMT400026019,PGSC0003DMT400026020,PGSC0003DMT400026021,PGSC0003DMT400026022	PGSC0003DMB000000004:669150-673992	-1.86978	0.468431	0.62308	0.374743	-10.3556	0.454236	TCONS_00001009	K14380|1|3e-08|59.3|pop:POPTR_946533|four and a half LIM domains protein 2	-	GO:0046872//metal ion binding	-
XLOC_000680|PGSC0003DMT400026023,PGSC0003DMT400026024,PGSC0003DMT400026025,PGSC0003DMT400026026	PGSC0003DMB000000004:681097-684839	0.66537	0.450681	10.8138	0.382755	-10.247	0.452464	TCONS_00001016	-	GO:0009536//plastid	-	-
XLOC_000681|PGSC0003DMT400026027,PGSC0003DMT400026028,PGSC0003DMT400026029,PGSC0003DMT400026030,PGSC0003DMT400026031,PGSC0003DMT400026032,PGSC0003DMT400026033	PGSC0003DMB000000004:693838-697642	-0.994429	0.481324	0.368688	0.368594	3.03689	0.522356	TCONS_00001022	-	GO:0044464//cell part	-	-
XLOC_000684|PGSC0003DMT400026038	PGSC0003DMB000000004:780975-783661	-0.1503	0.455619	0.246588	0.421273	-1.01195	0.626526	TCONS_00001027	K11599|1|5e-60|228|vvi:100241160|proteasome maturation protein	GO:0043234//protein complex;GO:0009534//chloroplast thylakoid	-	-
XLOC_000685|PGSC0003DMT400026040	PGSC0003DMB000000004:784131-789714	0	0.418804	10.4292	0.375246	0	0.432714	TCONS_00001028	K03680|1|0.0|820|vvi:100246278|translation initiation factor eIF-2B subunit delta	GO:0043234//protein complex	GO:0032561//guanyl ribonucleotide binding	GO:0006412//translation
XLOC_000686|PGSC0003DMT400026041,PGSC0003DMT400026042,PGSC0003DMT400026043	PGSC0003DMB000000004:791965-799022	-0.902199	0.538746	-0.797552	0.459528	-1.21741	0.590043	TCONS_00001030	K06675|1|9e-10|65.1|vcn:VOLCADRAFT_61097|structural maintenance of chromosome 4;K06669|2|2e-09|63.9|ppp:PHYPADRAFT_61626|structural maintenance of chromosome 3 (chondroitin sulfate proteoglycan 6);K06636|4|4e-09|62.8|vvi:100263447|structural maintenance of chromosome 1;K10400|5|1e-08|61.2|smo:SELMODRAFT_428755|kinesin family member 15	-	-	-
XLOC_000687|PGSC0003DMT400026044,PGSC0003DMT400026045	PGSC0003DMB000000004:869573-870595	-0.13042	0.425765	-0.086872	0.368617	-1.18739	0.498571	TCONS_00001032	-	-	-	-
XLOC_000688|PGSC0003DMT400026046,PGSC0003DMT400026047	PGSC0003DMB000000004:892272-895552	0.968221	0.594271	6.62583	0.480627	0.275081	0.456625	TCONS_00001034	K13680|1|1e-117|334|smo:SELMODRAFT_230176|beta-mannan synthase [EC:2.4.1.32]	GO:0016020//membrane	GO:0016759//cellulose synthase activity	-
XLOC_000689|PGSC0003DMT400026048,PGSC0003DMT400026049,PGSC0003DMT400026050,PGSC0003DMT400026051	PGSC0003DMB000000004:907539-913751	0.336751	0.494377	0.192273	0.364913	0.749889	0.502892	TCONS_00001039	K00318|1|2e-162|570|gmx:100797464|proline dehydrogenase [EC:1.5.99.8]	-	GO:0016645//oxidoreductase activity, acting on the CH-NH group of donors	GO:0006560//proline metabolic process;GO:0006536//glutamate metabolic process
XLOC_000690|PGSC0003DMT400026052,PGSC0003DMT400026053	PGSC0003DMB000000004:919799-922702	0.300653	0.490993	-0.169224	0.400551	0.076556	0.452304	TCONS_00001042	K01611|1|5e-128|456|vvi:100265287|S-adenosylmethionine decarboxylase [EC:4.1.1.50]	-	GO:0016831//carboxy-lyase activity	GO:0006596//polyamine biosynthetic process
XLOC_000693|PGSC0003DMT400026059	PGSC0003DMB000000004:941054-943600	-0.316689	0.429045	-0.546213	0.375314	1.75873	0.504675	TCONS_00001048	K15336|1|6e-07|55.1|vvi:100259391|tRNA (cytosine38-C5)-methyltransferase [EC:2.1.1.204]	-	-	-
XLOC_000695|PGSC0003DMT400026065,PGSC0003DMT400026067	PGSC0003DMB000000004:961825-966450	11.5771	0.449973	11.167	0.394482	-13.0462	0.765416	TCONS_00001053	K12135|1|9e-86|317|aly:ARALYDRAFT_488429|zinc finger protein CONSTANS;K03539|3|7e-08|58.5|bdi:100830772|ribonuclease P/MRP protein subunit RPP1 [EC:3.1.26.5];K12127|4|7e-08|58.5|smo:SELMODRAFT_438647|pseudo-response regulator 1;K12130|5|1e-07|57.8|rcu:RCOM_0969830|pseudo-response regulator 5	-	-	-
XLOC_000698|PGSC0003DMT400003750	PGSC0003DMB000000004:1014876-1015488	0	0.418804	-12.3254	0.486616	-12.48	0.549799	TCONS_00001058	-	-	-	-
XLOC_000702|PGSC0003DMT400003740	PGSC0003DMB000000004:1060488-1067242	0.722967	0.566818	-0.166881	0.398288	-0.650296	0.567023	TCONS_00001063	K14207|1|0.0|698|vvi:100258371|solute carrier family 38 (sodium-coupled neutral amino acid transporter), member 2	GO:0031090//organelle membrane;GO:0043231//intracellular membrane-bounded organelle;GO:0031224//intrinsic to membrane	GO:0005275//amine transmembrane transporter activity	GO:0015837//amine transport;GO:0071241//cellular response to inorganic substance;GO:0010039//response to iron ion;GO:0009723//response to ethylene stimulus
XLOC_000703|PGSC0003DMT400003738,PGSC0003DMT400003739	PGSC0003DMB000000004:1088041-1097090	0.237316	0.427776	1.50654	0.423742	1.93152	0.514401	TCONS_00001073	K13216|1|7e-17|88.2|pop:POPTR_928448|nuclear inhibitor of protein phosphatase 1 [EC:3.1.4.-];K13108|2|9e-12|71.2|cre:CHLREDRAFT_174174|smad nuclear-interacting protein 1	GO:0044464//cell part	-	-
XLOC_000705|PGSC0003DMT400003737	PGSC0003DMB000000004:1129071-1131548	0	0.418804	9.94896	0.368548	0	0.432714	TCONS_00001076	K13145|1|8e-06|51.2|smo:SELMODRAFT_443625|integrator complex subunit 8	-	GO:0003824//catalytic activity	-
XLOC_000707|PGSC0003DMT400003732,PGSC0003DMT400003733,PGSC0003DMT400003734	PGSC0003DMB000000004:1140050-1145536	1.01963	0.5319	0.464639	0.362742	-11.4983	0.484421	TCONS_00001080	K13430|1|1e-48|117|sbi:SORBI_04g020990|serine/threonine-protein kinase PBS1 [EC:2.7.11.1]	-	GO:0004702//receptor signaling protein serine/threonine kinase activity;GO:0032559	GO:0006464//cellular protein modification process
XLOC_000708|PGSC0003DMT400003731	PGSC0003DMB000000004:1146890-1149441	-1.0374	0.462362	1.18552	0.489142	-0.389801	0.45035	TCONS_00001082	K14560|1|3e-84|310|vvi:100261745|U3 small nucleolar ribonucleoprotein protein IMP3	GO:0015935//small ribosomal subunit	GO:0003723//RNA binding	-
XLOC_000709|-	PGSC0003DMB000000004:1194042-1204864	-1.27242	0.478238	1.08824	0.397956	-0.106007	0.43556	TCONS_00001083	K02936|1|8e-74|207|rcu:RCOM_0790270|large subunit ribosomal protein L7Ae;K11982|3|4e-06|51.2|sbi:SORBI_03g011120|E3 ubiquitin-protein ligase RNF115/126 [EC:6.3.2.19]	GO:0030529//ribonucleoprotein complex	GO:0046914//transition metal ion binding	-
XLOC_000711|PGSC0003DMT400003724	PGSC0003DMB000000004:1249919-1259635	-0.125672	0.439057	-0.030081	0.360239	-0.363675	0.474238	TCONS_00001092	K00555|1|0.0|914|vvi:100242902|tRNA (guanine26-N2/guanine27-N2)-dimethyltransferase [EC:2.1.1.215 2.1.1.216]	-	GO:0003676//nucleic acid binding;GO:0008170//N-methyltransferase activity	GO:0006399//tRNA metabolic process
XLOC_000712|PGSC0003DMT400003723	PGSC0003DMB000000004:1302198-1308798	0	0.418804	10.8041	0.382538	13.4808	0.829056	TCONS_00001094	-	GO:0031090//organelle membrane	-	GO:0009832//plant-type cell wall biogenesis
XLOC_000713|PGSC0003DMT400003719,PGSC0003DMT400003721,PGSC0003DMT400003722	PGSC0003DMB000000004:1310845-1316158	-0.431204	0.466774	-0.12965	0.37936	-0.224772	0.472969	TCONS_00001097	K15121|1|6e-129|459|rcu:RCOM_0917530|solute carrier family 25, member 44	GO:0019866//organelle inner membrane;GO:0043231//intracellular membrane-bounded organelle;GO:0031224//intrinsic to membrane	-	GO:0046907//intracellular transport
XLOC_000714|PGSC0003DMT400003718	PGSC0003DMB000000004:1347038-1347571	0.877575	0.519396	-0.034069	0.361142	-0.262382	0.456545	TCONS_00001101	K02924|1|2e-24|109|mtr:MTR_3g106310|large subunit ribosomal protein L39e	GO:0043231//intracellular membrane-bounded organelle;GO:0030529//ribonucleoprotein complex	GO:0005198//structural molecule activity	GO:0010467//gene expression
XLOC_000718|PGSC0003DMT400003706,PGSC0003DMT400003707,PGSC0003DMT400003709,PGSC0003DMT400003710,PGSC0003DMT400042052	PGSC0003DMB000000004:1437042-1447987	0	0.418804	-11.7584	0.431514	0	0.432714	TCONS_00001111	K15280|1|8e-18|71.2|cme:CMK248C|solute carrier family 35, member C2	GO:0031224//intrinsic to membrane	-	-
XLOC_000723|PGSC0003DMT400003687,PGSC0003DMT400003688	PGSC0003DMB000000004:1497545-1500625	11.6509	0.451881	0	0.356387	-9.72994	0.445458	TCONS_00001120	K07195|1|0.0|844|rcu:RCOM_1025070|exocyst complex component 7	GO:0044444//cytoplasmic part;GO:0043234//protein complex	-	GO:0006887//exocytosis
XLOC_000724|PGSC0003DMT400003684,PGSC0003DMT400003685	PGSC0003DMB000000004:1501355-1505297	0.416637	0.508241	-0.035809	0.366331	-0.216414	0.480044	TCONS_00001122	K02965|1|6e-19|93.6|ath:AT5G47320|small subunit ribosomal protein S19;K13195|2|1e-18|92.8|pop:POPTR_712972|cold-inducible RNA-binding protein;K11294|3|3e-14|78.2|smo:SELMODRAFT_15428|nucleolin	GO:0043231//intracellular membrane-bounded organelle	GO:0046914//transition metal ion binding;GO:0032559	-
XLOC_000725|PGSC0003DMT400003681,PGSC0003DMT400003682,PGSC0003DMT400003683	PGSC0003DMB000000004:1506347-1513106	0	0.418804	-0.868689	0.366868	0	0.432714	TCONS_00001125	K14863|1|8e-113|406|vvi:100265290|ribosome biogenesis protein YTM1	GO:0031234//extrinsic to internal side of plasma membrane;GO:0031461//cullin-RING ubiquitin ligase complex;GO:0031981//nuclear lumen	-	-
XLOC_000726|PGSC0003DMT400003672,PGSC0003DMT400003673,PGSC0003DMT400003676,PGSC0003DMT400003679,PGSC0003DMT400003680	PGSC0003DMB000000004:1517285-1528995	-1.21919	0.506161	0.93042	0.453916	1.70564	0.513338	TCONS_00001129	K15115|1|2e-28|125|vvi:100248832|solute carrier family 25 (mitochondrial folate transporter), member 32	GO:0009526//plastid envelope;GO:0016020//membrane	GO:0051183//vitamin transporter activity	GO:0006865//amino acid transport
XLOC_000728|PGSC0003DMT400003667,PGSC0003DMT400003668,PGSC0003DMT400003669	PGSC0003DMB000000004:1543399-1545915	-13.5885	0.625109	-0.171187	0.359073	-11.8757	0.502412	TCONS_00001137	-	-	-	-
XLOC_000729|PGSC0003DMT400003666	PGSC0003DMB000000004:1576926-1580037	0.575579	0.551205	-0.086601	0.378537	0.708117	0.555868	TCONS_00001139	K00012|1|0.0|893|vvi:100264653|UDPglucose 6-dehydrogenase [EC:1.1.1.22]	GO:0044444//cytoplasmic part;GO:0043231//intracellular membrane-bounded organelle	GO:0000166//nucleotide binding;GO:0016616//oxidoreductase activity, acting on the CH-OH group of donors, NAD or NADP as acceptor	GO:0008152//metabolic process
XLOC_000730|PGSC0003DMT400003663	PGSC0003DMB000000004:1585021-1586779	0	0.418804	9.92459	0.368297	0	0.432714	TCONS_00001141	-	-	-	-
XLOC_000733|PGSC0003DMT400003655,PGSC0003DMT400003657	PGSC0003DMB000000004:1596083-1601386	0.980778	0.578579	2.26173	0.419204	-12.044	0.51175	TCONS_00001146	K13648|1|0.0|877|vvi:100242366|alpha-1,4-galacturonosyltransferase [EC:2.4.1.43]	-	GO:0008194//UDP-glycosyltransferase activity	-
XLOC_000734|PGSC0003DMT400003653,PGSC0003DMT400003654	PGSC0003DMB000000004:1602177-1605471	-0.094051	0.437354	-0.068028	0.371634	-0.64244	0.545033	TCONS_00001152	-	-	-	-
XLOC_000735|PGSC0003DMT400003652	PGSC0003DMB000000004:1617082-1624499	-1.76498	0.570818	12.2478	0.478192	1.0483	0.450087	TCONS_00001154	K03695|1|0.0|1615|vvi:100252611|ATP-dependent Clp protease ATP-binding subunit ClpB	GO:0009532//plastid stroma	GO:0017111//nucleoside-triphosphatase activity;GO:0032559	GO:0006950//response to stress;GO:0009657//plastid organization;GO:0051604//protein maturation
XLOC_000736|PGSC0003DMT400003650,PGSC0003DMT400003651	PGSC0003DMB000000004:1654773-1664308	-0.031899	0.424987	0.07954	0.361725	-1.77033	0.476901	TCONS_00001155	K05391|1|0.0|1118|rcu:RCOM_0169070|cyclic nucleotide gated channel, other eukaryote	GO:0031224//intrinsic to membrane	GO:0005249//voltage-gated potassium channel activity;GO:0005221//intracellular cyclic nucleotide activated cation channel activity;GO:0005515//protein binding;GO:0000166//nucleotide binding	GO:0033554//cellular response to stress;GO:0006816//calcium ion transport;GO:0007165//signal transduction
XLOC_000737|PGSC0003DMT400003646,PGSC0003DMT400003647,PGSC0003DMT400003648,PGSC0003DMT400003649	PGSC0003DMB000000004:1665879-1674616	-0.393528	0.447481	0.105623	0.363622	-0.128066	0.435354	TCONS_00001159	K10597|1|0.0|1614|vvi:100250848|ubiquitin conjugation factor E4 B [EC:6.3.2.19]	GO:0043234//protein complex	GO:0004842//ubiquitin-protein ligase activity	GO:0019941//modification-dependent protein catabolic process;GO:0032446//protein modification by small protein conjugation
XLOC_000741|PGSC0003DMT400003643	PGSC0003DMB000000004:1756827-1763043	-2.61473	0.499566	13.5277	0.814806	-1.13063	0.536483	TCONS_00001166	K01850|1|3e-115|413|aly:ARALYDRAFT_484689|chorismate mutase [EC:5.4.99.5]	GO:0043231//intracellular membrane-bounded organelle;GO:0044444//cytoplasmic part	GO:0004601//peroxidase activity;GO:0016853//isomerase activity	GO:0008652//cellular amino acid biosynthetic process;GO:0043648//dicarboxylic acid metabolic process
XLOC_000745|PGSC0003DMT400003636,PGSC0003DMT400003637	PGSC0003DMB000000004:1793257-1796128	0	0.418804	15.554	0.817206	-0.205077	0.458922	TCONS_00001170	K13424|1|2e-63|242|pop:POPTR_663578|WRKY transcription factor 33	-	-	-
XLOC_000747|PGSC0003DMT400003631,PGSC0003DMT400003632	PGSC0003DMB000000004:1831006-1837899	0.81236	0.435457	1.01021	0.382561	-0.461991	0.485233	TCONS_00001175	K13462|1|3e-51|202|rcu:RCOM_0708240|guanine nucleotide-exchange factor	-	GO:0042802//identical protein binding	GO:0033205//cell cycle cytokinesis;GO:0009926//auxin polar transport;GO:0000902//cell morphogenesis;GO:0045229//external encapsulating structure organization;GO:0001738//morphogenesis of a polarized epithelium;GO:0048764;GO:0032386//regulation of intracellular transport;GO:0048527//lateral root development;GO:0003006//developmental process involved in reproduction;GO:0000578//embryonic axis speci…
XLOC_000749|PGSC0003DMT400003630	PGSC0003DMB000000004:1861575-1866475	-0.083429	0.437663	0.245968	0.419067	-0.47039	0.534963	TCONS_00001178	-	GO:0044424//intracellular part	-	-
XLOC_000750|PGSC0003DMT400003628,PGSC0003DMT400003629	PGSC0003DMB000000004:1873133-1900868	13.8434	0.765489	10.3364	0.373543	11.7394	0.494811	TCONS_00001180	-	-	-	-
XLOC_000751|-	PGSC0003DMB000000004:1873133-1900868	1.32027	0.4984	0	0.356387	-10.9048	0.464785	TCONS_00001183	-	-	-	-
XLOC_000752|PGSC0003DMT400003612,PGSC0003DMT400003613,PGSC0003DMT400003614,PGSC0003DMT400003615,PGSC0003DMT400003616,PGSC0003DMT400003617	PGSC0003DMB000000004:1911926-1914848	-0.311816	0.443561	1.32051	0.495245	1.22418	0.546359	TCONS_00001188	-	GO:0043231//intracellular membrane-bounded organelle	-	-
XLOC_000754|PGSC0003DMT400003611	PGSC0003DMB000000004:1988005-1996833	-0.625813	0.493965	0.421807	0.42405	0.073242	0.446075	TCONS_00001194	K14948|1|5e-32|137|pop:POPTR_714769|olypyrimidine tract-binding protein 2	GO:0043231//intracellular membrane-bounded organelle;GO:0030529//ribonucleoprotein complex	GO:0003676//nucleic acid binding	GO:0006412//translation;GO:0009856//pollination;GO:0010468//regulation of gene expression
XLOC_000755|PGSC0003DMT400003608	PGSC0003DMB000000004:2002228-2004492	0	0.418804	13.1559	0.781906	0	0.432714	TCONS_00001196	-	GO:0044464//cell part	-	-
XLOC_000757|PGSC0003DMT400003601	PGSC0003DMB000000004:2030717-2032149	0	0.418804	10.0023	0.369142	-10.8398	0.463277	TCONS_00001198	K02111|1|7e-10|61.6|ath:ArthCp007|F-type H+-transporting ATPase subunit alpha [EC:3.6.3.14]	-	-	-
XLOC_000758|PGSC0003DMT400003598,PGSC0003DMT400003599,PGSC0003DMT400003600	PGSC0003DMB000000004:2055498-2062295	-0.343938	0.429948	2.60664	0.498434	-0.200573	0.448258	TCONS_00001202	-	-	-	GO:0009755//hormone-mediated signaling pathway
XLOC_000759|PGSC0003DMT400003595,PGSC0003DMT400003596,PGSC0003DMT400003597	PGSC0003DMB000000004:2115823-2119707	1.21909	0.587231	-12.6102	0.519728	-10.5495	0.45707	TCONS_00001205	-	-	-	-
XLOC_000760|PGSC0003DMT400003592	PGSC0003DMB000000004:2125961-2128624	0.207328	0.471392	0.58123	0.496823	-0.281651	0.500091	TCONS_00001209	K02915|1|6e-47|184|gmx:100779148|large subunit ribosomal protein L34e	GO:0030529//ribonucleoprotein complex	GO:0005198//structural molecule activity	GO:0010467//gene expression
XLOC_000761|PGSC0003DMT400003336	PGSC0003DMB000000004:2147315-2150249	0	0.418804	0	0.356387	0	0.432714	TCONS_00001211	-	-	-	-
XLOC_000762|PGSC0003DMT400003588,PGSC0003DMT400003589,PGSC0003DMT400003590	PGSC0003DMB000000004:2157990-2165750	1.72346	0.443366	1.38856	0.440635	-0.131791	0.433983	TCONS_00001212	K05658|1|0.0|2098|gmx:100797124|ATP-binding cassette, subfamily B (MDR/TAP), member 1	GO:0031224//intrinsic to membrane	GO:0015562//efflux transmembrane transporter activity;GO:0032559;GO:0042626//ATPase activity, coupled to transmembrane movement of substances	GO:0009630//gravitropism;GO:0043479;GO:0009639//response to red or far red light;GO:0009734//auxin mediated signaling pathway;GO:0032535//regulation of cellular component size;GO:0009207;GO:0009926//auxin polar transport;GO:0048528//post-embryonic root development;GO:0048437//floral organ development
XLOC_000764|PGSC0003DMT400003584,PGSC0003DMT400003585,PGSC0003DMT400003586	PGSC0003DMB000000004:2217844-2219411	0.143801	0.451641	-1.97477	0.585208	-0.411941	0.508092	TCONS_00001217	K09338|1|2e-49|172|ath:AT1G69780|homeobox-leucine zipper protein	-	-	-
XLOC_000766|PGSC0003DMT400003581	PGSC0003DMB000000004:2272727-2273791	1.16413	0.509098	11.5542	0.415981	-10.6412	0.459036	TCONS_00001221	-	GO:0043231//intracellular membrane-bounded organelle	-	-
XLOC_000767|PGSC0003DMT400003578,PGSC0003DMT400003579,PGSC0003DMT400003580	PGSC0003DMB000000004:2305501-2313214	0.477521	0.501074	1.32359	0.501189	0.137632	0.454624	TCONS_00001222	K09272|1|0.0|835|vvi:100249277|structure-specific recognition protein 1	GO:0000790//nuclear chromatin;GO:0008023//transcription elongation factor complex	GO:0003676//nucleic acid binding;GO:0016628//oxidoreductase activity, acting on the CH-CH group of donors, NAD or NADP as acceptor	GO:0006259//DNA metabolic process;GO:0033554//cellular response to stress;GO:0003006//developmental process involved in reproduction
XLOC_000770|PGSC0003DMT400003565,PGSC0003DMT400003566,PGSC0003DMT400003567,PGSC0003DMT400003568	PGSC0003DMB000000004:2329383-2337730	-0.346719	0.425033	10.2528	0.372228	0	0.432714	TCONS_00001235	-	GO:0043231//intracellular membrane-bounded organelle	GO:0046914//transition metal ion binding	-
XLOC_000771|PGSC0003DMT400003564	PGSC0003DMB000000004:2338023-2339031	0.554625	0.501989	-0.098621	0.375943	-0.703019	0.538186	TCONS_00001238	K03671|1|2e-50|197|vvi:100252624|thioredoxin 1	GO:0043231//intracellular membrane-bounded organelle;GO:0044444//cytoplasmic part;GO:0016020//membrane	GO:0015036//disulfide oxidoreductase activity	GO:0018904;GO:0019725//cellular homeostasis
XLOC_000774|PGSC0003DMT400003562	PGSC0003DMB000000004:2382605-2386918	1.1244	0.482204	3.41408	0.437331	-11.3925	0.479838	TCONS_00001242	-	GO:0044464//cell part	GO:0035252//UDP-xylosyltransferase activity	GO:0005975//carbohydrate metabolic process
XLOC_000781|PGSC0003DMT400003547,PGSC0003DMT400003548	PGSC0003DMB000000004:2472077-2478229	0.18491	0.421981	-1.42438	0.3736	0	0.432714	TCONS_00001249	K01099|1|2e-55|216|ota:Ot04g02290|phosphatidylinositol-bisphosphatase [EC:3.1.3.36]	-	GO:0046030//inositol trisphosphate phosphatase activity	-
XLOC_000783|PGSC0003DMT400003544,PGSC0003DMT400003545	PGSC0003DMB000000004:2501245-2505153	-12.3145	0.478227	10.7663	0.381772	-10.5806	0.457722	TCONS_00001252	K11644|1|2e-77|288|gmx:100812405|paired amphipathic helix protein Sin3a	-	-	-
XLOC_000785|PGSC0003DMT400003538,PGSC0003DMT400003539	PGSC0003DMB000000004:2524564-2533738	-0.314829	0.450555	-0.007381	0.357233	-0.656304	0.529146	TCONS_00001255	K11644|1|0.0|1529|vvi:100254234|paired amphipathic helix protein Sin3a	-	-	-
XLOC_000786|PGSC0003DMT400003537	PGSC0003DMB000000004:2539534-2541105	-0.480673	0.479484	11.0239	0.388836	-0.941446	0.471792	TCONS_00001258	K13648|1|2e-25|115|aly:ARALYDRAFT_312807|alpha-1,4-galacturonosyltransferase [EC:2.4.1.43]	GO:0043231//intracellular membrane-bounded organelle	GO:0008194//UDP-glycosyltransferase activity	-
XLOC_000787|PGSC0003DMT400003534	PGSC0003DMB000000004:2547868-2556775	0.501328	0.534792	0.137919	0.394596	-1.15288	0.641121	TCONS_00001260	-	-	-	-
XLOC_000788|PGSC0003DMT400003533	PGSC0003DMB000000004:2568612-2574431	0.783228	0.433571	0.297272	0.374068	-1.45274	0.504412	TCONS_00001263	K01231|1|0.0|1755|vvi:100243903|alpha-mannosidase II [EC:3.2.1.114]	GO:0043231//intracellular membrane-bounded organelle	GO:0046914//transition metal ion binding;GO:0015924	GO:0006486//protein glycosylation;GO:0019318//hexose metabolic process
XLOC_000789|PGSC0003DMT400003530,PGSC0003DMT400003531,PGSC0003DMT400003532	PGSC0003DMB000000004:2580389-2584189	0	0.418804	10.0651	0.369851	0	0.432714	TCONS_00001264	K14638|1|9e-46|183|mtr:MTR_4g015080|solute carrier family 15 (peptide/histidine transporter), member 3/4	GO:0044464//cell part	GO:0005275//amine transmembrane transporter activity	GO:0051707//response to other organism;GO:0015833//peptide transport
XLOC_000790|PGSC0003DMT400003528,PGSC0003DMT400003529	PGSC0003DMB000000004:2591111-2594969	-0.265627	0.461105	0.36019	0.430839	0.140071	0.459379	TCONS_00001268	-	GO:0043231//intracellular membrane-bounded organelle	GO:0000166//nucleotide binding	-
XLOC_000791|PGSC0003DMT400003523,PGSC0003DMT400003524,PGSC0003DMT400003525,PGSC0003DMT400003526,PGSC0003DMT400003527	PGSC0003DMB000000004:2595637-2603052	0	0.418804	0	0.356387	0	0.432714	TCONS_00001271	-	GO:0009536//plastid	-	GO:0000377;GO:0000376
XLOC_000792|-	PGSC0003DMB000000004:2621982-2632161	0.131171	0.442246	-0.272807	0.394059	-0.549782	0.477198	TCONS_00001276	-	GO:0009536//plastid	GO:0016731;GO:0051536//iron-sulfur cluster binding;GO:0043169//cation binding	GO:0008152//metabolic process
XLOC_000793|-	PGSC0003DMB000000004:2633932-2637987	0.025928	0.41933	0.279503	0.362822	-0.094396	0.435617	TCONS_00001278	-	-	-	-
XLOC_000802|PGSC0003DMT400001416,PGSC0003DMT400001418	PGSC0003DMB000000004:2856545-2865751	0	0.418804	8.84761	0.36145	0	0.432714	TCONS_00001298	-	GO:0043231//intracellular membrane-bounded organelle	-	-
XLOC_000803|PGSC0003DMT400001411,PGSC0003DMT400001412,PGSC0003DMT400001413,PGSC0003DMT400001414	PGSC0003DMB000000004:2876588-2886372	-0.22404	0.444898	0.530936	0.403248	2.50749	0.582328	TCONS_00001310	K05954|1|3e-123|441|vvi:100266301|protein farnesyltransferase subunit beta [EC:2.5.1.58]	GO:0043231//intracellular membrane-bounded organelle	GO:0016740//transferase activity	-
XLOC_000804|PGSC0003DMT400001410	PGSC0003DMB000000004:2886653-2890355	-0.60973	0.432325	0.440094	0.37232	-11.7401	0.494811	TCONS_00001311	-	-	-	-
XLOC_000806|PGSC0003DMT400001405	PGSC0003DMB000000004:2912882-2915125	-0.684794	0.428028	10.5789	0.378069	0.724608	0.44843	TCONS_00001313	K03255|1|3e-07|55.8|ppp:PHYPADRAFT_203627|protein TIF31	-	-	-
XLOC_000807|-	PGSC0003DMB000000004:2950381-2960508	0.313301	0.470203	0.755692	0.468831	-0.545454	0.508469	TCONS_00001318	K08835|1|8e-152|536|ppp:PHYPADRAFT_119152|oxidative-stress responsive protein 1 [EC:2.7.11.1];K08282|3|1e-110|399|olu:OSTLU_2417|non-specific serine/threonine protein kinase [EC:2.7.11.1];K08839|5|4e-51|202|olu:OSTLU_35807|serine/threonine kinase 25 [EC:2.7.11.22]	GO:0016020//membrane	GO:0004672//protein kinase activity;GO:0032559	GO:0006464//cellular protein modification process
XLOC_000808|PGSC0003DMT400001400,PGSC0003DMT400001401	PGSC0003DMB000000004:2975422-2978638	0	0.418804	13.5396	0.803959	0	0.432714	TCONS_00001319	K09753|1|2e-32|138|pop:POPTR_828723|cinnamoyl-CoA reductase [EC:1.2.1.44]	-	GO:0016491//oxidoreductase activity	GO:0009058//biosynthetic process;GO:0044237//cellular metabolic process
XLOC_000809|PGSC0003DMT400001399	PGSC0003DMB000000004:2990253-2991409	0	0.418804	0	0.356387	0	0.432714	TCONS_00001321	-	GO:0043231//intracellular membrane-bounded organelle	-	-
XLOC_000811|PGSC0003DMT400001396	PGSC0003DMB000000004:3050970-3054684	0	0.418804	-0.990789	0.370514	0	0.432714	TCONS_00001324	K01462|1|3e-94|344|rcu:RCOM_1063400|peptide deformylase [EC:3.5.1.88]	GO:0009536//plastid	GO:0016811//hydrolase activity, acting on carbon-nitrogen (but not peptide) bonds, in linear amides;GO:0046914//transition metal ion binding	GO:0010467//gene expression
XLOC_000812|PGSC0003DMT400001392	PGSC0003DMB000000004:3055758-3062467	0.068466	0.431377	-0.344213	0.42509	-0.328556	0.48737	TCONS_00001325	K03083|1|0.0|737|vvi:100261256|glycogen synthase kinase 3 beta [EC:2.7.11.26];K00924|4|0.0|709|aly:ARALYDRAFT_489503|[EC:2.7.1.-]	GO:0044444//cytoplasmic part	GO:0004672//protein kinase activity;GO:0019787//small conjugating protein ligase activity;GO:0032559	GO:0048507//meristem development;GO:0006796//phosphate-containing compound metabolic process;GO:0019941//modification-dependent protein catabolic process;GO:0006970//response to osmotic stress;GO:0006464//cellular protein modification process
XLOC_000813|PGSC0003DMT400001390,PGSC0003DMT400001391	PGSC0003DMB000000004:3064033-3073415	-0.069302	0.421684	-0.015159	0.356844	-0.198452	0.446727	TCONS_00001331	K12823|1|0.0|749|vvi:100264477|ATP-dependent RNA helicase DDX5/DBP2 [EC:3.6.4.13]	-	GO:0003676//nucleic acid binding;GO:0042623//ATPase activity, coupled;GO:0032559	GO:0009207
XLOC_000814|PGSC0003DMT400001388,PGSC0003DMT400001389	PGSC0003DMB000000004:3097295-3106322	0	0.418804	10.5525	0.377509	-9.11253	0.440097	TCONS_00001333	K00962|1|0.0|1327|vvi:100257571|polyribonucleotide nucleotidyltransferase [EC:2.7.7.8]	GO:0044424//intracellular part	GO:0003676//nucleic acid binding;GO:0008408//3'-5' exonuclease activity;GO:0016779//nucleotidyltransferase activity	GO:0006401//RNA catabolic process;GO:0010467//gene expression
XLOC_000815|PGSC0003DMT400001383,PGSC0003DMT400001384	PGSC0003DMB000000004:3113341-3117680	0.632098	0.518345	-0.801023	0.46522	-0.47142	0.509727	TCONS_00001336	K13416|1|7e-38|157|ath:AT4G33430|brassinosteroid insensitive 1-associated receptor kinase 1 [EC:2.7.10.1 2.7.11.1];K13418|5|2e-37|156|vvi:100247683|somatic embryogenesis receptor kinase 1 [EC:2.7.10.1 2.7.11.1]	GO:0016020//membrane	GO:0005488//binding;GO:0016301//kinase activity	-
XLOC_000817|PGSC0003DMT400001379,PGSC0003DMT400001380,PGSC0003DMT400001381	PGSC0003DMB000000004:3155493-3163842	-10.8483	0.436703	-1.43281	0.371108	0	0.432714	TCONS_00001341	-	GO:0043231//intracellular membrane-bounded organelle	GO:0008194//UDP-glycosyltransferase activity	-
XLOC_000820|PGSC0003DMT400032802,PGSC0003DMT400032803,PGSC0003DMT400032804	PGSC0003DMB000000004:3189847-3193236	-0.662708	0.464762	1.05805	0.396185	0.692146	0.454179	TCONS_00001347	-	-	-	-
XLOC_000821|PGSC0003DMT400032805,PGSC0003DMT400032806,PGSC0003DMT400032808	PGSC0003DMB000000004:3196056-3201826	-0.345345	0.429891	1.65157	0.423742	-0.456205	0.469471	TCONS_00001354	K13192|1|0.0|679|pop:POPTR_752498|RNA-binding protein 26	-	GO:0005488//binding	-
XLOC_000822|PGSC0003DMT400032809	PGSC0003DMB000000004:3269967-3270547	0	0.418804	0	0.356387	0	0.432714	TCONS_00001356	-	-	-	-
XLOC_000823|PGSC0003DMT400032810,PGSC0003DMT400032811	PGSC0003DMB000000004:3298847-3302617	-1.55493	0.494205	2.39579	0.464111	-0.436459	0.458853	TCONS_00001358	K12741|1|2e-90|332|gmx:100813165|heterogeneous nuclear ribonucleoprotein A1/A3;K14314|4|1e-79|295|gmx:100778001|nuclear pore complex protein Nup210	GO:0032991//macromolecular complex	GO:0003676//nucleic acid binding	-
XLOC_000825|PGSC0003DMT400032814,PGSC0003DMT400032815,PGSC0003DMT400032816,PGSC0003DMT400032818	PGSC0003DMB000000004:3311978-3322604	0.66301	0.518196	0.72593	0.452281	0.677924	0.482913	TCONS_00001363	K08286|1|0.0|641|aly:ARALYDRAFT_905010|protein-serine/threonine kinase [EC:2.7.11.-];K08282|5|6e-85|315|ath:AT3G45780|non-specific serine/threonine protein kinase [EC:2.7.11.1]	-	GO:0016301//kinase activity	-
XLOC_000826|PGSC0003DMT400032819,PGSC0003DMT400032820,PGSC0003DMT400032821,PGSC0003DMT400032822,PGSC0003DMT400032823	PGSC0003DMB000000004:3325860-3328836	-2.47966	0.52734	0.651747	0.386664	-1.41333	0.493302	TCONS_00001370	K14850|1|1e-90|208|sbi:SORBI_04g006950|ribosomal RNA-processing protein 8 [EC:2.1.1.-]	GO:0043231//intracellular membrane-bounded organelle	-	-
XLOC_000827|PGSC0003DMT400032824,PGSC0003DMT400032827	PGSC0003DMB000000004:3340701-3345238	1.37678	0.508515	-1.18961	0.364262	-8.59474	0.437629	TCONS_00001374	K14510|1|2e-34|145|ppp:PHYPADRAFT_30352|serine/threonine-protein kinase CTR1 [EC:2.7.11.1];K04424|2|1e-33|143|ath:AT5G11850|sterile alpha motif and leucine zipper containing kinase AZK [EC:2.7.11.25]	-	GO:0004702//receptor signaling protein serine/threonine kinase activity;GO:0032559	GO:0006464//cellular protein modification process
XLOC_000829|PGSC0003DMT400032830,PGSC0003DMT400032831,PGSC0003DMT400032832,PGSC0003DMT400032833	PGSC0003DMB000000004:3365938-3369507	-13.812	0.660575	-0.215142	0.360536	-13.2069	0.768239	TCONS_00001379	K14571|1|8e-43|173|vcn:VOLCADRAFT_105558|ribosome biogenesis ATPase	GO:0044424//intracellular part	GO:0004396//hexokinase activity;GO:0008187//poly-pyrimidine tract binding;GO:0032559	GO:0019751//polyol metabolic process;GO:0003006//developmental process involved in reproduction;GO:0006796//phosphate-containing compound metabolic process
XLOC_000831|PGSC0003DMT400032835,PGSC0003DMT400032836	PGSC0003DMB000000004:3396890-3402992	-1.1373	0.483438	-0.205206	0.370731	-1.16267	0.454202	TCONS_00001386	K11364|1|6e-103|372|pop:POPTR_815525|SAGA-associated factor 29	-	-	-
XLOC_000833|PGSC0003DMT400032840	PGSC0003DMB000000004:3411094-3414779	-1.32278	0.4984	13.5093	0.759877	-0.268604	0.443001	TCONS_00001388	-	-	-	-
XLOC_000834|PGSC0003DMT400032841,PGSC0003DMT400032842	PGSC0003DMB000000004:3417981-3423179	-0.207066	0.457939	0.105329	0.378686	-0.514202	0.53366	TCONS_00001391	-	GO:0016020//membrane	GO:0046914//transition metal ion binding	GO:0042445//hormone metabolic process;GO:0006725//cellular aromatic compound metabolic process;GO:0032446//protein modification by small protein conjugation
XLOC_000835|PGSC0003DMT400032843,PGSC0003DMT400032844	PGSC0003DMB000000004:3424309-3425459	0	0.418804	0	0.356387	-12.7154	0.574087	TCONS_00001393	-	GO:0043231//intracellular membrane-bounded organelle	-	-
XLOC_000837|PGSC0003DMT400032846	PGSC0003DMB000000004:3445893-3446929	0	0.418804	9.9941	0.369119	0	0.432714	TCONS_00001395	-	-	-	-
XLOC_000840|PGSC0003DMT400032851	PGSC0003DMB000000004:3469105-3470202	-14.2788	0.739519	11.0088	0.388275	10.3092	0.751758	TCONS_00001400	K13993|1|9e-39|158|mtr:MTR_6g022000|HSP20 family protein	-	-	-
XLOC_000843|PGSC0003DMT400032854,PGSC0003DMT400032855	PGSC0003DMB000000004:3494622-3501841	0	0.418804	-1.75547	0.379109	0	0.432714	TCONS_00001404	K10251|1|4e-35|149|mtr:MTR_3g086210|beta-keto reductase [EC:1.1.1.-]	GO:0016020//membrane	-	-
XLOC_000845|PGSC0003DMT400032859,PGSC0003DMT400032860,PGSC0003DMT400032861	PGSC0003DMB000000004:3509882-3511806	0	0.418804	0	0.356387	0	0.432714	TCONS_00001408	K13456|1|9e-09|58.9|rcu:RCOM_1750330|RPM1-interacting protein 4	-	-	GO:0010035//response to inorganic substance
XLOC_000846|PGSC0003DMT400032862	PGSC0003DMB000000004:3514107-3517691	-0.113045	0.441858	-0.033232	0.364456	-0.620335	0.554028	TCONS_00001411	K00235|1|2e-134|477|rcu:RCOM_0530950|succinate dehydrogenase (ubiquinone) iron-sulfur subunit [EC:1.3.5.1]	GO:0043234//protein complex;GO:0043231//intracellular membrane-bounded organelle	GO:0000104//succinate dehydrogenase activity;GO:0046914//transition metal ion binding;GO:0051540	GO:0009060//aerobic respiration;GO:0022904//respiratory electron transport chain
XLOC_000848|PGSC0003DMT400032865	PGSC0003DMB000000004:3533274-3534074	-3.5866	0.668907	-1.52193	0.471929	-2.36309	0.671959	TCONS_00001414	-	-	-	-
XLOC_000849|PGSC0003DMT400052253,PGSC0003DMT400052255	PGSC0003DMB000000004:3554290-3556620	-0.679923	0.495451	-1.39897	0.393865	-13.5617	0.780389	TCONS_00001415	-	-	GO:0046872//metal ion binding	-
XLOC_000850|PGSC0003DMT400052251	PGSC0003DMB000000004:3595825-3603174	-0.023888	0.423079	-0.084257	0.374023	-0.407635	0.51191	TCONS_00001418	K15627|1|2e-55|214|vvi:100249155|tether containing UBX domain for GLUT4	-	-	GO:0032984;GO:0040007//growth
XLOC_000851|PGSC0003DMT400052250	PGSC0003DMB000000004:3604083-3610819	0.464752	0.526071	-0.259272	0.423707	-0.092612	0.455036	TCONS_00001419	K00036|1|0.0|912|vvi:100254253|glucose-6-phosphate 1-dehydrogenase [EC:1.1.1.49]	GO:0044444//cytoplasmic part	GO:0016616//oxidoreductase activity, acting on the CH-OH group of donors, NAD or NADP as acceptor;GO:0000166//nucleotide binding	GO:0006098//pentose-phosphate shunt
XLOC_000852|PGSC0003DMT400052246,PGSC0003DMT400052247,PGSC0003DMT400052248,PGSC0003DMT400052249	PGSC0003DMB000000004:3612218-3625167	0.958311	0.453824	0.384334	0.366731	-2.89692	0.54821	TCONS_00001426	K06694|1|5e-13|76.3|gmx:100499930|26S proteasome non-ATPase regulatory subunit 10	-	-	-
XLOC_000853|PGSC0003DMT400052242	PGSC0003DMB000000004:3637379-3640618	1.33233	0.631178	-1.48447	0.579859	-1.4178	0.478844	TCONS_00001430	K15015|1|6e-16|84.3|aly:ARALYDRAFT_486994|solute carrier family 32 (vesicular inhibitory amino acid transporter);K14209|3|3e-15|82.0|ppp:PHYPADRAFT_144039|solute carrier family 36 (proton-coupled amino acid transporter)	GO:0031224//intrinsic to membrane	GO:0005275//amine transmembrane transporter activity	GO:0009628//response to abiotic stimulus;GO:0006865//amino acid transport
XLOC_000857|PGSC0003DMT400052239,PGSC0003DMT400052240	PGSC0003DMB000000004:3686315-3689065	0.546537	0.536769	0.205687	0.399397	1.64138	0.594363	TCONS_00001435	-	-	-	-
XLOC_000860|PGSC0003DMT400052234,PGSC0003DMT400052235	PGSC0003DMB000000004:3743037-3750712	0.410967	0.447298	9.43167	0.364182	-8.96926	0.439252	TCONS_00001440	-	GO:0016020//membrane	-	-
XLOC_000861|PGSC0003DMT400052233	PGSC0003DMB000000004:3754089-3754993	-0.571722	0.506503	10.4899	0.37624	0.081506	0.434737	TCONS_00001442	K13448|1|7e-48|189|rcu:RCOM_1677910|calcium-binding protein CML	-	GO:0046872//metal ion binding	-
XLOC_000862|PGSC0003DMT400052231,PGSC0003DMT400052232	PGSC0003DMB000000004:3779456-3782526	0.407855	0.494262	1.08572	0.519259	0.171715	0.45131	TCONS_00001444	-	-	-	-
XLOC_000867|PGSC0003DMT400052223,PGSC0003DMT400052224	PGSC0003DMB000000004:3856946-3860993	-0.291645	0.465185	0.17015	0.388378	0.296417	0.471369	TCONS_00001450	-	GO:0031224//intrinsic to membrane;GO:0005741//mitochondrial outer membrane	-	GO:0006612//protein targeting to membrane
XLOC_000868|PGSC0003DMT400052219,PGSC0003DMT400052220,PGSC0003DMT400052221	PGSC0003DMB000000004:3861961-3867743	-1.41381	0.448395	-1.17227	0.374971	-10.0507	0.449618	TCONS_00001455	K07566|1|1e-57|223|vvi:100258286|tRNA threonylcarbamoyladenosine biosynthesis protein	GO:0043231//intracellular membrane-bounded organelle	-	-
XLOC_000869|PGSC0003DMT400052217	PGSC0003DMB000000004:3868341-3869622	0.69071	0.509247	1.98481	0.403717	-3.06977	0.481393	TCONS_00001458	K10808|1|5e-163|572|vvi:100243004|ribonucleoside-diphosphate reductase subunit M2 [EC:1.17.4.1]	GO:0044424//intracellular part	GO:0046872//metal ion binding;GO:0016728	GO:0006259//DNA metabolic process;GO:0032501//multicellular organismal process;GO:0007049//cell cycle;GO:0008219//cell death;GO:0009132//nucleoside diphosphate metabolic process
XLOC_000870|PGSC0003DMT400052214,PGSC0003DMT400052215,PGSC0003DMT400052216	PGSC0003DMB000000004:3875390-3877119	0.902294	0.602798	-1.57658	0.583299	1.46961	0.57931	TCONS_00001460	K00430|1|1e-107|388|vvi:100249751|peroxidase [EC:1.11.1.7]	-	GO:0046872//metal ion binding;GO:0003824//catalytic activity	-
XLOC_000871|PGSC0003DMT400052213	PGSC0003DMB000000004:3896756-3900988	-0.314359	0.487679	0.253992	0.417638	-0.530149	0.538461	TCONS_00001463	K12669|1|4e-35|146|aly:ARALYDRAFT_334448|oligosaccharyltransferase complex subunit gamma	GO:0012505//endomembrane system;GO:0043231//intracellular membrane-bounded organelle;GO:0016020//membrane	GO:0017016//Ras GTPase binding;GO:0022892	GO:0051169//nuclear transport;GO:0006605//protein targeting
XLOC_000873|PGSC0003DMT400052211	PGSC0003DMB000000004:3928621-3931313	-2.77527	0.586785	-0.899164	0.389327	-1.2612	0.459299	TCONS_00001465	-	GO:0005746//mitochondrial respiratory chain	-	-
XLOC_000875|PGSC0003DMT400052205,PGSC0003DMT400052206	PGSC0003DMB000000004:3959263-3966138	-11.7156	0.453984	-0.102454	0.36409	-10.8588	0.4637	TCONS_00001469	-	-	-	GO:0006810//transport
XLOC_000879|PGSC0003DMT400052194,PGSC0003DMT400052197	PGSC0003DMB000000004:3979962-3987622	-0.913372	0.44172	-1.30919	0.381715	-11.7583	0.495657	TCONS_00001479	K05692|1|4e-96|350|cre:CHLREDRAFT_24392|actin beta/gamma 1;K10355|2|1e-95|348|ath:AT2G42100|actin, other eukaryote	GO:0015629//actin cytoskeleton	-	GO:0016049//cell growth;GO:0000904//cell morphogenesis involved in differentiation;GO:0030036//actin cytoskeleton organization
XLOC_000881|PGSC0003DMT400052188,PGSC0003DMT400052189,PGSC0003DMT400052190	PGSC0003DMB000000004:4021163-4024275	0	0.418804	-0.020714	0.356764	-11.0137	0.467517	TCONS_00001482	K13430|1|2e-123|441|rcu:RCOM_1078760|serine/threonine-protein kinase PBS1 [EC:2.7.11.1]	-	GO:0004871//signal transducer activity;GO:0004672//protein kinase activity;GO:0000166//nucleotide binding	-
XLOC_000882|PGSC0003DMT400052187	PGSC0003DMB000000004:4026159-4030045	-0.464991	0.453344	0.574225	0.401465	-10.8864	0.464408	TCONS_00001485	K14423|1|6e-13|74.3|aly:ARALYDRAFT_329352|4,4-dimethyl-9beta,19-cyclopropylsterol-4alpha-methyl oxidase [EC:1.14.13.72];K06674|2|2e-11|69.7|vcn:VOLCADRAFT_106052|structural maintenance of chromosome 2	-	GO:0016628//oxidoreductase activity, acting on the CH-CH group of donors, NAD or NADP as acceptor;GO:0046914//transition metal ion binding	GO:0008152//metabolic process
XLOC_000883|PGSC0003DMT400052182,PGSC0003DMT400052183,PGSC0003DMT400052184,PGSC0003DMT400052185	PGSC0003DMB000000004:4037036-4040947	-0.831123	0.588717	-0.425598	0.45387	0.147466	0.467151	TCONS_00001486	-	-	GO:0008081//phosphoric diester hydrolase activity	GO:0019400
XLOC_000884|PGSC0003DMT400052179,PGSC0003DMT400052180,PGSC0003DMT400052181	PGSC0003DMB000000004:4044116-4052474	-0.351921	0.454922	-0.669877	0.446932	-0.365358	0.498251	TCONS_00001494	K04728|1|1e-07|57.8|gmx:100788458|ataxia telangiectasia mutated family protein [EC:2.7.11.1]	-	-	-
XLOC_000885|PGSC0003DMT400052172,PGSC0003DMT400052173,PGSC0003DMT400052174,PGSC0003DMT400052175,PGSC0003DMT400052176,PGSC0003DMT400052177,PGSC0003DMT400052178	PGSC0003DMB000000004:4052611-4055244	12.1365	0.469186	10.4213	0.375086	-10.2808	0.452933	TCONS_00001503	K00891|1|4e-46|184|vvi:100266919|shikimate kinase [EC:2.7.1.71]	GO:0009532//plastid stroma	GO:0005488//binding;GO:0016301//kinase activity	GO:0009668;GO:0044237//cellular metabolic process
XLOC_000889|PGSC0003DMT400052159,PGSC0003DMT400052165	PGSC0003DMB000000004:4216770-4231060	-0.314783	0.45683	1.12197	0.471472	-0.795442	0.552679	TCONS_00001508	K11671|1|1e-07|57.8|ppp:PHYPADRAFT_164383|nuclear factor related to kappa-B-binding protein	-	-	-
XLOC_000890|-	PGSC0003DMB000000004:4232110-4246157	-0.956768	0.44779	0.736094	0.37888	-9.78344	0.445984	TCONS_00001515	-	-	-	-
XLOC_000894|PGSC0003DMT400052144	PGSC0003DMB000000004:4308859-4329670	0.226418	0.437103	1.79218	0.427605	0.251709	0.439663	TCONS_00001525	-	-	-	-
XLOC_000897|PGSC0003DMT400052139	PGSC0003DMB000000004:4437073-4452781	0.083385	0.429388	0.123672	0.364925	0.707424	0.501372	TCONS_00001533	K01895|1|0.0|1255|vvi:100263518|acetyl-CoA synthetase [EC:6.2.1.1]	GO:0009532//plastid stroma	GO:0016405//CoA-ligase activity;GO:0032559	GO:0032787//monocarboxylic acid metabolic process
XLOC_000898|-	PGSC0003DMB000000004:32242-54124	-1.21668	0.495622	0.558157	0.397236	-0.648054	0.527854	TCONS_00001537	-	GO:0016020//membrane;GO:0043231//intracellular membrane-bounded organelle	-	-
XLOC_000899|PGSC0003DMT400026072,PGSC0003DMT400026073,PGSC0003DMT400026074,PGSC0003DMT400026075	PGSC0003DMB000000004:112205-115891	-2.1064	0.459402	0	0.356387	-8.10024	0.43588	TCONS_00001539	-	-	GO:0046872//metal ion binding	-
XLOC_000901|PGSC0003DMT400026079,PGSC0003DMT400026080	PGSC0003DMB000000004:140688-146639	11.4181	0.446338	0	0.356387	0	0.432714	TCONS_00001547	K05864|1|1e-155|548|vvi:100262316|peptidyl-prolyl isomerase D [EC:5.2.1.8]	GO:0044424//intracellular part	GO:0016859//cis-trans isomerase activity	GO:0003006//developmental process involved in reproduction;GO:0009791//post-embryonic development;GO:0044267//cellular protein metabolic process
XLOC_000905|-	PGSC0003DMB000000004:189011-189480	-0.024882	0.420347	0	0.356387	0	0.432714	TCONS_00001553	-	-	-	-
XLOC_000906|PGSC0003DMT400026091,PGSC0003DMT400026093	PGSC0003DMB000000004:189859-195052	0.638271	0.446475	0	0.356387	0	0.432714	TCONS_00001554	K11228|1|3e-60|232|ota:Ot13g01170|mitogen-activated protein kinase kinase kinase [EC:2.7.11.1];K13414|2|1e-56|220|pop:POPTR_1071643|mitogen-activated protein kinase kinase kinase 1, plant [EC:2.7.11.25]	GO:0016020//membrane	GO:0004672//protein kinase activity;GO:0000166//nucleotide binding	-
XLOC_000907|PGSC0003DMT400026094,PGSC0003DMT400026095	PGSC0003DMB000000004:202175-205625	-0.407793	0.476329	-0.051168	0.364582	0.317358	0.448692	TCONS_00001556	K02897|1|2e-38|157|vvi:100255348|large subunit ribosomal protein L25	GO:0043231//intracellular membrane-bounded organelle;GO:0030529//ribonucleoprotein complex	GO:0019843//rRNA binding;GO:0005198//structural molecule activity	GO:0010467//gene expression
XLOC_000908|PGSC0003DMT400026096	PGSC0003DMB000000004:224037-226416	0.987584	0.563034	9.64148	0.365633	-9.1486	0.440429	TCONS_00001558	K14491|1|2e-15|82.4|vvi:100259369|two-component response regulator ARR-B family	-	-	-
XLOC_000909|PGSC0003DMT400026215	PGSC0003DMB000000004:242084-323383	0.417591	0.501109	0.137313	0.383841	1.17743	0.611942	TCONS_00001564	K13457|1|3e-09|62.8|osa:4342596|disease resistance protein RPM1;K13420|2|4e-08|59.3|pop:POPTR_1075175|LRR receptor-like serine/threonine-protein kinase FLS2 [EC:2.7.11.1];K03013|4|6e-08|58.5|vvi:100258335|DNA-directed RNA polymerases I, II, and III subunit RPABC1	-	-	-
XLOC_000912|PGSC0003DMT400026117,PGSC0003DMT400026118,PGSC0003DMT400026119	PGSC0003DMB000000004:351231-355434	0	0.418804	7.86735	0.359084	0	0.432714	TCONS_00001579	-	-	-	-
XLOC_000917|PGSC0003DMT400026128,PGSC0003DMT400026129	PGSC0003DMB000000004:376651-393275	0	0.418804	0	0.356387	0	0.432714	TCONS_00001587	K00517|1|1e-95|348|osa:4348172|[EC:1.14.-.-];K16084|3|6e-82|303|osa:4329723|cytochrome P450, family 76, subfamily M, polypeptide 7 (ent-cassa-12,15-diene 11-hydroxylase) [EC:1.14.13.145];K13083|4|1e-79|295|gmx:547705|cytochrome P450, family 75, subfamily A (flavonoid 3',5'-hydroxylase) [EC:1.14.13.88]	-	GO:0016712//oxidoreductase activity, acting on paired donors, with incorporation or reduction of molecular oxygen, reduced flavin or flavoprotein as one donor, and incorporation of one atom of oxygen;GO:0005506//iron ion binding	GO:0008152//metabolic process
XLOC_000919|PGSC0003DMT400026135,PGSC0003DMT400026136	PGSC0003DMB000000004:403006-411375	0	0.418804	10.1818	0.371188	-9.5025	0.443309	TCONS_00001591	K14307|1|3e-21|102|vcn:VOLCADRAFT_105503|nucleoporin p58/p45;K14306|2|2e-09|63.2|gmx:100781711|nuclear pore complex protein Nup62	GO:0012505//endomembrane system	GO:0005488//binding	-
XLOC_000922|PGSC0003DMT400026138	PGSC0003DMB000000004:428591-430384	0	0.418804	0	0.356387	0	0.432714	TCONS_00001596	K01206|1|8e-27|119|ath:AT1G67830|alpha-L-fucosidase [EC:3.2.1.51];K00514|3|4e-22|104|rcu:RCOM_1428040|zeta-carotene desaturase [EC:1.3.5.6]	GO:0031410//cytoplasmic vesicle	GO:0016787//hydrolase activity	GO:0044238//primary metabolic process
XLOC_000925|PGSC0003DMT400026148,PGSC0003DMT400026149,PGSC0003DMT400026150,PGSC0003DMT400026151,PGSC0003DMT400026152	PGSC0003DMB000000004:463451-471280	-0.192605	0.444532	0.786176	0.444772	-1.47396	0.625737	TCONS_00001603	K04640|1|1e-37|157|vvi:100244127|guanine nucleotide-binding protein subunit alpha, other	GO:0043231//intracellular membrane-bounded organelle	GO:0019001//guanyl nucleotide binding;GO:0060089	GO:0009725//response to hormone stimulus;GO:0007166//cell surface receptor signaling pathway;GO:0009746;GO:0010015//root morphogenesis;GO:0034285
XLOC_000927|-	PGSC0003DMB000000004:524404-527307	-0.21952	0.43324	-1.33501	0.468386	-9.67816	0.466134	TCONS_00001607	-	GO:0043231//intracellular membrane-bounded organelle	-	GO:0033036
XLOC_000930|PGSC0003DMT400026159,PGSC0003DMT400026160,PGSC0003DMT400026161,PGSC0003DMT400026162,PGSC0003DMT400026163,PGSC0003DMT400026164,PGSC0003DMT400026165,PGSC0003DMT400026166,PGSC0003DMT400026167	PGSC0003DMB000000004:570975-574715	-10.7224	0.43484	11.2336	0.396813	12.2052	0.524139	TCONS_00001615	-	GO:0043231//intracellular membrane-bounded organelle	-	-
XLOC_000931|PGSC0003DMT400026168	PGSC0003DMB000000004:596542-601335	-0.518326	0.428622	1.94063	0.429102	-9.94553	0.448121	TCONS_00001622	-	-	-	-
XLOC_000935|PGSC0003DMT400097775	PGSC0003DMB000000004:677254-679649	0.864289	0.589414	0.350415	0.389681	0.020608	0.434337	TCONS_00001628	K13429|1|7e-48|190|rcu:RCOM_1115620|chitin elicitor receptor kinase 1	-	GO:0016301//kinase activity	-
XLOC_000938|PGSC0003DMT400026178	PGSC0003DMB000000004:713062-715560	-0.414047	0.460122	-0.30934	0.406003	-0.229593	0.457745	TCONS_00001633	K10666|1|1e-65|249|rcu:RCOM_1593560|E3 ubiquitin-protein ligase RNF5 [EC:6.3.2.19]	-	GO:0046872//metal ion binding	-
XLOC_000939|PGSC0003DMT400026179,PGSC0003DMT400026180,PGSC0003DMT400026181	PGSC0003DMB000000004:737977-740305	-0.736059	0.461071	12.8877	0.559354	-11.1103	0.47066	TCONS_00001634	-	-	-	-
XLOC_000940|PGSC0003DMT400026187,PGSC0003DMT400026188,PGSC0003DMT400026189	PGSC0003DMB000000004:812642-817327	-0.360536	0.473678	0.577934	0.435903	-1.40437	0.551388	TCONS_00001640	-	GO:0016020//membrane	-	-
XLOC_000941|PGSC0003DMT400026190,PGSC0003DMT400026191,PGSC0003DMT400026192	PGSC0003DMB000000004:818148-820573	-0.555448	0.521442	0	0.356387	-1.19888	0.44923	TCONS_00001644	K09753|1|5e-23|107|bdi:100823534|cinnamoyl-CoA reductase [EC:1.2.1.44]	-	GO:0033764//steroid dehydrogenase activity, acting on the CH-OH group of donors, NAD or NADP as acceptor	GO:0008202//steroid metabolic process
XLOC_000944|PGSC0003DMT400094545	PGSC0003DMB000000004:835996-839491	0.388558	0.489679	0.195147	0.367931	-0.958733	0.480158	TCONS_00001648	K01057|1|9e-18|90.9|gmx:100804571|6-phosphogluconolactonase [EC:3.1.1.31]	-	GO:0004553//hydrolase activity, hydrolyzing O-glycosyl compounds	GO:0009056//catabolic process
XLOC_000948|PGSC0003DMT400026202	PGSC0003DMB000000004:858307-861729	-0.016939	0.42093	-0.544769	0.366399	-1.20883	0.454487	TCONS_00001653	-	-	-	-
XLOC_000950|PGSC0003DMT400026205	PGSC0003DMB000000004:876123-878078	11.689	0.453184	0	0.356387	0	0.432714	TCONS_00001655	-	GO:0044464//cell part	-	-
XLOC_000951|PGSC0003DMT400026206,PGSC0003DMT400026207,PGSC0003DMT400026208,PGSC0003DMT400026209	PGSC0003DMB000000004:923166-928726	-0.308467	0.480993	-0.478096	0.45435	0.022164	0.437869	TCONS_00001659	K14545|1|1e-49|196|vvi:100265155|ribosomal RNA-processing protein 7	-	-	-
XLOC_000955|PGSC0003DMT400003517,PGSC0003DMT400003518	PGSC0003DMB000000004:1017847-1023767	0.859324	0.580922	-0.368331	0.391167	-0.184935	0.439697	TCONS_00001667	K13648|1|0.0|899|rcu:RCOM_0876620|alpha-1,4-galacturonosyltransferase [EC:2.4.1.43]	GO:0043231//intracellular membrane-bounded organelle	GO:0008194//UDP-glycosyltransferase activity	-
XLOC_000956|PGSC0003DMT400003515,PGSC0003DMT400003516	PGSC0003DMB000000004:1028702-1044202	-0.184686	0.432325	2.62095	0.425399	-1.66667	0.491188	TCONS_00001670	K11982|1|6e-25|114|mtr:MTR_6g079660|E3 ubiquitin-protein ligase RNF115/126 [EC:6.3.2.19]	GO:0043231//intracellular membrane-bounded organelle	GO:0003677//DNA binding;GO:0001071//nucleic acid binding transcription factor activity;GO:0005515//protein binding	GO:0006351//transcription, DNA-dependent
XLOC_000957|-	PGSC0003DMB000000004:1067291-1084042	0.847001	0.432051	10.4634	0.375771	0.321037	0.459288	TCONS_00001672	-	GO:0016020//membrane	-	-
XLOC_000958|PGSC0003DMT400003509,PGSC0003DMT400003510	PGSC0003DMB000000004:1088041-1097090	-1.06333	0.445755	-2.1223	0.443023	0.863614	0.493554	TCONS_00001675	-	-	-	-
XLOC_000959|PGSC0003DMT400003507,PGSC0003DMT400003508	PGSC0003DMB000000004:1101845-1106807	0	0.418804	0	0.356387	0	0.432714	TCONS_00001677	K10908|1|8e-133|472|vvi:100266898|DNA-directed RNA polymerase, mitochondrial [EC:2.7.7.6]	GO:0009536//plastid	GO:0034062//RNA polymerase activity;GO:0003676//nucleic acid binding	GO:0010467//gene expression
XLOC_000962|PGSC0003DMT400003490,PGSC0003DMT400003494	PGSC0003DMB000000004:1155735-1178937	-0.534806	0.491462	0.346047	0.413718	-0.716349	0.563057	TCONS_00001684	K10691|1|0.0|4801|gmx:100776325|E3 ubiquitin-protein ligase UBR4 [EC:6.3.2.19]	GO:0044464//cell part	GO:0005488//binding;GO:0003824//catalytic activity	GO:0009725//response to hormone stimulus;GO:0048281//inflorescence morphogenesis;GO:0060918//auxin transport;GO:0009639//response to red or far red light;GO:0048513//organ development
XLOC_000963|PGSC0003DMT400003487	PGSC0003DMB000000004:1184711-1186531	-0.785929	0.473918	-0.107518	0.376903	1.99782	0.464111	TCONS_00001687	-	-	-	-
XLOC_000964|PGSC0003DMT400003486	PGSC0003DMB000000004:1205052-1208100	-2.37892	0.508607	1.76485	0.459231	-0.675965	0.443881	TCONS_00001688	K11649|1|9e-14|76.3|ota:Ot13g00290|SWI/SNF related-matrix-associated actin-dependent regulator of chromatin subfamily C	GO:0030313;GO:0043231//intracellular membrane-bounded organelle	GO:0015036//disulfide oxidoreductase activity	GO:0050832//defense response to fungus
XLOC_000969|PGSC0003DMT400003477	PGSC0003DMB000000004:1264434-1267284	0	0.418804	0	0.356387	0	0.432714	TCONS_00001694	K12640|1|0.0|784|vvi:100232983|cytochrome P450, family 85, subfamily A, polypeptide 2 (brassinosteroid-6-oxidase 2) [EC:1.14.-.-];K09590|5|0.0|655|aly:ARALYDRAFT_494085|cytochrome P450, family 85, subfamily A, polypeptide 1 (brassinosteroid-6-oxidase 1) [EC:1.14.-.-]	GO:0031224//intrinsic to membrane	GO:0016491//oxidoreductase activity;GO:0005506//iron ion binding	GO:0016129
XLOC_000970|PGSC0003DMT400003474,PGSC0003DMT400003475,PGSC0003DMT400003476	PGSC0003DMB000000004:1291164-1293599	0	0.418804	-10.8668	0.384149	0	0.432714	TCONS_00001697	-	GO:0031410//cytoplasmic vesicle	GO:0042578//phosphoric ester hydrolase activity;GO:0004620//phospholipase activity	GO:0007165//signal transduction;GO:0044238//primary metabolic process
XLOC_000971|PGSC0003DMT400003472,PGSC0003DMT400003473	PGSC0003DMB000000004:1297708-1298710	-0.247158	0.476581	-0.520132	0.48193	-1.11993	0.641064	TCONS_00001700	-	GO:0031410//cytoplasmic vesicle	-	-
XLOC_000972|PGSC0003DMT400003469,PGSC0003DMT400003470,PGSC0003DMT400003471	PGSC0003DMB000000004:1302198-1308798	0.365156	0.426245	-0.38093	0.362273	0.124727	0.445664	TCONS_00001702	-	-	-	-
XLOC_000973|PGSC0003DMT400003467	PGSC0003DMB000000004:1316233-1319762	-1.73417	0.551433	-0.760226	0.458613	0.038308	0.436211	TCONS_00001704	-	-	-	-
XLOC_000974|PGSC0003DMT400003463,PGSC0003DMT400003464,PGSC0003DMT400003465	PGSC0003DMB000000004:1321767-1326532	-10.8825	0.437251	-9.89553	0.368068	0	0.432714	TCONS_00001705	K04733|1|0.0|672|ath:AT5G38990|interleukin-1 receptor-associated kinase 4 [EC:2.7.11.1]	-	GO:0004672//protein kinase activity	-
XLOC_000975|PGSC0003DMT400003461,PGSC0003DMT400003462	PGSC0003DMB000000004:1332249-1335307	0.831672	0.561091	-0.090049	0.36249	-1.11632	0.460614	TCONS_00001708	K04733|1|0.0|674|ath:AT5G38990|interleukin-1 receptor-associated kinase 4 [EC:2.7.11.1];K05658|3|5e-65|248|vvi:100262734|ATP-binding cassette, subfamily B (MDR/TAP), member 1;K13430|4|3e-64|245|sbi:SORBI_04g020990|serine/threonine-protein kinase PBS1 [EC:2.7.11.1]	GO:0016020//membrane;GO:0044426	GO:0016301//kinase activity	GO:0006952//defense response;GO:0007275//multicellular organismal development;GO:0006468//protein phosphorylation;GO:0009856//pollination
XLOC_000976|PGSC0003DMT400003460	PGSC0003DMB000000004:1337301-1337960	-0.177554	0.441012	-1.56583	0.409672	-9.52501	0.443663	TCONS_00001710	-	-	-	-
XLOC_000977|PGSC0003DMT400003459	PGSC0003DMB000000004:1338386-1339471	0.849228	0.492834	9.2217	0.363187	-7.6117	0.434874	TCONS_00001711	-	-	-	-
XLOC_000978|PGSC0003DMT400003458	PGSC0003DMB000000004:1340029-1345490	-0.067858	0.432828	-0.008578	0.359576	-0.43574	0.517647	TCONS_00001713	K15030|1|0.0|635|vvi:100251424|translation initiation factor 3 subunit M	GO:0043234//protein complex	-	-
XLOC_000979|PGSC0003DMT400003457	PGSC0003DMB000000004:1348289-1350332	0.07741	0.437434	0.545331	0.483518	-0.490249	0.536175	TCONS_00001715	-	-	-	-
XLOC_000980|PGSC0003DMT400003455	PGSC0003DMB000000004:1353714-1358766	0.510682	0.475095	0.230474	0.363588	-11.8157	0.498697	TCONS_00001716	K13544|1|6e-29|126|ath:AT4G16690|pheophorbidase [EC:3.1.1.82];K08233|3|5e-18|90.5|aly:ARALYDRAFT_487858|polyneuridine-aldehyde esterase [EC:3.1.1.78]	-	GO:0003824//catalytic activity	-
XLOC_000981|PGSC0003DMT400003453,PGSC0003DMT400003454	PGSC0003DMB000000004:1391054-1392839	0	0.418804	8.61623	0.36073	0	0.432714	TCONS_00001719	-	-	-	GO:0048827//phyllome development;GO:0009987//cellular process;GO:0050789//regulation of biological process
XLOC_000982|PGSC0003DMT400003448,PGSC0003DMT400003449,PGSC0003DMT400003450,PGSC0003DMT400003451	PGSC0003DMB000000004:1400232-1405816	0	0.418804	10.2533	0.372228	0	0.432714	TCONS_00001726	K13429|1|1e-20|77.0|rcu:RCOM_1115620|chitin elicitor receptor kinase 1	-	-	-
XLOC_000983|PGSC0003DMT400003446,PGSC0003DMT400003447	PGSC0003DMB000000004:1406318-1412499	-0.830309	0.522882	0.853258	0.471906	-0.648578	0.499337	TCONS_00001730	-	GO:0043231//intracellular membrane-bounded organelle	-	-
XLOC_000985|PGSC0003DMT400003443	PGSC0003DMB000000004:1474430-1475239	-13.3941	0.593094	0	0.356387	-11.4337	0.481598	TCONS_00001733	-	-	-	-
XLOC_000986|-	PGSC0003DMB000000004:1546868-1553629	0.281182	0.426382	13.101	0.592957	-9.57964	0.444018	TCONS_00001734	-	-	-	-
XLOC_000987|-	PGSC0003DMB000000004:1556287-1560809	0	0.418804	10.5599	0.377726	0	0.432714	TCONS_00001735	K14411|1|4e-13|72.0|smo:SELMODRAFT_172407|RNA-binding protein Musashi;K13126|2|1e-10|63.5|sbi:SORBI_06g021850|polyadenylate-binding protein	-	GO:0005488//binding	-
XLOC_000989|PGSC0003DMT400003437	PGSC0003DMB000000004:1564651-1569819	0.442775	0.502892	0.116161	0.382286	-0.035984	0.440715	TCONS_00001739	K01412|1|0.0|815|vvi:100259477|mitochondrial processing peptidase [EC:3.4.24.64]	GO:0030312//external encapsulating structure;GO:0005746//mitochondrial respiratory chain;GO:0031981//nuclear lumen;GO:0009536//plastid	GO:0004175//endopeptidase activity;GO:0046914//transition metal ion binding	GO:0019538//protein metabolic process
XLOC_000991|PGSC0003DMT400003431,PGSC0003DMT400003432,PGSC0003DMT400003433	PGSC0003DMB000000004:1629033-1632625	0.28237	0.440017	0.53418	0.391144	-0.333017	0.453253	TCONS_00001745	-	-	-	-
XLOC_000992|PGSC0003DMT400003429	PGSC0003DMB000000004:1633191-1637591	0.087306	0.42157	-0.905452	0.381692	0.460417	0.439949	TCONS_00001747	-	-	-	-
XLOC_000993|PGSC0003DMT400003425,PGSC0003DMT400003426,PGSC0003DMT400003427	PGSC0003DMB000000004:1641790-1645069	-1.45597	0.481735	-0.852461	0.443995	-1.95359	0.568132	TCONS_00001751	K03070|1|1e-06|53.5|aly:ARALYDRAFT_313056|preprotein translocase subunit SecA	-	GO:0003824//catalytic activity;GO:0046914//transition metal ion binding	-
XLOC_000994|PGSC0003DMT400003422,PGSC0003DMT400003423,PGSC0003DMT400003424	PGSC0003DMB000000004:1674814-1678130	11.5733	0.449973	10.4047	0.37456	0	0.432714	TCONS_00001753	K03437|1|5e-08|58.2|olu:OSTLU_87970|RNA methyltransferase, TrmH family;K15507|2|9e-08|57.4|olu:OSTLU_27615|21S rRNA (GM2251-2'-O)-methyltransferase [EC:2.1.1.-]	GO:0043231//intracellular membrane-bounded organelle	GO:0003676//nucleic acid binding;GO:0016423//tRNA (guanine) methyltransferase activity	GO:0006730//one-carbon metabolic process;GO:0010467//gene expression;GO:0009451//RNA modification
XLOC_000997|PGSC0003DMT400003412,PGSC0003DMT400003414	PGSC0003DMB000000004:1707695-1725674	-0.124725	0.434348	1.22347	0.429205	2.83777	0.521008	TCONS_00001762	K13068|1|1e-12|73.6|aly:ARALYDRAFT_479675|sinapate 1-glucosyltransferase [EC:2.4.1.120];K13691|3|8e-10|64.3|sbi:SORBI_01g021110|pathogen-inducible salicylic acid glucosyltransferase [EC:2.4.1.-];K13263|5|2e-09|62.8|gmx:100101902|isoflavone 7-O-glucosyltransferase [EC:2.4.1.170]	GO:0031090//organelle membrane;GO:0043231//intracellular membrane-bounded organelle	-	-
XLOC_000998|PGSC0003DMT400003411	PGSC0003DMB000000004:1707695-1725674	0	0.418804	8.98282	0.361999	0	0.432714	TCONS_00001760	-	-	-	-
XLOC_001003|PGSC0003DMT400003400,PGSC0003DMT400003401,PGSC0003DMT400003402	PGSC0003DMB000000004:1820996-1830429	0	0.418804	10.0081	0.369268	-10.4417	0.455482	TCONS_00001771	K03021|1|8e-08|58.5|ota:Ot01g06000|DNA-directed RNA polymerase III subunit RPC2 [EC:2.7.7.6]	GO:0044464//cell part	-	GO:0009314//response to radiation;GO:0009719
XLOC_001004|PGSC0003DMT400003392,PGSC0003DMT400003393,PGSC0003DMT400003394,PGSC0003DMT400003395,PGSC0003DMT400003396,PGSC0003DMT400003397,PGSC0003DMT400003399	PGSC0003DMB000000004:1838392-1841964	-11.3968	0.445869	9.777	0.366822	0	0.432714	TCONS_00001774	-	-	-	-
XLOC_001005|PGSC0003DMT400003391	PGSC0003DMB000000004:1850372-1853233	0	0.418804	0	0.356387	0	0.432714	TCONS_00001781	-	-	-	-
XLOC_001006|PGSC0003DMT400003387	PGSC0003DMB000000004:1859074-1860568	0	0.418804	0	0.356387	0	0.432714	TCONS_00001782	-	-	-	-
XLOC_001007|PGSC0003DMT400003383,PGSC0003DMT400003384,PGSC0003DMT400003385	PGSC0003DMB000000004:1901181-1908215	0	0.418804	0	0.356387	0	0.432714	TCONS_00001783	-	-	-	GO:0009267//cellular response to starvation
XLOC_001009|PGSC0003DMT400003380,PGSC0003DMT400003381	PGSC0003DMB000000004:1949164-1950800	-0.535168	0.465917	-1.05785	0.400688	-2.38612	0.457265	TCONS_00001787	-	-	-	-
XLOC_001010|PGSC0003DMT400003379	PGSC0003DMB000000004:1962204-1963092	0	0.418804	8.49444	0.360353	0	0.432714	TCONS_00001789	-	GO:0016020//membrane	-	-
XLOC_001013|PGSC0003DMT400003364	PGSC0003DMB000000004:2006901-2007839	0	0.418804	13.6489	0.772108	0	0.432714	TCONS_00001794	K13448|1|5e-19|93.2|ath:AT3G59440|calcium-binding protein CML	-	-	-
XLOC_001016|PGSC0003DMT400003359,PGSC0003DMT400003360	PGSC0003DMB000000004:2016984-2021247	-0.379857	0.426325	-0.046138	0.358684	-0.113315	0.434897	TCONS_00001798	-	-	-	-
XLOC_001019|PGSC0003DMT400003355,PGSC0003DMT400003356	PGSC0003DMB000000004:2063370-2070557	-0.484259	0.480467	1.04018	0.48105	0.398726	0.46762	TCONS_00001802	K00703|1|0.0|1041|vvi:100261002|starch synthase [EC:2.4.1.21]	GO:0009536//plastid;GO:0031090//organelle membrane	GO:0016843;GO:0046527//glucosyltransferase activity	GO:0005982//starch metabolic process;GO:0009719;GO:0006950//response to stress
XLOC_001023|PGSC0003DMT400003345,PGSC0003DMT400003346	PGSC0003DMB000000004:2119995-2124119	0.804436	0.433937	0.774781	0.367496	-0.106491	0.435011	TCONS_00001811	-	-	-	-
XLOC_001026|PGSC0003DMT400003337,PGSC0003DMT400003338,PGSC0003DMT400003339	PGSC0003DMB000000004:2138305-2142593	0.240758	0.460968	0.205701	0.39447	-0.472432	0.510367	TCONS_00001815	K03869|1|0.0|1208|vvi:100254227|cullin 3	GO:0000151//ubiquitin ligase complex	GO:0019899//enzyme binding	GO:0019941//modification-dependent protein catabolic process
XLOC_001027|PGSC0003DMT400003336	PGSC0003DMB000000004:2147315-2150249	0	0.418804	0	0.356387	0	0.432714	TCONS_00001822	K07374|1|0.0|827|smo:SELMODRAFT_178975|tubulin alpha	GO:0032991//macromolecular complex;GO:0015630//microtubule cytoskeleton	GO:0017111//nucleoside-triphosphatase activity;GO:0032561//guanyl ribonucleotide binding	GO:0043623//cellular protein complex assembly;GO:0009207;GO:0007017//microtubule-based process
XLOC_001028|PGSC0003DMT400003334,PGSC0003DMT400003335	PGSC0003DMB000000004:2196085-2198225	-0.289182	0.426645	-1.06505	0.370834	-10.9523	0.465837	TCONS_00001824	-	GO:0016020//membrane	-	-
XLOC_001031|PGSC0003DMT400003328	PGSC0003DMB000000004:2236849-2239350	0.863384	0.596843	-1.74229	0.59674	1.60992	0.555788	TCONS_00001827	K01785|1|1e-75|282|vvi:100256158|aldose 1-epimerase [EC:5.1.3.3]	-	GO:0005488//binding;GO:0016857//racemase and epimerase activity, acting on carbohydrates and derivatives	GO:0005996//monosaccharide metabolic process
XLOC_001034|PGSC0003DMT400003322,PGSC0003DMT400003323	PGSC0003DMB000000004:2256354-2262555	-0.34146	0.446189	1.48261	0.405511	-2.69636	0.522436	TCONS_00001834	-	-	-	-
XLOC_001035|PGSC0003DMT400003320	PGSC0003DMB000000004:2265323-2269886	-0.551049	0.523922	-0.1677	0.397705	-0.886332	0.596009	TCONS_00001836	K10573|1|2e-81|213|zma:100193988|ubiquitin-conjugating enzyme E2 A [EC:6.3.2.19]	-	GO:0016879//ligase activity, forming carbon-nitrogen bonds;GO:0032559	GO:0006464//cellular protein modification process
XLOC_001036|PGSC0003DMT400003317,PGSC0003DMT400003318,PGSC0003DMT400003319	PGSC0003DMB000000004:2274306-2277404	0.016452	0.421616	1.65626	0.494777	1.15869	0.51207	TCONS_00001842	K10712|1|9e-51|200|gmx:100775871|cysteamine dioxygenase [EC:1.13.11.19]	-	GO:0016702//oxidoreductase activity, acting on single donors with incorporation of molecular oxygen, incorporation of two atoms of oxygen	GO:0045333//cellular respiration
XLOC_001040|PGSC0003DMT400003309	PGSC0003DMB000000004:2324341-2328026	-0.413203	0.476901	0.71393	0.475712	-0.232014	0.473495	TCONS_00001851	-	GO:0043231//intracellular membrane-bounded organelle	-	-
XLOC_001041|PGSC0003DMT400003298,PGSC0003DMT400003300,PGSC0003DMT400003301,PGSC0003DMT400003302,PGSC0003DMT400003306	PGSC0003DMB000000004:2340162-2356877	-11.4305	0.446612	10.3428	0.37368	0	0.432714	TCONS_00001854	K13024|1|0.0|1568|vvi:100262888|inositol hexakisphosphate/diphosphoinositol-pentakisphosphate kinase [EC:2.7.4.21 2.7.4.24]	GO:0016020//membrane	GO:0016791//phosphatase activity;GO:0046872//metal ion binding	GO:0008152//metabolic process
XLOC_001043|PGSC0003DMT400003291	PGSC0003DMB000000004:2362686-2365782	-10.2617	0.429868	-0.5071	0.36377	-1.49593	0.489622	TCONS_00001860	-	-	-	-
XLOC_001049|PGSC0003DMT400003279	PGSC0003DMB000000004:2437346-2441868	-1.73036	0.466694	-0.340073	0.363976	-0.705104	0.451927	TCONS_00001867	-	GO:0016020//membrane	-	-
XLOC_001050|PGSC0003DMT400003278	PGSC0003DMB000000004:2452279-2454657	0.607808	0.461734	0.770856	0.398528	-0.040164	0.434131	TCONS_00001868	K13415|1|1e-69|263|ath:AT4G39400|protein brassinosteroid insensitive 1 [EC:2.7.10.1 2.7.11.1]	GO:0016020//membrane;GO:0009536//plastid	GO:0016301//kinase activity;GO:0032559	GO:0006464//cellular protein modification process;GO:0007167//enzyme linked receptor protein signaling pathway
XLOC_001052|PGSC0003DMT400003274	PGSC0003DMB000000004:2495952-2497357	0	0.418804	10.8284	0.383361	0	0.432714	TCONS_00001870	K12271|1|4e-122|436|pop:POPTR_557028|signal recognition particle 43 kDa protein	GO:0048500//signal recognition particle;GO:0044427//chromosomal part;GO:0009526//plastid envelope;GO:0009534//chloroplast thylakoid	GO:0005515//protein binding	GO:0009642//response to light intensity;GO:0006612//protein targeting to membrane;GO:0006325//chromatin organization
XLOC_001053|PGSC0003DMT400003273	PGSC0003DMB000000004:2541403-2545003	0.013337	0.421924	0.054047	0.369108	-0.385618	0.514504	TCONS_00001872	-	-	-	-
XLOC_001054|PGSC0003DMT400096430	PGSC0003DMB000000004:2547868-2556775	-1.43042	0.439229	9.79749	0.367016	-11.1716	0.472649	TCONS_00001873	-	-	-	-
XLOC_001056|PGSC0003DMT400003268,PGSC0003DMT400003269,PGSC0003DMT400003270	PGSC0003DMB000000004:2557506-2561996	-0.960774	0.432965	-1.22161	0.370514	0	0.432714	TCONS_00001876	K09391|1|3e-45|136|gmx:100806151|E2F transcription factor 7/8	-	-	-
XLOC_001057|PGSC0003DMT400003265,PGSC0003DMT400003267	PGSC0003DMB000000004:2563298-2566737	0.505822	0.525271	0.285137	0.42653	0.097626	0.455585	TCONS_00001879	K14004|1|6e-166|582|vvi:100249128|protein transport protein SEC13	-	-	-
XLOC_001059|PGSC0003DMT400003263	PGSC0003DMB000000004:2588523-2589996	0.601028	0.453767	1.15999	0.412769	-1.05408	0.486684	TCONS_00001882	-	-	-	-
XLOC_001061|PGSC0003DMT400003262	PGSC0003DMB000000004:2603361-2607340	0.106635	0.44076	0.409237	0.439	-0.2443	0.479267	TCONS_00001885	K03942|1|0.0|879|vvi:100266461|NADH dehydrogenase (ubiquinone) flavoprotein 1 [EC:1.6.5.3 1.6.99.3]	GO:0030964;GO:0005746//mitochondrial respiratory chain	GO:0051536//iron-sulfur cluster binding;GO:0050136//NADH dehydrogenase (quinone) activity;GO:0000166//nucleotide binding	GO:0008152//metabolic process
XLOC_001063|PGSC0003DMT400001376,PGSC0003DMT400001377	PGSC0003DMB000000004:2638084-2639182	-10.7996	0.75619	3.09104	0.500057	-1.62197	0.654471	TCONS_00001887	-	-	-	GO:0009743//response to carbohydrate stimulus;GO:0009725//response to hormone stimulus
XLOC_001064|PGSC0003DMT400001375	PGSC0003DMB000000004:2647150-2648575	0.89606	0.45675	0	0.356387	0	0.432714	TCONS_00001889	K00430|1|1e-132|471|vvi:100261249|peroxidase [EC:1.11.1.7];K14833|3|7e-118|422|rcu:RCOM_0852470|nucleolar complex protein 2	GO:0044464//cell part	GO:0005506//iron ion binding;GO:0003824//catalytic activity;GO:0016209//antioxidant activity	GO:0008152//metabolic process;GO:0006950//response to stress
XLOC_001065|PGSC0003DMT400001373	PGSC0003DMB000000004:2651525-2654741	11.2719	0.443183	10.97	0.386824	2.54152	0.48569	TCONS_00001890	-	-	-	-
XLOC_001067|PGSC0003DMT400001367	PGSC0003DMB000000004:2667274-2670542	0	0.418804	-0.471552	0.365393	-10.1438	0.451036	TCONS_00001895	-	GO:0009532//plastid stroma;GO:0009534//chloroplast thylakoid	GO:0043169//cation binding	GO:0006812//cation transport
XLOC_001068|-	PGSC0003DMB000000004:2670878-2685758	-0.436513	0.500571	0.204583	0.401865	-0.087368	0.452899	TCONS_00001909	-	-	GO:0016788//hydrolase activity, acting on ester bonds	-
XLOC_001071|PGSC0003DMT400001350	PGSC0003DMB000000004:2725529-2750607	0	0.418804	11.4475	0.408186	0	0.432714	TCONS_00001917	-	GO:0044464//cell part	-	-
XLOC_001072|PGSC0003DMT400001350	PGSC0003DMB000000004:2725529-2750607	-13.0506	0.852744	5.5478	0.49712	-1.14254	0.536038	TCONS_00001919	K10529|1|0.0|1020|pop:POPTR_820569|alpha-dioxygenase [EC:1.-.-.-]	-	GO:0016209//antioxidant activity;GO:0005506//iron ion binding;GO:0016702//oxidoreductase activity, acting on single donors with incorporation of molecular oxygen, incorporation of two atoms of oxygen	GO:0009062//fatty acid catabolic process;GO:0009607//response to biotic stimulus;GO:0010033//response to organic substance;GO:0006950//response to stress
XLOC_001074|PGSC0003DMT400001332,PGSC0003DMT400001334	PGSC0003DMB000000004:2767014-2771465	0	0.418804	0	0.356387	0	0.432714	TCONS_00001923	-	-	-	-
XLOC_001075|PGSC0003DMT400001329,PGSC0003DMT400001330,PGSC0003DMT400001331	PGSC0003DMB000000004:2772536-2778737	0	0.418804	0	0.356387	0	0.432714	TCONS_00001926	K03549|1|0.0|1093|mtr:MTR_5g034500|KUP system potassium uptake protein	GO:0044464//cell part	GO:0046873//metal ion transmembrane transporter activity	GO:0030001//metal ion transport;GO:0034220//ion transmembrane transport
XLOC_001079|PGSC0003DMT400001325	PGSC0003DMB000000004:2806460-2810862	11.0757	0.440189	-0.794506	0.374903	-1.32176	0.453653	TCONS_00001930	K11592|1|4e-52|204|smo:SELMODRAFT_448444|endoribonuclease Dicer [EC:3.1.26.-]	-	-	-
XLOC_001080|PGSC0003DMT400001322,PGSC0003DMT400001323,PGSC0003DMT400001324	PGSC0003DMB000000004:2814436-2818160	0.465607	0.483884	1.60686	0.53302	-1.14984	0.464694	TCONS_00001933	K09338|1|2e-62|238|ath:AT3G01470|homeobox-leucine zipper protein	GO:0043231//intracellular membrane-bounded organelle	GO:0042802//identical protein binding;GO:0001071//nucleic acid binding transcription factor activity;GO:0003677//DNA binding	GO:0009416//response to light stimulus;GO:0006355//regulation of transcription, DNA-dependent;GO:0009887//organ morphogenesis;GO:0006970//response to osmotic stress
XLOC_001082|PGSC0003DMT400001303	PGSC0003DMB000000004:2856545-2865751	-0.714314	0.568726	1.39697	0.598958	-0.022374	0.438612	TCONS_00001938	K00122|1|0.0|668|vvi:100261093|formate dehydrogenase [EC:1.2.1.2]	GO:0009536//plastid	GO:0016620//oxidoreductase activity, acting on the aldehyde or oxo group of donors, NAD or NADP as acceptor;GO:0016614//oxidoreductase activity, acting on CH-OH group of donors;GO:0000166//nucleotide binding	GO:0006950//response to stress;GO:0008152//metabolic process;GO:0010038//response to metal ion
XLOC_001083|PGSC0003DMT400001409	PGSC0003DMB000000004:2886653-2890355	-0.812112	0.448372	-0.491023	0.365451	-0.384079	0.456282	TCONS_00001939	-	-	-	-
XLOC_001086|PGSC0003DMT400001298	PGSC0003DMB000000004:2915965-2919976	-1.96996	0.460225	12.5534	0.512378	-9.61741	0.444338	TCONS_00001943	K01362|1|4e-175|612|osa:4339651|[EC:3.4.21.-]	GO:0044436;GO:0009534//chloroplast thylakoid	GO:0004175//endopeptidase activity;GO:0016628//oxidoreductase activity, acting on the CH-CH group of donors, NAD or NADP as acceptor	GO:0009057//macromolecule catabolic process;GO:0009765//photosynthesis, light harvesting;GO:0019538//protein metabolic process
XLOC_001088|PGSC0003DMT400001296	PGSC0003DMB000000004:2933494-2934736	0.392768	0.484776	-0.838368	0.408209	-0.417723	0.445801	TCONS_00001945	-	-	-	-
XLOC_001089|PGSC0003DMT400001289,PGSC0003DMT400001290,PGSC0003DMT400001291,PGSC0003DMT400001292,PGSC0003DMT400001293,PGSC0003DMT400001295	PGSC0003DMB000000004:2937135-2946184	0.207806	0.43556	0	0.356387	-6.50056	0.433674	TCONS_00001948	K01530|1|0.0|1524|vvi:100259356|phospholipid-translocating ATPase [EC:3.6.3.1]	GO:0031224//intrinsic to membrane	GO:0042625//ATPase activity, coupled to transmembrane movement of ions;GO:0046872//metal ion binding;GO:0005548//phospholipid transporter activity;GO:0032559	GO:0009206;GO:0006869//lipid transport
XLOC_001090|PGSC0003DMT400001286,PGSC0003DMT400001287,PGSC0003DMT400001288	PGSC0003DMB000000004:2961110-2963371	-12.3589	0.481118	10.4039	0.37456	0	0.432714	TCONS_00001955	K11877|1|1e-35|149|rcu:RCOM_1095410|proteasome assembly chaperone 3	-	-	-
XLOC_001091|PGSC0003DMT400001284,PGSC0003DMT400001285	PGSC0003DMB000000004:2992502-2996327	-0.819682	0.464065	1.0227	0.39351	2.32388	0.523522	TCONS_00001957	K04728|1|5e-17|89.0|aly:ARALYDRAFT_323420|ataxia telangiectasia mutated family protein [EC:2.7.11.1];K03145|5|3e-06|53.1|cme:CMT501C|transcription elongation factor S-II	-	-	-
XLOC_001092|PGSC0003DMT400001283	PGSC0003DMB000000004:3004616-3005549	0.768535	0.436611	-0.891488	0.378812	-11.5433	0.486113	TCONS_00001958	K02935|1|7e-46|182|vvi:100257626|large subunit ribosomal protein L7/L12	GO:0000315//organellar large ribosomal subunit;GO:0009532//plastid stroma;GO:0009534//chloroplast thylakoid	GO:0005488//binding;GO:0005198//structural molecule activity	GO:0006952//defense response;GO:0010467//gene expression
XLOC_001093|PGSC0003DMT400001282	PGSC0003DMB000000004:3008412-3009755	-0.264306	0.425936	0.502931	0.37352	-2.80056	0.469734	TCONS_00001959	K02935|1|2e-47|188|vvi:100257626|large subunit ribosomal protein L7/L12	GO:0000315//organellar large ribosomal subunit;GO:0009532//plastid stroma;GO:0009534//chloroplast thylakoid	GO:0005488//binding;GO:0005198//structural molecule activity	GO:0006952//defense response;GO:0010467//gene expression
XLOC_001094|PGSC0003DMT400001279,PGSC0003DMT400001280,PGSC0003DMT400001281	PGSC0003DMB000000004:3010705-3016617	-0.738376	0.491165	0.775564	0.404506	-2.96089	0.597609	TCONS_00001960	K08232|1|0.0|380|vvi:100267896|monodehydroascorbate reductase (NADH) [EC:1.6.5.4]	GO:0044439	GO:0016667//oxidoreductase activity, acting on a sulfur group of donors;GO:0016655//oxidoreductase activity, acting on NAD(P)H, quinone or similar compound as acceptor;GO:0050662//coenzyme binding	GO:0042743//hydrogen peroxide metabolic process;GO:0006091//generation of precursor metabolites and energy
XLOC_001097|PGSC0003DMT400001270,PGSC0003DMT400001271	PGSC0003DMB000000004:3081986-3086011	0.222901	0.442235	0.951491	0.460408	-1.09544	0.534597	TCONS_00001968	K07442|1|9e-133|471|rcu:RCOM_1063210|tRNA (adenine57-N1/adenine58-N1)-methyltransferase [EC:2.1.1.219 2.1.1.220]	-	GO:0016426	GO:0001510//RNA methylation
XLOC_001099|PGSC0003DMT400001262,PGSC0003DMT400001265,PGSC0003DMT400001266	PGSC0003DMB000000004:3088995-3094786	0.48156	0.454522	-1.17598	0.473106	0.18832	0.449435	TCONS_00001971	K00031|1|3e-153|541|mtr:MTR_6g005470|isocitrate dehydrogenase [EC:1.1.1.42]	GO:0009536//plastid	GO:0046872//metal ion binding;GO:0004448//isocitrate dehydrogenase activity;GO:0000166//nucleotide binding	GO:0009060//aerobic respiration;GO:0019752//carboxylic acid metabolic process
XLOC_001101|PGSC0003DMT400001259,PGSC0003DMT400001260,PGSC0003DMT400001261	PGSC0003DMB000000004:3120494-3123431	0	0.418804	9.51852	0.364742	0	0.432714	TCONS_00001978	-	GO:0005746//mitochondrial respiratory chain	GO:0015002//heme-copper terminal oxidase activity	GO:0022904//respiratory electron transport chain
XLOC_001102|PGSC0003DMT400001253,PGSC0003DMT400001254,PGSC0003DMT400001255,PGSC0003DMT400001256,PGSC0003DMT400001257,PGSC0003DMT400001258	PGSC0003DMB000000004:3123954-3129434	0	0.418804	0	0.356387	0	0.432714	TCONS_00001981	K15271|1|0.0|722|vvi:100245824|ATP-dependent DNA helicase HFM1/MER3 [EC:3.6.4.12]	-	GO:0004386//helicase activity;GO:0042623//ATPase activity, coupled;GO:0032559	GO:0022402//cell cycle process;GO:0006310//DNA recombination
XLOC_001105|PGSC0003DMT400001248,PGSC0003DMT400001249	PGSC0003DMB000000004:3137769-3140588	-0.568137	0.470934	-0.433429	0.406609	-0.087283	0.447584	TCONS_00001987	-	GO:0043231//intracellular membrane-bounded organelle	GO:0004325//ferrochelatase activity;GO:0043169//cation binding	GO:0006783//heme biosynthetic process;GO:0009235//cobalamin metabolic process;GO:0006950//response to stress
XLOC_001106|PGSC0003DMT400032868,PGSC0003DMT400032869,PGSC0003DMT400032870,PGSC0003DMT400032871	PGSC0003DMB000000004:3202206-3213207	0.003288	0.418953	10.3044	0.373086	0.242876	0.449527	TCONS_00001993	-	-	-	GO:0003006//developmental process involved in reproduction;GO:0009058//biosynthetic process
XLOC_001108|PGSC0003DMT400032875,PGSC0003DMT400032877	PGSC0003DMB000000004:3224516-3226107	-0.751593	0.520356	0.301861	0.394916	-0.029305	0.435674	TCONS_00001996	K01955|1|2e-31|134|vvi:100262205|carbamoyl-phosphate synthase large subunit [EC:6.3.5.5];K13944|2|2e-27|121|ath:AT2G42430|LOB domain-containing protein 16;K13945|3|3e-27|120|vvi:100266975|LOB domain-containing protein 29	-	-	-
XLOC_001109|PGSC0003DMT400032878,PGSC0003DMT400032879	PGSC0003DMB000000004:3232408-3237818	0	0.418804	8.46415	0.360273	0	0.432714	TCONS_00001998	K11790|1|3e-180|630|vvi:100249087|denticleless	GO:0031461//cullin-RING ubiquitin ligase complex	-	-
XLOC_001110|PGSC0003DMT400032880	PGSC0003DMB000000004:3243727-3261648	0.540056	0.501943	0.097766	0.378435	1.32302	0.628149	TCONS_00002010	-	-	-	-
XLOC_001112|PGSC0003DMT400032888	PGSC0003DMB000000004:3287220-3289131	10.3134	0.430519	0	0.356387	0	0.432714	TCONS_00002014	K10268|1|4e-14|78.2|bdi:100843200|F-box and leucine-rich repeat protein 2/20	-	-	-
XLOC_001115|PGSC0003DMT400032895,PGSC0003DMT400032896	PGSC0003DMB000000004:3353576-3356679	0.4974	0.493382	-1.13219	0.370205	-11.7628	0.495897	TCONS_00002021	K00737|1|0.0|676|vvi:100259362|beta-1,4-mannosyl-glycoprotein beta-1,4-N-acetylglucosaminyltransferase [EC:2.4.1.144]	GO:0044464//cell part	GO:0008375//acetylglucosaminyltransferase activity	GO:0006486//protein glycosylation
XLOC_001116|PGSC0003DMT400032897	PGSC0003DMB000000004:3370303-3373265	-11.9166	0.460614	-1.5371	0.381909	0	0.432714	TCONS_00002022	-	-	-	-
XLOC_001117|PGSC0003DMT400032901	PGSC0003DMB000000004:3376948-3387016	0	0.418804	10.5786	0.378069	-10.8525	0.463505	TCONS_00002025	K03177|1|2e-19|58.9|gmx:100793939|tRNA pseudouridine55 synthase [EC:5.4.99.25]	-	-	-
XLOC_001119|PGSC0003DMT400032908,PGSC0003DMT400032909	PGSC0003DMB000000004:3426370-3431335	-0.63138	0.546907	1.21295	0.566589	-0.97768	0.613542	TCONS_00002028	K07877|1|6e-103|372|aly:ARALYDRAFT_493160|Ras-related protein Rab-2A;K07976|2|6e-103|372|ath:AT4G17170|Rab family, other;K07878|4|5e-97|352|osa:4336117|Ras-related protein Rab-2B	GO:0009536//plastid	GO:0032561//guanyl ribonucleotide binding;GO:0003824//catalytic activity	GO:0035556//intracellular signal transduction;GO:0006810//transport
XLOC_001121|PGSC0003DMT400032910	PGSC0003DMB000000004:3455093-3457175	0	0.418804	-7.13778	0.495554	0	0.432714	TCONS_00002030	K01728|1|0.0|645|pop:POPTR_815540|pectate lyase [EC:4.2.2.2]	-	GO:0016837;GO:0043169//cation binding	-
XLOC_001123|PGSC0003DMT400032913,PGSC0003DMT400032914	PGSC0003DMB000000004:3494622-3501841	-0.743045	0.48601	-0.799782	0.434737	-0.55108	0.451127	TCONS_00002033	K10251|1|6e-148|523|rcu:RCOM_1082860|beta-keto reductase [EC:1.1.1.-]	GO:0043231//intracellular membrane-bounded organelle	GO:0033764//steroid dehydrogenase activity, acting on the CH-OH group of donors, NAD or NADP as acceptor	GO:0000038//very long-chain fatty acid metabolic process;GO:0007275//multicellular organismal development
XLOC_001125|PGSC0003DMT400032920	PGSC0003DMB000000004:3518483-3522555	0	0.418804	0	0.356387	0	0.432714	TCONS_00002036	K07556|1|3e-122|437|vvi:100268057|ATP synthase mitochondrial F1 complex assembly factor 2	-	-	GO:0070071
XLOC_001128|PGSC0003DMT400032928,PGSC0003DMT400032929	PGSC0003DMB000000004:3540452-3542984	-1.85822	0.532654	-0.789212	0.407546	-0.222641	0.445812	TCONS_00002042	K09422|1|1e-40|127|vvi:100262866|myb proto-oncogene protein, plant	-	-	GO:0008152//metabolic process
XLOC_001131|PGSC0003DMT400052121,PGSC0003DMT400052123,PGSC0003DMT400052125,PGSC0003DMT400052126,PGSC0003DMT400052131	PGSC0003DMB000000004:3559425-3572018	0.967215	0.451596	-5.06419	0.516824	0	0.432714	TCONS_00002049	-	GO:0031090//organelle membrane;GO:0031410//cytoplasmic vesicle;GO:0005783//endoplasmic reticulum;GO:0044446//intracellular organelle part	-	GO:0009987//cellular process
XLOC_001132|PGSC0003DMT400052118,PGSC0003DMT400052119,PGSC0003DMT400052120	PGSC0003DMB000000004:3573032-3577023	0.92028	0.473426	1.04941	0.398151	2.22165	0.503509	TCONS_00002053	K14493|1|1e-32|140|pop:POPTR_834505|gibberellin receptor GID1 [EC:3.-.-.-]	-	GO:0003824//catalytic activity	-
XLOC_001133|PGSC0003DMT400052114,PGSC0003DMT400052115,PGSC0003DMT400052116	PGSC0003DMB000000004:3577354-3584680	0.651496	0.53318	-0.419007	0.400894	0.497813	0.482661	TCONS_00002056	K11584|1|0.0|764|rcu:RCOM_1081480|protein phosphatase 2 (formerly 2A), regulatory subunit B'	GO:0008287//protein serine/threonine phosphatase complex	GO:0019888//protein phosphatase regulator activity	GO:0023052//signaling
XLOC_001134|PGSC0003DMT400052109	PGSC0003DMB000000004:3585816-3592014	10.9031	0.437457	12.9046	0.561674	-10.2063	0.452007	TCONS_00002061	-	-	-	-
XLOC_001135|PGSC0003DMT400052107,PGSC0003DMT400052108	PGSC0003DMB000000004:3650943-3660108	-0.552721	0.495017	0.151051	0.382538	-0.9539	0.59634	TCONS_00002066	K11684|1|6e-27|121|sbi:SORBI_03g001920|bromodomain-containing factor 1;K06062|3|5e-13|75.5|vvi:100252806|histone acetyltransferase [EC:2.3.1.48];K11723|4|1e-12|74.3|rcu:RCOM_1302750|bromodomain-containing protein 7/9	-	-	-
XLOC_001137|PGSC0003DMT400052104	PGSC0003DMB000000004:3678345-3684178	0.059454	0.432497	-0.139203	0.39135	-0.399335	0.515613	TCONS_00002070	K00413|1|6e-149|525|vvi:100250724|ubiquinol-cytochrome c reductase cytochrome c1 subunit	GO:0005746//mitochondrial respiratory chain	GO:0009055//electron carrier activity;GO:0005506//iron ion binding	-
XLOC_001138|PGSC0003DMT400052100,PGSC0003DMT400052101	PGSC0003DMB000000004:3689341-3694283	-0.300081	0.456476	0.678262	0.456019	0.682702	0.523442	TCONS_00002074	K12177|1|0.0|654|vvi:100266172|COP9 signalosome complex subunit 3	GO:0043234//protein complex	-	-
XLOC_001139|PGSC0003DMT400052094,PGSC0003DMT400052096,PGSC0003DMT400052097,PGSC0003DMT400052098	PGSC0003DMB000000004:3694950-3701275	0	0.418804	9.44899	0.364296	0	0.432714	TCONS_00002079	K06670|1|2e-48|192|vvi:100256351|cohesin complex subunit SCC1	-	-	-
XLOC_001140|PGSC0003DMT400052089,PGSC0003DMT400052090,PGSC0003DMT400052091,PGSC0003DMT400052092,PGSC0003DMT400052093	PGSC0003DMB000000004:3702689-3706163	-16.2791	0.852044	0	0.356387	0	0.432714	TCONS_00002087	K15031|1|8e-26|118|bdi:100824727|transcription termination factor, mitochondrial	-	-	-
XLOC_001142|PGSC0003DMT400052082,PGSC0003DMT400052083,PGSC0003DMT400052084,PGSC0003DMT400052085	PGSC0003DMB000000004:3720709-3723968	0	0.418804	0	0.356387	0	0.432714	TCONS_00002089	-	-	-	-
XLOC_001144|PGSC0003DMT400052081	PGSC0003DMB000000004:3743037-3750712	13.175	0.559868	0	0.356387	-8.16489	0.43612	TCONS_00002094	K00939|1|4e-39|161|vvi:100259523|adenylate kinase [EC:2.7.4.3]	-	GO:0016740//transferase activity	-
XLOC_001147|PGSC0003DMT400052072,PGSC0003DMT400052074	PGSC0003DMB000000004:3789948-3793310	0	0.418804	1.03431	0.381372	0	0.432714	TCONS_00002097	K05016|1|3e-155|547|sbi:SORBI_04g022890|chloride channel 7	GO:0000325//plant-type vacuole;GO:0016020//membrane	GO:0015078//hydrogen ion transmembrane transporter activity;GO:0005253//anion channel activity;GO:0015103//inorganic anion transmembrane transporter activity	GO:0015698//inorganic anion transport;GO:0010035//response to inorganic substance
XLOC_001148|-	PGSC0003DMB000000004:3799842-3817801	-1.08625	0.547799	0.187572	0.387213	-0.363579	0.48761	TCONS_00002105	-	GO:0012505//endomembrane system;GO:0043231//intracellular membrane-bounded organelle	-	GO:0000904//cell morphogenesis involved in differentiation;GO:0000003//reproduction
XLOC_001150|PGSC0003DMT400052064	PGSC0003DMB000000004:3839689-3847953	-0.03893	0.427468	0.33443	0.424987	0.404446	0.505669	TCONS_00002109	K00387|1|2e-146|518|rcu:RCOM_1677230|sulfite oxidase [EC:1.8.3.1]	GO:0042579//microbody	GO:0046914//transition metal ion binding;GO:0016670//oxidoreductase activity, acting on a sulfur group of donors, oxygen as acceptor	GO:0010035//response to inorganic substance;GO:0006778//porphyrin-containing compound metabolic process
XLOC_001151|PGSC0003DMT400052063	PGSC0003DMB000000004:3848652-3853919	0.149926	0.450533	-0.497551	0.458693	-0.493419	0.522699	TCONS_00002113	-	-	-	-
XLOC_001152|PGSC0003DMT400052062	PGSC0003DMB000000004:3870042-3873801	0.638183	0.493074	0.622007	0.370914	2.78094	0.575184	TCONS_00002118	-	GO:0044464//cell part	GO:0046914//transition metal ion binding	-
XLOC_001153|PGSC0003DMT400052060	PGSC0003DMB000000004:3877237-3880488	0	0.418804	10.417	0.375086	0.462433	0.442292	TCONS_00002119	-	GO:0031090//organelle membrane;GO:0043231//intracellular membrane-bounded organelle	-	-
XLOC_001154|-	PGSC0003DMB000000004:3905079-3905590	0.382439	0.447652	-0.111515	0.366891	1.45762	0.470272	TCONS_00002120	-	GO:0031224//intrinsic to membrane	-	-
XLOC_001155|PGSC0003DMT400052059	PGSC0003DMB000000004:3915493-3916199	0	0.418804	0	0.356387	0	0.432714	TCONS_00002121	-	-	-	-
XLOC_001158|PGSC0003DMT400052057	PGSC0003DMB000000004:3937020-3938886	-5.09013	0.535912	2.60934	0.557651	-0.811642	0.585402	TCONS_00002124	K13424|1|9e-25|112|sbi:SORBI_09g023270|WRKY transcription factor 33;K13423|5|2e-24|110|ath:AT2G30250|WRKY transcription factor 25	GO:0043231//intracellular membrane-bounded organelle	GO:0003677//DNA binding;GO:0001071//nucleic acid binding transcription factor activity	GO:0010467//gene expression
XLOC_001159|PGSC0003DMT400052055	PGSC0003DMB000000004:3945187-3950351	-13.1587	0.5574	0	0.356387	0	0.432714	TCONS_00002125	-	-	-	-
XLOC_001160|PGSC0003DMT400052052,PGSC0003DMT400052053,PGSC0003DMT400052054	PGSC0003DMB000000004:3987724-3996552	-0.635662	0.446647	2.04465	0.449893	1.31591	0.45723	TCONS_00002129	-	-	GO:0003824//catalytic activity	-
XLOC_001161|PGSC0003DMT400052050,PGSC0003DMT400052051	PGSC0003DMB000000004:3999410-4003751	-0.661117	0.545296	-0.772458	0.504743	-0.531103	0.542415	TCONS_00002132	-	-	-	-
XLOC_001162|PGSC0003DMT400052044,PGSC0003DMT400052045,PGSC0003DMT400052046,PGSC0003DMT400052047	PGSC0003DMB000000004:4005922-4014524	1.40299	0.477735	0.65705	0.407203	-0.506472	0.490708	TCONS_00002135	K15559|1|2e-81|301|gmx:100808335|regulator of Ty1 transposition protein 103	-	-	-
XLOC_001164|PGSC0003DMT400052038,PGSC0003DMT400052039,PGSC0003DMT400052040,PGSC0003DMT400052041,PGSC0003DMT400052042	PGSC0003DMB000000004:4059534-4068178	-1.09627	0.515361	0.117247	0.379509	0.053165	0.443378	TCONS_00002147	-	GO:0043231//intracellular membrane-bounded organelle	GO:0016747//transferase activity, transferring acyl groups other than amino-acyl groups	-
XLOC_001165|PGSC0003DMT400052036,PGSC0003DMT400052037	PGSC0003DMB000000004:4070415-4073873	-0.033195	0.425868	0.195439	0.403203	0.749023	0.56292	TCONS_00002152	K13250|1|2e-51|201|vvi:100241257|translocon-associated protein subunit beta	GO:0031224//intrinsic to membrane;GO:0031090//organelle membrane;GO:0043231//intracellular membrane-bounded organelle	-	-
XLOC_001166|PGSC0003DMT400052034,PGSC0003DMT400052035	PGSC0003DMB000000004:4085449-4086780	-0.728321	0.518687	0.63087	0.4398	0.387603	0.491119	TCONS_00002156	-	-	-	-
XLOC_001167|PGSC0003DMT400052032	PGSC0003DMB000000004:4094902-4097839	-0.049292	0.430291	0.357856	0.443743	0.090934	0.453104	TCONS_00002158	K15102|1|2e-141|283|rcu:RCOM_1445550|solute carrier family 25 (mitochondrial phosphate transporter), member 3	GO:0019866//organelle inner membrane;GO:0031224//intrinsic to membrane;GO:0030312//external encapsulating structure;GO:0009536//plastid	GO:0005488//binding	GO:0006810//transport
XLOC_001169|PGSC0003DMT400052027,PGSC0003DMT400052028,PGSC0003DMT400052029	PGSC0003DMB000000004:4111198-4113987	11.4543	0.447149	-1.53022	0.367348	0	0.432714	TCONS_00002163	K15634|1|6e-07|54.3|ppp:PHYPADRAFT_127035|probable phosphoglycerate mutase [EC:5.4.2.1]	-	-	-
XLOC_001170|PGSC0003DMT400052024,PGSC0003DMT400052026	PGSC0003DMB000000004:4115094-4129116	0.212774	0.453207	0.562434	0.42309	0.638454	0.476341	TCONS_00002165	K14822|1|2e-45|183|vvi:100254991|rRNA-processing protein CGR1	GO:0031228//intrinsic to Golgi membrane	GO:0016757//transferase activity, transferring glycosyl groups	GO:0006464//cellular protein modification process
XLOC_001171|-	PGSC0003DMB000000004:4129656-4147088	-1.12087	0.557628	0.221595	0.398631	-0.604608	0.534003	TCONS_00002171	-	-	GO:0005488//binding	-
XLOC_001175|PGSC0003DMT400052010,PGSC0003DMT400052011,PGSC0003DMT400052012,PGSC0003DMT400052013,PGSC0003DMT400052014	PGSC0003DMB000000004:4291975-4295982	0	0.418804	12.1125	0.464145	0	0.432714	TCONS_00002177	K15340|1|4e-92|337|aly:ARALYDRAFT_484438|DNA cross-link repair 1A protein	-	GO:0003824//catalytic activity	GO:0050896//response to stimulus;GO:0006259//DNA metabolic process
XLOC_001177|-	PGSC0003DMB000000004:4331229-4406807	-0.865452	0.462305	0.340877	0.377897	-0.161127	0.450978	TCONS_00002194	K15436|1|7e-42|171|gmx:100798786|transportin-3	-	-	-
XLOC_001181|-	PGSC0003DMB000000004:533261-533955	0	0.418804	14.2357	0.816189	-14.1857	0.777557	TCONS_00002199	-	-	-	-
XLOC_001182|-	PGSC0003DMB000000004:983725-984670	0	0.418804	10.7197	0.380972	0	0.432714	TCONS_00002200	-	-	-	-
XLOC_001183|-	PGSC0003DMB000000004:1028702-1044202	0	0.418804	10.3584	0.373897	0	0.432714	TCONS_00002201	-	-	-	-
XLOC_001184|-	PGSC0003DMB000000004:1028702-1044202	0	0.418804	11.9252	0.446441	0	0.432714	TCONS_00002202	-	-	-	-
XLOC_001185|-	PGSC0003DMB000000004:1299729-1300113	0	0.418804	-0.775735	0.387978	0	0.432714	TCONS_00002203	-	-	-	-
XLOC_001186|-	PGSC0003DMB000000004:1873133-1900868	0	0.418804	0	0.356387	0	0.432714	TCONS_00002204	-	GO:0031224//intrinsic to membrane	-	-
XLOC_001188|-	PGSC0003DMB000000004:3906917-3907318	0	0.418804	-15.2798	0.824075	0	0.432714	TCONS_00002206	-	GO:0031224//intrinsic to membrane;GO:0031410//cytoplasmic vesicle	-	-
XLOC_001195|PGSC0003DMT400040392	PGSC0003DMB000000005:417397-419857	-0.569121	0.433983	1.27074	0.373154	-11.3675	0.478958	TCONS_00002213	K02906|1|3e-111|400|vvi:100267754|large subunit ribosomal protein L3	GO:0009532//plastid stroma;GO:0030529//ribonucleoprotein complex	GO:0003723//RNA binding;GO:0005198//structural molecule activity	GO:0010467//gene expression
XLOC_001197|PGSC0003DMT400040397,PGSC0003DMT400040399	PGSC0003DMB000000005:485133-487113	0.020667	0.419067	13.6343	0.789822	0.103002	0.435423	TCONS_00002216	K10666|1|7e-19|94.0|aly:ARALYDRAFT_889362|E3 ubiquitin-protein ligase RNF5 [EC:6.3.2.19]	-	-	-
XLOC_001198|PGSC0003DMT400040401,PGSC0003DMT400040403	PGSC0003DMB000000005:524885-570359	0	0.418804	1.66203	0.431982	1.43908	0.506561	TCONS_00002220	-	-	-	-
XLOC_001200|PGSC0003DMT400040406,PGSC0003DMT400040407,PGSC0003DMT400040408,PGSC0003DMT400040409,PGSC0003DMT400040410,PGSC0003DMT400040411	PGSC0003DMB000000005:680088-683505	-0.014514	0.42133	-0.552385	0.443892	-0.819147	0.569904	TCONS_00002224	K00966|1|0.0|665|vvi:100233006|mannose-1-phosphate guanylyltransferase [EC:2.7.7.13]	-	GO:0008905	GO:0008152//metabolic process
XLOC_001203|-	PGSC0003DMB000000005:861509-873491	-0.36804	0.463711	-0.876301	0.477175	-0.846135	0.573641	TCONS_00002233	K04646|1|0.0|1957|gmx:100802224|clathrin heavy chain	GO:0005905//coated pit;GO:0012510//trans-Golgi network transport vesicle membrane	-	GO:0015031//protein transport
XLOC_001215|PGSC0003DMT400021811,PGSC0003DMT400021812	PGSC0003DMB000000005:1795008-1818806	-1.25575	0.460305	0.858608	0.39047	2.75643	0.542461	TCONS_00002255	K08518|1|1e-101|370|vvi:100250143|syntaxin-binding protein 5	-	-	-
XLOC_001216|PGSC0003DMT400021824	PGSC0003DMB000000005:1837030-1839368	0.617212	0.550942	-0.063149	0.37152	1.22439	0.628812	TCONS_00002257	K10257|1|0.0|710|pop:POPTR_820418|omega-3 fatty acid desaturase (delta-15 desaturase) [EC:1.14.19.-]	GO:0009941//chloroplast envelope	GO:0016705//oxidoreductase activity, acting on paired donors, with incorporation or reduction of molecular oxygen	GO:0006631//fatty acid metabolic process
XLOC_001223|-	PGSC0003DMB000000005:2002672-2015854	0.401342	0.426645	-0.320482	0.36385	0.557551	0.447618	TCONS_00002264	-	GO:0044464//cell part	-	-
XLOC_001227|-	PGSC0003DMB000000005:2388712-2410944	-0.024617	0.419524	-0.542717	0.367908	-11.2906	0.476089	TCONS_00002272	K15731|1|5e-18|90.9|smo:SELMODRAFT_77112|carboxy-terminal domain RNA polymerase II polypeptide A small phosphatase [EC:3.1.3.16]	-	GO:0042578//phosphoric ester hydrolase activity	GO:0006796//phosphate-containing compound metabolic process
XLOC_001234|PGSC0003DMT400016953,PGSC0003DMT400016955	PGSC0003DMB000000005:2936698-2941927	0.161078	0.445869	-0.829882	0.478421	0.510699	0.493222	TCONS_00002281	K01802|1|9e-76|283|osa:4342022|peptidylprolyl isomerase [EC:5.2.1.8];K03767|5|1e-57|223|osa:4347707|peptidyl-prolyl cis-trans isomerase A (cyclophilin A) [EC:5.2.1.8]	-	GO:0016859//cis-trans isomerase activity	GO:0044267//cellular protein metabolic process
XLOC_001248|PGSC0003DMT400061209	PGSC0003DMB000000005:3796575-3802918	-1.35955	0.51095	0.001608	0.356581	0.184352	0.449035	TCONS_00002297	-	-	-	-
XLOC_001259|PGSC0003DMT400061199,PGSC0003DMT400061200	PGSC0003DMB000000005:4295686-4326866	0.412591	0.498903	-0.060029	0.366936	1.6474	0.598592	TCONS_00002308	K14079|1|2e-14|79.3|mtr:MTR_005s0002|poly(A) RNA polymerase GLD2 [EC:2.7.7.19];K03514|2|6e-10|64.3|cre:CHLREDRAFT_17066|DNA polymerase sigma subunit [EC:2.7.7.7]	-	-	-
XLOC_001264|PGSC0003DMT400040425,PGSC0003DMT400040426,PGSC0003DMT400040427	PGSC0003DMB000000005:329782-335624	0	0.418804	8.49328	0.360353	0	0.432714	TCONS_00002318	-	GO:0009536//plastid	GO:0005515//protein binding	GO:0044267//cellular protein metabolic process
XLOC_001265|PGSC0003DMT400040429,PGSC0003DMT400040431,PGSC0003DMT400040432,PGSC0003DMT400040433,PGSC0003DMT400040434,PGSC0003DMT400040435,PGSC0003DMT400040436	PGSC0003DMB000000005:344440-392589	0.074483	0.420198	3.58092	0.434245	2.84845	0.540484	TCONS_00002326	-	-	-	-
XLOC_001267|PGSC0003DMT400040443,PGSC0003DMT400040444	PGSC0003DMB000000005:424099-429693	0.308008	0.438211	1.06904	0.434988	-0.871816	0.517304	TCONS_00002333	K11723|1|2e-41|169|vvi:100267501|bromodomain-containing protein 7/9	-	-	-
XLOC_001269|PGSC0003DMT400088094	PGSC0003DMB000000005:524885-570359	0	0.418804	10.1541	0.370891	0	0.432714	TCONS_00002336	-	-	-	-
XLOC_001270|PGSC0003DMT400040447,PGSC0003DMT400040448	PGSC0003DMB000000005:524885-570359	0	0.418804	-1.76193	0.381681	0	0.432714	TCONS_00002338	K12126|1|1e-06|52.4|aly:ARALYDRAFT_471048|phytochrome-interacting factor 3;K13422|3|8e-06|49.3|mtr:MTR_8g067280|transcription factor MYC2	-	-	-
XLOC_001272|PGSC0003DMT400040451	PGSC0003DMB000000005:644741-645507	0	0.418804	0	0.356387	0	0.432714	TCONS_00002340	K05283|1|5e-11|66.2|aly:ARALYDRAFT_354960|phosphatidylinositol glycan, class W [EC:2.3.-.-];K11982|2|3e-10|63.9|ath:AT2G40830|E3 ubiquitin-protein ligase RNF115/126 [EC:6.3.2.19];K13148|4|2e-09|60.8|vvi:100261060|integrator complex subunit 11 [EC:3.1.27.-];K15692|5|5e-09|59.7|ppp:PHYPADRAFT_16563|E3 ubiquitin-protein ligase RNF13 [EC:6.3.2.19]	-	-	-
XLOC_001274|-	PGSC0003DMB000000005:861509-873491	0.407453	0.440189	0.97082	0.42565	0.035183	0.436428	TCONS_00002342	K04646|1|5e-108|387|gmx:100802224|clathrin heavy chain	GO:0012510//trans-Golgi network transport vesicle membrane;GO:0009536//plastid;GO:0005905//coated pit	-	GO:0015031//protein transport
XLOC_001280|PGSC0003DMT400062300	PGSC0003DMB000000005:1181726-1193434	0	0.418804	11.317	0.400745	9.43829	0.442875	TCONS_00002349	-	-	-	-
XLOC_001283|PGSC0003DMT400062283	PGSC0003DMB000000005:1511917-1517632	0.02959	0.418998	2.06237	0.495474	1.02935	0.487085	TCONS_00002352	-	-	-	-
XLOC_001291|PGSC0003DMT400021830,PGSC0003DMT400021832,PGSC0003DMT400021833,PGSC0003DMT400021834,PGSC0003DMT400021835	PGSC0003DMB000000005:1840122-1845895	0	0.418804	10.0022	0.369142	0	0.432714	TCONS_00002361	K01817|1|3e-78|184|rcu:RCOM_0838150|phosphoribosylanthranilate isomerase [EC:5.3.1.24]	GO:0043231//intracellular membrane-bounded organelle	GO:0016853//isomerase activity	GO:0006568//tryptophan metabolic process;GO:0008652//cellular amino acid biosynthetic process
XLOC_001292|-	PGSC0003DMB000000005:1885095-1904516	-0.990899	0.531203	0.013875	0.359199	-0.977639	0.577573	TCONS_00002367	K06889|1|1e-62|238|vvi:100245712|	-	GO:0046914//transition metal ion binding	-
XLOC_001303|PGSC0003DMT400072143	PGSC0003DMB000000005:2575320-2577847	0.31439	0.446212	0.114542	0.359564	-1.52233	0.504332	TCONS_00002379	K00924|1|2e-63|242|osa:4333525|[EC:2.7.1.-]	-	-	-
XLOC_001305|PGSC0003DMT400048942	PGSC0003DMB000000005:2745218-2761689	0.6368	0.429548	-0.181053	0.35921	3.0839	0.513681	TCONS_00002384	K15683|1|0.0|690|gmx:100788262|NF-X1-type zinc finger protein NFXL1	-	-	GO:0006355//regulation of transcription, DNA-dependent;GO:0048511//rhythmic process;GO:0009791//post-embryonic development
XLOC_001306|PGSC0003DMT400016945,PGSC0003DMT400016946,PGSC0003DMT400016950	PGSC0003DMB000000005:2909057-2916209	1.14345	0.571287	0.431811	0.359724	-11.4287	0.481438	TCONS_00002390	K05857|1|0.0|686|aly:ARALYDRAFT_671640|phosphatidylinositol phospholipase C, delta [EC:3.1.4.11]	-	GO:0046872//metal ion binding;GO:0004629//phospholipase C activity;GO:0060089	GO:0044238//primary metabolic process;GO:0007165//signal transduction
XLOC_001307|PGSC0003DMT400016939,PGSC0003DMT400016940	PGSC0003DMB000000005:2917343-2921153	0.156102	0.437754	0.169515	0.36321	-11.4996	0.484421	TCONS_00002391	K05857|1|0.0|632|pop:POPTR_803315|phosphatidylinositol phospholipase C, delta [EC:3.1.4.11]	-	GO:0046872//metal ion binding;GO:0004629//phospholipase C activity;GO:0060089	GO:0044238//primary metabolic process;GO:0007165//signal transduction
XLOC_001309|PGSC0003DMT400089865	PGSC0003DMB000000005:2936698-2941927	0.574495	0.518025	0.3981	0.39607	-0.252263	0.449675	TCONS_00002395	-	GO:0043231//intracellular membrane-bounded organelle	-	GO:0009648//photoperiodism;GO:0007623//circadian rhythm;GO:0007165//signal transduction;GO:0009908//flower development;GO:0009639//response to red or far red light
XLOC_001317|PGSC0003DMT400003078	PGSC0003DMB000000005:3232152-3232741	-3.20395	0.518025	0	0.356387	0	0.432714	TCONS_00002403	-	GO:0043231//intracellular membrane-bounded organelle	-	GO:0009648//photoperiodism;GO:0007623//circadian rhythm;GO:0007165//signal transduction;GO:0009908//flower development;GO:0009639//response to red or far red light
XLOC_001322|-	PGSC0003DMB000000005:3356079-3404348	-0.893814	0.459985	-1.4543	0.440326	-2.16566	0.599689	TCONS_00002414	K08869|1|0.0|816|vvi:100265631|aarF domain-containing kinase	-	-	-
XLOC_001323|PGSC0003DMT400061191,PGSC0003DMT400061192	PGSC0003DMB000000005:3432095-3437727	-0.91583	0.448944	0.760612	0.383304	-1.93073	0.493051	TCONS_00002416	-	GO:0043231//intracellular membrane-bounded organelle	-	-
XLOC_001325|PGSC0003DMT400061189,PGSC0003DMT400061190	PGSC0003DMB000000005:3539711-3549200	-1.38655	0.481061	-0.089682	0.362399	1.9364	0.493142	TCONS_00002420	K09588|1|0.0|420|pop:POPTR_656234|cytochrome P450, family 90, subfamily A, polypeptide 1 [EC:1.14.-.-]	-	GO:0016491//oxidoreductase activity;GO:0005506//iron ion binding	GO:0009411//response to UV;GO:0010208//pollen wall assembly;GO:0016129;GO:0048878//chemical homeostasis;GO:0000902//cell morphogenesis;GO:0009908//flower development
XLOC_001327|PGSC0003DMT400061185,PGSC0003DMT400061186	PGSC0003DMB000000005:3784320-3793537	0.118423	0.425856	0.449934	0.382046	0.443755	0.44172	TCONS_00002425	K00685|1|0.0|640|vvi:100253633|arginine-tRNA-protein transferase [EC:2.3.2.8]	-	GO:0016755	GO:0010260//organ senescence;GO:0009725//response to hormone stimulus;GO:0009894;GO:0010087//phloem or xylem histogenesis;GO:0044238//primary metabolic process;GO:0009845//seed germination
XLOC_001335|PGSC0003DMT400061200	PGSC0003DMB000000005:4295686-4326866	-12.9502	0.5279	14.3428	0.798644	-0.03632	0.434234	TCONS_00002434	-	-	-	-
XLOC_001337|PGSC0003DMT400061182	PGSC0003DMB000000005:4372960-4374265	1.24796	0.620491	-1.01404	0.547947	0.471784	0.476021	TCONS_00002436	-	GO:0044464//cell part	-	-
XLOC_001338|-	PGSC0003DMB000000005:2578329-2578893	0	0.418804	11.8221	0.43676	-11.6498	0.490868	TCONS_00002437	-	-	GO:0004672//protein kinase activity;GO:0000166//nucleotide binding	-
XLOC_001339|-	PGSC0003DMB000000005:3803418-3803800	0	0.418804	11.643	0.422153	-1.04303	0.541821	TCONS_00002438	-	-	-	-
XLOC_001340|-	PGSC0003DMB000000005:4330350-4330600	-1.40897	0.645648	0.418791	0.455596	0.352586	0.509521	TCONS_00002439	K11843|1|7e-27|116|pop:POPTR_597670|ubiquitin carboxyl-terminal hydrolase 14 [EC:3.1.2.15]	-	GO:0008233//peptidase activity	-
XLOC_001341|-	PGSC0003DMB000000005:4330716-4331010	2.0185	0.647533	10.6854	0.797033	10.6854	0.79231	TCONS_00002440	K11843|1|1e-22|70.9|pop:POPTR_597670|ubiquitin carboxyl-terminal hydrolase 14 [EC:3.1.2.15]	-	GO:0019783//small conjugating protein-specific protease activity;GO:0005515//protein binding;GO:0016790//thiolester hydrolase activity	GO:0070646//protein modification by small protein removal;GO:0019941//modification-dependent protein catabolic process
XLOC_001359|PGSC0003DMT400045580	PGSC0003DMB000000006:795115-809209	12.0191	0.464351	13.0305	0.582076	0	0.432714	TCONS_00002458	K10765|1|2e-134|476|vvi:100243727|alkylated DNA repair protein alkB homolog 1 [EC:1.14.11.- 4.2.99.18]	-	-	-
XLOC_001376|PGSC0003DMT400086978	PGSC0003DMB000000006:2686933-2690763	0	0.418804	0.875932	0.389018	12.4898	0.550793	TCONS_00002480	-	-	-	-
XLOC_001382|PGSC0003DMT400028130	PGSC0003DMB000000006:3121879-3152768	0.948888	0.4322	10.4467	0.375417	0.407861	0.465551	TCONS_00002486	K11446|1|5e-42|172|bdi:100829070|histone demethylase JARID1 [EC:1.14.11.-]	GO:0043231//intracellular membrane-bounded organelle	-	GO:0009725//response to hormone stimulus;GO:0000902//cell morphogenesis;GO:0048581;GO:0070076//histone lysine demethylation
XLOC_001383|-	PGSC0003DMB000000006:3154331-3157438	3.30947	0.645808	3.3973	0.51695	-2.75229	0.577424	TCONS_00002488	-	-	-	-
XLOC_001389|-	PGSC0003DMB000000006:3464914-3487968	-0.244407	0.459311	-0.312435	0.417398	0.82637	0.582042	TCONS_00002496	-	-	-	-
XLOC_001409|PGSC0003DMT400045580,PGSC0003DMT400045581,PGSC0003DMT400045582,PGSC0003DMT400045583,PGSC0003DMT400045584,PGSC0003DMT400045585	PGSC0003DMB000000006:795115-809209	0	0.418804	9.2148	0.363073	0	0.432714	TCONS_00002516	K13430|1|9e-65|246|osa:4329463|serine/threonine-protein kinase PBS1 [EC:2.7.11.1];K04733|4|4e-63|241|smo:SELMODRAFT_33807|interleukin-1 receptor-associated kinase 4 [EC:2.7.11.1]	-	GO:0004674//protein serine/threonine kinase activity;GO:0000166//nucleotide binding	-
XLOC_001410|PGSC0003DMT400045578,PGSC0003DMT400045579	PGSC0003DMB000000006:838967-848391	-0.243691	0.46618	0.055938	0.369954	-0.305245	0.488456	TCONS_00002525	-	GO:0030964;GO:0005746//mitochondrial respiratory chain	-	GO:0043094
XLOC_001411|PGSC0003DMT400045575,PGSC0003DMT400045576,PGSC0003DMT400045577	PGSC0003DMB000000006:853520-859651	0	0.418804	1.04258	0.400231	-2.07474	0.55165	TCONS_00002528	K15731|1|3e-27|122|vcn:VOLCADRAFT_103070|carboxy-terminal domain RNA polymerase II polypeptide A small phosphatase [EC:3.1.3.16]	-	-	-
XLOC_001414|PGSC0003DMT400038904,PGSC0003DMT400038905	PGSC0003DMB000000006:1089677-1128848	-1.80756	0.478855	1.6815	0.394813	-10.4262	0.455173	TCONS_00002536	K08734|1|0.0|1051|pop:POPTR_913572|DNA mismatch repair protein MLH1	GO:0043231//intracellular membrane-bounded organelle;GO:0000785//chromatin	GO:0003690//double-stranded DNA binding;GO:0005515//protein binding;GO:0032559	GO:0006310//DNA recombination;GO:0006281//DNA repair;GO:0048229//gametophyte development;GO:0009791//post-embryonic development;GO:0048608//reproductive structure development
XLOC_001418|-	PGSC0003DMB000000006:1735214-1748325	-0.056227	0.424416	2.12281	0.465025	0.037615	0.433731	TCONS_00002543	K09497|1|0.0|1001|vvi:100264594|T-complex protein 1 subunit epsilon	GO:0016020//membrane;GO:0044424//intracellular part	GO:0005515//protein binding;GO:0032559	GO:0044267//cellular protein metabolic process
XLOC_001419|PGSC0003DMT400016437	PGSC0003DMB000000006:1798991-1816112	-2.49474	0.535866	0.842855	0.446967	-0.834667	0.490411	TCONS_00002545	K10355|1|5e-62|238|ath:AT2G42100|actin, other eukaryote;K05692|2|1e-61|236|vcn:VOLCADRAFT_109972|actin beta/gamma 1	GO:0015629//actin cytoskeleton	GO:0008092//cytoskeletal protein binding;GO:0005198//structural molecule activity;GO:0032559	GO:0016049//cell growth;GO:0008064//regulation of actin polymerization or depolymerization;GO:0000904//cell morphogenesis involved in differentiation
XLOC_001429|PGSC0003DMT400041012,PGSC0003DMT400041013,PGSC0003DMT400041014	PGSC0003DMB000000006:2666665-2670805	0	0.418804	-0.290584	0.363187	-11.7861	0.497325	TCONS_00002559	-	-	GO:0005488//binding	-
XLOC_001430|PGSC0003DMT400086978	PGSC0003DMB000000006:2686933-2690763	-1.29741	0.45075	1.26883	0.432862	0.283561	0.440063	TCONS_00002561	-	-	-	-
XLOC_001448|PGSC0003DMT400090269	PGSC0003DMB000000006:3464914-3487968	-0.573352	0.492114	0.008371	0.358856	-0.245271	0.477838	TCONS_00002584	K13448|1|5e-73|273|pop:POPTR_818390|calcium-binding protein CML	GO:0044424//intracellular part;GO:0016020//membrane	GO:0016628//oxidoreductase activity, acting on the CH-CH group of donors, NAD or NADP as acceptor;GO:0046872//metal ion binding	GO:0006259//DNA metabolic process;GO:0009913//epidermal cell differentiation;GO:0009826//unidimensional cell growth
XLOC_001461|PGSC0003DMT400035565	PGSC0003DMB000000006:4121169-4130867	0.123557	0.426279	9.60977	0.365313	-11.0003	0.467128	TCONS_00002599	K00948|1|3e-16|84.7|osa:4341535|ribose-phosphate pyrophosphokinase [EC:2.7.6.1]	GO:0043231//intracellular membrane-bounded organelle	GO:0046872//metal ion binding;GO:0016778;GO:0032559	GO:0009117//nucleotide metabolic process;GO:0006796//phosphate-containing compound metabolic process
XLOC_001483|-	PGSC0003DMB000000007:1268299-1298555	-0.570879	0.463345	2.72125	0.539661	0.368137	0.454773	TCONS_00002621	K06892|1|9e-07|53.5|olu:OSTLU_17574|	-	-	-
XLOC_001484|PGSC0003DMT400067811	PGSC0003DMB000000007:1411610-1417509	-0.982797	0.495405	0.967203	0.441618	1.19893	0.530323	TCONS_00002622	-	-	-	GO:0019725//cellular homeostasis
XLOC_001496|PGSC0003DMT400013531	PGSC0003DMB000000007:2162163-2178456	0	0.418804	-0.407113	0.364822	-12.2424	0.527477	TCONS_00002634	K03453|1|6e-107|385|zma:100285991|bile acid:Na+ symporter, BASS family	GO:0044464//cell part	GO:0005343//organic acid:sodium symporter activity	GO:0030001//metal ion transport
XLOC_001497|PGSC0003DMT400013528,PGSC0003DMT400013529	PGSC0003DMB000000007:2195143-2206733	-2.86495	0.649294	15.1456	0.859233	-0.895823	0.61057	TCONS_00002639	K13832|1|0.0|676|pop:POPTR_742170|3-dehydroquinate dehydratase / shikimate dehydrogenase [EC:4.2.1.10 1.1.1.25]	GO:0044424//intracellular part	GO:0005488//binding;GO:0016616//oxidoreductase activity, acting on the CH-OH group of donors, NAD or NADP as acceptor;GO:0016836//hydro-lyase activity	GO:0008652//cellular amino acid biosynthetic process
XLOC_001504|-	PGSC0003DMB000000007:2510507-2534005	-0.870477	0.479712	2.16702	0.431925	2.23037	0.493348	TCONS_00002653	-	GO:0030119//AP-type membrane coat adaptor complex	-	GO:0015031//protein transport
XLOC_001510|PGSC0003DMT400008534	PGSC0003DMB000000007:3477026-3490742	-0.408163	0.446029	1.47545	0.449184	1.76863	0.506378	TCONS_00002661	-	GO:0043232	-	GO:0006897//endocytosis
XLOC_001514|PGSC0003DMT400008538,PGSC0003DMT400008539,PGSC0003DMT400008540,PGSC0003DMT400008541	PGSC0003DMB000000007:3633738-3640963	-1.76627	0.520973	1.60758	0.405809	-0.135581	0.434805	TCONS_00002671	K13126|1|2e-11|46.2|pop:POPTR_815675|polyadenylate-binding protein;K14787|3|9e-10|64.7|vvi:100247562|multiple RNA-binding domain-containing protein 1;K12741|5|3e-08|59.7|vcn:VOLCADRAFT_104291|heterogeneous nuclear ribonucleoprotein A1/A3	-	GO:0003676//nucleic acid binding	-
XLOC_001516|PGSC0003DMT400008961,PGSC0003DMT400008962,PGSC0003DMT400008963	PGSC0003DMB000000007:4031452-4053624	0.023586	0.42061	0.163792	0.372183	-0.020457	0.436531	TCONS_00002677	K14787|1|9e-10|65.5|vvi:100247562|multiple RNA-binding domain-containing protein 1;K12741|2|3e-08|60.5|aly:ARALYDRAFT_493936|heterogeneous nuclear ribonucleoprotein A1/A3;K14411|3|5e-08|59.7|rcu:RCOM_0366260|RNA-binding protein Musashi	-	GO:0005488//binding	-
XLOC_001521|PGSC0003DMT400053933	PGSC0003DMB000000007:348334-351505	11.5492	0.449447	12.8228	0.549079	-10.8376	0.463277	TCONS_00002690	K12591|1|0.0|769|gmx:100815329|exosome complex exonuclease RRP6 [EC:3.1.13.-]	-	GO:0003824//catalytic activity	-
XLOC_001526|PGSC0003DMT400066026	PGSC0003DMB000000007:565642-574006	0.040374	0.419627	0.87152	0.399111	-2.66894	0.571847	TCONS_00002696	K14556|1|0.0|1244|vvi:100250257|U3 small nucleolar RNA-associated protein 12	GO:0031234//extrinsic to internal side of plasma membrane;GO:0031981//nuclear lumen	GO:0016740//transferase activity	-
XLOC_001536|PGSC0003DMT400008876,PGSC0003DMT400008877,PGSC0003DMT400067807	PGSC0003DMB000000007:1095733-1121388	-1.9098	0.561674	-0.972396	0.419181	-0.531466	0.500606	TCONS_00002707	-	-	-	-
XLOC_001540|PGSC0003DMT400090591	PGSC0003DMB000000007:1331664-1369504	-1.72367	0.542518	-0.36864	0.408289	0.135157	0.45155	TCONS_00002715	K15687|1|2e-151|533|vvi:100243143|E3 ubiquitin-protein ligase makorin [EC:6.3.2.19]	-	GO:0046872//metal ion binding	-
XLOC_001541|PGSC0003DMT400090591	PGSC0003DMB000000007:1331664-1369504	0	0.418804	0	0.356387	0	0.432714	TCONS_00002716	-	-	-	-
XLOC_001551|PGSC0003DMT400013531	PGSC0003DMB000000007:2162163-2178456	0	0.418804	10.9537	0.386424	-13.5865	0.844063	TCONS_00002728	K03453|1|2e-17|87.8|zma:100285991|bile acid:Na+ symporter, BASS family	GO:0044464//cell part	GO:0005343//organic acid:sodium symporter activity	GO:0030001//metal ion transport
XLOC_001577|PGSC0003DMT400021630,PGSC0003DMT400021666,PGSC0003DMT400021667	PGSC0003DMB000000008:144017-153470	0.77614	0.469003	0.897698	0.411409	-1.23331	0.537501	TCONS_00002757	-	-	-	-
XLOC_001579|PGSC0003DMT400021663,PGSC0003DMT400021664,PGSC0003DMT400021665	PGSC0003DMB000000008:188928-193173	0	0.418804	9.37087	0.36385	0	0.432714	TCONS_00002764	K08850|1|4e-07|55.8|cre:CHLREDRAFT_117106|aurora kinase, other [EC:2.7.11.1];K06276|2|5e-07|55.5|gmx:100788780|3-phosphoinositide dependent protein kinase-1 [EC:2.7.11.1];K08819|3|5e-07|55.5|smo:SELMODRAFT_169412|cyclin-dependent kinase 12/13 [EC:2.7.11.22 2.7.11.23]	GO:0009536//plastid	GO:0004672//protein kinase activity;GO:0032559	GO:0006464//cellular protein modification process;GO:0042548//regulation of photosynthesis, light reaction
XLOC_001580|PGSC0003DMT400021659,PGSC0003DMT400021660,PGSC0003DMT400021661,PGSC0003DMT400021662	PGSC0003DMB000000008:194867-201168	0	0.418804	0	0.356387	0	0.432714	TCONS_00002768	K04733|1|7e-72|271|smo:SELMODRAFT_159261|interleukin-1 receptor-associated kinase 4 [EC:2.7.11.1];K13430|3|1e-66|253|rcu:RCOM_1078760|serine/threonine-protein kinase PBS1 [EC:2.7.11.1]	GO:0016020//membrane	GO:0004871//signal transducer activity;GO:0016491//oxidoreductase activity;GO:0004674//protein serine/threonine kinase activity;GO:0032559	GO:0006464//cellular protein modification process;GO:0007167//enzyme linked receptor protein signaling pathway
XLOC_001581|PGSC0003DMT400021656,PGSC0003DMT400021657	PGSC0003DMB000000008:205565-209459	-0.870533	0.523819	-0.288729	0.40838	-0.313622	0.492685	TCONS_00002771	-	-	-	-
XLOC_001582|PGSC0003DMT400021653,PGSC0003DMT400021654,PGSC0003DMT400021655	PGSC0003DMB000000008:246904-249795	0	0.418804	0	0.356387	0	0.432714	TCONS_00002776	K14491|1|7e-15|81.3|smo:SELMODRAFT_418787|two-component response regulator ARR-B family	-	-	-
XLOC_001583|PGSC0003DMT400021648,PGSC0003DMT400021649	PGSC0003DMB000000008:289022-300084	10.3163	0.430519	10.1921	0.371291	12.7216	0.57483	TCONS_00002778	K14515|1|3e-06|52.0|ath:AT2G25490|EIN3-binding F-box protein;K13128|2|9e-06|50.4|gmx:100805423|zinc finger CCHC domain-containing protein 8	-	-	GO:0019941//modification-dependent protein catabolic process
XLOC_001585|PGSC0003DMT400021643,PGSC0003DMT400021644	PGSC0003DMB000000008:339559-343624	-1.24462	0.458945	0.824149	0.444166	0.325198	0.445389	TCONS_00002781	K11276|1|9e-24|109|gmx:100792094|nucleophosmin 1	GO:0005622//intracellular	GO:0046872//metal ion binding	-
XLOC_001587|PGSC0003DMT400028896,PGSC0003DMT400028898,PGSC0003DMT400028899	PGSC0003DMB000000008:451419-455862	0.725639	0.433297	1.39022	0.454487	1.67186	0.484044	TCONS_00002785	-	-	-	-
XLOC_001602|PGSC0003DMT400028840	PGSC0003DMB000000008:608517-610594	-0.100783	0.425707	-0.111778	0.365439	-0.003613	0.433171	TCONS_00002808	K00924|1|3e-88|324|osa:4342410|[EC:2.7.1.-];K07198|3|2e-54|212|gmx:100796687|5'-AMP-activated protein kinase, catalytic alpha subunit [EC:2.7.11.11]	-	GO:0004672//protein kinase activity	-
XLOC_001604|PGSC0003DMT400028837,PGSC0003DMT400028839	PGSC0003DMB000000008:655938-665292	-10.7666	0.435343	9.25729	0.363302	-8.96192	0.439229	TCONS_00002811	-	GO:0030312//external encapsulating structure;GO:0009536//plastid	GO:0016881//acid-amino acid ligase activity;GO:0032559	GO:0000270//peptidoglycan metabolic process
XLOC_001608|PGSC0003DMT400028835	PGSC0003DMB000000008:766677-770176	0.012316	0.421639	0.304171	0.424953	-0.598746	0.552359	TCONS_00002819	-	-	-	-
XLOC_001609|PGSC0003DMT400028833	PGSC0003DMB000000008:836076-838966	-12.9515	0.527968	11.2317	0.396711	-12.6901	0.571504	TCONS_00002820	K14431|1|1e-20|99.0|bdi:100841317|transcription factor TGA	-	-	-
XLOC_001612|PGSC0003DMT400028827,PGSC0003DMT400028828	PGSC0003DMB000000008:880791-883236	14.2644	0.78729	0	0.356387	0	0.432714	TCONS_00002823	K06892|1|4e-66|250|pop:POPTR_550478|;K05277|2|1e-64|244|pop:POPTR_646527|leucoanthocyanidin dioxygenase [EC:1.14.11.19]	-	GO:0016491//oxidoreductase activity	GO:0008152//metabolic process
XLOC_001613|PGSC0003DMT400028823,PGSC0003DMT400028826	PGSC0003DMB000000008:916266-920444	0	0.418804	9.83192	0.367428	0	0.432714	TCONS_00002825	-	-	-	-
XLOC_001614|PGSC0003DMT400028822	PGSC0003DMB000000008:920874-923161	0.907475	0.446761	0	0.356387	-8.98271	0.43932	TCONS_00002828	K11778|1|1e-88|325|mtr:MTR_5g070210|ditrans,polycis-polyprenyl diphosphate synthase [EC:2.5.1.87]	GO:0009536//plastid	GO:0004659//prenyltransferase activity	-
XLOC_001615|PGSC0003DMT400028815,PGSC0003DMT400028816,PGSC0003DMT400028817,PGSC0003DMT400028818,PGSC0003DMT400028819,PGSC0003DMT400028820	PGSC0003DMB000000008:926448-935586	1.04774	0.577001	-0.709288	0.367325	-1.47861	0.452007	TCONS_00002834	K11778|1|3e-83|307|mtr:MTR_5g070210|ditrans,polycis-polyprenyl diphosphate synthase [EC:2.5.1.87]	GO:0009536//plastid	GO:0004659//prenyltransferase activity	-
XLOC_001616|PGSC0003DMT400028811,PGSC0003DMT400028812,PGSC0003DMT400028813	PGSC0003DMB000000008:950221-953707	0	0.418804	0	0.356387	0	0.432714	TCONS_00002836	-	-	GO:0046872//metal ion binding	-
XLOC_001617|PGSC0003DMT400028806,PGSC0003DMT400028807,PGSC0003DMT400028808	PGSC0003DMB000000008:974932-981040	-12.0797	0.46674	-0.944037	0.368079	0	0.432714	TCONS_00002842	K06119|1|0.0|461|vvi:100259616|sulfoquinovosyltransferase [EC:2.4.1.-]	GO:0043231//intracellular membrane-bounded organelle	GO:0003824//catalytic activity	GO:0008152//metabolic process
XLOC_001620|PGSC0003DMT400028800	PGSC0003DMB000000008:1063880-1065798	0	0.418804	0	0.356387	-9.64789	0.444624	TCONS_00002847	K07375|1|0.0|835|vvi:100247828|tubulin beta	GO:0043234//protein complex;GO:0015630//microtubule cytoskeleton	GO:0017111//nucleoside-triphosphatase activity;GO:0032561//guanyl ribonucleotide binding	GO:0043623//cellular protein complex assembly;GO:0009207;GO:0006970//response to osmotic stress;GO:0007017//microtubule-based process
XLOC_001621|PGSC0003DMT400028799	PGSC0003DMB000000008:1070722-1072187	0.228107	0.464305	1.17534	0.531226	-1.0438	0.574955	TCONS_00002848	-	-	-	-
XLOC_001626|PGSC0003DMT400028789,PGSC0003DMT400028790	PGSC0003DMB000000008:1189255-1192542	0.161868	0.420747	-0.581446	0.365279	-11.2238	0.474009	TCONS_00002857	-	GO:0044464//cell part	-	-
XLOC_001637|PGSC0003DMT400028762	PGSC0003DMB000000008:1293508-1298882	0.305224	0.448578	-0.507646	0.439537	-0.966495	0.456636	TCONS_00002874	-	-	-	-
XLOC_001639|PGSC0003DMT400028759,PGSC0003DMT400028760	PGSC0003DMB000000008:1310892-1315488	-0.241393	0.42093	0	0.356387	0	0.432714	TCONS_00002876	K15015|1|2e-160|564|pop:POPTR_576813|solute carrier family 32 (vesicular inhibitory amino acid transporter)	GO:0009536//plastid	-	-
XLOC_001641|PGSC0003DMT400028753,PGSC0003DMT400028754,PGSC0003DMT400028755	PGSC0003DMB000000008:1324014-1328168	0	0.418804	9.08091	0.362445	0	0.432714	TCONS_00002880	K14423|1|3e-28|124|aly:ARALYDRAFT_329352|4,4-dimethyl-9beta,19-cyclopropylsterol-4alpha-methyl oxidase [EC:1.14.13.72];K06674|2|6e-11|67.4|vcn:VOLCADRAFT_106052|structural maintenance of chromosome 2	GO:0031410//cytoplasmic vesicle	GO:0046872//metal ion binding;GO:0016491//oxidoreductase activity	-
XLOC_001642|PGSC0003DMT400028749,PGSC0003DMT400028750,PGSC0003DMT400028751,PGSC0003DMT400028752	PGSC0003DMB000000008:1328636-1331337	0	0.418804	0	0.356387	0	0.432714	TCONS_00002883	K08998|1|8e-28|123|vvi:100264811|hypothetical protein	-	-	-
XLOC_001647|-	PGSC0003DMB000000008:1369589-1382918	-0.346444	0.423993	-0.42559	0.361633	-10.3626	0.454282	TCONS_00002892	K11978|1|4e-117|421|ppp:PHYPADRAFT_127907|E3 ubiquitin-protein ligase UBR3 [EC:6.3.2.19];K10625|3|3e-14|79.7|ppp:PHYPADRAFT_90626|E3 ubiquitin-protein ligase UBR1 [EC:6.3.2.19]	-	-	GO:0006633//fatty acid biosynthetic process;GO:0009725//response to hormone stimulus;GO:0009845//seed germination;GO:0019941//modification-dependent protein catabolic process;GO:0009894
XLOC_001651|PGSC0003DMT400028730	PGSC0003DMB000000008:1463626-1476070	-2.39654	0.526162	0.809872	0.379418	-2.87773	0.568578	TCONS_00002897	K14306|1|4e-14|79.7|ath:AT2G45000|nuclear pore complex protein Nup62	-	-	-
XLOC_001652|PGSC0003DMT400028726,PGSC0003DMT400028728	PGSC0003DMB000000008:1477893-1482352	-0.906485	0.467688	-1.03043	0.448418	-0.660979	0.44987	TCONS_00002902	K13195|1|2e-11|68.2|pop:POPTR_712972|cold-inducible RNA-binding protein;K02965|2|2e-11|67.8|ath:AT5G47320|small subunit ribosomal protein S19;K13126|3|4e-10|63.9|gmx:100783163|polyadenylate-binding protein;K11294|4|4e-10|63.9|zma:100273020|nucleolin	GO:0043231//intracellular membrane-bounded organelle	GO:0003676//nucleic acid binding	-
XLOC_001653|PGSC0003DMT400028723,PGSC0003DMT400028724,PGSC0003DMT400028725	PGSC0003DMB000000008:1506560-1512581	0.391358	0.429239	1.67751	0.426576	10.6953	0.460271	TCONS_00002907	-	GO:0009526//plastid envelope;GO:0009534//chloroplast thylakoid	-	-
XLOC_001656|PGSC0003DMT400028721	PGSC0003DMB000000008:1614125-1615819	10.5131	0.432462	-1.14384	0.389944	-0.383207	0.464888	TCONS_00002910	-	GO:0031224//intrinsic to membrane	GO:0004871//signal transducer activity	-
XLOC_001663|PGSC0003DMT400028714	PGSC0003DMB000000008:1699793-1702701	-4.07392	0.703836	1.59418	0.577607	-0.896762	0.565903	TCONS_00002920	K00799|1|2e-99|360|gmx:100793025|glutathione S-transferase [EC:2.5.1.18]	-	GO:0003824//catalytic activity	-
XLOC_001664|PGSC0003DMT400028709,PGSC0003DMT400028710,PGSC0003DMT400028711,PGSC0003DMT400028712,PGSC0003DMT400028713	PGSC0003DMB000000008:1723404-1728333	0	0.418804	0	0.356387	0	0.432714	TCONS_00002923	K12133|1|4e-13|75.5|ath:AT1G01060|LATE ELONGATED HYPOCOTYL;K12134|2|6e-13|75.1|aly:ARALYDRAFT_904154|circadian clock associated 1	-	-	-
XLOC_001665|PGSC0003DMT400028707	PGSC0003DMB000000008:1729735-1732453	-0.518909	0.49776	0.331364	0.422461	0.615653	0.528848	TCONS_00002929	K02930|1|5e-178|622|vvi:100255110|large subunit ribosomal protein L4e	GO:0015934//large ribosomal subunit;GO:0016020//membrane;GO:0030312//external encapsulating structure;GO:0009536//plastid;GO:0031981//nuclear lumen	GO:0005198//structural molecule activity	GO:0010467//gene expression
XLOC_001666|PGSC0003DMT400028701,PGSC0003DMT400028702,PGSC0003DMT400028703,PGSC0003DMT400028704,PGSC0003DMT400028705,PGSC0003DMT400028706	PGSC0003DMB000000008:1747952-1751836	0	0.418804	0	0.356387	0	0.432714	TCONS_00002935	K09284|1|1e-35|92.8|smo:SELMODRAFT_98831|AP2-like factor, euAP2 lineage	GO:0043231//intracellular membrane-bounded organelle	GO:0003676//nucleic acid binding;GO:0001071//nucleic acid binding transcription factor activity	GO:0006351//transcription, DNA-dependent
XLOC_001667|PGSC0003DMT400027163	PGSC0003DMB000000008:1818255-1823972	0	0.418804	-0.0561	0.358101	-0.268914	0.439663	TCONS_00002938	-	-	-	-
XLOC_001669|PGSC0003DMT400027162	PGSC0003DMB000000008:1856562-1862040	-0.188917	0.441115	0.906083	0.468671	-0.136805	0.446338	TCONS_00002940	K08506|1|4e-92|336|aly:ARALYDRAFT_897138|syntaxin of plants SYP7	GO:0043231//intracellular membrane-bounded organelle;GO:0031224//intrinsic to membrane	GO:0005515//protein binding;GO:0022892	GO:0006605//protein targeting
XLOC_001674|PGSC0003DMT400027159	PGSC0003DMB000000008:1894145-1896757	-0.338463	0.45235	-0.342956	0.38983	-0.234348	0.455116	TCONS_00002945	-	-	-	-
XLOC_001676|PGSC0003DMT400027155,PGSC0003DMT400027156	PGSC0003DMB000000008:1946772-1949819	-0.145429	0.45371	0.17527	0.40182	-0.45873	0.535706	TCONS_00002949	K08770|1|0.0|754|vvi:100267431|ubiquitin C	-	-	-
XLOC_001678|PGSC0003DMT400027153	PGSC0003DMB000000008:1966752-1975048	0	0.418804	-0.196705	0.361187	0.331283	0.439206	TCONS_00002952	K15688|1|9e-07|53.5|gmx:100811939|E3 ubiquitin-protein ligase MUL1 [EC:6.3.2.19];K01931|5|2e-06|52.0|ppp:PHYPADRAFT_82022|protein neuralized [EC:6.3.2.19]	GO:0016020//membrane	GO:0046914//transition metal ion binding	-
XLOC_001681|PGSC0003DMT400027151	PGSC0003DMB000000008:2068101-2071081	0.00112	0.418804	11.7179	0.428359	0	0.432714	TCONS_00002955	-	GO:0044436;GO:0009534//chloroplast thylakoid	-	-
XLOC_001682|PGSC0003DMT400072705,PGSC0003DMT400072706	PGSC0003DMB000000008:2133448-2137158	11.2729	0.443183	1.17825	0.369211	-12.3934	0.541764	TCONS_00002956	-	GO:0009536//plastid	-	-
XLOC_001683|PGSC0003DMT400072701	PGSC0003DMB000000008:2142265-2144759	0.50909	0.53182	0.560584	0.485599	1.33186	0.609119	TCONS_00002961	K00789|1|0.0|729|rcu:RCOM_1354270|S-adenosylmethionine synthetase [EC:2.5.1.6]	GO:0044424//intracellular part;GO:0016020//membrane	GO:0046914//transition metal ion binding;GO:0016765//transferase activity, transferring alkyl or aryl (other than methyl) groups;GO:0032559	GO:0009108//coenzyme biosynthetic process
XLOC_001686|PGSC0003DMT400072692,PGSC0003DMT400072693,PGSC0003DMT400072694,PGSC0003DMT400072695,PGSC0003DMT400072696,PGSC0003DMT400072697,PGSC0003DMT400072698,PGSC0003DMT400072699	PGSC0003DMB000000008:2172889-2177571	-1.33291	0.463048	-0.165779	0.358764	-10.5773	0.457722	TCONS_00002968	K12736|1|3e-17|89.0|bdi:100823393|peptidylprolyl isomerase domain and WD repeat-containing protein 1 [EC:5.2.1.8]	GO:0016020//membrane;GO:0043231//intracellular membrane-bounded organelle	GO:0016859//cis-trans isomerase activity	GO:0044267//cellular protein metabolic process
XLOC_001687|PGSC0003DMT400072688,PGSC0003DMT400072689,PGSC0003DMT400072691	PGSC0003DMB000000008:2185909-2196812	13.614	0.765381	0.142284	0.381555	-0.315388	0.488753	TCONS_00002974	K11584|1|0.0|691|rcu:RCOM_1353690|protein phosphatase 2 (formerly 2A), regulatory subunit B'	GO:0008287//protein serine/threonine phosphatase complex	GO:0019888//protein phosphatase regulator activity	GO:0023052//signaling;GO:0016310//phosphorylation
XLOC_001688|PGSC0003DMT400072687	PGSC0003DMB000000008:2219296-2220872	0.248247	0.431262	1.07673	0.432874	0.529833	0.499349	TCONS_00002979	K09422|1|3e-46|184|vvi:100262377|myb proto-oncogene protein, plant	GO:0043231//intracellular membrane-bounded organelle	GO:0003676//nucleic acid binding;GO:0001071//nucleic acid binding transcription factor activity	GO:0006351//transcription, DNA-dependent;GO:0009743//response to carbohydrate stimulus
XLOC_001689|PGSC0003DMT400072677	PGSC0003DMB000000008:2262721-2265976	-0.057298	0.420107	0.443202	0.368491	-11.8323	0.500091	TCONS_00002980	K06694|1|9e-11|65.9|sbi:SORBI_01g007540|26S proteasome non-ATPase regulatory subunit 10	-	-	-
XLOC_001690|PGSC0003DMT400072673	PGSC0003DMB000000008:2270479-2272472	0	0.418804	10.0341	0.369519	0	0.432714	TCONS_00002981	K13496|1|3e-135|480|ath:AT2G36790|UDP-glucosyl transferase 73C [EC:2.4.1.-]	-	GO:0035251//UDP-glucosyltransferase activity	-
XLOC_001692|PGSC0003DMT400072665	PGSC0003DMB000000008:2286839-2301641	10.5347	0.432588	-1.09719	0.370434	-10.5292	0.456842	TCONS_00002983	-	-	GO:0016211;GO:0032559	GO:0009725//response to hormone stimulus;GO:0006541//glutamine metabolic process;GO:0071941
XLOC_001695|PGSC0003DMT400072657,PGSC0003DMT400072658	PGSC0003DMB000000008:2378195-2384525	0.251979	0.472409	0.17599	0.397065	0.451322	0.529203	TCONS_00002988	K01754|1|0.0|771|rcu:RCOM_0839990|threonine dehydratase [EC:4.3.1.19]	-	GO:0016841//ammonia-lyase activity;GO:0048037//cofactor binding	GO:0006549//isoleucine metabolic process
XLOC_001697|PGSC0003DMT400072655	PGSC0003DMB000000008:2391966-2393986	-0.626954	0.522619	0.772903	0.483621	0.224754	0.448578	TCONS_00002991	K02896|1|1e-50|197|rcu:RCOM_0840480|large subunit ribosomal protein L24e	GO:0030529//ribonucleoprotein complex	GO:0005198//structural molecule activity	GO:0010467//gene expression
XLOC_001699|-	PGSC0003DMB000000008:2435977-2438171	0	0.418804	-0.940852	0.429365	-11.0527	0.468751	TCONS_00002993	K00517|1|7e-108|389|ath:AT3G52970|[EC:1.14.-.-];K05280|2|7e-84|310|ath:AT5G07990|flavonoid 3'-monooxygenase [EC:1.14.13.21];K13083|4|2e-80|298|mtr:MTR_144s0009|cytochrome P450, family 75, subfamily A (flavonoid 3',5'-hydroxylase) [EC:1.14.13.88]	-	GO:0004497//monooxygenase activity;GO:0005506//iron ion binding	GO:0008152//metabolic process
XLOC_001702|PGSC0003DMT400072641	PGSC0003DMB000000008:2486928-2487901	-0.498728	0.430302	-0.149444	0.359564	-9.7983	0.446212	TCONS_00002998	K03386|1|5e-49|192|ath:AT1G60740|peroxiredoxin (alkyl hydroperoxide reductase subunit C) [EC:1.11.1.15];K11187|2|1e-45|181|cre:CHLREDRAFT_196639|peroxiredoxin 5, atypical 2-Cys peroxiredoxin [EC:1.11.1.15]	GO:0043231//intracellular membrane-bounded organelle	GO:0016705//oxidoreductase activity, acting on paired donors, with incorporation or reduction of molecular oxygen;GO:0016209//antioxidant activity	GO:0008152//metabolic process;GO:0019725//cellular homeostasis
XLOC_001703|PGSC0003DMT400072638,PGSC0003DMT400072639,PGSC0003DMT400072640	PGSC0003DMB000000008:2495934-2498672	0.137172	0.448384	0.079341	0.376274	-0.394901	0.516767	TCONS_00003004	K12836|1|2e-56|218|vvi:100247727|splicing factor U2AF 35 kDa subunit	GO:0043231//intracellular membrane-bounded organelle	GO:0046914//transition metal ion binding;GO:0003676//nucleic acid binding	-
XLOC_001704|-	PGSC0003DMB000000008:2531551-2532677	0	0.418804	9.83689	0.367451	0	0.432714	TCONS_00003005	-	-	-	-
XLOC_001705|PGSC0003DMT400072637	PGSC0003DMB000000008:2534425-2542203	-0.326644	0.429616	0.498782	0.398288	-0.593684	0.485519	TCONS_00003007	K10773|1|2e-10|62.4|cme:CMD139C|endonuclease III [EC:4.2.99.18]	GO:0043231//intracellular membrane-bounded organelle	GO:0016835//carbon-oxygen lyase activity;GO:0005488//binding;GO:0016799//hydrolase activity, hydrolyzing N-glycosyl compounds	GO:0035510;GO:0006305;GO:0006342//chromatin silencing
XLOC_001706|-	PGSC0003DMB000000008:2553740-2568248	1.29514	0.43884	1.1401	0.412678	-0.586144	0.480513	TCONS_00003011	K14510|1|0.0|1046|rcu:RCOM_0382890|serine/threonine-protein kinase CTR1 [EC:2.7.11.1]	GO:0031090//organelle membrane	GO:0004674//protein serine/threonine kinase activity;GO:0032559	GO:0017145//stem cell division;GO:0009756//carbohydrate mediated signaling;GO:0009873//ethylene mediated signaling pathway;GO:0034285;GO:0010039//response to iron ion;GO:0048506;GO:0006464//cellular protein modification process;GO:0009746;GO:0048528//post-embryonic root development;GO:0009685//gibberellin metabolic process
XLOC_001707|-	PGSC0003DMB000000008:2575695-2585748	0.082015	0.420016	-0.187284	0.35937	-10.9799	0.466557	TCONS_00003014	K14400|1|5e-100|364|gmx:100788958|pre-mRNA cleavage complex 2 protein Pcf11	-	-	-
XLOC_001708|PGSC0003DMT400072631,PGSC0003DMT400072632	PGSC0003DMB000000008:2593039-2597156	-0.538581	0.534803	0.557651	0.487885	-0.049677	0.445549	TCONS_00003015	K01623|1|0.0|640|pop:POPTR_578574|fructose-bisphosphate aldolase, class I [EC:4.1.2.13]	-	GO:0016832//aldehyde-lyase activity	GO:0006007//glucose catabolic process
XLOC_001714|PGSC0003DMT400072623,PGSC0003DMT400072624,PGSC0003DMT400072625,PGSC0003DMT400072626,PGSC0003DMT400072627	PGSC0003DMB000000008:2708898-2715440	-0.461772	0.474752	-0.910996	0.466123	-0.88056	0.53414	TCONS_00003030	K10591|1|8e-118|423|vvi:100244983|E3 ubiquitin-protein ligase NEDD4 [EC:6.3.2.19]	-	-	-
XLOC_001715|PGSC0003DMT400072616,PGSC0003DMT400072617,PGSC0003DMT400072618,PGSC0003DMT400072619,PGSC0003DMT400072620	PGSC0003DMB000000008:2747992-2752698	0	0.418804	10.6961	0.380481	-11.2552	0.474878	TCONS_00003036	-	GO:0009534//chloroplast thylakoid;GO:0009570//chloroplast stroma	-	-
XLOC_001719|PGSC0003DMT400072607,PGSC0003DMT400072608	PGSC0003DMB000000008:2835484-2840345	-0.615816	0.501692	-0.076121	0.373303	12.9605	0.823102	TCONS_00003042	K01193|1|0.0|814|pop:POPTR_819410|beta-fructofuranosidase [EC:3.2.1.26]	-	GO:0004558//alpha-glucosidase activity	GO:0044238//primary metabolic process
XLOC_001721|PGSC0003DMT400072600	PGSC0003DMB000000008:2864125-2866299	11.8261	0.45731	1.82551	0.371131	-0.077163	0.434737	TCONS_00003045	-	-	-	-
XLOC_001723|PGSC0003DMT400072595,PGSC0003DMT400072597	PGSC0003DMB000000008:2869600-2873144	10.3358	0.430805	1.45547	0.366971	0	0.432714	TCONS_00003048	K13195|1|1e-17|88.2|pop:POPTR_712972|cold-inducible RNA-binding protein;K02965|2|4e-15|80.1|ath:AT5G47320|small subunit ribosomal protein S19;K12741|3|7e-14|75.9|osa:4328758|heterogeneous nuclear ribonucleoprotein A1/A3	GO:0043231//intracellular membrane-bounded organelle	GO:0003676//nucleic acid binding	-
XLOC_001724|PGSC0003DMT400072593,PGSC0003DMT400072594	PGSC0003DMB000000008:2879508-2882171	-12.3326	0.479495	0.872831	0.36081	0	0.432714	TCONS_00003050	-	-	-	GO:0003006//developmental process involved in reproduction
XLOC_001725|PGSC0003DMT400072589,PGSC0003DMT400072590,PGSC0003DMT400072591,PGSC0003DMT400072592	PGSC0003DMB000000008:2900762-2905725	0.612416	0.431891	-0.541026	0.369725	-0.088789	0.433868	TCONS_00003054	K13123|1|2e-07|56.2|ppp:PHYPADRAFT_171742|G patch domain-containing protein 1	-	-	-
XLOC_001726|PGSC0003DMT400072586,PGSC0003DMT400072587	PGSC0003DMB000000008:2906831-2923375	0.443884	0.50168	-0.366749	0.435366	-0.742106	0.569675	TCONS_00003060	K13070|1|1e-72|272|osa:4335093|momilactone-A synthase [EC:1.1.1.295];K09841|2|5e-69|260|pop:POPTR_547844|xanthoxin dehydrogenase [EC:1.1.1.288]	-	GO:0003824//catalytic activity	GO:0008152//metabolic process
XLOC_001728|PGSC0003DMT400072583	PGSC0003DMB000000008:2930066-2930822	0.125784	0.449824	0.22196	0.412449	-0.252188	0.490136	TCONS_00003065	K02962|1|5e-57|219|vvi:100243000|small subunit ribosomal protein S17e	GO:0030529//ribonucleoprotein complex	GO:0005198//structural molecule activity	GO:0010467//gene expression
XLOC_001729|PGSC0003DMT400072577	PGSC0003DMB000000008:2947017-2957422	-0.840202	0.497645	0.529932	0.452864	-0.833743	0.5638	TCONS_00003072	K15541|1|8e-176|616|mtr:MTR_5g098230|protein MPE1	-	GO:0046872//metal ion binding	-
XLOC_001731|PGSC0003DMT400072574,PGSC0003DMT400072575	PGSC0003DMB000000008:2974867-2979618	-0.666118	0.552645	-0.16289	0.396745	-0.141949	0.46386	TCONS_00003080	K10704|1|7e-77|285|pop:POPTR_653682|ubiquitin-conjugating enzyme E2 variant	GO:0031371//ubiquitin conjugating enzyme complex	GO:0005488//binding;GO:0016879//ligase activity, forming carbon-nitrogen bonds	GO:0006464//cellular protein modification process;GO:0006281//DNA repair
XLOC_001732|PGSC0003DMT400072572,PGSC0003DMT400072573	PGSC0003DMB000000008:2984992-2987451	0.270478	0.442452	-0.13318	0.366102	0.093866	0.440532	TCONS_00003083	K01714|1|3e-156|550|rcu:RCOM_0873980|dihydrodipicolinate synthase [EC:4.2.1.52]	GO:0009536//plastid	GO:0016836//hydro-lyase activity	GO:0009089//lysine biosynthetic process via diaminopimelate
XLOC_001737|PGSC0003DMT400072569	PGSC0003DMB000000008:3020792-3025360	0	0.418804	10.5176	0.37664	0	0.432714	TCONS_00003089	K03386|1|1e-112|404|vvi:100259748|peroxiredoxin (alkyl hydroperoxide reductase subunit C) [EC:1.11.1.15]	GO:0009526//plastid envelope;GO:0009532//plastid stroma;GO:0005576//extracellular region	GO:0016209//antioxidant activity;GO:0016705//oxidoreductase activity, acting on paired donors, with incorporation or reduction of molecular oxygen	GO:0006952//defense response;GO:0008152//metabolic process;GO:0019725//cellular homeostasis
XLOC_001740|PGSC0003DMT400072566	PGSC0003DMB000000008:3069989-3070892	0	0.418804	0.366734	0.362182	-0.677355	0.458819	TCONS_00003092	K08488|1|3e-26|117|ath:AT1G32270|syntaxin 7	-	-	-
XLOC_001741|PGSC0003DMT400072564,PGSC0003DMT400072565	PGSC0003DMB000000008:3096091-3104061	-0.089645	0.426873	0.756067	0.407134	-11.8959	0.50312	TCONS_00003094	K12392|1|5e-17|89.4|vcn:VOLCADRAFT_65427|AP-1 complex subunit beta-1	GO:0030120//vesicle coat	GO:0005515//protein binding	GO:0015031//protein transport
XLOC_001742|PGSC0003DMT400072562,PGSC0003DMT400072563	PGSC0003DMB000000008:3120937-3128051	-1.89369	0.488227	0.187783	0.359781	-0.87991	0.515659	TCONS_00003096	K09480|1|0.0|1123|vvi:100259167|digalactosyldiacylglycerol synthase [EC:2.4.1.241]	GO:0009527//plastid outer membrane	GO:0035250//UDP-galactosyltransferase activity	GO:0010876//lipid localization;GO:0042548//regulation of photosynthesis, light reaction;GO:0009247//glycolipid biosynthetic process
XLOC_001746|PGSC0003DMT400072555	PGSC0003DMB000000008:3210612-3213600	11.8617	0.458499	-0.258824	0.361713	0.53483	0.447024	TCONS_00003106	-	-	-	-
XLOC_001748|PGSC0003DMT400072552,PGSC0003DMT400072553	PGSC0003DMB000000008:3225512-3228970	-1.57563	0.475232	12.8652	0.555868	-0.508674	0.439949	TCONS_00003108	-	-	-	-
XLOC_001752|PGSC0003DMT400072540,PGSC0003DMT400072541,PGSC0003DMT400072542,PGSC0003DMT400072543	PGSC0003DMB000000008:3289951-3296149	-0.863343	0.429674	-0.182183	0.359896	1.75368	0.493999	TCONS_00003117	K09835|1|0.0|758|pop:POPTR_904781|prolycopene isomerase [EC:5.2.1.13]	GO:0009941//chloroplast envelope	GO:0016859//cis-trans isomerase activity;GO:0016627//oxidoreductase activity, acting on the CH-CH group of donors	GO:0016109;GO:0009657//plastid organization
XLOC_001754|PGSC0003DMT400072539	PGSC0003DMB000000008:3321312-3351160	-0.252171	0.438657	-0.327371	0.390287	-0.642219	0.515807	TCONS_00003124	K11838|1|0.0|961|pop:POPTR_820184|ubiquitin carboxyl-terminal hydrolase 7 [EC:3.1.2.15]	-	GO:0016790//thiolester hydrolase activity	GO:0019941//modification-dependent protein catabolic process
XLOC_001755|PGSC0003DMT400072530,PGSC0003DMT400072531,PGSC0003DMT400072532,PGSC0003DMT400072533,PGSC0003DMT400072534,PGSC0003DMT400072535,PGSC0003DMT400072536,PGSC0003DMT400072537	PGSC0003DMB000000008:3388323-3409100	0.603013	0.543958	-0.542494	0.468877	0.340755	0.482753	TCONS_00003128	-	-	-	-
XLOC_001758|PGSC0003DMT400072522	PGSC0003DMB000000008:3433296-3439884	-0.034399	0.425456	0.271987	0.417467	0.426068	0.515441	TCONS_00003138	K02146|1|0.0|687|vvi:100244110|V-type H+-transporting ATPase subunit AC39 [EC:3.6.3.14]	GO:0033176;GO:0031090//organelle membrane;GO:0005773//vacuole	GO:0015077//monovalent inorganic cation transmembrane transporter activity;GO:0019829//cation-transporting ATPase activity	GO:0006754//ATP biosynthetic process;GO:0015988//energy coupled proton transmembrane transport, against electrochemical gradient
XLOC_001759|PGSC0003DMT400072521	PGSC0003DMB000000008:3470809-3474469	1.03156	0.448395	1.89441	0.424565	-1.94876	0.57683	TCONS_00003140	-	-	-	-
XLOC_001760|PGSC0003DMT400072519,PGSC0003DMT400072520	PGSC0003DMB000000008:3477949-3486913	0	0.418804	-1.5617	0.376423	0	0.432714	TCONS_00003141	-	GO:0009536//plastid	GO:0004175//endopeptidase activity	GO:0009314//response to radiation;GO:0019684//photosynthesis, light reaction;GO:0009725//response to hormone stimulus;GO:0009668;GO:0043623//cellular protein complex assembly;GO:0019538//protein metabolic process;GO:0009630//gravitropism
XLOC_001761|PGSC0003DMT400072518	PGSC0003DMB000000008:3493373-3502691	0.103429	0.426245	0.008459	0.357473	-0.393877	0.474901	TCONS_00003144	K03294|1|8e-75|280|gmx:100776671|basic amino acid/polyamine antiporter, APA family	GO:0031224//intrinsic to membrane;GO:0005840//ribosome;GO:0030312//external encapsulating structure;GO:0000325//plant-type vacuole;GO:0009532//plastid stroma;GO:0009526//plastid envelope;GO:0042579//microbody;GO:0031090//organelle membrane;GO:0005576//extracellular region	GO:0046914//transition metal ion binding;GO:0004601//peroxidase activity;GO:0015171//amino acid transmembrane transporter activity	GO:0010038//response to metal ion;GO:0009267//cellular response to starvation;GO:0009416//response to light stimulus;GO:0019725//cellular homeostasis;GO:0042743//hydrogen peroxide metabolic process;GO:0006865//amino acid transport
XLOC_001762|PGSC0003DMT400072515,PGSC0003DMT400072516	PGSC0003DMB000000008:3516486-3521997	0.020037	0.423684	0.205323	0.41094	-0.021479	0.438337	TCONS_00003147	K00326|1|1e-130|464|gmx:100805390|cytochrome-b5 reductase [EC:1.6.2.2]	GO:0016020//membrane;GO:0043231//intracellular membrane-bounded organelle	GO:0016653//oxidoreductase activity, acting on NAD(P)H, heme protein as acceptor	GO:0006091//generation of precursor metabolites and energy
XLOC_001765|PGSC0003DMT400072508	PGSC0003DMB000000008:3562844-3565219	0	0.418804	10.5526	0.377509	0	0.432714	TCONS_00003158	-	GO:0009536//plastid	GO:0005515//protein binding	GO:0044267//cellular protein metabolic process
XLOC_001767|PGSC0003DMT400072504,PGSC0003DMT400072505	PGSC0003DMB000000008:3569974-3573975	0.258509	0.430817	10.2276	0.371794	-9.69471	0.445069	TCONS_00003161	-	-	-	-
XLOC_001768|PGSC0003DMT400072501	PGSC0003DMB000000008:3602260-3605623	-0.332681	0.471049	0.118485	0.380126	-0.060797	0.443252	TCONS_00003163	K14411|1|4e-20|98.2|pop:POPTR_552695|RNA-binding protein Musashi	-	-	-
XLOC_001769|PGSC0003DMT400072500	PGSC0003DMB000000008:3623355-3626440	0.118388	0.445709	-0.098397	0.380892	0.34576	0.496308	TCONS_00003164	-	GO:0016020//membrane;GO:0042579//microbody	GO:0046914//transition metal ion binding;GO:0016819	GO:0006163//purine nucleotide metabolic process
XLOC_001771|PGSC0003DMT400072495,PGSC0003DMT400072496,PGSC0003DMT400072497,PGSC0003DMT400072498	PGSC0003DMB000000008:3661610-3665758	-1.19155	0.492582	-0.097993	0.35921	-10.9607	0.466043	TCONS_00003168	-	GO:0043232	-	GO:0006897//endocytosis
XLOC_001772|PGSC0003DMT400072494	PGSC0003DMB000000008:3714361-3716120	0	0.418804	10.0329	0.369519	0	0.432714	TCONS_00003172	K04505|1|4e-128|456|vvi:100263915|presenilin 1 [EC:3.4.23.-]	GO:0044464//cell part	-	GO:0048229//gametophyte development
XLOC_001773|PGSC0003DMT400072493	PGSC0003DMB000000008:3729438-3737975	0.522957	0.423947	-0.817144	0.370308	-12.8613	0.590865	TCONS_00003173	-	-	-	-
XLOC_001774|-	PGSC0003DMB000000008:3756314-3764918	-0.093143	0.436063	-0.121427	0.379829	-0.68416	0.54861	TCONS_00003177	K02183|1|1e-65|248|vvi:100232908|calmodulin	-	GO:0046872//metal ion binding	GO:0009057//macromolecule catabolic process;GO:0019932//second-messenger-mediated signaling;GO:0009640//photomorphogenesis;GO:0009593//detection of chemical stimulus;GO:0009856//pollination
XLOC_001776|-	PGSC0003DMB000000008:3808528-3814964	0	0.418804	9.78281	0.366822	0	0.432714	TCONS_00003179	K01209|1|0.0|759|gmx:100787207|alpha-N-arabinofuranosidase [EC:3.2.1.55]	-	GO:0004553//hydrolase activity, hydrolyzing O-glycosyl compounds	GO:0019566//arabinose metabolic process
XLOC_001777|PGSC0003DMT400072484,PGSC0003DMT400072485	PGSC0003DMB000000008:3817418-3823580	0	0.418804	-2.32789	0.396082	0	0.432714	TCONS_00003180	K13148|1|4e-72|270|rcu:RCOM_0598050|integrator complex subunit 11 [EC:3.1.27.-];K11982|4|1e-07|56.2|zma:100383341|E3 ubiquitin-protein ligase RNF115/126 [EC:6.3.2.19]	-	-	-
XLOC_001779|PGSC0003DMT400072481	PGSC0003DMB000000008:3856197-3857197	0.380311	0.490971	-1.51124	0.427765	-0.573261	0.450475	TCONS_00003184	-	-	-	-
XLOC_001780|PGSC0003DMT400072479,PGSC0003DMT400072480	PGSC0003DMB000000008:3868742-3878672	0.907996	0.564394	-0.093552	0.370297	1.00923	0.614239	TCONS_00003185	K11292|1|0.0|2048|vvi:100241331|transcription elongation factor SPT6	-	GO:0003676//nucleic acid binding;GO:0016787//hydrolase activity	GO:0006325//chromatin organization;GO:0006354//DNA-dependent transcription, elongation;GO:0006355//regulation of transcription, DNA-dependent
XLOC_001783|PGSC0003DMT400072465,PGSC0003DMT400072466	PGSC0003DMB000000008:3967142-3970124	0.173489	0.460076	0.390128	0.449698	0.171311	0.473472	TCONS_00003190	K07375|1|0.0|851|zma:542418|tubulin beta	GO:0032991//macromolecular complex;GO:0015630//microtubule cytoskeleton	GO:0017111//nucleoside-triphosphatase activity;GO:0032561//guanyl ribonucleotide binding	GO:0043623//cellular protein complex assembly;GO:0009207;GO:0007017//microtubule-based process
XLOC_001784|PGSC0003DMT400072461,PGSC0003DMT400072462,PGSC0003DMT400072463,PGSC0003DMT400072464	PGSC0003DMB000000008:3984280-3989300	-0.172006	0.440395	-0.444224	0.432348	-0.821661	0.569744	TCONS_00003193	K03145|1|3e-06|52.8|ath:AT2G38560|transcription elongation factor S-II	-	-	-
XLOC_001794|-	PGSC0003DMB000000008:167086-188064	11.4172	0.446178	0.546199	0.363267	-10.6593	0.459391	TCONS_00003212	-	-	-	-
XLOC_001795|PGSC0003DMT400021622	PGSC0003DMB000000008:201744-203765	-1.52636	0.476146	2.83151	0.508321	-2.64378	0.620994	TCONS_00003213	K13070|1|2e-64|244|osa:4335093|momilactone-A synthase [EC:1.1.1.295];K09841|2|1e-62|239|bdi:100827045|xanthoxin dehydrogenase [EC:1.1.1.288]	-	GO:0033764//steroid dehydrogenase activity, acting on the CH-OH group of donors, NAD or NADP as acceptor	GO:0008152//metabolic process
XLOC_001797|-	PGSC0003DMB000000008:224687-227834	0	0.418804	11.1299	0.392802	0	0.432714	TCONS_00003216	K05605|1|1e-44|177|vvi:100257773|3-hydroxyisobutyryl-CoA hydrolase [EC:3.1.2.4]	GO:0043231//intracellular membrane-bounded organelle	GO:0016289//CoA hydrolase activity	GO:0009062//fatty acid catabolic process
XLOC_001800|PGSC0003DMT400021616	PGSC0003DMB000000008:289022-300084	0.002127	0.419273	0.320343	0.375897	1.03602	0.514116	TCONS_00003220	K12183|1|4e-122|437|rcu:RCOM_0621510|ESCRT-I complex subunit TSG101	GO:0032991//macromolecular complex;GO:0010008//endosome membrane	GO:0032182//small conjugating protein binding	GO:0019538//protein metabolic process;GO:0043412//macromolecule modification;GO:0000904//cell morphogenesis involved in differentiation
XLOC_001801|-	PGSC0003DMB000000008:300806-315728	-1.02408	0.521431	-0.468695	0.413318	-0.965666	0.529203	TCONS_00003226	K14788|1|0.0|902|vvi:100257259|ribosome biogenesis protein ENP2	GO:0031461//cullin-RING ubiquitin ligase complex;GO:0031981//nuclear lumen	-	GO:0009553//embryo sac development
XLOC_001802|PGSC0003DMT400021609,PGSC0003DMT400021610,PGSC0003DMT400021612,PGSC0003DMT400021614	PGSC0003DMB000000008:317242-335835	-11.1159	0.811184	16.9311	0.918073	12.1122	0.51671	TCONS_00003229	K14510|1|0.0|994|vvi:100240856|serine/threonine-protein kinase CTR1 [EC:2.7.11.1]	-	GO:0004702//receptor signaling protein serine/threonine kinase activity;GO:0032559	GO:0006464//cellular protein modification process
XLOC_001805|PGSC0003DMT400028689,PGSC0003DMT400028690	PGSC0003DMB000000008:366526-371823	-11.4343	0.446658	10.0396	0.369554	0	0.432714	TCONS_00003237	K01689|1|0.0|808|ath:AT2G36530|enolase [EC:4.2.1.11]	GO:0043234//protein complex;GO:0031967;GO:0009536//plastid;GO:0005576//extracellular region;GO:0016020//membrane	GO:0003676//nucleic acid binding;GO:0046914//transition metal ion binding;GO:0016836//hydro-lyase activity	GO:0009314//response to radiation;GO:0006007//glucose catabolic process;GO:0010038//response to metal ion;GO:0009725//response to hormone stimulus;GO:0006970//response to osmotic stress
XLOC_001810|PGSC0003DMT400028682	PGSC0003DMB000000008:457151-460015	-0.009768	0.422176	0.253562	0.419387	0.325214	0.503555	TCONS_00003244	K02896|1|2e-48|190|mtr:MTR_1g061670|large subunit ribosomal protein L24e	GO:0030529//ribonucleoprotein complex	GO:0005198//structural molecule activity	GO:0010467//gene expression
XLOC_001812|-	PGSC0003DMB000000008:611461-626466	0.29032	0.484947	-0.479194	0.47002	-0.297679	0.501772	TCONS_00003254	K12382|1|8e-47|186|pop:POPTR_825403|saposin	GO:0043231//intracellular membrane-bounded organelle	-	-
XLOC_001813|PGSC0003DMT400028676,PGSC0003DMT400028677	PGSC0003DMB000000008:629665-632195	0.333801	0.460316	1.61009	0.384184	-11.497	0.484421	TCONS_00003256	-	GO:0009536//plastid	-	-
XLOC_001814|PGSC0003DMT400090623	PGSC0003DMB000000008:633682-639975	-0.578113	0.478329	1.01487	0.450338	-0.299138	0.469563	TCONS_00003258	-	GO:0043231//intracellular membrane-bounded organelle	-	-
XLOC_001817|PGSC0003DMT400028669	PGSC0003DMB000000008:717844-723229	-11.0252	0.439366	0	0.356387	0	0.432714	TCONS_00003262	K07253|1|1e-24|111|ppp:PHYPADRAFT_166244|phenylpyruvate tautomerase [EC:5.3.2.1];K15923|2|2e-23|107|mtr:MTR_4g127370|alpha-L-fucosidase 2 [EC:3.2.1.51]	GO:0009536//plastid	-	GO:0006952//defense response;GO:0009607//response to biotic stimulus
XLOC_001819|PGSC0003DMT400028659	PGSC0003DMB000000008:740582-745124	0	0.418804	0	0.356387	0	0.432714	TCONS_00003269	-	-	-	-
XLOC_001820|PGSC0003DMT400028658	PGSC0003DMB000000008:754984-756134	-15.8965	0.910358	-16.6397	0.918073	0	0.432714	TCONS_00003270	K14496|1|4e-84|310|vvi:100267073|abscisic acid receptor PYR/PYL family	-	-	-
XLOC_001821|PGSC0003DMT400028908	PGSC0003DMB000000008:770791-771265	-1.29753	0.486936	0	0.356387	0	0.432714	TCONS_00003271	-	-	-	-
XLOC_001822|PGSC0003DMT400028657	PGSC0003DMB000000008:772383-779268	-0.022858	0.419193	0.66953	0.396162	-0.348297	0.446532	TCONS_00003272	K14007|1|3e-10|65.5|sbi:SORBI_06g001240|protein transport protein SEC24;K13448|3|3e-10|65.1|aly:ARALYDRAFT_908301|calcium-binding protein CML	-	-	-
XLOC_001828|PGSC0003DMT400028645,PGSC0003DMT400028646	PGSC0003DMB000000008:812254-816510	-11.8421	0.457859	10.1334	0.370651	0	0.432714	TCONS_00003281	K07964|1|1e-166|584|gmx:100792087|heparanase 1 [EC:3.2.1.166]	GO:0031410//cytoplasmic vesicle	GO:0003824//catalytic activity	-
XLOC_001829|PGSC0003DMT400028643,PGSC0003DMT400028644	PGSC0003DMB000000008:818786-823636	0	0.418804	-0.842741	0.366662	-10.9688	0.466237	TCONS_00003282	K15100|1|4e-154|542|pop:POPTR_668072|solute carrier family 25 (mitochondrial citrate transporter), member 1	GO:0019866//organelle inner membrane;GO:0031224//intrinsic to membrane	-	GO:0046907//intracellular transport
XLOC_001830|PGSC0003DMT400028642	PGSC0003DMB000000008:825537-828351	-0.375589	0.507109	0.232688	0.415604	-0.654601	0.569526	TCONS_00003284	-	-	-	-
XLOC_001831|PGSC0003DMT400028640,PGSC0003DMT400028641	PGSC0003DMB000000008:843496-849272	-1.44691	0.458865	1.02672	0.371085	-2.26369	0.571904	TCONS_00003285	K00232|1|0.0|711|rcu:RCOM_0186930|acyl-CoA oxidase [EC:1.3.3.6]	GO:0042579//microbody	GO:0050662//coenzyme binding;GO:0016634	GO:0009062//fatty acid catabolic process;GO:0003006//developmental process involved in reproduction
XLOC_001832|PGSC0003DMT400028638,PGSC0003DMT400028639	PGSC0003DMB000000008:886254-892254	0.803606	0.458705	1.25981	0.433045	-1.91481	0.530357	TCONS_00003289	K06889|1|3e-73|273|vvi:100245712|	-	GO:0046914//transition metal ion binding	-
XLOC_001835|PGSC0003DMT400028627,PGSC0003DMT400028628	PGSC0003DMB000000008:995147-998878	0	0.418804	0	0.356387	0	0.432714	TCONS_00003292	-	-	-	-
XLOC_001836|PGSC0003DMT400028624,PGSC0003DMT400028625,PGSC0003DMT400028626	PGSC0003DMB000000008:1008393-1018129	11.0242	0.439366	10.385	0.3744	0	0.432714	TCONS_00003296	-	GO:0031410//cytoplasmic vesicle	-	GO:0009555//pollen development
XLOC_001839|PGSC0003DMT400092392	PGSC0003DMB000000008:1055532-1056132	-9.98054	0.75283	-2.86179	0.605667	-14.0723	0.843858	TCONS_00003300	-	GO:0016020//membrane;GO:0043231//intracellular membrane-bounded organelle	-	GO:0007165//signal transduction
XLOC_001840|PGSC0003DMT400028623	PGSC0003DMB000000008:1058923-1059969	-9.23522	0.762369	-1.28962	0.503555	-15.8611	0.845938	TCONS_00003301	-	GO:0016020//membrane;GO:0043231//intracellular membrane-bounded organelle	-	GO:0007165//signal transduction
XLOC_001841|PGSC0003DMT400028622	PGSC0003DMB000000008:1072947-1078388	0.798356	0.558977	-0.673699	0.487519	-11.7212	0.826336	TCONS_00003302	K14500|1|0.0|717|vvi:100249852|BR-signaling kinase [EC:2.7.11.1]	GO:0016020//membrane	GO:0004871//signal transducer activity;GO:0016301//kinase activity;GO:0032559	GO:0006464//cellular protein modification process
XLOC_001843|PGSC0003DMT400028620	PGSC0003DMB000000008:1106728-1109079	0.241677	0.424622	-0.307663	0.378446	-0.138067	0.442715	TCONS_00003305	-	-	-	-
XLOC_001844|PGSC0003DMT400028618,PGSC0003DMT400028619	PGSC0003DMB000000008:1123364-1124490	13.6294	0.774759	-0.359947	0.399111	-0.663712	0.562817	TCONS_00003307	K00799|1|8e-69|148|vvi:100242547|glutathione S-transferase [EC:2.5.1.18]	-	GO:0016740//transferase activity	GO:0050896//response to stimulus
XLOC_001845|PGSC0003DMT400028615,PGSC0003DMT400028616,PGSC0003DMT400028617	PGSC0003DMB000000008:1179638-1187102	-0.043776	0.41933	0.027157	0.357176	-0.634312	0.478478	TCONS_00003310	K08269|1|1e-112|406|pop:POPTR_835543|unc51-like kinase [EC:2.7.11.1]	-	GO:0004672//protein kinase activity	-
XLOC_001850|PGSC0003DMT400028593,PGSC0003DMT400028594	PGSC0003DMB000000008:1331654-1338884	0.376174	0.483381	0.60908	0.4733	-0.799085	0.569389	TCONS_00003320	-	-	-	-
XLOC_001855|PGSC0003DMT400028573,PGSC0003DMT400028574	PGSC0003DMB000000008:1428161-1434636	-1.41661	0.482124	-0.6562	0.398002	-0.045147	0.434383	TCONS_00003330	K02963|1|9e-10|63.5|ota:Ot14g01040|small subunit ribosomal protein S18	GO:0030529//ribonucleoprotein complex	-	-
XLOC_001857|PGSC0003DMT400028571,PGSC0003DMT400028572	PGSC0003DMB000000008:1437512-1441917	0	0.418804	-1.00898	0.369748	-10.8336	0.463037	TCONS_00003333	K12492|1|2e-129|461|rcu:RCOM_1249540|ADP-ribosylation factor GTPase-activating protein 1	GO:0043231//intracellular membrane-bounded organelle;GO:0044444//cytoplasmic part	-	-
XLOC_001859|PGSC0003DMT400028569	PGSC0003DMB000000008:1446326-1453981	11.4136	0.446155	9.94995	0.368548	-7.82715	0.435286	TCONS_00003337	K03254|1|0.0|1144|vvi:100244162|translation initiation factor 3 subunit A	GO:0043234//protein complex;GO:0016020//membrane	GO:0008135//translation factor activity, nucleic acid binding	GO:0006412//translation
XLOC_001860|PGSC0003DMT400028567	PGSC0003DMB000000008:1455486-1460023	-0.539753	0.454933	2.46565	0.423307	-11.5812	0.487565	TCONS_00003338	K05765|1|5e-58|223|rcu:RCOM_0465440|cofilin	GO:0044464//cell part	GO:0008092//cytoskeletal protein binding	-
XLOC_001861|PGSC0003DMT400028566	PGSC0003DMB000000008:1477080-1477751	-1.61487	0.584831	1.60655	0.530414	0.365041	0.473872	TCONS_00003341	-	-	GO:0016407//acetyltransferase activity	-
XLOC_001862|PGSC0003DMT400028561	PGSC0003DMB000000008:1482642-1486115	-1.83018	0.489931	1.27564	0.402997	0.513333	0.443069	TCONS_00003342	-	-	-	-
XLOC_001874|PGSC0003DMT400028532,PGSC0003DMT400028533	PGSC0003DMB000000008:1654223-1656837	0	0.418804	9.19748	0.36305	0	0.432714	TCONS_00003356	-	-	-	-
XLOC_001875|PGSC0003DMT400028529,PGSC0003DMT400028530	PGSC0003DMB000000008:1703251-1706717	0	0.418804	0	0.356387	0	0.432714	TCONS_00003357	K13424|1|3e-58|224|ath:AT2G38470|WRKY transcription factor 33	-	-	GO:0032502//developmental process;GO:0009987//cellular process
XLOC_001880|PGSC0003DMT400027147	PGSC0003DMB000000008:1779263-1781354	-0.26957	0.47985	0.100516	0.382309	-0.467695	0.5319	TCONS_00003363	K02973|1|5e-77|286|pop:POPTR_826396|small subunit ribosomal protein S23e	GO:0030529//ribonucleoprotein complex	GO:0005198//structural molecule activity	GO:0010467//gene expression
XLOC_001881|PGSC0003DMT400027139,PGSC0003DMT400027141,PGSC0003DMT400027142,PGSC0003DMT400027143	PGSC0003DMB000000008:1792065-1796428	0.226752	0.446212	0.570776	0.388813	-12.6378	0.565755	TCONS_00003365	-	-	-	-
XLOC_001882|PGSC0003DMT400027132,PGSC0003DMT400027134,PGSC0003DMT400027135,PGSC0003DMT400027137,PGSC0003DMT400027138	PGSC0003DMB000000008:1799229-1808161	-0.064112	0.419627	2.34383	0.396471	2.05983	0.483027	TCONS_00003369	K08332|1|1e-06|53.5|vcn:VOLCADRAFT_41528|vacuolar protein 8	GO:0043231//intracellular membrane-bounded organelle	-	-
XLOC_001886|PGSC0003DMT400027123	PGSC0003DMB000000008:1900110-1901116	-15.4205	0.890619	11.5112	0.412872	-11.7387	0.494811	TCONS_00003378	-	-	-	-
XLOC_001887|PGSC0003DMT400027120,PGSC0003DMT400027121,PGSC0003DMT400027122	PGSC0003DMB000000008:1901296-1906887	-1.07591	0.516173	-0.125323	0.367245	-0.163513	0.448601	TCONS_00003379	K14570|1|7e-133|473|rcu:RCOM_1153050|RNA exonuclease 1 [EC:3.1.-.-]	-	-	-
XLOC_001892|PGSC0003DMT400027097,PGSC0003DMT400027098,PGSC0003DMT400027099,PGSC0003DMT400027101,PGSC0003DMT400027103,PGSC0003DMT400027104	PGSC0003DMB000000008:2002667-2016666	-0.576506	0.525842	0.081759	0.371863	-1.4195	0.641567	TCONS_00003394	K15336|1|5e-57|221|vvi:100259391|tRNA (cytosine38-C5)-methyltransferase [EC:2.1.1.204]	-	-	-
XLOC_001893|PGSC0003DMT400027096	PGSC0003DMB000000008:2049410-2054600	-1.31215	0.577241	0.584489	0.449287	-0.696215	0.528894	TCONS_00003401	K13525|1|0.0|1487|rcu:RCOM_1355070|transitional endoplasmic reticulum ATPase	-	GO:0032559;GO:0042623//ATPase activity, coupled	GO:0009987//cellular process
XLOC_001902|PGSC0003DMT400072448,PGSC0003DMT400072449	PGSC0003DMB000000008:2126995-2129120	1.1398	0.471117	0	0.356387	0	0.432714	TCONS_00003410	K07213|1|7e-07|54.3|osa:4344925|copper chaperone	-	-	-
XLOC_001906|PGSC0003DMT400072715	PGSC0003DMB000000008:2235769-2236369	0	0.418804	7.64981	0.35881	-1.60918	0.559937	TCONS_00003419	-	-	-	-
XLOC_001907|PGSC0003DMT400072432	PGSC0003DMB000000008:2255875-2257707	0	0.418804	0	0.356387	0	0.432714	TCONS_00003420	K09873|1|5e-111|399|ath:AT2G36830|aquaporin TIP	GO:0031224//intrinsic to membrane;GO:0000325//plant-type vacuole;GO:0000322;GO:0009526//plastid envelope;GO:0031090//organelle membrane	GO:0005372//water transmembrane transporter activity;GO:0042887	GO:0055085//transmembrane transport;GO:0010476//gibberellin mediated signaling pathway;GO:0015840//urea transport;GO:0042044//fluid transport
XLOC_001909|PGSC0003DMT400072425	PGSC0003DMB000000008:2307706-2319537	-0.928638	0.438211	-0.179494	0.362707	1.55603	0.492228	TCONS_00003424	K11643|1|1e-06|54.3|smo:SELMODRAFT_158748|chromodomain-helicase-DNA-binding protein 4 [EC:3.6.4.12]	GO:0043231//intracellular membrane-bounded organelle	GO:0046872//metal ion binding	GO:0006351//transcription, DNA-dependent
XLOC_001910|PGSC0003DMT400072713	PGSC0003DMB000000008:2323707-2324277	-0.912182	0.561537	-0.86961	0.512664	-1.03573	0.604158	TCONS_00003428	-	-	-	-
XLOC_001912|PGSC0003DMT400072415,PGSC0003DMT400072416,PGSC0003DMT400072419	PGSC0003DMB000000008:2341038-2347705	-1.17982	0.519648	-0.590653	0.418827	-0.184294	0.456362	TCONS_00003435	K12185|1|2e-38|158|pop:POPTR_576775|ESCRT-I complex subunit VPS37	-	-	-
XLOC_001913|PGSC0003DMT400072412,PGSC0003DMT400072413,PGSC0003DMT400072414	PGSC0003DMB000000008:2394528-2397273	-1.10157	0.563994	-0.628172	0.461322	-0.224669	0.467894	TCONS_00003441	-	-	-	-
XLOC_001914|PGSC0003DMT400072411	PGSC0003DMB000000008:2409226-2415846	-0.216257	0.469746	-0.272419	0.424542	-0.288397	0.499623	TCONS_00003443	K00873|1|0.0|942|gmx:100807864|pyruvate kinase [EC:2.7.1.40]	GO:0044464//cell part	GO:0031420;GO:0016301//kinase activity	GO:0006796//phosphate-containing compound metabolic process;GO:0010038//response to metal ion;GO:0006007//glucose catabolic process
XLOC_001915|PGSC0003DMT400072409,PGSC0003DMT400072410	PGSC0003DMB000000008:2419946-2429131	-2.70106	0.533226	-0.191635	0.364753	2.70889	0.551422	TCONS_00003448	K02527|1|4e-160|563|vvi:100247609|3-deoxy-D-manno-octulosonic-acid transferase [EC:2.4.99.12 2.4.99.13 2.4.99.14 2.4.99.15]	GO:0043231//intracellular membrane-bounded organelle	GO:0016740//transferase activity	GO:0008152//metabolic process
XLOC_001917|PGSC0003DMT400072406,PGSC0003DMT400072407	PGSC0003DMB000000008:2568785-2572407	-0.894256	0.501292	-0.363351	0.395625	-1.00736	0.482981	TCONS_00003451	K14847|1|2e-131|467|vvi:100252891|ribosome production factor 2	GO:0031981//nuclear lumen	-	-
XLOC_001918|PGSC0003DMT400072405	PGSC0003DMB000000008:2586621-2588291	0	0.418804	-1.2967	0.387887	-12.1975	0.523625	TCONS_00003453	-	-	GO:0005102//receptor binding	-
XLOC_001919|PGSC0003DMT400072404	PGSC0003DMB000000008:2600215-2603281	-2.29633	0.440497	0.01283	0.357233	11.1489	0.471952	TCONS_00003454	-	-	-	GO:0009987//cellular process
XLOC_001921|PGSC0003DMT400072397	PGSC0003DMB000000008:2654021-2655986	0	0.418804	10.1949	0.371291	0	0.432714	TCONS_00003456	-	-	-	-
XLOC_001923|-	PGSC0003DMB000000008:2697363-2707253	-12.0414	0.465128	0	0.356387	0	0.432714	TCONS_00003459	K03531|1|3e-164|576|vvi:100251032|cell division protein FtsZ	-	GO:0000166//nucleotide binding	GO:0009987//cellular process
XLOC_001924|PGSC0003DMT400072393	PGSC0003DMB000000008:2719759-2720707	-3.78889	0.556348	11.9294	0.446807	-2.81852	0.470854	TCONS_00003460	-	-	-	-
XLOC_001925|PGSC0003DMT400072383,PGSC0003DMT400072384,PGSC0003DMT400072385,PGSC0003DMT400072386,PGSC0003DMT400072387,PGSC0003DMT400072389,PGSC0003DMT400072390,PGSC0003DMT400072392	PGSC0003DMB000000008:2725979-2729476	-12.5933	0.495554	0	0.356387	0	0.432714	TCONS_00003469	K02635|1|4e-06|52.4|vvi:4025129|cytochrome b6	-	-	-
XLOC_001926|PGSC0003DMT400072375,PGSC0003DMT400072376,PGSC0003DMT400072378,PGSC0003DMT400072379	PGSC0003DMB000000008:2731691-2736323	0.543291	0.509189	-0.915697	0.383292	-11.8381	0.500263	TCONS_00003472	-	-	-	-
XLOC_001928|PGSC0003DMT400072365	PGSC0003DMB000000008:2780033-2781465	-0.416667	0.434314	-1.88004	0.386047	-10.1397	0.451036	TCONS_00003483	-	-	-	-
XLOC_001929|PGSC0003DMT400072364	PGSC0003DMB000000008:2841105-2844306	-0.266386	0.47002	0.813524	0.51215	-0.207243	0.465494	TCONS_00003484	K02955|1|1e-60|231|rcu:RCOM_1281840|small subunit ribosomal protein S14e	GO:0030529//ribonucleoprotein complex	GO:0005198//structural molecule activity	GO:0010467//gene expression
XLOC_001930|PGSC0003DMT400072360,PGSC0003DMT400072361,PGSC0003DMT400072362,PGSC0003DMT400072363	PGSC0003DMB000000008:2846298-2849625	0.498531	0.4338	-0.176517	0.362959	0.318256	0.467083	TCONS_00003487	-	GO:0043231//intracellular membrane-bounded organelle;GO:0044444//cytoplasmic part	GO:0016787//hydrolase activity;GO:0032559	GO:0009987//cellular process
XLOC_001932|PGSC0003DMT400072359	PGSC0003DMB000000008:2874465-2875857	-0.699681	0.436257	0.33186	0.383189	0.699898	0.458762	TCONS_00003490	-	-	-	-
XLOC_001933|PGSC0003DMT400072354,PGSC0003DMT400072355,PGSC0003DMT400072356	PGSC0003DMB000000008:2883157-2888150	0	0.418804	10.0531	0.369702	0	0.432714	TCONS_00003493	K09287|1|5e-37|154|ath:AT3G25730|RAV-like factor	-	-	GO:0006351//transcription, DNA-dependent;GO:0009628//response to abiotic stimulus
XLOC_001934|PGSC0003DMT400072352,PGSC0003DMT400072353	PGSC0003DMB000000008:2906831-2923375	-0.167078	0.437549	-1.03152	0.509235	-1.58648	0.642082	TCONS_00003495	K13173|1|6e-07|55.1|bdi:100824124|arginine and glutamate-rich protein 1	-	-	-
XLOC_001935|-	PGSC0003DMB000000008:2932364-2945126	-0.539342	0.428576	-0.555171	0.363862	-9.87541	0.447138	TCONS_00003498	-	-	GO:0046872//metal ion binding	-
XLOC_001939|PGSC0003DMT400072344	PGSC0003DMB000000008:3060942-3061772	0.605637	0.550485	0.325394	0.423296	-0.199211	0.476809	TCONS_00003504	K08488|1|3e-26|117|ath:AT1G32270|syntaxin 7	-	-	-
XLOC_001940|PGSC0003DMT400072343	PGSC0003DMB000000008:3066573-3067379	0.215941	0.457916	-0.107925	0.382298	-1.2918	0.648071	TCONS_00003505	K08488|1|1e-25|114|ath:AT1G32270|syntaxin 7	-	-	-
XLOC_001941|PGSC0003DMT400072342	PGSC0003DMB000000008:3074359-3075338	0.054789	0.429856	-0.061974	0.371062	0.204914	0.475998	TCONS_00003506	-	-	-	GO:0002252
XLOC_001944|PGSC0003DMT400072332	PGSC0003DMB000000008:3092856-3094065	-13.0362	0.540267	9.726	0.366491	0	0.432714	TCONS_00003509	-	-	-	-
XLOC_001945|PGSC0003DMT400072330,PGSC0003DMT400072331	PGSC0003DMB000000008:3107717-3111280	0	0.418804	0	0.356387	0	0.432714	TCONS_00003511	K00924|1|0.0|721|aly:ARALYDRAFT_475717|[EC:2.7.1.-]	GO:0016020//membrane	GO:0004674//protein serine/threonine kinase activity;GO:0000166//nucleotide binding	-
XLOC_001947|PGSC0003DMT400072325	PGSC0003DMB000000008:3145090-3155531	15.975	0.884584	0.46256	0.367565	-11.251	0.474878	TCONS_00003513	K08486|1|3e-117|421|aly:ARALYDRAFT_897385|syntaxin 1B/2/3	GO:0043234//protein complex;GO:0016020//membrane	GO:0005515//protein binding	GO:0051707//response to other organism;GO:0009725//response to hormone stimulus;GO:0009626//plant-type hypersensitive response;GO:0010185;GO:0016044//cellular membrane organization;GO:0006605//protein targeting;GO:0007165//signal transduction
XLOC_001948|PGSC0003DMT400072322,PGSC0003DMT400072323,PGSC0003DMT400072324	PGSC0003DMB000000008:3157098-3160049	-12.7122	0.504206	-1.54741	0.373463	0	0.432714	TCONS_00003517	K08064|1|1e-23|108|gmx:100782085|nuclear transcription factor Y, alpha	-	-	-
XLOC_001950|PGSC0003DMT400072320	PGSC0003DMB000000008:3171686-3178209	-1.05844	0.477106	0.223913	0.375371	0.884063	0.459882	TCONS_00003520	K15455|1|1e-67|254|aly:ARALYDRAFT_319534|diphthamide biosynthesis protein 3	GO:0016020//membrane	-	-
XLOC_001952|PGSC0003DMT400072315	PGSC0003DMB000000008:3181590-3184183	0	0.418804	6.08192	0.357404	0	0.432714	TCONS_00003522	-	GO:0031410//cytoplasmic vesicle	-	-
XLOC_001953|PGSC0003DMT400072314	PGSC0003DMB000000008:3192250-3193253	0	0.418804	9.65939	0.365725	0	0.432714	TCONS_00003523	K15692|1|3e-10|64.3|sbi:SORBI_06g034040|E3 ubiquitin-protein ligase RNF13 [EC:6.3.2.19];K05283|3|2e-09|61.6|aly:ARALYDRAFT_354960|phosphatidylinositol glycan, class W [EC:2.3.-.-];K11982|5|2e-08|58.2|bdi:100833984|E3 ubiquitin-protein ligase RNF115/126 [EC:6.3.2.19]	-	-	-
XLOC_001956|PGSC0003DMT400072306	PGSC0003DMB000000008:3233060-3236966	0.216199	0.438509	-1.94405	0.375051	-7.68973	0.435057	TCONS_00003526	-	GO:0043231//intracellular membrane-bounded organelle	-	GO:0009987//cellular process
XLOC_001957|PGSC0003DMT400072300,PGSC0003DMT400072303,PGSC0003DMT400072304,PGSC0003DMT400072305	PGSC0003DMB000000008:3247969-3254473	0.21272	0.42573	2.16488	0.429045	1.36183	0.478204	TCONS_00003527	-	-	-	-
XLOC_001959|PGSC0003DMT400072295,PGSC0003DMT400072296,PGSC0003DMT400072297	PGSC0003DMB000000008:3283287-3289281	0.008472	0.41997	-0.155062	0.371177	0.512398	0.496663	TCONS_00003538	-	-	GO:0016791//phosphatase activity;GO:0046872//metal ion binding	GO:0006796//phosphate-containing compound metabolic process;GO:0005985//sucrose metabolic process
XLOC_001961|PGSC0003DMT400072290,PGSC0003DMT400072291	PGSC0003DMB000000008:3302893-3305890	-11.4231	0.446464	10.3925	0.3744	-8.63436	0.437777	TCONS_00003541	K11323|1|3e-47|188|cre:CHLREDRAFT_120259|histone arginine demethylase JMJD6 [EC:1.14.11.-];K15108|5|2e-07|56.2|ota:Ot13g02530|solute carrier family 25 (mitochondrial thiamine pyrophosphate transporter), member 19	GO:0043231//intracellular membrane-bounded organelle	GO:0003824//catalytic activity	GO:0007165//signal transduction
XLOC_001963|PGSC0003DMT400072286	PGSC0003DMB000000008:3354312-3362212	11.7412	0.454739	10.6089	0.378583	11.0042	0.467128	TCONS_00003545	K09651|1|1e-17|89.7|ppp:PHYPADRAFT_205013|rhomboid domain-containing protein 1 [EC:3.4.21.-]	GO:0031224//intrinsic to membrane	GO:0004175//endopeptidase activity	-
XLOC_001964|PGSC0003DMT400072285	PGSC0003DMB000000008:3374431-3378069	-12.5485	0.492662	11.2034	0.395739	0	0.432714	TCONS_00003546	-	-	-	-
XLOC_001965|PGSC0003DMT400072284	PGSC0003DMB000000008:3378606-3387282	0.338705	0.492388	-0.07818	0.376514	-0.116655	0.459505	TCONS_00003549	K08486|1|5e-102|369|ath:AT3G03800|syntaxin 1B/2/3	GO:0016020//membrane	GO:0005515//protein binding	GO:0009725//response to hormone stimulus;GO:0016044//cellular membrane organization;GO:0015031//protein transport
XLOC_001966|PGSC0003DMT400072279	PGSC0003DMB000000008:3442628-3447496	0.685337	0.554576	0.451902	0.462682	0.795778	0.577196	TCONS_00003551	K00549|1|0.0|1312|rcu:RCOM_1321820|5-methyltetrahydropteroyltriglutamate--homocysteine methyltransferase [EC:2.1.1.14]	GO:0009532//plastid stroma;GO:0042579//microbody;GO:0031090//organelle membrane;GO:0005576//extracellular region	GO:0008172;GO:0046914//transition metal ion binding	GO:0000097//sulfur amino acid biosynthetic process;GO:0010038//response to metal ion;GO:0006730//one-carbon metabolic process;GO:0006970//response to osmotic stress
XLOC_001970|PGSC0003DMT400072265,PGSC0003DMT400072266,PGSC0003DMT400072267,PGSC0003DMT400072268	PGSC0003DMB000000008:3531124-3541628	1.47002	0.487302	-0.525616	0.363862	0.549885	0.457928	TCONS_00003557	-	-	-	-
XLOC_001971|PGSC0003DMT400072262	PGSC0003DMB000000008:3565769-3568963	-1.19167	0.543215	1.01967	0.468626	-1.06176	0.464625	TCONS_00003562	K11098|1|5e-34|142|osa:4328484|small nuclear ribonucleoprotein F	GO:0032991//macromolecular complex;GO:0043231//intracellular membrane-bounded organelle	GO:0005488//binding	GO:0010467//gene expression
XLOC_001972|PGSC0003DMT400072260,PGSC0003DMT400072261	PGSC0003DMB000000008:3574419-3580391	-1.99744	0.482627	1.68964	0.407717	-10.6071	0.458373	TCONS_00003563	K14432|1|1e-96|352|pop:POPTR_803082|ABA responsive element binding factor	-	GO:0003677//DNA binding	GO:0006351//transcription, DNA-dependent
XLOC_001974|PGSC0003DMT400072257,PGSC0003DMT400072258	PGSC0003DMB000000008:3609511-3611997	-1.03402	0.426176	-0.323835	0.385921	-2.79647	0.461574	TCONS_00003566	K09422|1|7e-78|289|pop:POPTR_571286|myb proto-oncogene protein, plant	GO:0043231//intracellular membrane-bounded organelle	GO:0003676//nucleic acid binding	-
XLOC_001978|PGSC0003DMT400072250	PGSC0003DMB000000008:3666160-3672662	0.271079	0.469689	-0.391441	0.430622	0.092577	0.448852	TCONS_00003575	K03327|1|0.0|676|vvi:100251800|multidrug resistance protein, MATE family	GO:0044464//cell part	GO:0015291//secondary active transmembrane transporter activity	GO:0015893//drug transport
XLOC_001979|-	PGSC0003DMB000000008:3683559-3699839	11.3779	0.445366	10.4863	0.376092	0	0.432714	TCONS_00003576	K02327|1|0.0|1488|vvi:100246530|DNA polymerase delta subunit 1 [EC:2.7.7.7]	GO:0043231//intracellular membrane-bounded organelle	GO:0043169//cation binding;GO:0003676//nucleic acid binding;GO:0004518//nuclease activity;GO:0034061	GO:0006259//DNA metabolic process
XLOC_001980|PGSC0003DMT400072243,PGSC0003DMT400072244,PGSC0003DMT400072245	PGSC0003DMB000000008:3706734-3712143	-0.562923	0.493165	0.438587	0.422267	-0.640206	0.51935	TCONS_00003577	K03687|1|4e-84|310|pop:POPTR_571297|molecular chaperone GrpE	GO:0009532//plastid stroma;GO:0005739//mitochondrion	GO:0046914//transition metal ion binding;GO:0005515//protein binding	GO:0003006//developmental process involved in reproduction
XLOC_001981|PGSC0003DMT400072241,PGSC0003DMT400072242	PGSC0003DMB000000008:3718349-3721258	0	0.418804	0	0.356387	0	0.432714	TCONS_00003581	K09510|1|4e-13|73.9|osa:4329116|DnaJ homolog subfamily B member 4	-	-	-
XLOC_001982|PGSC0003DMT400072239,PGSC0003DMT400072240	PGSC0003DMB000000008:3723633-3727116	0	0.418804	-2.91911	0.390664	0	0.432714	TCONS_00003583	K10740|1|7e-42|168|vvi:100264936|replication factor A3	-	-	-
XLOC_001983|PGSC0003DMT400072238	PGSC0003DMB000000008:3738430-3743278	-0.056894	0.43388	-0.304331	0.434085	-0.490815	0.542004	TCONS_00003585	K13418|1|1e-56|218|ath:AT1G71830|somatic embryogenesis receptor kinase 1 [EC:2.7.10.1 2.7.11.1];K13416|2|2e-56|217|vvi:100253855|brassinosteroid insensitive 1-associated receptor kinase 1 [EC:2.7.10.1 2.7.11.1]	-	GO:0016628//oxidoreductase activity, acting on the CH-CH group of donors, NAD or NADP as acceptor;GO:0016772//transferase activity, transferring phosphorus-containing groups	GO:0023052//signaling;GO:0006796//phosphate-containing compound metabolic process
XLOC_001984|PGSC0003DMT400072235	PGSC0003DMB000000008:3745934-3749503	-0.266167	0.474489	0.062148	0.371714	-0.234555	0.484627	TCONS_00003586	K13195|1|7e-22|103|pop:POPTR_712972|cold-inducible RNA-binding protein;K02965|2|4e-19|94.0|ath:AT5G47320|small subunit ribosomal protein S19;K11294|3|1e-18|92.4|smo:SELMODRAFT_15428|nucleolin;K14411|5|4e-15|80.9|rcu:RCOM_0046640|RNA-binding protein Musashi	GO:0043231//intracellular membrane-bounded organelle	GO:0046914//transition metal ion binding;GO:0032559	-
XLOC_001985|-	PGSC0003DMB000000008:3756314-3764918	0.102274	0.444052	0.334896	0.439652	-0.378016	0.518927	TCONS_00003589	K02183|1|1e-63|240|vvi:100232908|calmodulin	-	GO:0046872//metal ion binding	GO:0019932//second-messenger-mediated signaling;GO:0009640//photomorphogenesis;GO:0009593//detection of chemical stimulus
XLOC_001986|PGSC0003DMT400072228,PGSC0003DMT400072230,PGSC0003DMT400072233	PGSC0003DMB000000008:3766549-3771641	0.445144	0.483084	-0.963298	0.441903	0.909684	0.499051	TCONS_00003591	K10583|1|1e-112|404|rcu:RCOM_1272580|ubiquitin-conjugating enzyme E2 S [EC:6.3.2.19]	-	GO:0019787//small conjugating protein ligase activity;GO:0032559	GO:0019941//modification-dependent protein catabolic process;GO:0032446//protein modification by small protein conjugation
XLOC_001987|PGSC0003DMT400072227	PGSC0003DMB000000008:3777454-3785425	1.2441	0.487507	1.27011	0.391064	0.417417	0.444738	TCONS_00003594	K12176|1|0.0|788|rcu:RCOM_1394390|COP9 signalosome complex subunit 2	-	-	-
XLOC_001988|PGSC0003DMT400072226	PGSC0003DMB000000008:3795418-3799564	-0.81606	0.478935	0.776998	0.438737	-0.910894	0.483793	TCONS_00003595	K02727|1|2e-124|443|vvi:100251722|20S proteasome subunit alpha 7 [EC:3.4.25.1]	GO:0005839//proteasome core complex;GO:0043231//intracellular membrane-bounded organelle	GO:0004175//endopeptidase activity	GO:0019941//modification-dependent protein catabolic process
XLOC_001989|PGSC0003DMT400072225	PGSC0003DMB000000008:3823833-3826467	-13.2538	0.571401	-0.931013	0.374137	0	0.432714	TCONS_00003596	-	-	-	-
XLOC_001990|PGSC0003DMT400072223	PGSC0003DMB000000008:3827294-3831556	-0.837778	0.457379	0.727402	0.388024	-0.392291	0.475186	TCONS_00003597	K12828|1|0.0|2101|vvi:100243186|splicing factor 3B subunit 1	-	-	-
XLOC_001991|PGSC0003DMT400072222	PGSC0003DMB000000008:3832489-3838691	-0.30935	0.438543	-0.006207	0.356764	-11.5049	0.484673	TCONS_00003598	K08503|1|7e-57|219|osa:4345157|syntaxin of plants SYP5	-	-	-
XLOC_001992|PGSC0003DMT400072220,PGSC0003DMT400072221	PGSC0003DMB000000008:3862597-3866509	-0.289582	0.487016	0.373247	0.447469	-0.126034	0.463082	TCONS_00003599	K03626|1|2e-64|244|vvi:100245825|nascent polypeptide-associated complex subunit alpha	-	-	-
XLOC_001993|PGSC0003DMT400072219	PGSC0003DMB000000008:3889517-3890455	-3.02256	0.587699	1.54858	0.48433	-0.41185	0.498263	TCONS_00003601	-	-	-	-
XLOC_001995|PGSC0003DMT400072217,PGSC0003DMT400072218	PGSC0003DMB000000008:3934539-3937215	0	0.418804	9.14886	0.362833	0	0.432714	TCONS_00003603	-	GO:0043231//intracellular membrane-bounded organelle	-	-
XLOC_001996|PGSC0003DMT400072214,PGSC0003DMT400072215,PGSC0003DMT400072216	PGSC0003DMB000000008:3948451-3956647	1.01898	0.563377	-0.022854	0.361244	0.739356	0.521191	TCONS_00003605	-	GO:0009536//plastid	GO:0004486//methylenetetrahydrofolate dehydrogenase [NAD(P)+] activity;GO:0019238//cyclohydrolase activity	GO:0006760//folic acid-containing compound metabolic process
XLOC_001999|PGSC0003DMT400072208,PGSC0003DMT400072210	PGSC0003DMB000000008:3996000-3997855	12.6487	0.499143	0	0.356387	0	0.432714	TCONS_00003611	-	-	GO:0001071//nucleic acid binding transcription factor activity	GO:0009606//tropism;GO:0006351//transcription, DNA-dependent;GO:0003006//developmental process involved in reproduction;GO:0009639//response to red or far red light
XLOC_002000|PGSC0003DMT400072204,PGSC0003DMT400072205,PGSC0003DMT400072206,PGSC0003DMT400072207	PGSC0003DMB000000008:4028015-4034601	1.40274	0.597426	-0.492623	0.364125	-11.9396	0.505806	TCONS_00003613	K00065|1|5e-09|61.2|rcu:RCOM_2018270|2-deoxy-D-gluconate 3-dehydrogenase [EC:1.1.1.125];K09841|2|2e-08|58.9|aly:ARALYDRAFT_474354|xanthoxin dehydrogenase [EC:1.1.1.288];K00059|3|2e-08|58.9|sbi:SORBI_04g020450|3-oxoacyl-[acyl-carrier protein] reductase [EC:1.1.1.100]	-	GO:0003824//catalytic activity	GO:0008152//metabolic process
XLOC_002003|-	PGSC0003DMB000000008:1499706-1500348	-0.931651	0.449115	1.69754	0.392173	-0.67236	0.451927	TCONS_00003619	-	-	-	-
XLOC_002004|-	PGSC0003DMB000000008:2494188-2494576	0.736577	0.569938	0.254279	0.418747	0.665117	0.569161	TCONS_00003620	K12836|1|1e-41|165|vvi:100247727|splicing factor U2AF 35 kDa subunit	GO:0043231//intracellular membrane-bounded organelle	GO:0046914//transition metal ion binding;GO:0003676//nucleic acid binding	GO:0009648//photoperiodism
XLOC_002005|-	PGSC0003DMB000000008:2533424-2534247	-10.1685	0.429102	8.82849	0.361336	-13.4366	0.822656	TCONS_00003621	-	-	-	-
XLOC_002006|-	PGSC0003DMB000000008:4007078-4007392	-13.6294	0.771349	-13.1323	0.59826	0	0.432714	TCONS_00003622	-	-	-	-
XLOC_002010|PGSC0003DMT400048321	PGSC0003DMB000000009:184586-187011	0	0.418804	11.3172	0.400745	0	0.432714	TCONS_00003626	K06669|1|6e-07|51.2|aly:ARALYDRAFT_344464|structural maintenance of chromosome 3 (chondroitin sulfate proteoglycan 6)	-	-	-
XLOC_002011|PGSC0003DMT400048327	PGSC0003DMB000000009:229351-289300	-2.35037	0.678668	1.49879	0.5957	-0.919717	0.609861	TCONS_00003636	K05894|1|1e-95|349|rcu:RCOM_1029600|12-oxophytodienoic acid reductase [EC:1.3.1.42]	GO:0044424//intracellular part	GO:0016628//oxidoreductase activity, acting on the CH-CH group of donors, NAD or NADP as acceptor;GO:0000166//nucleotide binding	GO:0006633//fatty acid biosynthetic process
XLOC_002016|PGSC0003DMT400048331	PGSC0003DMB000000009:578715-580695	0	0.418804	8.74933	0.361164	0	0.432714	TCONS_00003640	K05894|1|3e-157|552|pop:POPTR_810138|12-oxophytodienoic acid reductase [EC:1.3.1.42]	-	GO:0000166//nucleotide binding;GO:0016628//oxidoreductase activity, acting on the CH-CH group of donors, NAD or NADP as acceptor	GO:0008152//metabolic process
XLOC_002019|PGSC0003DMT400031456,PGSC0003DMT400031457,PGSC0003DMT400031458	PGSC0003DMB000000009:695046-700186	0.197992	0.422587	10.1619	0.370891	-9.08638	0.439846	TCONS_00003647	-	-	-	-
XLOC_002026|PGSC0003DMT400080079,PGSC0003DMT400080080,PGSC0003DMT400080081	PGSC0003DMB000000009:1008169-1012082	0	0.418804	0	0.356387	0	0.432714	TCONS_00003654	-	-	-	-
XLOC_002035|PGSC0003DMT400065618,PGSC0003DMT400065619	PGSC0003DMB000000009:1487921-1493546	-1.28563	0.614845	0.368324	0.43772	-0.294416	0.497223	TCONS_00003666	-	-	-	-
XLOC_002037|PGSC0003DMT400065617	PGSC0003DMB000000009:1603330-1606576	0.222851	0.46466	0.194912	0.401305	0.241992	0.477358	TCONS_00003673	K03233|1|0.0|654|osa:4328752|elongation factor 1-gamma	GO:0043234//protein complex	GO:0008135//translation factor activity, nucleic acid binding	GO:0006412//translation
XLOC_002045|PGSC0003DMT400065886	PGSC0003DMB000000009:1996981-1999967	-0.072501	0.434885	0.095439	0.380869	-0.22346	0.480238	TCONS_00003689	-	GO:0031224//intrinsic to membrane;GO:0009536//plastid	-	GO:0051234//establishment of localization
XLOC_002059|-	PGSC0003DMB000000009:3016419-3062544	0.643848	0.52702	-0.219732	0.401854	0.350558	0.499131	TCONS_00003706	K01411|1|0.0|925|vvi:100251821|nardilysin [EC:3.4.24.61]	-	GO:0046914//transition metal ion binding;GO:0004175//endopeptidase activity	GO:0019538//protein metabolic process
XLOC_002079|-	PGSC0003DMB000000009:184586-187011	0	0.418804	0.349773	0.377566	-1.24793	0.574613	TCONS_00003729	K06669|1|6e-07|51.2|aly:ARALYDRAFT_344464|structural maintenance of chromosome 3 (chondroitin sulfate proteoglycan 6)	-	-	-
XLOC_002082|PGSC0003DMT400048344,PGSC0003DMT400048345	PGSC0003DMB000000009:302190-304417	0	0.418804	9.34634	0.363725	0	0.432714	TCONS_00003734	K05894|1|3e-90|330|pop:POPTR_810138|12-oxophytodienoic acid reductase [EC:1.3.1.42]	GO:0044424//intracellular part	GO:0016628//oxidoreductase activity, acting on the CH-CH group of donors, NAD or NADP as acceptor;GO:0000166//nucleotide binding	GO:0006633//fatty acid biosynthetic process
XLOC_002083|PGSC0003DMT400048346,PGSC0003DMT400048347	PGSC0003DMB000000009:315275-336578	-0.096483	0.438406	-0.022505	0.361039	-0.24686	0.478032	TCONS_00003739	-	-	-	-
XLOC_002087|PGSC0003DMT400048352,PGSC0003DMT400048353	PGSC0003DMB000000009:624293-639602	0.821306	0.555262	0.630164	0.483164	0.7919	0.52079	TCONS_00003745	K09264|1|3e-30|105|vvi:100232867|MADS-box transcription factor, plant	GO:0043231//intracellular membrane-bounded organelle	GO:0016628//oxidoreductase activity, acting on the CH-CH group of donors, NAD or NADP as acceptor;GO:0001071//nucleic acid binding transcription factor activity;GO:0003677//DNA binding	GO:0048513//organ development;GO:0006351//transcription, DNA-dependent;GO:0003006//developmental process involved in reproduction
XLOC_002094|PGSC0003DMT400080100,PGSC0003DMT400080101	PGSC0003DMB000000009:1112117-1117968	0	0.418804	0	0.356387	0	0.432714	TCONS_00003757	K13544|1|2e-42|172|aly:ARALYDRAFT_493208|pheophorbidase [EC:3.1.1.82];K08233|3|1e-39|162|ath:AT2G23610|polyneuridine-aldehyde esterase [EC:3.1.1.78]	GO:0016020//membrane	GO:0004091//carboxylesterase activity	-
XLOC_002095|PGSC0003DMT400080102	PGSC0003DMB000000009:1169842-1171960	0	0.418804	10.4193	0.375086	-13.488	0.830302	TCONS_00003759	K07767|1|2e-89|327|vvi:100242880|microtubule-severing ATPase [EC:3.6.4.3]	-	-	-
XLOC_002098|-	PGSC0003DMB000000009:1397635-1398115	0	0.418804	12.2086	0.474318	0	0.432714	TCONS_00003762	K00558|1|3e-22|101|pop:POPTR_800689|DNA (cytosine-5-)-methyltransferase [EC:2.1.1.37]	GO:0043231//intracellular membrane-bounded organelle	GO:0008757//S-adenosylmethionine-dependent methyltransferase activity;GO:0003676//nucleic acid binding	GO:0032776//DNA methylation on cytosine
XLOC_002099|PGSC0003DMT400065612,PGSC0003DMT400065613,PGSC0003DMT400065614	PGSC0003DMB000000009:1494129-1503504	0	0.418804	0	0.356387	0	0.432714	TCONS_00003764	K09264|1|2e-72|270|vvi:100261787|MADS-box transcription factor, plant	GO:0043231//intracellular membrane-bounded organelle	GO:0003677//DNA binding;GO:0001071//nucleic acid binding transcription factor activity	GO:0006351//transcription, DNA-dependent
XLOC_002100|PGSC0003DMT400065609	PGSC0003DMB000000009:1553798-1555807	-0.607755	0.439514	0.714514	0.445332	-0.763942	0.463665	TCONS_00003766	-	-	-	-
XLOC_002105|PGSC0003DMT400068737	PGSC0003DMB000000009:1872867-1880489	0.331208	0.426508	0.954686	0.380663	0.870401	0.450213	TCONS_00003771	K15707|1|1e-66|251|pop:POPTR_738775|RING finger protein 170	GO:0031090//organelle membrane	GO:0046914//transition metal ion binding	-
XLOC_002107|PGSC0003DMT400065885	PGSC0003DMB000000009:1933100-1942027	-0.187731	0.443983	0.680092	0.462031	-0.299642	0.46514	TCONS_00003773	-	GO:0043231//intracellular membrane-bounded organelle	-	-
XLOC_002111|PGSC0003DMT400041539,PGSC0003DMT400041540,PGSC0003DMT400041541	PGSC0003DMB000000009:2149529-2152261	0.224827	0.47218	0.299138	0.431742	-1.48599	0.665341	TCONS_00003779	-	-	-	-
XLOC_002121|-	PGSC0003DMB000000009:2379997-2407527	11.843	0.457859	-0.041988	0.357713	-11.756	0.495657	TCONS_00003793	K05663|1|0.0|698|rcu:RCOM_0261010|mitochondrial ABC transporter ATM	GO:0031224//intrinsic to membrane;GO:0043231//intracellular membrane-bounded organelle	GO:0042626//ATPase activity, coupled to transmembrane movement of substances;GO:0032559	GO:0006810//transport;GO:0006875//cellular metal ion homeostasis;GO:0009207
XLOC_002125|PGSC0003DMT400085435	PGSC0003DMB000000009:2553790-2618740	-0.061197	0.42125	0.516251	0.381395	1.03334	0.517704	TCONS_00003801	K11266|1|0.0|1075|vvi:100253529|MAternally affected uncoordination	-	-	-
XLOC_002131|-	PGSC0003DMB000000009:3200342-3221580	-0.484852	0.487199	0.069568	0.37112	-0.484475	0.524882	TCONS_00003808	-	-	-	-
XLOC_002137|PGSC0003DMT400051035	PGSC0003DMB000000009:3578641-3604241	0.39277	0.46946	0.494779	0.44771	-0.879358	0.562177	TCONS_00003818	K09667|1|1e-06|54.3|ppp:PHYPADRAFT_192345|polypeptide N-acetylglucosaminyltransferase [EC:2.4.1.-]	-	GO:0005515//protein binding	GO:0006511//ubiquitin-dependent protein catabolic process;GO:0009693//ethylene biosynthetic process;GO:0009756//carbohydrate mediated signaling;GO:0051301//cell division;GO:0048528//post-embryonic root development
XLOC_002146|PGSC0003DMT400083202	PGSC0003DMB000000010:346604-355546	0	0.418804	-0.991017	0.369988	0	0.432714	TCONS_00003828	-	-	-	-
XLOC_002147|PGSC0003DMT400083199,PGSC0003DMT400083200,PGSC0003DMT400083201	PGSC0003DMB000000010:377998-387991	-0.244313	0.431091	1.03401	0.377029	1.01852	0.544644	TCONS_00003829	K01640|1|1e-128|277|vvi:100264975|hydroxymethylglutaryl-CoA lyase [EC:4.1.3.4]	GO:0043231//intracellular membrane-bounded organelle	GO:0016833//oxo-acid-lyase activity	GO:0009081//branched-chain amino acid metabolic process
XLOC_002148|PGSC0003DMT400011144	PGSC0003DMB000000010:394617-400814	0	0.418804	10.6374	0.37912	-9.80036	0.446212	TCONS_00003834	-	GO:0030529//ribonucleoprotein complex;GO:0009536//plastid	GO:0005198//structural molecule activity	GO:0010467//gene expression
XLOC_002151|PGSC0003DMT400011139	PGSC0003DMB000000010:443473-445320	-2.63303	0.519682	10.5571	0.377726	0	0.432714	TCONS_00003838	K01061|1|2e-57|221|bdi:100822628|carboxymethylenebutenolidase [EC:3.1.1.45]	-	GO:0016787//hydrolase activity	-
XLOC_002152|PGSC0003DMT400011136,PGSC0003DMT400011137,PGSC0003DMT400011138	PGSC0003DMB000000010:485821-493784	-0.029475	0.421147	0.903133	0.395979	2.17122	0.525888	TCONS_00003840	K00924|1|1e-174|612|ath:AT2G01450|[EC:2.7.1.-];K04371|2|1e-91|336|smo:SELMODRAFT_449420|extracellular signal-regulated kinase 1/2 [EC:2.7.11.24];K14512|3|9e-91|333|pop:POPTR_718188|mitogen-activated protein kinase 6 [EC:2.7.11.24]	GO:0043231//intracellular membrane-bounded organelle;GO:0016020//membrane	GO:0004702//receptor signaling protein serine/threonine kinase activity;GO:0032559	GO:0006464//cellular protein modification process;GO:0023052//signaling
XLOC_002159|PGSC0003DMT400033268	PGSC0003DMB000000010:607399-609798	0.198336	0.461974	-0.25091	0.41709	-0.115446	0.459471	TCONS_00003853	K06890|1|1e-79|295|vvi:100266616|	GO:0044464//cell part	-	-
XLOC_002160|PGSC0003DMT400033264	PGSC0003DMB000000010:669608-678125	-0.115212	0.435766	0.168523	0.38847	0.355134	0.488433	TCONS_00003854	K11274|1|1e-10|66.2|mtr:MTR_2g059200|chromosome transmission fidelity protein 4;K14558|3|3e-10|65.1|vcn:VOLCADRAFT_68766|periodic tryptophan protein 2	GO:0031410//cytoplasmic vesicle	-	-
XLOC_002161|PGSC0003DMT400033261,PGSC0003DMT400033262,PGSC0003DMT400033263	PGSC0003DMB000000010:705197-713678	-11.7887	0.456065	10.7298	0.381178	-9.58828	0.444132	TCONS_00003856	K14826|1|8e-76|283|rcu:RCOM_1499110|FK506-binding nuclear protein [EC:5.2.1.8]	GO:0043231//intracellular membrane-bounded organelle	-	-
XLOC_002163|PGSC0003DMT400033254,PGSC0003DMT400033255,PGSC0003DMT400033256	PGSC0003DMB000000010:725230-732790	0	0.418804	0	0.356387	0	0.432714	TCONS_00003864	-	GO:0044464//cell part	-	-
XLOC_002167|PGSC0003DMT400033251	PGSC0003DMB000000010:803381-819245	0.712851	0.51247	0.060065	0.365668	0.353061	0.489313	TCONS_00003870	K13462|1|0.0|875|rcu:RCOM_0708240|guanine nucleotide-exchange factor	GO:0043231//intracellular membrane-bounded organelle;GO:0044444//cytoplasmic part	GO:0005083//small GTPase regulator activity	GO:0009553//embryo sac development;GO:0032011//ARF protein signal transduction
XLOC_002171|PGSC0003DMT400033247	PGSC0003DMB000000010:897104-898073	-0.607768	0.473083	1.47856	0.459402	1.46353	0.552485	TCONS_00003876	-	GO:0042579//microbody	GO:0016856;GO:0016863//intramolecular oxidoreductase activity, transposing C=C bonds	GO:0006631//fatty acid metabolic process
XLOC_002173|PGSC0003DMT400071408,PGSC0003DMT400071409	PGSC0003DMB000000010:964081-968102	0	0.418804	0	0.356387	0	0.432714	TCONS_00003878	-	-	-	-
XLOC_002176|PGSC0003DMT400071403	PGSC0003DMB000000010:985294-986001	0	0.418804	0	0.356387	-11.1939	0.473152	TCONS_00003882	-	-	-	-
XLOC_002180|PGSC0003DMT400071396,PGSC0003DMT400071397	PGSC0003DMB000000010:1137361-1139494	0.303016	0.422667	-1.13938	0.386492	13.2674	0.797568	TCONS_00003886	-	-	GO:0005488//binding	GO:0006950//response to stress
XLOC_002181|PGSC0003DMT400071392,PGSC0003DMT400071393,PGSC0003DMT400071394	PGSC0003DMB000000010:1149316-1154318	-0.750186	0.463665	0.077055	0.362719	-0.256617	0.469449	TCONS_00003888	-	-	-	-
XLOC_002182|PGSC0003DMT400071388,PGSC0003DMT400071389,PGSC0003DMT400071390,PGSC0003DMT400071391	PGSC0003DMB000000010:1154527-1172032	-1.85541	0.492662	2.83134	0.420827	1.57479	0.471415	TCONS_00003896	K12655|1|2e-07|57.0|smo:SELMODRAFT_63572|OTU domain-containing protein 5 [EC:3.1.2.15]	-	-	-
XLOC_002183|PGSC0003DMT400043945,PGSC0003DMT400043946,PGSC0003DMT400043947,PGSC0003DMT400043948	PGSC0003DMB000000010:1192522-1195486	0	0.418804	9.88063	0.367839	-10.305	0.453241	TCONS_00003902	K05283|1|8e-14|77.8|aly:ARALYDRAFT_354960|phosphatidylinositol glycan, class W [EC:2.3.-.-];K15692|2|7e-10|64.7|sbi:SORBI_06g034040|E3 ubiquitin-protein ligase RNF13 [EC:6.3.2.19]	GO:0031410//cytoplasmic vesicle	GO:0046914//transition metal ion binding	-
XLOC_002184|PGSC0003DMT400043941,PGSC0003DMT400043942,PGSC0003DMT400043943,PGSC0003DMT400043944	PGSC0003DMB000000010:1196296-1203758	-0.458304	0.442463	12.4987	0.506389	-14.0593	0.759555	TCONS_00003906	-	GO:0009536//plastid	GO:0016772//transferase activity, transferring phosphorus-containing groups	GO:0006796//phosphate-containing compound metabolic process
XLOC_002186|PGSC0003DMT400043940	PGSC0003DMB000000010:1226511-1228892	0	0.418804	9.44216	0.364182	0	0.432714	TCONS_00003911	-	-	-	-
XLOC_002187|PGSC0003DMT400000001,PGSC0003DMT400000002,PGSC0003DMT400000003,PGSC0003DMT400000700	PGSC0003DMB000000010:1241981-1245448	9.92232	0.427262	2.71976	0.455013	1.42179	0.49672	TCONS_00003915	K15277|1|3e-99|280|vvi:100256411|solute carrier family 35 (adenosine 3'-phospho 5'-phosphosulfate transporter), member B3	GO:0031224//intrinsic to membrane	-	GO:0006810//transport
XLOC_002191|PGSC0003DMT400000010	PGSC0003DMB000000010:1275476-1280896	-0.569062	0.428233	10.9532	0.386424	-9.28175	0.441629	TCONS_00003923	K01551|1|4e-160|563|vvi:100252297|arsenite-transporting ATPase [EC:3.6.3.16]	GO:0044464//cell part	GO:0032559;GO:0019829//cation-transporting ATPase activity	GO:0030003//cellular cation homeostasis;GO:0006811//ion transport
XLOC_002192|PGSC0003DMT400000011,PGSC0003DMT400000012,PGSC0003DMT400000013	PGSC0003DMB000000010:1290481-1295616	-0.498558	0.42453	-1.30224	0.394505	0.037247	0.433731	TCONS_00003924	K13335|1|1e-91|282|pop:POPTR_816572|peroxin-16	-	-	-
XLOC_002193|PGSC0003DMT400095626	PGSC0003DMB000000010:1297637-1310691	0	0.418804	10.2969	0.373086	0.20919	0.435834	TCONS_00003928	-	GO:0043231//intracellular membrane-bounded organelle	-	-
XLOC_002195|-	PGSC0003DMB000000010:1312189-1313569	0	0.418804	-1.9811	0.464054	-0.233576	0.438314	TCONS_00003930	-	-	-	-
XLOC_002196|PGSC0003DMT400000014,PGSC0003DMT400000015,PGSC0003DMT400000016,PGSC0003DMT400000018,PGSC0003DMT400000020,PGSC0003DMT400000021	PGSC0003DMB000000010:1326746-1333088	0	0.418804	9.70797	0.366365	0	0.432714	TCONS_00003933	-	GO:0043231//intracellular membrane-bounded organelle	GO:0003676//nucleic acid binding	-
XLOC_002197|PGSC0003DMT400000024,PGSC0003DMT400000025	PGSC0003DMB000000010:1336113-1348929	-0.217647	0.465071	0.35274	0.435023	0.856	0.576418	TCONS_00003940	K13510|1|0.0|340|vvi:100262557|lysophosphatidylcholine acyltransferase / lyso-PAF acetyltransferase [EC:2.3.1.23 2.3.1.67]	-	GO:0046872//metal ion binding;GO:0016747//transferase activity, transferring acyl groups other than amino-acyl groups	-
XLOC_002198|PGSC0003DMT400000026,PGSC0003DMT400000027,PGSC0003DMT400000028,PGSC0003DMT400000029	PGSC0003DMB000000010:1364404-1368248	1.41924	0.569858	-1.07967	0.40694	-0.313996	0.438703	TCONS_00003948	K09264|1|2e-33|141|bdi:100841720|MADS-box transcription factor, plant	GO:0043231//intracellular membrane-bounded organelle	GO:0001071//nucleic acid binding transcription factor activity;GO:0003677//DNA binding;GO:0005515//protein binding	GO:0009725//response to hormone stimulus;GO:0006606//protein import into nucleus;GO:0009908//flower development;GO:0010074//maintenance of meristem identity;GO:0006351//transcription, DNA-dependent;GO:0006950//response to stress
XLOC_002200|PGSC0003DMT400000033,PGSC0003DMT400000034	PGSC0003DMB000000010:1419508-1427101	0.811708	0.432417	-0.767853	0.373634	-11.6961	0.492708	TCONS_00003954	K13648|1|0.0|1101|vvi:100252372|alpha-1,4-galacturonosyltransferase [EC:2.4.1.43]	GO:0043231//intracellular membrane-bounded organelle	GO:0008194//UDP-glycosyltransferase activity	GO:0045489//pectin biosynthetic process
XLOC_002203|-	PGSC0003DMB000000010:1552021-1561978	0	0.418804	0	0.356387	12.6957	0.571892	TCONS_00003959	-	-	-	-
XLOC_002204|-	PGSC0003DMB000000010:1566229-1566755	0	0.418804	0	0.356387	14.4416	0.814714	TCONS_00003960	-	-	-	-
XLOC_002205|PGSC0003DMT400000041	PGSC0003DMB000000010:1573446-1579894	-10.764	0.435343	1.29819	0.362605	-0.341506	0.449184	TCONS_00003962	-	-	-	-
XLOC_002211|PGSC0003DMT400000060,PGSC0003DMT400000061	PGSC0003DMB000000010:1688819-1699907	10.4247	0.431537	2.60852	0.39535	-11.9155	0.504195	TCONS_00003976	K13254|1|2e-170|598|vvi:100264212|spastin [EC:3.6.4.3]	-	GO:0017111//nucleoside-triphosphatase activity;GO:0032559	-
XLOC_002214|PGSC0003DMT400000062,PGSC0003DMT400000063	PGSC0003DMB000000010:1763648-1767940	0	0.418804	0	0.356387	0	0.432714	TCONS_00003982	-	-	-	-
XLOC_002216|PGSC0003DMT400000066	PGSC0003DMB000000010:1783515-1793269	0.460309	0.49496	1.1754	0.476204	-0.563398	0.480684	TCONS_00003987	K00028|1|0.0|886|rcu:RCOM_1614520|malate dehydrogenase (decarboxylating) [EC:1.1.1.39]	GO:0044429//mitochondrial part;GO:0009536//plastid	GO:0042802//identical protein binding;GO:0046914//transition metal ion binding;GO:0004470//malic enzyme activity;GO:0016831//carboxy-lyase activity;GO:0016651//oxidoreductase activity, acting on NAD(P)H;GO:0032559	GO:0043648//dicarboxylic acid metabolic process
XLOC_002218|PGSC0003DMT400000076,PGSC0003DMT400000077,PGSC0003DMT400000078,PGSC0003DMT400000079	PGSC0003DMB000000010:1817873-1821517	2.91846	0.474158	0	0.356387	0	0.432714	TCONS_00003994	K15095|1|2e-107|284|vvi:100248214|(+)-neomenthol dehydrogenase [EC:1.1.1.208]	GO:0016020//membrane	GO:0016616//oxidoreductase activity, acting on the CH-OH group of donors, NAD or NADP as acceptor	GO:0008152//metabolic process;GO:0006950//response to stress;GO:0009628//response to abiotic stimulus
XLOC_002219|PGSC0003DMT400088659	PGSC0003DMB000000010:1823513-1823870	0	0.418804	5.39533	0.61297	-11.9558	0.506778	TCONS_00003997	K15095|1|8e-36|146|vvi:100248214|(+)-neomenthol dehydrogenase [EC:1.1.1.208]	-	GO:0016616//oxidoreductase activity, acting on the CH-OH group of donors, NAD or NADP as acceptor	GO:0008152//metabolic process;GO:0006950//response to stress
XLOC_002223|PGSC0003DMT400000089,PGSC0003DMT400000090,PGSC0003DMT400000091,PGSC0003DMT400000092	PGSC0003DMB000000010:1892185-1897594	0.529181	0.449973	11.6583	0.423182	-2.71981	0.517144	TCONS_00004004	K01962|1|1e-150|484|vvi:100256854|acetyl-CoA carboxylase carboxyl transferase subunit alpha [EC:6.4.1.2]	-	GO:0016874//ligase activity	-
XLOC_002224|-	PGSC0003DMB000000010:1898193-1908948	-1.10424	0.491519	-0.002317	0.356753	-0.532012	0.509841	TCONS_00004006	K12614|1|0.0|823|rcu:RCOM_1614640|ATP-dependent RNA helicase DDX6/DHH1 [EC:3.6.4.13]	-	GO:0032559;GO:0042623//ATPase activity, coupled	GO:0022415
XLOC_002227|PGSC0003DMT400000106,PGSC0003DMT400000107,PGSC0003DMT400000108	PGSC0003DMB000000010:1947543-1954470	-0.174501	0.444143	1.04367	0.472135	0.159045	0.462077	TCONS_00004011	-	-	-	-
XLOC_002229|PGSC0003DMT400000112,PGSC0003DMT400000113,PGSC0003DMT400000114,PGSC0003DMT400000115,PGSC0003DMT400000116,PGSC0003DMT400000117	PGSC0003DMB000000010:1957945-1962157	11.0064	0.439114	0.9206	0.388893	-11.1588	0.47234	TCONS_00004017	-	-	-	-
XLOC_002234|-	PGSC0003DMB000000010:2012819-2023132	-0.66675	0.522802	-0.078268	0.371577	-0.212186	0.47082	TCONS_00004027	K12862|1|0.0|723|gmx:100775526|pleiotropic regulator 1	GO:0043231//intracellular membrane-bounded organelle;GO:0031461//cullin-RING ubiquitin ligase complex	GO:0005488//binding	GO:0048827//phyllome development;GO:0009746;GO:0009756//carbohydrate mediated signaling;GO:0006355//regulation of transcription, DNA-dependent;GO:0002218//activation of innate immune response;GO:0019538//protein metabolic process;GO:0009793//embryo development ending in seed dormancy
XLOC_002236|PGSC0003DMT400000126	PGSC0003DMB000000010:2031183-2035473	0	0.418804	10.0373	0.369554	0	0.432714	TCONS_00004031	-	-	-	GO:0006950//response to stress
XLOC_002237|PGSC0003DMT400000129	PGSC0003DMB000000010:2058213-2069924	-0.995167	0.441606	0.558535	0.38591	-0.7999	0.453401	TCONS_00004032	K01068|1|2e-175|614|ath:AT1G01710|palmitoyl-CoA hydrolase [EC:3.1.2.2];K01076|3|4e-149|526|ath:AT4G00520|[EC:3.1.2.-];K04739|5|1e-06|53.5|ppp:PHYPADRAFT_114967|cAMP-dependent protein kinase regulator	GO:0042579//microbody	GO:0000166//nucleotide binding	GO:0006732//coenzyme metabolic process
XLOC_002238|PGSC0003DMT400000130,PGSC0003DMT400000131,PGSC0003DMT400000132,PGSC0003DMT400000133,PGSC0003DMT400000134	PGSC0003DMB000000010:2075403-2080701	-13.5187	0.783085	9.33604	0.363725	-7.93258	0.435434	TCONS_00004037	-	GO:0044464//cell part	GO:0004091//carboxylesterase activity;GO:0005515//protein binding	GO:0006629//lipid metabolic process
XLOC_002241|PGSC0003DMT400000139,PGSC0003DMT400000141,PGSC0003DMT400000143	PGSC0003DMB000000010:2171329-2180392	-0.501555	0.431868	-1.20035	0.370605	-0.769895	0.488319	TCONS_00004044	-	-	-	-
XLOC_002242|PGSC0003DMT400000146,PGSC0003DMT400000147,PGSC0003DMT400000148,PGSC0003DMT400000149	PGSC0003DMB000000010:2209879-2219591	0.682266	0.435617	0.430412	0.374057	-0.815592	0.449664	TCONS_00004046	K05658|1|3e-48|192|vvi:100262734|ATP-binding cassette, subfamily B (MDR/TAP), member 1;K00924|2|1e-47|190|ath:AT1G14370|[EC:2.7.1.-];K04733|3|2e-46|186|smo:SELMODRAFT_230241|interleukin-1 receptor-associated kinase 4 [EC:2.7.11.1];K13430|4|4e-45|182|vvi:100254113|serine/threonine-protein kinase PBS1 [EC:2.7.11.1]	-	GO:0004672//protein kinase activity;GO:0000166//nucleotide binding	GO:0006464//cellular protein modification process
XLOC_002243|-	PGSC0003DMB000000010:2225028-2236525	0.02809	0.41933	0.171332	0.35937	-0.523041	0.445126	TCONS_00004050	K09597|1|0.0|810|mtr:MTR_7g077800|signal peptide peptidase-like 2B [EC:3.4.23.-]	GO:0031224//intrinsic to membrane	GO:0004175//endopeptidase activity	GO:0019538//protein metabolic process
XLOC_002246|PGSC0003DMT400000154	PGSC0003DMB000000010:2258185-2264697	0.37447	0.444635	0.593895	0.369279	-9.09301	0.440052	TCONS_00004056	K08193|1|3e-126|451|cme:CMP354C|MFS transporter, ACS family, solute carrier family 17 (sodium-dependent inorganic phosphate cotransporter), other;K12303|4|5e-77|287|cre:CHLREDRAFT_78631|MFS transporter, ACS family, solute carrier family 17 (sodium-dependent inorganic phosphate cotransporter), member 9	GO:0009528//plastid inner membrane	GO:0015291//secondary active transmembrane transporter activity	GO:0006810//transport
XLOC_002247|PGSC0003DMT400000155,PGSC0003DMT400000156,PGSC0003DMT400000157	PGSC0003DMB000000010:2295256-2297948	-0.629827	0.535329	2.90496	0.640459	1.18328	0.608924	TCONS_00004057	K13034|1|2e-131|468|rcu:RCOM_1615850|L-3-cyanoalanine synthase/ cysteine synthase [EC:2.5.1.47 4.4.1.9]	-	GO:0016835//carbon-oxygen lyase activity;GO:0048037//cofactor binding	GO:0006563//L-serine metabolic process;GO:0000097//sulfur amino acid biosynthetic process
XLOC_002251|PGSC0003DMT400000167,PGSC0003DMT400000170	PGSC0003DMB000000010:2328765-2340479	0.467963	0.42717	-0.167871	0.368182	-0.331182	0.474203	TCONS_00004070	K11647|1|0.0|2599|vvi:100249945|SWI/SNF-related matrix-associated actin-dependent regulator of chromatin subfamily A member 2/4 [EC:3.6.4.-]	GO:0043231//intracellular membrane-bounded organelle;GO:0043234//protein complex;GO:0044444//cytoplasmic part	GO:0003676//nucleic acid binding;GO:0016818//hydrolase activity, acting on acid anhydrides, in phosphorus-containing anhydrides	GO:0010160//formation of organ boundary;GO:0010468//regulation of gene expression;GO:0006338//chromatin remodeling
XLOC_002253|PGSC0003DMT400000173,PGSC0003DMT400000176,PGSC0003DMT400000177	PGSC0003DMB000000010:2396097-2399792	-1.27431	0.460385	0.624347	0.375063	-10.4985	0.456465	TCONS_00004074	-	-	-	-
XLOC_002254|-	PGSC0003DMB000000010:2406567-2408005	0	0.418804	0	0.356387	0	0.432714	TCONS_00004078	-	-	-	-
XLOC_002255|-	PGSC0003DMB000000010:2410968-2427694	0	0.418804	8.9618	0.361976	-8.80818	0.438623	TCONS_00004079	-	-	-	-
XLOC_002256|-	PGSC0003DMB000000010:2428411-2431742	0	0.418804	10.223	0.371645	-8.10817	0.43588	TCONS_00004080	-	-	-	-
XLOC_002257|-	PGSC0003DMB000000010:2486875-2500810	-0.574308	0.506892	0.403284	0.421696	-0.187378	0.459791	TCONS_00004081	K06013|1|0.0|743|vvi:100253429|STE24 endopeptidase [EC:3.4.24.84]	GO:0043231//intracellular membrane-bounded organelle;GO:0031410//cytoplasmic vesicle	GO:0004175//endopeptidase activity	GO:0044267//cellular protein metabolic process
XLOC_002258|PGSC0003DMT400000186,PGSC0003DMT400000187,PGSC0003DMT400000188	PGSC0003DMB000000010:2504116-2507894	0.303013	0.447058	0.421454	0.389281	1.91983	0.533249	TCONS_00004086	K04733|1|1e-77|289|smo:SELMODRAFT_159261|interleukin-1 receptor-associated kinase 4 [EC:2.7.11.1];K13430|3|5e-75|280|rcu:RCOM_1078760|serine/threonine-protein kinase PBS1 [EC:2.7.11.1]	GO:0016020//membrane	GO:0004702//receptor signaling protein serine/threonine kinase activity;GO:0032559	GO:0006464//cellular protein modification process
XLOC_002259|PGSC0003DMT400000189,PGSC0003DMT400000190	PGSC0003DMB000000010:2515059-2518311	0.413783	0.512367	-0.245518	0.418553	-0.306551	0.502263	TCONS_00004088	-	-	-	-
XLOC_002260|PGSC0003DMT400000191,PGSC0003DMT400000192	PGSC0003DMB000000010:2520399-2529627	1.11077	0.592271	0.237268	0.403443	-0.917243	0.524574	TCONS_00004092	K04371|1|9e-137|486|vvi:100852927|extracellular signal-regulated kinase 1/2 [EC:2.7.11.24]	-	GO:0004702//receptor signaling protein serine/threonine kinase activity;GO:0000166//nucleotide binding	GO:0009725//response to hormone stimulus;GO:0009987//cellular process;GO:0023052//signaling
XLOC_002265|-	PGSC0003DMB000000010:2557760-2566732	-0.10979	0.42101	1.29735	0.39567	0.349311	0.468271	TCONS_00004102	-	-	-	-
XLOC_002266|-	PGSC0003DMB000000010:2566804-2571274	-0.048167	0.419981	1.10035	0.419924	-0.001288	0.432874	TCONS_00004103	-	-	-	-
XLOC_002267|PGSC0003DMT400000210	PGSC0003DMB000000010:2572571-2573704	-13.1776	0.560131	0	0.356387	0	0.432714	TCONS_00004105	K09264|1|4e-13|73.2|ath:AT2G45650|MADS-box transcription factor, plant	-	-	-
XLOC_002268|PGSC0003DMT400000211,PGSC0003DMT400000212,PGSC0003DMT400000213,PGSC0003DMT400000214	PGSC0003DMB000000010:2618330-2621299	-0.70144	0.535455	-0.019592	0.362639	-0.711048	0.578956	TCONS_00004107	-	-	GO:0043169//cation binding	GO:0006812//cation transport
XLOC_002269|PGSC0003DMT400000215,PGSC0003DMT400000216	PGSC0003DMB000000010:2684610-2686383	0.871252	0.587391	-0.606953	0.414746	0.116606	0.440235	TCONS_00004110	K13425|1|9e-71|266|vvi:100256849|WRKY transcription factor 22	-	-	-
XLOC_002270|PGSC0003DMT400000217,PGSC0003DMT400000218,PGSC0003DMT400000219	PGSC0003DMB000000010:2697690-2710098	-1.15644	0.545558	1.66943	0.540507	0.022576	0.435423	TCONS_00004117	-	-	GO:0008238//exopeptidase activity	GO:0019538//protein metabolic process
XLOC_002271|PGSC0003DMT400000220,PGSC0003DMT400000221	PGSC0003DMB000000010:2713063-2714052	0.904189	0.603552	-2.12629	0.557308	3.79177	0.586442	TCONS_00004120	-	-	-	GO:0009414//response to water deprivation
XLOC_002272|PGSC0003DMT400000222,PGSC0003DMT400000224	PGSC0003DMB000000010:2717294-2718949	0.689545	0.565629	-0.254286	0.409797	0.131388	0.454876	TCONS_00004121	-	-	-	GO:0009414//response to water deprivation
XLOC_002277|PGSC0003DMT400000230,PGSC0003DMT400000231,PGSC0003DMT400000232	PGSC0003DMB000000010:2738098-2741391	-0.123087	0.436691	1.19898	0.510847	0.575422	0.497257	TCONS_00004128	-	GO:0031090//organelle membrane;GO:0043231//intracellular membrane-bounded organelle	-	-
XLOC_002280|PGSC0003DMT400000235,PGSC0003DMT400000236	PGSC0003DMB000000010:2786523-2789799	-0.130362	0.420838	0.219265	0.360456	-0.011658	0.433137	TCONS_00004133	-	-	-	-
XLOC_002281|PGSC0003DMT400000237,PGSC0003DMT400000238,PGSC0003DMT400000239	PGSC0003DMB000000010:2791844-2796661	0.045474	0.419924	1.70671	0.401031	-10.9409	0.465551	TCONS_00004136	-	GO:0043234//protein complex	GO:0005488//binding	GO:0007015//actin filament organization;GO:0000904//cell morphogenesis involved in differentiation
XLOC_002283|PGSC0003DMT400000243,PGSC0003DMT400000244	PGSC0003DMB000000010:2807843-2818399	0	0.418804	0	0.356387	0	0.432714	TCONS_00004139	K01183|1|1e-116|420|gmx:100785900|chitinase [EC:3.2.1.14]	-	GO:0016740//transferase activity	GO:0008152//metabolic process
XLOC_002284|PGSC0003DMT400000245,PGSC0003DMT400000246,PGSC0003DMT400000247	PGSC0003DMB000000010:2819332-2824619	0.425065	0.521431	0.631688	0.503532	-0.07164	0.450487	TCONS_00004144	K11294|1|6e-06|52.4|mtr:MTR_4g074930|nucleolin	-	-	GO:0006950//response to stress
XLOC_002286|PGSC0003DMT400000250,PGSC0003DMT400000251	PGSC0003DMB000000010:2843492-2847004	-0.766603	0.506778	0.311844	0.379018	-0.167413	0.434817	TCONS_00004150	K13145|1|2e-10|66.2|smo:SELMODRAFT_443625|integrator complex subunit 8	-	-	GO:0048856//anatomical structure development
XLOC_002289|PGSC0003DMT400000254	PGSC0003DMB000000010:2963257-2963608	0	0.418804	0	0.356387	0	0.432714	TCONS_00004153	-	-	-	-
XLOC_002290|PGSC0003DMT400000259,PGSC0003DMT400000260	PGSC0003DMB000000010:2969939-2973394	2.14835	0.497783	0	0.356387	-9.06977	0.4398	TCONS_00004154	-	-	-	-
XLOC_002291|PGSC0003DMT400000261,PGSC0003DMT400000262,PGSC0003DMT400000263	PGSC0003DMB000000010:2979994-2984916	0.511723	0.516996	0.344059	0.426942	-0.16688	0.466374	TCONS_00004158	-	-	-	-
XLOC_002292|PGSC0003DMT400000264	PGSC0003DMB000000010:2985893-2987664	-0.167033	0.461516	0.314488	0.437274	-0.463192	0.538404	TCONS_00004161	K03236|1|1e-54|211|vvi:100252402|translation initiation factor 1A	-	GO:0008135//translation factor activity, nucleic acid binding	GO:0006412//translation
XLOC_002294|PGSC0003DMT400000266,PGSC0003DMT400000268	PGSC0003DMB000000010:3020471-3027037	-0.381026	0.466305	-0.536327	0.362993	-10.0529	0.449618	TCONS_00004163	K09060|1|5e-129|459|vvi:100248302|plant G-box-binding factor	-	GO:0003677//DNA binding	GO:0006351//transcription, DNA-dependent
XLOC_002295|PGSC0003DMT400000269	PGSC0003DMB000000010:3033557-3045701	0	0.418804	0	0.356387	0	0.432714	TCONS_00004165	K01792|1|6e-146|516|vvi:100243178|glucose-6-phosphate 1-epimerase [EC:5.1.3.15]	-	GO:0005488//binding;GO:0016857//racemase and epimerase activity, acting on carbohydrates and derivatives	GO:0019318//hexose metabolic process
XLOC_002296|PGSC0003DMT400000271,PGSC0003DMT400000272,PGSC0003DMT400000273	PGSC0003DMB000000010:3055114-3059789	-0.246977	0.460968	0.800706	0.515441	-0.529312	0.51887	TCONS_00004166	K06689|1|3e-83|306|vvi:100232965|ubiquitin-conjugating enzyme E2 D/E [EC:6.3.2.19]	-	GO:0016879//ligase activity, forming carbon-nitrogen bonds;GO:0032559	GO:0006464//cellular protein modification process
XLOC_002301|PGSC0003DMT400000283,PGSC0003DMT400000284,PGSC0003DMT400000285	PGSC0003DMB000000010:3145302-3149017	-12.8436	0.516356	11.3773	0.404186	-11.6521	0.491153	TCONS_00004176	K14506|1|0.0|877|vvi:100251627|jasmonic acid-amino synthetase;K14487|3|0.0|863|pop:POPTR_816623|auxin responsive GH3 gene family	-	-	-
XLOC_002305|PGSC0003DMT400000293	PGSC0003DMB000000010:3227483-3230210	0	0.418804	0	0.356387	0	0.432714	TCONS_00004182	-	-	-	-
XLOC_002307|PGSC0003DMT400000296,PGSC0003DMT400000297	PGSC0003DMB000000010:3257890-3269365	0	0.418804	10.2592	0.372297	-12.7014	0.572647	TCONS_00004185	K14780|1|0.0|1447|vvi:100262427|ATP-dependent RNA helicase DHX37/DHR1 [EC:3.6.4.13]	-	GO:0017111//nucleoside-triphosphatase activity;GO:0000166//nucleotide binding	-
XLOC_002309|-	PGSC0003DMB000000010:3296782-3305635	11.6322	0.451413	-0.494024	0.36433	2.05269	0.487747	TCONS_00004192	-	-	-	-
XLOC_002311|PGSC0003DMT400000310	PGSC0003DMB000000010:3352634-3356937	0.004676	0.419821	0.229905	0.411809	-0.275907	0.497074	TCONS_00004194	K12827|1|9e-12|70.5|cre:CHLREDRAFT_115043|splicing factor 3A subunit 3	-	-	-
XLOC_002316|PGSC0003DMT400000323,PGSC0003DMT400000324,PGSC0003DMT400000325,PGSC0003DMT400000326,PGSC0003DMT400000327	PGSC0003DMB000000010:3445931-3448235	-13.6055	0.6276	0	0.356387	0	0.432714	TCONS_00004202	K15406|1|8e-67|201|aly:ARALYDRAFT_330267|wax-ester synthase / diacylglycerol O-acyltransferase [EC:2.3.1.75 2.3.1.20]	-	-	-
XLOC_002320|PGSC0003DMT400000336,PGSC0003DMT400000337	PGSC0003DMB000000010:3491511-3495201	-0.139236	0.436051	1.01663	0.415238	-1.22709	0.50384	TCONS_00004214	K08770|1|1e-14|81.3|aly:ARALYDRAFT_915730|ubiquitin C	-	GO:0016301//kinase activity	GO:0006796//phosphate-containing compound metabolic process
XLOC_002321|PGSC0003DMT400000338	PGSC0003DMB000000010:3495681-3496818	0	0.418804	10.4389	0.375417	0	0.432714	TCONS_00004215	-	-	-	-
XLOC_002324|PGSC0003DMT400000341,PGSC0003DMT400000342	PGSC0003DMB000000010:3568905-3574883	0.193765	0.42125	-0.129082	0.359073	-1.36909	0.489039	TCONS_00004218	-	GO:0005635//nuclear envelope	GO:0005049//nuclear export signal receptor activity;GO:0022892	GO:0015031//protein transport
XLOC_002325|PGSC0003DMT400000344,PGSC0003DMT400000345,PGSC0003DMT400000346	PGSC0003DMB000000010:3593206-3598196	1.21327	0.46994	1.37857	0.403008	-9.44504	0.442955	TCONS_00004221	K14486|1|3e-133|437|gmx:100793224|auxin response factor	GO:0043231//intracellular membrane-bounded organelle	GO:0003676//nucleic acid binding	GO:0009725//response to hormone stimulus;GO:0006351//transcription, DNA-dependent;GO:0050794//regulation of cellular process
XLOC_002326|PGSC0003DMT400000347,PGSC0003DMT400000348	PGSC0003DMB000000010:3611036-3618731	0	0.418804	9.48206	0.364456	0	0.432714	TCONS_00004224	-	-	-	-
XLOC_002332|PGSC0003DMT400000682	PGSC0003DMB000000010:3779248-3781146	0	0.418804	-0.349791	0.3704	0	0.432714	TCONS_00004232	-	-	-	-
XLOC_002333|PGSC0003DMT400000358,PGSC0003DMT400000359	PGSC0003DMB000000010:3793148-3796759	-13.4788	0.606695	-1.19803	0.378972	-0.089702	0.433331	TCONS_00004233	-	GO:0009528//plastid inner membrane	-	-
XLOC_002336|PGSC0003DMT400000362,PGSC0003DMT400000363	PGSC0003DMB000000010:3813821-3819819	0.423728	0.497554	0.285692	0.417387	-0.166309	0.465917	TCONS_00004238	K00360|1|6e-14|76.3|ppp:PHYPADRAFT_184973|nitrate reductase (NADH) [EC:1.7.1.1];K13076|2|3e-13|73.9|bdi:100826592|delta8-fatty-acid desaturase [EC:1.14.19.4]	GO:0031090//organelle membrane;GO:0043231//intracellular membrane-bounded organelle;GO:0031224//intrinsic to membrane	GO:0005506//iron ion binding	GO:0051234//establishment of localization;GO:0006091//generation of precursor metabolites and energy
XLOC_002337|PGSC0003DMT400000364	PGSC0003DMB000000010:3853391-3855651	0.271325	0.477564	0.349702	0.441503	0.164859	0.467826	TCONS_00004240	K02927|1|6e-69|258|pop:POPTR_835053|large subunit ribosomal protein L40e	GO:0043231//intracellular membrane-bounded organelle;GO:0030529//ribonucleoprotein complex	GO:0005198//structural molecule activity	GO:0010467//gene expression;GO:0032446//protein modification by small protein conjugation
XLOC_002338|PGSC0003DMT400000365	PGSC0003DMB000000010:3910631-3911622	-0.066693	0.42093	0.000254	0.356387	11.514	0.485027	TCONS_00004241	K14488|1|7e-33|139|pop:POPTR_664170|SAUR family protein	-	-	-
XLOC_002340|PGSC0003DMT400083215	PGSC0003DMB000000010:4256-5870	0.14957	0.45059	-1.28931	0.541295	0.061688	0.445744	TCONS_00004246	K00924|1|1e-08|60.1|ath:AT5G22850|[EC:2.7.1.-]	-	-	-
XLOC_002343|PGSC0003DMT400083194,PGSC0003DMT400083196	PGSC0003DMB000000010:172812-175684	0.442093	0.433617	1.16568	0.435514	4.06151	0.532746	TCONS_00004249	K07213|1|5e-11|68.6|vvi:100247137|copper chaperone	GO:0030312//external encapsulating structure	GO:0043169//cation binding	GO:0006812//cation transport
XLOC_002344|-	PGSC0003DMB000000010:193423-209773	0.860105	0.499577	2.40372	0.547101	1.088	0.543775	TCONS_00004251	K01931|1|2e-06|52.0|ppp:PHYPADRAFT_82022|protein neuralized [EC:6.3.2.19];K15688|2|3e-06|51.6|bdi:100838731|E3 ubiquitin-protein ligase MUL1 [EC:6.3.2.19]	-	GO:0046914//transition metal ion binding	-
XLOC_002346|-	PGSC0003DMB000000010:217708-232610	-1.46197	0.447412	-0.31424	0.362673	-11.0811	0.469723	TCONS_00004253	-	GO:0031410//cytoplasmic vesicle	-	-
XLOC_002348|-	PGSC0003DMB000000010:258937-274063	0.390016	0.426325	-1.61005	0.400917	-11.0263	0.467928	TCONS_00004257	-	-	-	-
XLOC_002350|PGSC0003DMT400011118,PGSC0003DMT400011122,PGSC0003DMT400011123	PGSC0003DMB000000010:404603-416565	0	0.418804	1.07776	0.387784	0	0.432714	TCONS_00004260	-	-	-	-
XLOC_002351|PGSC0003DMT400011115	PGSC0003DMB000000010:497044-506513	-1.52606	0.499943	0.039317	0.360239	-0.670904	0.513384	TCONS_00004262	K10523|1|1e-171|602|vvi:100240933|speckle-type POZ protein;K12621|5|3e-167|587|rcu:RCOM_0648390|U6 snRNA-associated Sm-like protein LSm2	-	GO:0005488//binding	GO:0009414//response to water deprivation;GO:0009651//response to salt stress
XLOC_002352|PGSC0003DMT400011112	PGSC0003DMB000000010:528238-545925	-1.97254	0.479804	0.665826	0.396208	-0.343388	0.461128	TCONS_00004265	K06889|1|5e-06|52.0|cme:CMQ233C|	-	-	-
XLOC_002354|PGSC0003DMT400033244	PGSC0003DMB000000010:610518-612246	0	0.418804	10.4675	0.375794	-11.0812	0.469723	TCONS_00004268	-	-	-	-
XLOC_002355|PGSC0003DMT400033237,PGSC0003DMT400033238,PGSC0003DMT400033239,PGSC0003DMT400033240,PGSC0003DMT400033242	PGSC0003DMB000000010:614453-621477	1.85594	0.486216	-1.10961	0.381178	0	0.432714	TCONS_00004269	K08272|1|1e-123|441|vvi:100249442|calcium binding protein 39;K02936|2|7e-122|436|rcu:RCOM_0678580|large subunit ribosomal protein L7Ae	GO:0032991//macromolecular complex	-	GO:0022613//ribonucleoprotein complex biogenesis
XLOC_002358|PGSC0003DMT400033231,PGSC0003DMT400033232,PGSC0003DMT400033233,PGSC0003DMT400033234,PGSC0003DMT400033235	PGSC0003DMB000000010:696338-704131	0	0.418804	10.2833	0.372788	-10.93	0.465345	TCONS_00004279	K01800|1|2e-45|124|vvi:100252270|maleylacetoacetate isomerase [EC:5.2.1.2]	GO:0044424//intracellular part	GO:0016859//cis-trans isomerase activity;GO:0016765//transferase activity, transferring alkyl or aryl (other than methyl) groups	GO:0006520//cellular amino acid metabolic process;GO:0009404//toxin metabolic process
XLOC_002363|PGSC0003DMT400033222	PGSC0003DMB000000010:756681-759225	-0.140298	0.421684	0.144245	0.359073	0.256834	0.438852	TCONS_00004290	-	-	-	-
XLOC_002367|-	PGSC0003DMB000000010:846938-849164	0	0.418804	9.60665	0.365313	8.72669	0.438177	TCONS_00004294	K08332|1|4e-11|67.8|vcn:VOLCADRAFT_41528|vacuolar protein 8	GO:0015630//microtubule cytoskeleton	GO:0003774//motor activity;GO:0032559	GO:0007017//microtubule-based process;GO:0048513//organ development
XLOC_002368|PGSC0003DMT400033215,PGSC0003DMT400033216	PGSC0003DMB000000010:863318-864731	0	0.418804	-2.65441	0.52047	-1.46717	0.573138	TCONS_00004295	-	-	-	-
XLOC_002369|PGSC0003DMT400033208,PGSC0003DMT400033209,PGSC0003DMT400033210,PGSC0003DMT400033211,PGSC0003DMT400033212,PGSC0003DMT400033213	PGSC0003DMB000000010:867963-877158	0	0.418804	9.76145	0.366731	0	0.432714	TCONS_00004302	-	-	-	-
XLOC_002371|PGSC0003DMT400033203	PGSC0003DMB000000010:886815-893895	0.730916	0.426279	-0.980596	0.376309	-0.17167	0.43548	TCONS_00004305	K15271|1|3e-49|195|mtr:MTR_7g075500|ATP-dependent DNA helicase HFM1/MER3 [EC:3.6.4.12]	GO:0005622//intracellular	-	-
XLOC_002373|PGSC0003DMT400033191	PGSC0003DMB000000010:958809-961591	0.499817	0.462797	1.10087	0.379075	0.652243	0.460911	TCONS_00004308	-	-	-	-
XLOC_002374|PGSC0003DMT400071380,PGSC0003DMT400071381,PGSC0003DMT400071382,PGSC0003DMT400071383,PGSC0003DMT400071384,PGSC0003DMT400071385	PGSC0003DMB000000010:971974-979594	-1.7369	0.475666	-13.6984	0.755889	-2.25709	0.453401	TCONS_00004310	K03110|1|3e-151|314|vvi:100267692|fused signal recognition particle receptor	GO:0048500//signal recognition particle;GO:0031976	GO:0032561//guanyl ribonucleotide binding;GO:0016462//pyrophosphatase activity	GO:0009767//photosynthetic electron transport chain;GO:0009668;GO:0006613//cotranslational protein targeting to membrane
XLOC_002375|PGSC0003DMT400071379	PGSC0003DMB000000010:987275-992850	0.265269	0.438406	-0.919028	0.381875	-12.3295	0.535855	TCONS_00004316	K13148|1|2e-80|298|rcu:RCOM_0598050|integrator complex subunit 11 [EC:3.1.27.-];K11982|4|8e-10|63.9|bdi:100833984|E3 ubiquitin-protein ligase RNF115/126 [EC:6.3.2.19]	GO:0044464//cell part	-	-
XLOC_002376|PGSC0003DMT400071378	PGSC0003DMB000000010:1011201-1015490	0.476702	0.515053	-0.965238	0.541992	-1.1843	0.63887	TCONS_00004317	K00924|1|0.0|719|ath:AT4G00720|[EC:2.7.1.-];K03083|4|0.0|671|smo:SELMODRAFT_186226|glycogen synthase kinase 3 beta [EC:2.7.11.26]	GO:0043231//intracellular membrane-bounded organelle;GO:0044444//cytoplasmic part	GO:0004672//protein kinase activity;GO:0032559	GO:0009725//response to hormone stimulus;GO:0006464//cellular protein modification process;GO:0006796//phosphate-containing compound metabolic process
XLOC_002378|PGSC0003DMT400071375	PGSC0003DMB000000010:1052079-1059847	0	0.418804	0	0.356387	0	0.432714	TCONS_00004321	-	GO:0043231//intracellular membrane-bounded organelle	GO:0016741	GO:0006730//one-carbon metabolic process
XLOC_002379|PGSC0003DMT400071373,PGSC0003DMT400071374	PGSC0003DMB000000010:1060746-1067088	-0.850476	0.443721	-0.456791	0.384298	-0.837767	0.465871	TCONS_00004322	K12175|1|0.0|757|rcu:RCOM_1613810|COP9 signalosome complex subunit 1	GO:0043234//protein complex;GO:0043231//intracellular membrane-bounded organelle	GO:0005488//binding	GO:0065003;GO:0000338//protein deneddylation;GO:0009642//response to light intensity;GO:0006970//response to osmotic stress;GO:0003006//developmental process involved in reproduction;GO:0009639//response to red or far red light
XLOC_002382|PGSC0003DMT400071369,PGSC0003DMT400071370,PGSC0003DMT400071371	PGSC0003DMB000000010:1118504-1122968	0	0.418804	-0.673851	0.37592	-12.1311	0.517864	TCONS_00004326	-	GO:0043231//intracellular membrane-bounded organelle	-	-
XLOC_002383|PGSC0003DMT400071364,PGSC0003DMT400071365,PGSC0003DMT400071366,PGSC0003DMT400071368	PGSC0003DMB000000010:1154527-1172032	-0.636039	0.556599	-0.018259	0.362616	-0.387718	0.520539	TCONS_00004332	K08332|1|3e-16|86.3|vcn:VOLCADRAFT_41528|vacuolar protein 8	-	GO:0003824//catalytic activity	-
XLOC_002384|PGSC0003DMT400043932,PGSC0003DMT400043933,PGSC0003DMT400043934,PGSC0003DMT400043935,PGSC0003DMT400043936,PGSC0003DMT400043937,PGSC0003DMT400043938	PGSC0003DMB000000010:1179493-1184250	0.225165	0.433285	0.596944	0.382446	-0.89103	0.463791	TCONS_00004338	-	-	-	-
XLOC_002386|PGSC0003DMT400043929	PGSC0003DMB000000010:1205390-1210858	0	0.418804	0	0.356387	0	0.432714	TCONS_00004346	K14191|1|1e-24|112|zma:100284053|18S rRNA (adenine1779-N6/adenine1780-N6)-dimethyltransferase [EC:2.1.1.183]	-	GO:0008649//rRNA methyltransferase activity;GO:0008170//N-methyltransferase activity;GO:0008174//mRNA methyltransferase activity	GO:0006950//response to stress;GO:0006730//one-carbon metabolic process;GO:0000154//rRNA modification
XLOC_002388|PGSC0003DMT400043927,PGSC0003DMT400043928	PGSC0003DMB000000010:1214871-1220866	-0.87228	0.467574	0.069276	0.35921	-0.989982	0.540792	TCONS_00004350	K15338|1|0.0|635|vvi:100259113|flap endonuclease GEN [EC:3.1.-.-]	-	-	-
XLOC_002389|PGSC0003DMT400000370,PGSC0003DMT400000371,PGSC0003DMT400000372,PGSC0003DMT400000373,PGSC0003DMT400000374,PGSC0003DMT400000375,PGSC0003DMT400000376	PGSC0003DMB000000010:1247024-1255620	-0.356045	0.446567	0.651067	0.381623	1.7897	0.486102	TCONS_00004358	K00592|1|4e-11|68.9|ath:AT1G14030|[ribulose-bisphosphate carboxylase]-lysine N-methyltransferase [EC:2.1.1.127]	-	-	-
XLOC_002390|PGSC0003DMT400000377	PGSC0003DMB000000010:1281631-1284181	-0.15812	0.448018	-0.355786	0.429262	-0.215788	0.478387	TCONS_00004360	K12161|1|1e-36|150|vvi:100257432|ubiquitin related modifier 1	GO:0044424//intracellular part	-	GO:0006400//tRNA modification
XLOC_002391|PGSC0003DMT400000378	PGSC0003DMB000000010:1297637-1310691	-0.259844	0.422667	-0.28036	0.361199	-11.033	0.468169	TCONS_00004365	K01115|1|0.0|975|rcu:RCOM_1613030|phospholipase D [EC:3.1.4.4]	GO:0044464//cell part	GO:0035091//phosphatidylinositol binding;GO:0046872//metal ion binding;GO:0004620//phospholipase activity	GO:0042742//defense response to bacterium;GO:0010038//response to metal ion;GO:0006650//glycerophospholipid metabolic process
XLOC_002395|PGSC0003DMT400000025	PGSC0003DMB000000010:1336113-1348929	-0.434177	0.426142	10.9217	0.385395	-11.0636	0.469117	TCONS_00004372	K13510|1|6e-09|62.0|vvi:100262557|lysophosphatidylcholine acyltransferase / lyso-PAF acetyltransferase [EC:2.3.1.23 2.3.1.67]	-	-	-
XLOC_002397|-	PGSC0003DMB000000010:1453841-1476507	-0.385884	0.45371	1.09115	0.493897	-0.316505	0.456385	TCONS_00004375	K15919|1|4e-73|273|vvi:100251492|hydroxypyruvate reductase 2	-	GO:0016616//oxidoreductase activity, acting on the CH-OH group of donors, NAD or NADP as acceptor;GO:0000166//nucleotide binding	GO:0008152//metabolic process
XLOC_002398|PGSC0003DMT400000387	PGSC0003DMB000000010:1481884-1491856	-0.163364	0.443023	-0.11872	0.378092	-0.08373	0.448144	TCONS_00004378	K14079|1|7e-35|147|mtr:MTR_005s0002|poly(A) RNA polymerase GLD2 [EC:2.7.7.19];K03514|2|1e-16|86.7|pop:POPTR_579472|DNA polymerase sigma subunit [EC:2.7.7.7]	-	GO:0016772//transferase activity, transferring phosphorus-containing groups	-
XLOC_002401|-	PGSC0003DMB000000010:1514299-1527196	-0.32078	0.446098	1.01199	0.415387	-11.6341	0.490125	TCONS_00004382	-	GO:0005635//nuclear envelope;GO:0016020//membrane	GO:0003677//DNA binding	GO:0006355//regulation of transcription, DNA-dependent;GO:0006970//response to osmotic stress;GO:0009630//gravitropism
XLOC_002402|PGSC0003DMT400000395,PGSC0003DMT400000396	PGSC0003DMB000000010:1527611-1530024	-0.385989	0.465391	-0.574789	0.458945	-0.197286	0.465974	TCONS_00004384	-	-	-	-
XLOC_002408|PGSC0003DMT400000430	PGSC0003DMB000000010:1677885-1680184	0	0.418804	0	0.356387	0	0.432714	TCONS_00004390	K15402|1|1e-93|342|ppp:PHYPADRAFT_180507|cytochrome P450, family 86, subfamily B, polypeptide 1 (fatty acid omega-hydroxylase) [EC:1.14.-.-];K15398|2|2e-93|341|ppp:PHYPADRAFT_151187|cytochrome P450, family 86, subfamily A, polypeptide 2/4/7/8 (fatty acid omega-hydroxylase) [EC:1.14.-.-]	-	GO:0016712//oxidoreductase activity, acting on paired donors, with incorporation or reduction of molecular oxygen, reduced flavin or flavoprotein as one donor, and incorporation of one atom of oxygen;GO:0005506//iron ion binding	GO:0008152//metabolic process
XLOC_002409|PGSC0003DMT400000436,PGSC0003DMT400000437,PGSC0003DMT400000438,PGSC0003DMT400000439,PGSC0003DMT400000440	PGSC0003DMB000000010:1681188-1687198	0	0.418804	9.90243	0.368148	0	0.432714	TCONS_00004395	K15398|1|5e-95|347|ppp:PHYPADRAFT_151187|cytochrome P450, family 86, subfamily A, polypeptide 2/4/7/8 (fatty acid omega-hydroxylase) [EC:1.14.-.-];K15402|2|2e-94|345|ath:AT5G23190|cytochrome P450, family 86, subfamily B, polypeptide 1 (fatty acid omega-hydroxylase) [EC:1.14.-.-]	-	GO:0016712//oxidoreductase activity, acting on paired donors, with incorporation or reduction of molecular oxygen, reduced flavin or flavoprotein as one donor, and incorporation of one atom of oxygen;GO:0005506//iron ion binding	GO:0008152//metabolic process
XLOC_002413|PGSC0003DMT400000443,PGSC0003DMT400000444,PGSC0003DMT400000445,PGSC0003DMT400000446	PGSC0003DMB000000010:1754989-1760428	-11.6892	0.751534	0.862899	0.491839	-0.572422	0.526757	TCONS_00004402	K09480|1|0.0|652|gmx:547762|digalactosyldiacylglycerol synthase [EC:2.4.1.241]	GO:0030659//cytoplasmic vesicle membrane;GO:0009527//plastid outer membrane	GO:0035250//UDP-galactosyltransferase activity	GO:0009267//cellular response to starvation;GO:0009247//glycolipid biosynthetic process;GO:0044403//symbiosis, encompassing mutualism through parasitism
XLOC_002414|PGSC0003DMT400000447	PGSC0003DMB000000010:1838551-1842221	0.029599	0.41933	0.756313	0.390916	-1.78286	0.510584	TCONS_00004405	-	GO:0043231//intracellular membrane-bounded organelle	GO:0004486//methylenetetrahydrofolate dehydrogenase [NAD(P)+] activity;GO:0019238//cyclohydrolase activity	GO:0006760//folic acid-containing compound metabolic process
XLOC_002415|PGSC0003DMT400000448	PGSC0003DMB000000010:1842557-1853832	0.235823	0.443549	0.276013	0.380023	0.364811	0.484444	TCONS_00004408	-	GO:0009526//plastid envelope;GO:0016020//membrane	GO:0046873//metal ion transmembrane transporter activity;GO:0005451//monovalent cation:hydrogen antiporter activity	GO:0006812//cation transport
XLOC_002418|PGSC0003DMT400000454,PGSC0003DMT400000455,PGSC0003DMT400000456,PGSC0003DMT400000457,PGSC0003DMT400000458,PGSC0003DMT400000459,PGSC0003DMT400000460,PGSC0003DMT400000461	PGSC0003DMB000000010:1882028-1889356	-0.020256	0.42093	0.167677	0.390699	-0.564165	0.547616	TCONS_00004423	-	-	-	-
XLOC_002419|PGSC0003DMT400000462	PGSC0003DMB000000010:1918272-1921996	0.73541	0.564006	0.820117	0.48425	-0.959803	0.538061	TCONS_00004432	-	GO:0016020//membrane	GO:0043168	-
XLOC_002424|PGSC0003DMT400000471	PGSC0003DMB000000010:1990146-1991474	0	0.418804	3.35086	0.42573	0	0.432714	TCONS_00004439	-	-	-	-
XLOC_002426|PGSC0003DMT400000477	PGSC0003DMB000000010:2026578-2029115	-0.231293	0.424359	11.7737	0.432782	-9.82938	0.446578	TCONS_00004441	K11752|1|2e-128|458|vvi:100246468|diaminohydroxyphosphoribosylaminopyrimidine deaminase / 5-amino-6-(5-phosphoribosylamino)uracil reductase [EC:3.5.4.26 1.1.1.193]	GO:0009536//plastid	GO:0016814//hydrolase activity, acting on carbon-nitrogen (but not peptide) bonds, in cyclic amidines	GO:0006771//riboflavin metabolic process
XLOC_002427|PGSC0003DMT400000478	PGSC0003DMB000000010:2031183-2035473	0	0.418804	9.03148	0.362285	0	0.432714	TCONS_00004442	-	-	-	GO:0006950//response to stress
XLOC_002428|PGSC0003DMT400000479,PGSC0003DMT400000480	PGSC0003DMB000000010:2037474-2044192	-1.09501	0.518516	1.49641	0.489245	0.595696	0.457242	TCONS_00004447	K01068|1|3e-154|543|ath:AT1G01710|palmitoyl-CoA hydrolase [EC:3.1.2.2];K01076|3|4e-129|460|ath:AT4G00520|[EC:3.1.2.-]	GO:0042579//microbody	GO:0000166//nucleotide binding	GO:0006732//coenzyme metabolic process
XLOC_002429|PGSC0003DMT400000481,PGSC0003DMT400000482	PGSC0003DMB000000010:2046444-2049783	-0.588322	0.46578	0.386724	0.405751	-0.531745	0.513876	TCONS_00004450	K11086|1|1e-45|182|vvi:100257709|small nuclear ribonucleoprotein B and B'	GO:0016604//nuclear body;GO:0030529//ribonucleoprotein complex	GO:0001071//nucleic acid binding transcription factor activity	GO:0048856//anatomical structure development;GO:0000377;GO:0032501//multicellular organismal process;GO:0009832//plant-type cell wall biogenesis;GO:0010453//regulation of cell fate commitment
XLOC_002430|PGSC0003DMT400000483	PGSC0003DMB000000010:2070591-2073235	-0.497287	0.50144	-0.120794	0.382824	-0.419331	0.511464	TCONS_00004451	K02920|1|7e-54|208|pop:POPTR_822944|large subunit ribosomal protein L36e	GO:0030529//ribonucleoprotein complex	GO:0005198//structural molecule activity	GO:0010467//gene expression
XLOC_002431|PGSC0003DMT400000485,PGSC0003DMT400000486	PGSC0003DMB000000010:2080832-2090073	0	0.418804	9.90577	0.368171	0	0.432714	TCONS_00004454	K01177|1|0.0|752|vvi:100255167|beta-amylase [EC:3.2.1.2]	-	GO:0043167//ion binding;GO:0016160//amylase activity	GO:0005976//polysaccharide metabolic process
XLOC_002433|PGSC0003DMT400000489	PGSC0003DMB000000010:2127970-2142782	-1.233	0.484501	0.546153	0.375143	-0.713936	0.507041	TCONS_00004460	-	-	-	GO:0006656//phosphatidylcholine biosynthetic process;GO:0050793//regulation of developmental process;GO:0009956//radial pattern formation
XLOC_002434|PGSC0003DMT400000491,PGSC0003DMT400000492,PGSC0003DMT400000493	PGSC0003DMB000000010:2180597-2187535	-1.8199	0.484056	11.133	0.392802	-10.2887	0.45307	TCONS_00004464	-	-	-	-
XLOC_002437|PGSC0003DMT400000500	PGSC0003DMB000000010:2270951-2274205	0	0.418804	0.871208	0.384469	-1.02247	0.526334	TCONS_00004469	K02607|1|0.0|677|vvi:100243867|origin recognition complex subunit 5	GO:0043229//intracellular organelle	GO:0005515//protein binding	-
XLOC_002438|PGSC0003DMT400000501,PGSC0003DMT400000502	PGSC0003DMB000000010:2276064-2281334	-0.304233	0.456396	0.782911	0.48417	-0.188078	0.4701	TCONS_00004473	-	-	-	-
XLOC_002441|PGSC0003DMT400000504,PGSC0003DMT400000505,PGSC0003DMT400000506	PGSC0003DMB000000010:2343425-2346786	-1.44904	0.577779	-0.064513	0.370091	1.00545	0.534106	TCONS_00004478	K10576|1|1e-41|87.8|gmx:100804969|ubiquitin-conjugating enzyme E2 H [EC:6.3.2.19]	-	GO:0016879//ligase activity, forming carbon-nitrogen bonds;GO:0032559	GO:0006464//cellular protein modification process
XLOC_002444|PGSC0003DMT400000512,PGSC0003DMT400000513,PGSC0003DMT400000514	PGSC0003DMB000000010:2373639-2377983	0	0.418804	-0.639499	0.37664	0	0.432714	TCONS_00004486	K02936|1|2e-23|109|rcu:RCOM_0790270|large subunit ribosomal protein L7Ae;K10632|2|8e-07|54.3|bdi:100836464|BRCA1-associated protein [EC:6.3.2.19];K11982|3|1e-06|53.9|sbi:SORBI_03g011120|E3 ubiquitin-protein ligase RNF115/126 [EC:6.3.2.19]	-	GO:0046872//metal ion binding	-
XLOC_002445|PGSC0003DMT400000517	PGSC0003DMB000000010:2382768-2391171	0.068706	0.425113	0.868039	0.394105	-11.3668	0.478958	TCONS_00004492	-	-	-	-
XLOC_002446|-	PGSC0003DMB000000010:2432048-2448569	9.13067	0.423479	-1.7028	0.393396	-2.7873	0.483427	TCONS_00004499	K13447|1|4e-16|84.7|ppp:PHYPADRAFT_206166|respiratory burst oxidase [EC:1.6.3.- 1.11.1.-]	GO:0016020//membrane	GO:0016491//oxidoreductase activity;GO:0005488//binding	-
XLOC_002448|PGSC0003DMT400000537	PGSC0003DMB000000010:2473332-2481064	0.489785	0.514904	-0.226421	0.393339	1.0551	0.53342	TCONS_00004506	K04733|1|2e-40|165|ath:AT5G38990|interleukin-1 receptor-associated kinase 4 [EC:2.7.11.1]	GO:0016020//membrane	GO:0016301//kinase activity	-
XLOC_002449|PGSC0003DMT400000194,PGSC0003DMT400000538	PGSC0003DMB000000010:2520399-2529627	0.983034	0.55708	1.8558	0.458236	-0.918493	0.459356	TCONS_00004507	K04371|1|5e-59|228|vvi:100852927|extracellular signal-regulated kinase 1/2 [EC:2.7.11.24]	-	GO:0004553//hydrolase activity, hydrolyzing O-glycosyl compounds	GO:0044238//primary metabolic process;GO:0045229//external encapsulating structure organization
XLOC_002451|PGSC0003DMT400000540,PGSC0003DMT400000542,PGSC0003DMT400000543	PGSC0003DMB000000010:2550249-2555794	0	0.418804	0	0.356387	0	0.432714	TCONS_00004513	K07029|1|2e-138|490|vvi:100246487|	GO:0043231//intracellular membrane-bounded organelle	GO:0016301//kinase activity	GO:0007186//G-protein coupled receptor signaling pathway;GO:0006796//phosphate-containing compound metabolic process
XLOC_002452|PGSC0003DMT400000546	PGSC0003DMB000000010:2574341-2581917	13.614	0.79256	0.467206	0.401237	0.318891	0.482204	TCONS_00004516	K12134|1|1e-19|96.7|aly:ARALYDRAFT_904154|circadian clock associated 1;K12133|3|9e-19|93.6|ath:AT1G01060|LATE ELONGATED HYPOCOTYL	-	-	GO:0009725//response to hormone stimulus;GO:0006970//response to osmotic stress;GO:0010038//response to metal ion
XLOC_002453|PGSC0003DMT400000547	PGSC0003DMB000000010:2585014-2590984	-0.443768	0.448944	0.602021	0.406963	0.875833	0.511247	TCONS_00004519	K15893|1|1e-07|57.0|cre:CHLREDRAFT_128310|hydroxypyruvate reductase 1;K15919|3|4e-06|52.0|mtr:MTR_4g013090|hydroxypyruvate reductase 2;K00058|4|4e-06|52.0|olu:OSTLU_13344|D-3-phosphoglycerate dehydrogenase [EC:1.1.1.95]	-	GO:0005488//binding;GO:0016616//oxidoreductase activity, acting on the CH-OH group of donors, NAD or NADP as acceptor	GO:0009887//organ morphogenesis;GO:0009826//unidimensional cell growth;GO:0007010//cytoskeleton organization;GO:0008152//metabolic process
XLOC_002455|PGSC0003DMT400000548,PGSC0003DMT400000549	PGSC0003DMB000000010:2594952-2598145	0.113408	0.445698	0.342206	0.441686	-0.445994	0.5331	TCONS_00004523	-	GO:0016020//membrane	-	-
XLOC_002457|PGSC0003DMT400000553	PGSC0003DMB000000010:2638801-2641745	-0.783807	0.492845	0.778697	0.447195	-0.297718	0.485507	TCONS_00004526	K01762|1|0.0|669|gmx:100775969|1-aminocyclopropane-1-carboxylate synthase [EC:4.4.1.14]	-	GO:0016740//transferase activity;GO:0048037//cofactor binding;GO:0016846//carbon-sulfur lyase activity	GO:0008652//cellular amino acid biosynthetic process;GO:0003006//developmental process involved in reproduction;GO:0009692
XLOC_002461|PGSC0003DMT400000565,PGSC0003DMT400000566,PGSC0003DMT400000567	PGSC0003DMB000000010:2741453-2747347	-0.910057	0.4322	0.436893	0.361736	-11.2808	0.475872	TCONS_00004537	K09291|1|3e-06|52.0|sbi:SORBI_04g028320|nucleoprotein TPR;K10395|2|8e-06|50.4|pop:POPTR_279914|kinesin family member 4/7/21/27;K06675|3|8e-06|50.4|ath:AT5G48600|structural maintenance of chromosome 4	GO:0043231//intracellular membrane-bounded organelle	-	-
XLOC_002462|PGSC0003DMT400000568	PGSC0003DMB000000010:2764368-2772240	0	0.418804	9.9345	0.368411	-10.6864	0.460053	TCONS_00004539	-	-	-	-
XLOC_002471|PGSC0003DMT400000587,PGSC0003DMT400000588	PGSC0003DMB000000010:2988595-2991338	-0.900445	0.487325	1.31083	0.420838	1.4707	0.486433	TCONS_00004551	-	-	GO:0046914//transition metal ion binding	-
XLOC_002472|PGSC0003DMT400000589	PGSC0003DMB000000010:2991838-2995747	0.049853	0.423399	0.598636	0.417261	-14.3539	0.802531	TCONS_00004553	-	GO:0009526//plastid envelope;GO:0009570//chloroplast stroma;GO:0009534//chloroplast thylakoid	-	-
XLOC_002474|PGSC0003DMT400000592	PGSC0003DMB000000010:3033557-3045701	-0.717184	0.507921	0.344104	0.400802	-0.097204	0.448075	TCONS_00004555	K11600|1|5e-110|397|rcu:RCOM_0490080|exosome complex component RRP41	-	GO:0016779//nucleotidyltransferase activity;GO:0003676//nucleic acid binding;GO:0008408//3'-5' exonuclease activity	GO:0010467//gene expression
XLOC_002476|PGSC0003DMT400000593	PGSC0003DMB000000010:3080781-3081298	0	0.418804	0	0.356387	0	0.432714	TCONS_00004559	-	GO:0031224//intrinsic to membrane;GO:0031410//cytoplasmic vesicle	-	-
XLOC_002477|PGSC0003DMT400000594	PGSC0003DMB000000010:3083401-3083842	-13.9454	0.683182	1.54851	0.487702	12.1919	0.523088	TCONS_00004560	-	-	-	-
XLOC_002478|PGSC0003DMT400000595	PGSC0003DMB000000010:3085001-3090780	0	0.418804	0	0.356387	0	0.432714	TCONS_00004561	K15272|1|8e-148|522|vvi:100244718|solute carrier family 35 (UDP-sugar transporter), member A1/2/3	GO:0012505//endomembrane system;GO:0031224//intrinsic to membrane	GO:0015165//pyrimidine nucleotide-sugar transmembrane transporter activity;GO:0005402//cation:sugar symporter activity	GO:0008643//carbohydrate transport
XLOC_002480|PGSC0003DMT400000597	PGSC0003DMB000000010:3101870-3109316	0.717167	0.432051	2.45323	0.448487	0.575715	0.450224	TCONS_00004563	K14684|1|6e-170|595|pop:POPTR_731263|solute carrier family 25 (mitochondrial phosphate transporter), member 23/24/25/41	GO:0019866//organelle inner membrane;GO:0031224//intrinsic to membrane	-	GO:0006810//transport
XLOC_002481|PGSC0003DMT400000286	PGSC0003DMB000000010:3145302-3149017	-0.969696	0.488433	1.42191	0.377063	-12.7662	0.580202	TCONS_00004564	K14506|1|2e-75|281|vvi:100251627|jasmonic acid-amino synthetase;K14487|4|1e-73|275|pop:POPTR_816623|auxin responsive GH3 gene family	-	-	-
XLOC_002482|PGSC0003DMT400086405	PGSC0003DMB000000010:3181300-3182868	1.33546	0.580202	-1.37191	0.420678	-1.89171	0.512333	TCONS_00004565	K08237|1|5e-174|608|pop:POPTR_731288|hydroquinone glucosyltransferase [EC:2.4.1.218]	-	GO:0035251//UDP-glucosyltransferase activity	-
XLOC_002483|PGSC0003DMT400000598,PGSC0003DMT400000599	PGSC0003DMB000000010:3195815-3198027	0.998407	0.604352	-0.693543	0.445332	0.152421	0.45475	TCONS_00004567	K13424|1|2e-12|72.0|aly:ARALYDRAFT_482857|WRKY transcription factor 33;K13426|5|4e-12|71.2|vvi:100251862|WRKY transcription factor 29	-	-	-
XLOC_002484|PGSC0003DMT400000600	PGSC0003DMB000000010:3211372-3212564	11.4564	0.447218	-1.76208	0.408815	-12.4855	0.550313	TCONS_00004569	K09422|1|4e-27|118|vvi:100258469|myb proto-oncogene protein, plant	GO:0043231//intracellular membrane-bounded organelle	GO:0003676//nucleic acid binding;GO:0001071//nucleic acid binding transcription factor activity	GO:0009719;GO:0010057;GO:0006351//transcription, DNA-dependent;GO:0010033//response to organic substance;GO:0000904//cell morphogenesis involved in differentiation
XLOC_002486|PGSC0003DMT400000604,PGSC0003DMT400000605	PGSC0003DMB000000010:3222117-3226303	0	0.418804	0	0.356387	0	0.432714	TCONS_00004573	-	GO:0009534//chloroplast thylakoid	GO:0005488//binding	GO:0006952//defense response;GO:0009767//photosynthetic electron transport chain
XLOC_002487|PGSC0003DMT400000606	PGSC0003DMB000000010:3238478-3241015	0.29592	0.485553	-1.10755	0.537226	0.891387	0.523694	TCONS_00004574	K14496|1|3e-81|300|rcu:RCOM_0719410|abscisic acid receptor PYR/PYL family	-	-	-
XLOC_002488|PGSC0003DMT400000299	PGSC0003DMB000000010:3257890-3269365	0	0.418804	0	0.356387	0	0.432714	TCONS_00004575	-	-	-	-
XLOC_002489|PGSC0003DMT400000608,PGSC0003DMT400000609,PGSC0003DMT400000610,PGSC0003DMT400000611,PGSC0003DMT400000612	PGSC0003DMB000000010:3306879-3314332	0	0.418804	12.5828	0.516059	-12.4818	0.55005	TCONS_00004579	K13179|1|2e-62|233|olu:OSTLU_25999|ATP-dependent RNA helicase DDX18/HAS1 [EC:3.6.4.13]	-	GO:0032559;GO:0042623//ATPase activity, coupled	-
XLOC_002497|-	PGSC0003DMB000000010:3394393-3399081	0	0.418804	0	0.356387	-9.73088	0.445458	TCONS_00004589	K11422|1|1e-38|158|cme:CMG025C|histone-lysine N-methyltransferase SETD1 [EC:2.1.1.43];K09188|2|2e-36|150|cme:CMD005C|histone-lysine N-methyltransferase MLL3 [EC:2.1.1.43];K11423|5|4e-20|97.1|vcn:VOLCADRAFT_65215|histone-lysine N-methyltransferase SETD2 [EC:2.1.1.43]	GO:0043231//intracellular membrane-bounded organelle	GO:0046914//transition metal ion binding;GO:0016279//protein-lysine N-methyltransferase activity	GO:0016571//histone methylation
XLOC_002501|PGSC0003DMT400000643,PGSC0003DMT400000644,PGSC0003DMT400000645,PGSC0003DMT400000646	PGSC0003DMB000000010:3474302-3483856	1.04674	0.509624	-0.133797	0.358273	-0.897983	0.459196	TCONS_00004596	K01528|1|1e-76|286|mtr:MTR_2g009690|dynamin GTPase [EC:3.6.5.5]	GO:0015630//microtubule cytoskeleton;GO:0031090//organelle membrane;GO:0009534//chloroplast thylakoid	GO:0032561//guanyl ribonucleotide binding;GO:0017111//nucleoside-triphosphatase activity;GO:0019901//protein kinase binding	GO:0003006//developmental process involved in reproduction;GO:0009207;GO:0003002//regionalization;GO:0000904//cell morphogenesis involved in differentiation;GO:0006897//endocytosis;GO:0000919//cell plate assembly
XLOC_002503|PGSC0003DMT400000648,PGSC0003DMT400000649	PGSC0003DMB000000010:3504193-3507700	0.477394	0.435983	1.1615	0.40534	-1.23512	0.547524	TCONS_00004600	K04506|1|1e-168|591|mtr:MTR_1g008120|E3 ubiquitin-protein ligase SIAH1 [EC:6.3.2.19]	GO:0043231//intracellular membrane-bounded organelle	GO:0046914//transition metal ion binding;GO:0019787//small conjugating protein ligase activity	GO:0019941//modification-dependent protein catabolic process;GO:0032501//multicellular organismal process;GO:0032446//protein modification by small protein conjugation
XLOC_002504|PGSC0003DMT400000650	PGSC0003DMB000000010:3509741-3513557	0	0.418804	-0.305941	0.361587	-11.1045	0.470397	TCONS_00004601	-	-	-	-
XLOC_002505|PGSC0003DMT400000651	PGSC0003DMB000000010:3519304-3521116	-0.305028	0.447195	-1.62939	0.378926	-8.34452	0.436463	TCONS_00004602	K00924|1|2e-27|122|aly:ARALYDRAFT_489138|[EC:2.7.1.-]	GO:0005618//cell wall	GO:0004175//endopeptidase activity	GO:0019538//protein metabolic process;GO:0009628//response to abiotic stimulus
XLOC_002506|PGSC0003DMT400000652,PGSC0003DMT400000653	PGSC0003DMB000000010:3543802-3546473	-0.731937	0.445915	0.296535	0.365439	1.6623	0.474455	TCONS_00004604	K13422|1|7e-72|270|vvi:100250607|transcription factor MYC2	GO:0043231//intracellular membrane-bounded organelle	GO:0016491//oxidoreductase activity;GO:0001071//nucleic acid binding transcription factor activity	GO:0009725//response to hormone stimulus;GO:0006351//transcription, DNA-dependent;GO:0006950//response to stress
XLOC_002507|PGSC0003DMT400000343	PGSC0003DMB000000010:3568905-3574883	0	0.418804	10.2162	0.371645	0	0.432714	TCONS_00004606	-	-	-	-
XLOC_002509|PGSC0003DMT400000654	PGSC0003DMB000000010:3611036-3618731	-0.357734	0.481004	0.760029	0.492159	0.025796	0.437023	TCONS_00004608	-	GO:0031410//cytoplasmic vesicle;GO:0043231//intracellular membrane-bounded organelle	-	-
XLOC_002510|PGSC0003DMT400000655,PGSC0003DMT400000656,PGSC0003DMT400000657,PGSC0003DMT400000658	PGSC0003DMB000000010:3619332-3624986	-0.108646	0.439709	-0.178224	0.392733	0.109909	0.454602	TCONS_00004610	-	-	-	-
XLOC_002511|PGSC0003DMT400000660	PGSC0003DMB000000010:3630162-3648346	0.247271	0.421981	0.317188	0.365931	-0.052695	0.437354	TCONS_00004617	-	-	-	-
XLOC_002512|-	PGSC0003DMB000000010:3648998-3651736	0	0.418804	7.20025	0.358261	12.6782	0.570178	TCONS_00004618	-	-	-	-
XLOC_002513|PGSC0003DMT400000662	PGSC0003DMB000000010:3681875-3688238	-1.34695	0.589151	0.072569	0.371154	-0.764745	0.574064	TCONS_00004619	-	GO:0031224//intrinsic to membrane	-	-
XLOC_002514|PGSC0003DMT400000663,PGSC0003DMT400000664	PGSC0003DMB000000010:3696821-3701134	-0.230506	0.433285	2.39214	0.541558	-0.328182	0.449641	TCONS_00004620	-	-	-	-
XLOC_002516|PGSC0003DMT400000671,PGSC0003DMT400000672,PGSC0003DMT400000673,PGSC0003DMT400000674,PGSC0003DMT400000675	PGSC0003DMB000000010:3717513-3720982	-2.2605	0.495222	-0.493742	0.3732	0.48814	0.446189	TCONS_00004627	-	-	GO:0005488//binding	-
XLOC_002518|PGSC0003DMT400000678,PGSC0003DMT400000679,PGSC0003DMT400000680	PGSC0003DMB000000010:3746307-3754118	-2.17778	0.468111	-1.13214	0.374046	-10.6191	0.458545	TCONS_00004635	K09561|1|1e-06|54.7|gmx:100798587|STIP1 homology and U-box containing protein 1 [EC:6.3.2.19]	GO:0043234//protein complex	GO:0019787//small conjugating protein ligase activity	GO:0032446//protein modification by small protein conjugation
XLOC_002520|PGSC0003DMT400000682	PGSC0003DMB000000010:3779248-3781146	-0.880293	0.433377	0.256995	0.373074	-10.697	0.460271	TCONS_00004640	K08900|1|7e-64|243|pop:POPTR_262253|mitochondrial chaperone BCS1;K13120|4|2e-53|208|vvi:100263357|protein FAM32A	-	GO:0017111//nucleoside-triphosphatase activity;GO:0032559	-
XLOC_002526|PGSC0003DMT400000694	PGSC0003DMB000000010:3882269-3883709	-1.04232	0.552565	1.67621	0.549079	-11.6066	0.488879	TCONS_00004648	K09338|1|4e-54|210|aly:ARALYDRAFT_486694|homeobox-leucine zipper protein	GO:0043231//intracellular membrane-bounded organelle	GO:0001071//nucleic acid binding transcription factor activity	GO:0009725//response to hormone stimulus;GO:0006355//regulation of transcription, DNA-dependent;GO:0006970//response to osmotic stress
XLOC_002527|-	PGSC0003DMB000000010:3913638-3926103	-0.103655	0.423433	0.594198	0.369965	-0.173075	0.445481	TCONS_00004650	K00924|1|0.0|704|aly:ARALYDRAFT_485296|[EC:2.7.1.-]	GO:0016020//membrane	GO:0046872//metal ion binding;GO:0004722//protein serine/threonine phosphatase activity;GO:0004674//protein serine/threonine kinase activity;GO:0032559	GO:0006464//cellular protein modification process
XLOC_002528|-	PGSC0003DMB000000010:2753280-2753504	0	0.418804	0	0.356387	0	0.432714	TCONS_00004652	-	-	-	-
XLOC_002539|PGSC0003DMT400062566	PGSC0003DMB000000011:684486-701263	-0.345778	0.42717	-0.32174	0.362262	1.32147	0.468649	TCONS_00004664	K11982|1|3e-23|108|vvi:100262515|E3 ubiquitin-protein ligase RNF115/126 [EC:6.3.2.19]	-	-	-
XLOC_002541|PGSC0003DMT400074029,PGSC0003DMT400074030,PGSC0003DMT400074031	PGSC0003DMB000000011:990020-995096	-0.192575	0.461105	-0.17575	0.400414	-0.178708	0.47346	TCONS_00004667	-	GO:0043231//intracellular membrane-bounded organelle	GO:0005515//protein binding	GO:0006305;GO:0031050//dsRNA fragmentation;GO:0051052
XLOC_002555|PGSC0003DMT400041198,PGSC0003DMT400041199,PGSC0003DMT400041200,PGSC0003DMT400041201,PGSC0003DMT400041203	PGSC0003DMB000000011:2116923-2125942	-2.18779	0.459733	10.0171	0.369394	0	0.432714	TCONS_00004684	-	GO:0005635//nuclear envelope;GO:0031224//intrinsic to membrane	GO:0015075//ion transmembrane transporter activity;GO:0005515//protein binding	GO:0044003//modification by symbiont of host morphology or physiology;GO:0006811//ion transport
XLOC_002560|PGSC0003DMT400072183	PGSC0003DMB000000011:2197644-2218592	0.653033	0.429159	-0.909405	0.378697	-12.1721	0.521316	TCONS_00004695	K10134|1|1e-113|358|pop:POPTR_596720|etoposide-induced 2.4 mRNA	-	-	-
XLOC_002564|-	PGSC0003DMB000000011:2427213-2439968	-1.11987	0.486833	1.13351	0.424256	-0.843103	0.521899	TCONS_00004702	-	-	GO:0005488//binding	-
XLOC_002603|PGSC0003DMT400074006,PGSC0003DMT400074007,PGSC0003DMT400074008	PGSC0003DMB000000011:1447431-1450922	0.043998	0.425776	-1.05035	0.443858	-0.965557	0.469483	TCONS_00004744	-	GO:0043231//intracellular membrane-bounded organelle	-	-
XLOC_002605|PGSC0003DMT400074004,PGSC0003DMT400074005	PGSC0003DMB000000011:1476646-1483545	0.074611	0.433765	-0.669832	0.489976	0.462328	0.513761	TCONS_00004750	-	-	-	-
XLOC_002609|-	PGSC0003DMB000000011:1749314-1761386	0.284378	0.426782	-0.703344	0.394516	-1.97722	0.601689	TCONS_00004755	K08737|1|3e-10|65.5|bdi:100821236|DNA mismatch repair protein MSH6	-	-	-
XLOC_002613|PGSC0003DMT400041206	PGSC0003DMB000000011:2027173-2027800	0	0.418804	0	0.356387	0	0.432714	TCONS_00004759	-	-	-	-
XLOC_002616|PGSC0003DMT400072183	PGSC0003DMB000000011:2197644-2218592	-1.12606	0.481953	11.5644	0.416598	-1.10046	0.501646	TCONS_00004762	-	-	-	-
XLOC_002618|PGSC0003DMT400008838,PGSC0003DMT400008840,PGSC0003DMT400008841,PGSC0003DMT400008842,PGSC0003DMT400008843,PGSC0003DMT400008844,PGSC0003DMT400008845,PGSC0003DMT400008846	PGSC0003DMB000000011:2460357-2468293	-0.487201	0.464865	0.48054	0.371463	0	0.432714	TCONS_00004768	K06962|1|1e-52|206|rcu:RCOM_1298920|	-	-	-
XLOC_002622|-	PGSC0003DMB000000011:2621224-2665154	0.509046	0.431137	1.26515	0.400928	-1.10245	0.460362	TCONS_00004778	-	GO:0044464//cell part	-	-
XLOC_002625|-	PGSC0003DMB000000011:2811773-2823625	1.65293	0.447595	0.669293	0.370685	-1.52201	0.487599	TCONS_00004783	K00924|1|7e-47|115|ath:AT5G22850|[EC:2.7.1.-];K08245|5|3e-08|59.3|ppp:PHYPADRAFT_186425|phytepsin [EC:3.4.23.40]	-	GO:0008233//peptidase activity	-
XLOC_002633|-	PGSC0003DMB000000011:3169367-3185736	-0.183776	0.424622	1.98083	0.479621	1.93538	0.506286	TCONS_00004792	K03115|1|1e-126|451|pop:POPTR_826719|casein kinase II subunit beta	GO:0043231//intracellular membrane-bounded organelle	GO:0004672//protein kinase activity	GO:0009648//photoperiodism;GO:0007623//circadian rhythm
XLOC_002647|PGSC0003DMT400064188,PGSC0003DMT400064189,PGSC0003DMT400064190	PGSC0003DMB000000012:90900-155933	0	0.418804	0	0.356387	0	0.432714	TCONS_00004814	-	-	-	-
XLOC_002648|PGSC0003DMT400064191	PGSC0003DMB000000012:158072-168301	-0.15838	0.430862	1.22716	0.415981	0.012622	0.433834	TCONS_00004817	K03097|1|6e-170|458|mtr:MTR_4g095400|casein kinase II subunit alpha [EC:2.7.11.1]	-	GO:0004672//protein kinase activity;GO:0032559	GO:0006464//cellular protein modification process
XLOC_002650|PGSC0003DMT400064198,PGSC0003DMT400064199,PGSC0003DMT400064200,PGSC0003DMT400064201,PGSC0003DMT400064203	PGSC0003DMB000000012:204574-209801	0.612016	0.535455	-1.8109	0.565126	-0.456104	0.470923	TCONS_00004828	K00472|1|2e-63|242|rcu:RCOM_0396560|prolyl 4-hydroxylase [EC:1.14.11.2]	-	GO:0046914//transition metal ion binding;GO:0019842//vitamin binding;GO:0016706//oxidoreductase activity, acting on paired donors, with incorporation or reduction of molecular oxygen, 2-oxoglutarate as one donor, and incorporation of one atom each of oxygen into both donors	GO:0019471
XLOC_002653|PGSC0003DMT400064207,PGSC0003DMT400064208,PGSC0003DMT400064209	PGSC0003DMB000000012:219586-223238	0.291272	0.479004	-0.382922	0.427753	-0.38771	0.50296	TCONS_00004835	-	GO:0043234//protein complex	GO:0004721//phosphoprotein phosphatase activity;GO:0043169//cation binding	GO:0006464//cellular protein modification process
XLOC_002656|-	PGSC0003DMB000000012:233935-254038	0.159124	0.438017	0.308828	0.400208	-0.487114	0.502366	TCONS_00004838	K09667|1|6e-13|75.5|ath:AT3G04240|polypeptide N-acetylglucosaminyltransferase [EC:2.4.1.-]	GO:0043231//intracellular membrane-bounded organelle;GO:0044444//cytoplasmic part	GO:0005515//protein binding	GO:0042742//defense response to bacterium;GO:0006355//regulation of transcription, DNA-dependent
XLOC_002657|PGSC0003DMT400064215	PGSC0003DMB000000012:265808-267974	0.457041	0.518459	0.490339	0.375371	-1.07465	0.475781	TCONS_00004843	-	-	-	-
XLOC_002659|PGSC0003DMT400064219,PGSC0003DMT400064220,PGSC0003DMT400064221,PGSC0003DMT400064222,PGSC0003DMT400064223,PGSC0003DMT400064224,PGSC0003DMT400064225	PGSC0003DMB000000012:331131-337918	-1.26	0.582602	0.920982	0.46586	-0.533635	0.513373	TCONS_00004850	K00517|1|4e-144|287|ath:AT4G37340|[EC:1.14.-.-]	GO:0043231//intracellular membrane-bounded organelle	GO:0005506//iron ion binding;GO:0004497//monooxygenase activity	-
XLOC_002660|PGSC0003DMT400064324	PGSC0003DMB000000012:349644-350405	-2.66595	0.592888	11.3774	0.404186	0.231764	0.452419	TCONS_00004852	-	-	-	-
XLOC_002661|PGSC0003DMT400064226,PGSC0003DMT400064227,PGSC0003DMT400064229,PGSC0003DMT400064230	PGSC0003DMB000000012:354935-366208	-0.033744	0.41933	-0.095098	0.363462	-1.4416	0.492548	TCONS_00004854	K11339|1|3e-133|474|rcu:RCOM_1153870|mortality factor 4-like protein 1	GO:0043231//intracellular membrane-bounded organelle;GO:0044427//chromosomal part	GO:0005488//binding	GO:0006325//chromatin organization
XLOC_002663|PGSC0003DMT400064231,PGSC0003DMT400064232,PGSC0003DMT400064233	PGSC0003DMB000000012:366700-376580	-1.16754	0.486913	1.22765	0.404826	2.41278	0.502297	TCONS_00004863	K01534|1|1e-28|127|rcu:RCOM_1818840|Cd2+/Zn2+-exporting ATPase [EC:3.6.3.3 3.6.3.5];K01533|2|7e-24|111|smo:SELMODRAFT_233397|Cu2+-exporting ATPase [EC:3.6.3.4]	GO:0031224//intrinsic to membrane;GO:0009526//plastid envelope	GO:0019829//cation-transporting ATPase activity;GO:0015086//cadmium ion transmembrane transporter activity;GO:0032559;GO:0005385//zinc ion transmembrane transporter activity;GO:0043169//cation binding	GO:0042221//response to chemical stimulus;GO:0030003//cellular cation homeostasis;GO:0009207;GO:0072507//divalent inorganic cation homeostasis;GO:0070838//divalent metal ion transport;GO:0009416//response to light stimulus;GO:0009206
XLOC_002665|PGSC0003DMT400064236	PGSC0003DMB000000012:417825-420885	-13.0582	0.543535	10.8304	0.383361	1.80786	0.534929	TCONS_00004867	K10436|1|1e-123|441|vvi:100262748|microtubule-associated protein, RP/EB family	GO:0044444//cytoplasmic part;GO:0030312//external encapsulating structure;GO:0031981//nuclear lumen;GO:0015630//microtubule cytoskeleton	GO:0015631//tubulin binding	GO:0009612//response to mechanical stimulus;GO:0007010//cytoskeleton organization
XLOC_002667|PGSC0003DMT400064250	PGSC0003DMB000000012:453142-455269	0.798157	0.547124	2.23348	0.383727	-13.2322	0.792276	TCONS_00004869	K10268|1|2e-31|136|gmx:100812999|F-box and leucine-rich repeat protein 2/20	-	-	-
XLOC_002668|PGSC0003DMT400064251,PGSC0003DMT400064253	PGSC0003DMB000000012:470957-474572	0.739285	0.480764	0.311946	0.396391	-0.577857	0.441469	TCONS_00004871	-	GO:0031224//intrinsic to membrane;GO:0043231//intracellular membrane-bounded organelle	-	GO:0048193//Golgi vesicle transport
XLOC_002669|PGSC0003DMT400064255,PGSC0003DMT400064256	PGSC0003DMB000000012:505746-507276	0.125027	0.445526	-0.164907	0.393133	-0.514365	0.529648	TCONS_00004873	K13425|1|9e-16|61.6|rcu:RCOM_1616660|WRKY transcription factor 22	-	-	-
XLOC_002670|PGSC0003DMT400064257,PGSC0003DMT400064258,PGSC0003DMT400064260	PGSC0003DMB000000012:512524-517271	-0.381172	0.469586	-0.48338	0.440177	0.803912	0.537981	TCONS_00004876	K05542|1|2e-172|604|vvi:100249291|tRNA-dihydrouridine synthase 1 [EC:1.3.1.88]	GO:0043231//intracellular membrane-bounded organelle	GO:0016627//oxidoreductase activity, acting on the CH-CH group of donors;GO:0050662//coenzyme binding	GO:0006399//tRNA metabolic process;GO:0019740//nitrogen utilization
XLOC_002672|PGSC0003DMT400010223,PGSC0003DMT400010224,PGSC0003DMT400010225,PGSC0003DMT400010226,PGSC0003DMT400010227	PGSC0003DMB000000012:532132-537871	-12.6969	0.502903	12.7555	0.538724	-9.37758	0.442349	TCONS_00004881	-	-	GO:0005488//binding	-
XLOC_002673|PGSC0003DMT400010228	PGSC0003DMB000000012:542105-544522	0	0.418804	9.41583	0.364068	-8.30488	0.436463	TCONS_00004886	K09286|1|5e-47|187|rcu:RCOM_1589590|EREBP-like factor	-	-	GO:0006351//transcription, DNA-dependent
XLOC_002680|PGSC0003DMT400010252,PGSC0003DMT400010253	PGSC0003DMB000000012:723924-726328	-1.13053	0.436257	-0.94403	0.368079	-11.1559	0.472089	TCONS_00004904	K12126|1|2e-22|105|ath:AT1G09530|phytochrome-interacting factor 3;K13422|3|5e-08|57.8|mtr:MTR_8g067280|transcription factor MYC2	GO:0043231//intracellular membrane-bounded organelle	GO:0005488//binding	GO:0006950//response to stress;GO:0048437//floral organ development;GO:0009639//response to red or far red light;GO:0009845//seed germination
XLOC_002681|PGSC0003DMT400010254	PGSC0003DMB000000012:728022-737644	0.249049	0.443069	1.1612	0.491771	-0.305167	0.462031	TCONS_00004910	K00763|1|0.0|991|pop:POPTR_818397|nicotinate phosphoribosyltransferase [EC:2.4.2.11]	GO:0044424//intracellular part	GO:0016763//transferase activity, transferring pentosyl groups	GO:0019359//nicotinamide nucleotide biosynthetic process;GO:0019357//nicotinate nucleotide biosynthetic process
XLOC_002682|PGSC0003DMT400010261,PGSC0003DMT400010262,PGSC0003DMT400010263,PGSC0003DMT400010264	PGSC0003DMB000000012:774906-782494	0.172312	0.423307	0.685197	0.372194	0	0.432714	TCONS_00004911	K14297|1|3e-113|408|vvi:100249633|nuclear pore complex protein Nup98-Nup96	-	-	-
XLOC_002684|PGSC0003DMT400010270,PGSC0003DMT400010271	PGSC0003DMB000000012:795478-797882	0.974823	0.431228	-0.44069	0.379566	-11.0207	0.467906	TCONS_00004919	-	-	-	-
XLOC_002686|PGSC0003DMT400010274,PGSC0003DMT400010275	PGSC0003DMB000000012:862094-868139	0.426766	0.437423	12.1773	0.470809	-9.28731	0.441629	TCONS_00004923	-	-	-	-
XLOC_002688|PGSC0003DMT400010279,PGSC0003DMT400010280,PGSC0003DMT400010281	PGSC0003DMB000000012:872233-884714	-0.643243	0.502274	0.992909	0.446978	-0.414685	0.495257	TCONS_00004927	K14411|1|2e-135|481|pop:POPTR_832343|RNA-binding protein Musashi	-	GO:0003676//nucleic acid binding	-
XLOC_002689|PGSC0003DMT400010287,PGSC0003DMT400010288	PGSC0003DMB000000012:890607-896743	11.8642	0.458613	10.6875	0.380298	-9.17099	0.44068	TCONS_00004932	K09838|1|0.0|954|vvi:100232944|zeaxanthin epoxidase [EC:1.14.13.90]	GO:0009941//chloroplast envelope;GO:0009534//chloroplast thylakoid	GO:0016709//oxidoreductase activity, acting on paired donors, with incorporation or reduction of molecular oxygen, NAD(P)H as one donor, and incorporation of one atom of oxygen	GO:0050896//response to stimulus;GO:0009687//abscisic acid metabolic process
XLOC_002690|PGSC0003DMT400010291,PGSC0003DMT400010292	PGSC0003DMB000000012:935624-945960	-0.40491	0.465723	0.546434	0.431571	-0.054505	0.439674	TCONS_00004935	K01889|1|0.0|851|vvi:100853559|phenylalanyl-tRNA synthetase alpha chain [EC:6.1.1.20]	GO:0044424//intracellular part	GO:0004812//aminoacyl-tRNA ligase activity;GO:0003723//RNA binding;GO:0032559	GO:0006418//tRNA aminoacylation for protein translation
XLOC_002691|PGSC0003DMT400010293	PGSC0003DMB000000012:957442-958748	-0.815073	0.564234	0.510906	0.462888	-0.203994	0.473106	TCONS_00004937	-	-	-	-
XLOC_002692|PGSC0003DMT400010294	PGSC0003DMB000000012:972675-976219	0.42733	0.506789	-0.522897	0.436623	-0.834963	0.554405	TCONS_00004938	-	GO:0043231//intracellular membrane-bounded organelle	GO:0003677//DNA binding;GO:0001071//nucleic acid binding transcription factor activity	GO:0006351//transcription, DNA-dependent;GO:0006950//response to stress
XLOC_002693|PGSC0003DMT400010295	PGSC0003DMB000000012:978864-982130	-0.609546	0.459505	16.4798	0.872503	-1.29985	0.555434	TCONS_00004939	K13448|1|1e-69|260|ath:AT3G50360|calcium-binding protein CML	GO:0044424//intracellular part;GO:0016020//membrane	GO:0016628//oxidoreductase activity, acting on the CH-CH group of donors, NAD or NADP as acceptor;GO:0046872//metal ion binding	GO:0006259//DNA metabolic process;GO:0009913//epidermal cell differentiation;GO:0009826//unidimensional cell growth
XLOC_002694|PGSC0003DMT400010296	PGSC0003DMB000000012:985038-985959	1.01535	0.502629	9.39789	0.363953	0	0.432714	TCONS_00004940	K09286|1|7e-21|99.4|ath:AT1G43160|EREBP-like factor	-	-	-
XLOC_002695|PGSC0003DMT400010297	PGSC0003DMB000000012:992520-993120	1.61671	0.543455	0	0.356387	0	0.432714	TCONS_00004941	K09286|1|3e-22|103|ath:AT1G43160|EREBP-like factor	-	-	-
XLOC_002696|PGSC0003DMT400040809,PGSC0003DMT400040813	PGSC0003DMB000000012:1021503-1032661	-0.354389	0.462568	0.679167	0.394768	1.2805	0.511875	TCONS_00004949	K03327|1|1e-178|625|rcu:RCOM_1407430|multidrug resistance protein, MATE family	-	GO:0022857//transmembrane transporter activity	GO:0006810//transport
XLOC_002699|PGSC0003DMT400040804	PGSC0003DMB000000012:1077660-1086316	11.5894	0.450304	0.582034	0.380561	-10.8001	0.462339	TCONS_00004960	K01265|1|1e-159|561|vvi:100266473|methionyl aminopeptidase [EC:3.4.11.18]	GO:0009536//plastid	GO:0043169//cation binding;GO:0008238//exopeptidase activity;GO:0008237//metallopeptidase activity	GO:0009725//response to hormone stimulus;GO:0006464//cellular protein modification process
XLOC_002700|PGSC0003DMT400040802,PGSC0003DMT400040803	PGSC0003DMB000000012:1086915-1088861	0	0.418804	8.33661	0.359987	0	0.432714	TCONS_00004962	-	GO:0043231//intracellular membrane-bounded organelle	-	GO:0008152//metabolic process
XLOC_002701|PGSC0003DMT400040795,PGSC0003DMT400040796,PGSC0003DMT400040797,PGSC0003DMT400040798,PGSC0003DMT400040799	PGSC0003DMB000000012:1089746-1099040	0.306334	0.474192	-0.392105	0.415169	-0.09771	0.451516	TCONS_00004965	-	-	-	-
XLOC_002704|-	PGSC0003DMB000000012:1255905-1258050	1.22264	0.443572	2.37956	0.530483	0.283452	0.458945	TCONS_00004973	-	-	-	-
XLOC_002714|PGSC0003DMT400025236	PGSC0003DMB000000012:1729135-1748076	10.4205	0.431537	0.387613	0.363267	2.65744	0.524574	TCONS_00004987	K12619|1|4e-45|149|vvi:100260845|5'-3' exoribonuclease 2 [EC:3.1.13.-];K14327|3|4e-44|178|vvi:100258101|regulator of nonsense transcripts 2;K01855|5|4e-30|132|vvi:100244254|tRNA pseudouridine38/39 synthase [EC:5.4.99.45]	-	-	-
XLOC_002742|-	PGSC0003DMB000000012:3223696-3234947	-0.79311	0.489313	0.229503	0.382344	-0.773215	0.494502	TCONS_00005016	K03857|1|1e-20|99.4|ota:Ot03g04730|phosphatidylinositol glycan, class A [EC:2.4.1.198]	GO:0031224//intrinsic to membrane;GO:0031410//cytoplasmic vesicle	GO:0008565//protein transporter activity	GO:0015031//protein transport
XLOC_002745|PGSC0003DMT400093464	PGSC0003DMB000000012:3330966-3347018	-1.01573	0.481175	2.1717	0.441778	0.053978	0.433297	TCONS_00005020	-	-	-	-
XLOC_002747|-	PGSC0003DMB000000012:3365483-3379747	0.20733	0.458659	0.152861	0.38615	0.16674	0.463631	TCONS_00005024	K07562|1|2e-10|66.2|sbi:SORBI_03g046345|nonsense-mediated mRNA decay protein 3	GO:0009528//plastid inner membrane	-	-
XLOC_002749|PGSC0003DMT400064262	PGSC0003DMB000000012:25038-27168	0	0.418804	0	0.356387	0	0.432714	TCONS_00005028	-	-	GO:0016407//acetyltransferase activity	GO:0000902//cell morphogenesis;GO:0009755//hormone-mediated signaling pathway;GO:0009639//response to red or far red light
XLOC_002750|PGSC0003DMT400064263,PGSC0003DMT400064264	PGSC0003DMB000000012:72176-76892	-0.678156	0.448818	11.5712	0.41709	0	0.432714	TCONS_00005029	K01455|1|0.0|681|vvi:100245575|formamidase [EC:3.5.1.49]	GO:0043231//intracellular membrane-bounded organelle	GO:0016811//hydrolase activity, acting on carbon-nitrogen (but not peptide) bonds, in linear amides	-
XLOC_002751|PGSC0003DMT400064270,PGSC0003DMT400064271	PGSC0003DMB000000012:90900-155933	0.086765	0.433983	1.04961	0.504503	-0.426128	0.495085	TCONS_00005034	-	-	GO:0060089	GO:0009314//response to radiation;GO:0023052//signaling
XLOC_002752|PGSC0003DMT400064269,PGSC0003DMT400064270	PGSC0003DMB000000012:90900-155933	-0.19017	0.463322	0.564136	0.491199	0.058419	0.44843	TCONS_00005036	K00430|1|4e-143|506|rcu:RCOM_0578390|peroxidase [EC:1.11.1.7]	-	GO:0005506//iron ion binding;GO:0003824//catalytic activity;GO:0016209//antioxidant activity	GO:0008152//metabolic process;GO:0006950//response to stress
XLOC_002753|PGSC0003DMT400064273	PGSC0003DMB000000012:158072-168301	-0.080556	0.421181	1.15366	0.392642	-3.14767	0.582556	TCONS_00005042	-	-	-	-
XLOC_002754|PGSC0003DMT400064274	PGSC0003DMB000000012:177866-180534	0	0.418804	0	0.356387	0	0.432714	TCONS_00005043	K08653|1|1e-06|53.9|aly:ARALYDRAFT_351066|membrane-bound transcription factor site-1 protease [EC:3.4.21.112]	GO:0005618//cell wall;GO:0005576//extracellular region	GO:0004175//endopeptidase activity;GO:0005515//protein binding	GO:0019538//protein metabolic process;GO:0010191;GO:0003006//developmental process involved in reproduction;GO:0044092//negative regulation of molecular function;GO:0009845//seed germination
XLOC_002756|PGSC0003DMT400064276,PGSC0003DMT400064277,PGSC0003DMT400064278	PGSC0003DMB000000012:196122-199720	0.333926	0.443298	12.7442	0.537375	0.682493	0.450807	TCONS_00005046	-	GO:0043231//intracellular membrane-bounded organelle	-	-
XLOC_002761|PGSC0003DMT400064286,PGSC0003DMT400064287	PGSC0003DMB000000012:269172-273146	0.198481	0.422587	0.138028	0.358959	-10.1699	0.451458	TCONS_00005052	K12347|1|0.0|725|vvi:100268041|natural resistance-associated macrophage protein	GO:0031090//organelle membrane;GO:0043231//intracellular membrane-bounded organelle	GO:0022890//inorganic cation transmembrane transporter activity	GO:0006952//defense response;GO:0051707//response to other organism;GO:0000041//transition metal ion transport;GO:0010038//response to metal ion;GO:0006875//cellular metal ion homeostasis
XLOC_002762|PGSC0003DMT400064288,PGSC0003DMT400064289	PGSC0003DMB000000012:282150-284315	0	0.418804	0	0.356387	0	0.432714	TCONS_00005055	K15688|1|1e-07|55.8|pop:POPTR_553614|E3 ubiquitin-protein ligase MUL1 [EC:6.3.2.19];K01931|2|4e-07|53.9|ppp:PHYPADRAFT_82022|protein neuralized [EC:6.3.2.19]	-	GO:0046914//transition metal ion binding	-
XLOC_002763|PGSC0003DMT400064290	PGSC0003DMB000000012:295329-297805	1.84041	0.456739	3.23856	0.373246	14.2463	0.81188	TCONS_00005056	K14487|1|0.0|1016|rcu:RCOM_1154750|auxin responsive GH3 gene family	-	-	-
XLOC_002764|PGSC0003DMT400064291,PGSC0003DMT400064292	PGSC0003DMB000000012:298502-312576	-10.7786	0.435526	1.93507	0.41805	2.35071	0.456442	TCONS_00005059	-	-	-	-
XLOC_002766|PGSC0003DMT400064295	PGSC0003DMB000000012:338219-342578	0	0.418804	10.889	0.384675	-12.7711	0.580647	TCONS_00005062	-	-	-	-
XLOC_002767|PGSC0003DMT400064304,PGSC0003DMT400064305	PGSC0003DMB000000012:344008-345431	-0.047751	0.427742	-0.195913	0.39111	0.117703	0.444681	TCONS_00005064	-	-	-	GO:0003006//developmental process involved in reproduction
XLOC_002768|PGSC0003DMT400064306	PGSC0003DMB000000012:376670-378366	-0.354146	0.457116	-0.769251	0.466934	-0.498641	0.502595	TCONS_00005065	K09422|1|7e-77|286|vvi:100233128|myb proto-oncogene protein, plant	-	-	-
XLOC_002769|PGSC0003DMT400064307	PGSC0003DMB000000012:435851-437833	0.032794	0.422621	-1.25972	0.396573	-10.2155	0.452156	TCONS_00005066	K14505|1|9e-104|375|vvi:100267897|cyclin D3, plant	GO:0043231//intracellular membrane-bounded organelle	-	GO:0009987//cellular process
XLOC_002771|PGSC0003DMT400086367	PGSC0003DMB000000012:474620-476389	0.752708	0.467368	0	0.356387	0	0.432714	TCONS_00005071	-	GO:0044464//cell part	-	-
XLOC_002772|PGSC0003DMT400064311,PGSC0003DMT400064312	PGSC0003DMB000000012:477829-486997	0	0.418804	-0.0985	0.35921	-0.839449	0.53182	TCONS_00005073	K01056|1|2e-94|344|rcu:RCOM_1361090|peptidyl-tRNA hydrolase, PTH1 family [EC:3.1.1.29]	GO:0043231//intracellular membrane-bounded organelle	GO:0004091//carboxylesterase activity	GO:0010467//gene expression
XLOC_002773|PGSC0003DMT400064313,PGSC0003DMT400064314	PGSC0003DMB000000012:489342-490973	0	0.418804	9.93804	0.368445	0	0.432714	TCONS_00005075	K01376|1|4e-121|340|aly:ARALYDRAFT_473866|[EC:3.4.22.-]	-	GO:0016491//oxidoreductase activity;GO:0004175//endopeptidase activity	GO:0019538//protein metabolic process
XLOC_002775|PGSC0003DMT400064315	PGSC0003DMB000000012:521043-524522	-0.42128	0.473952	-0.050369	0.364833	0.334365	0.475621	TCONS_00005078	K06892|1|3e-152|535|vvi:100254388|	-	GO:0046914//transition metal ion binding;GO:0016706//oxidoreductase activity, acting on paired donors, with incorporation or reduction of molecular oxygen, 2-oxoglutarate as one donor, and incorporation of one atom each of oxygen into both donors;GO:0016701//oxidoreductase activity, acting on single donors with incorporation of molecular oxygen	GO:0032502//developmental process;GO:0051553;GO:0031669//cellular response to nutrient levels
XLOC_002777|PGSC0003DMT400010301,PGSC0003DMT400010302,PGSC0003DMT400010303	PGSC0003DMB000000012:546043-552339	-0.271116	0.422336	0.264551	0.359141	-9.26169	0.441389	TCONS_00005081	-	GO:0009536//plastid	-	-
XLOC_002780|PGSC0003DMT400010308	PGSC0003DMB000000012:673151-675471	0	0.418804	9.88503	0.367839	0	0.432714	TCONS_00005086	K14515|1|3e-12|71.2|aly:ARALYDRAFT_481400|EIN3-binding F-box protein;K03875|5|4e-11|67.4|ath:AT1G77000|F-box and leucine-rich repeat protein 1 (S-phase kinase-associated protein 2)	-	GO:0003824//catalytic activity	-
XLOC_002781|-	PGSC0003DMB000000012:689819-708781	-0.384791	0.49672	14.9492	0.827653	-1.11278	0.622948	TCONS_00005087	K00588|1|2e-129|459|vvi:100243978|caffeoyl-CoA O-methyltransferase [EC:2.1.1.104]	-	GO:0008171//O-methyltransferase activity;GO:0043169//cation binding	GO:0006730//one-carbon metabolic process;GO:0009699//phenylpropanoid biosynthetic process
XLOC_002782|PGSC0003DMT400010324,PGSC0003DMT400010325,PGSC0003DMT400010326,PGSC0003DMT400010327	PGSC0003DMB000000012:757118-760508	-1.39715	0.440715	10.7702	0.381909	-7.95995	0.435571	TCONS_00005091	-	-	GO:0042578//phosphoric ester hydrolase activity;GO:0004672//protein kinase activity;GO:0004620//phospholipase activity;GO:0000166//nucleotide binding	GO:0007165//signal transduction;GO:0044238//primary metabolic process
XLOC_002786|PGSC0003DMT400010341	PGSC0003DMB000000012:812713-814091	15.619	0.935127	14.684	0.872503	-0.008772	0.433697	TCONS_00005099	K11228|1|2e-37|155|ota:Ot13g01170|mitogen-activated protein kinase kinase kinase [EC:2.7.11.1];K13414|2|1e-31|135|aly:ARALYDRAFT_489755|mitogen-activated protein kinase kinase kinase 1, plant [EC:2.7.11.25]	-	GO:0016740//transferase activity	-
XLOC_002787|PGSC0003DMT400010342	PGSC0003DMB000000012:828314-829696	11.5994	0.782022	-0.324537	0.365268	-3.98925	0.603804	TCONS_00005100	K11228|1|1e-34|145|ota:Ot13g01170|mitogen-activated protein kinase kinase kinase [EC:2.7.11.1];K13414|2|8e-34|143|aly:ARALYDRAFT_489755|mitogen-activated protein kinase kinase kinase 1, plant [EC:2.7.11.25]	-	GO:0016740//transferase activity	-
XLOC_002791|PGSC0003DMT400010346,PGSC0003DMT400010347	PGSC0003DMB000000012:872233-884714	-0.707289	0.445184	0.489723	0.369279	-0.991128	0.449218	TCONS_00005105	K08818|1|3e-10|65.1|vvi:100246062|cell division cycle 2-like [EC:2.7.11.22]	-	-	-
XLOC_002792|PGSC0003DMT400010348	PGSC0003DMB000000012:904162-905796	0.312117	0.455024	0.359271	0.361942	-10.8306	0.463037	TCONS_00005107	-	-	-	-
XLOC_002794|PGSC0003DMT400010349,PGSC0003DMT400010350,PGSC0003DMT400010351,PGSC0003DMT400010352,PGSC0003DMT400010353	PGSC0003DMB000000012:946318-954164	0.526999	0.515121	0.727089	0.479438	0.266471	0.485656	TCONS_00005117	K13168|1|7e-109|222|rcu:RCOM_1408100|splicing factor, arginine/serine-rich 16	-	-	-
XLOC_002795|-	PGSC0003DMB000000012:997729-998277	0.614519	0.451664	2.38559	0.563766	-0.646584	0.562543	TCONS_00005121	-	-	-	-
XLOC_002796|-	PGSC0003DMB000000012:999324-1011561	0.620962	0.46994	1.15465	0.42141	0.359521	0.507452	TCONS_00005126	-	-	-	-
XLOC_002798|PGSC0003DMT400040786,PGSC0003DMT400040787	PGSC0003DMB000000012:1044888-1051117	-0.017802	0.419981	2.77457	0.422587	-11.6059	0.488879	TCONS_00005129	-	-	-	-
XLOC_002799|PGSC0003DMT400040782,PGSC0003DMT400040783,PGSC0003DMT400040784,PGSC0003DMT400040785	PGSC0003DMB000000012:1062610-1064346	0	0.418804	0	0.356387	0	0.432714	TCONS_00005131	-	-	-	-
XLOC_002804|PGSC0003DMT400040771,PGSC0003DMT400040772	PGSC0003DMB000000012:1194126-1200842	-11.4025	0.445949	-0.714353	0.365702	0	0.432714	TCONS_00005141	K12120|1|0.0|1870|vvi:100240824|phytochrome A	GO:0044464//cell part	GO:0004673//protein histidine kinase activity;GO:0004930//G-protein coupled receptor activity;GO:0042802//identical protein binding;GO:0032559	GO:0006468//protein phosphorylation;GO:0007602//phototransduction;GO:0006351//transcription, DNA-dependent
XLOC_002809|PGSC0003DMT400025243,PGSC0003DMT400025244,PGSC0003DMT400025245,PGSC0003DMT400025246,PGSC0003DMT400025247	PGSC0003DMB000000012:1620508-1630412	-1.0695	0.45291	9.91919	0.368297	-7.99407	0.435571	TCONS_00005150	K14327|1|3e-15|82.8|vvi:100258101|regulator of nonsense transcripts 2;K12619|2|1e-11|70.9|vvi:100260845|5'-3' exoribonuclease 2 [EC:3.1.13.-];K01855|3|3e-11|69.7|vvi:100244254|tRNA pseudouridine38/39 synthase [EC:5.4.99.45];K14404|4|7e-11|68.6|vvi:100252331|cleavage and polyadenylation specificity factor subunit 4;K10576|5|6e-09|62.0|vvi:100250088|ubiquitin-conjugating enzyme E2 H [EC:6.3.2.19]	GO:0031224//intrinsic to membrane	-	-
XLOC_002810|PGSC0003DMT400025238,PGSC0003DMT400025239	PGSC0003DMB000000012:1688577-1693569	0.254796	0.435274	0.37627	0.365668	-9.47959	0.443206	TCONS_00005153	K05016|1|0.0|998|zma:542114|chloride channel 7	GO:0000325//plant-type vacuole;GO:0031090//organelle membrane	GO:0005253//anion channel activity	GO:0015698//inorganic anion transport
XLOC_002812|PGSC0003DMT400025237	PGSC0003DMB000000012:1729135-1748076	0.335344	0.427776	1.84045	0.502675	0.576809	0.501989	TCONS_00005158	K14328|1|9e-126|449|rcu:RCOM_0758300|regulator of nonsense transcripts 3	-	-	-
XLOC_002813|PGSC0003DMT400025237	PGSC0003DMB000000012:1729135-1748076	0	0.418804	-0.728932	0.393179	0	0.432714	TCONS_00005159	-	-	-	-
XLOC_002833|PGSC0003DMT400002856,PGSC0003DMT400002857,PGSC0003DMT400002858	PGSC0003DMB000000012:2979763-2983571	-0.022841	0.42061	0.949822	0.42061	-0.197224	0.45723	TCONS_00005182	-	-	GO:0003824//catalytic activity	-
XLOC_002843|PGSC0003DMT400045948	PGSC0003DMB000000012:3400804-3407283	0.265242	0.439	-0.283301	0.368937	-11.999	0.509144	TCONS_00005196	-	GO:0031224//intrinsic to membrane;GO:0031410//cytoplasmic vesicle	-	-
XLOC_002847|PGSC0003DMT400045950,PGSC0003DMT400045951	PGSC0003DMB000000012:3502722-3508155	-0.616223	0.463471	0.64482	0.433137	-1.68653	0.5331	TCONS_00005201	K07976|1|6e-100|362|ath:AT1G09630|Rab family, other;K07904|2|9e-99|358|aly:ARALYDRAFT_888208|Ras-related protein Rab-11A	GO:0043231//intracellular membrane-bounded organelle;GO:0044444//cytoplasmic part;GO:0016020//membrane	GO:0032561//guanyl ribonucleotide binding;GO:0003824//catalytic activity	GO:0035556//intracellular signal transduction;GO:0006810//transport
XLOC_002848|-	PGSC0003DMB000000012:3521068-3531771	-0.771527	0.473895	-0.007541	0.357164	-0.458439	0.487267	TCONS_00005206	K04460|1|1e-15|82.8|gmx:100820099|protein phosphatase 5 [EC:3.1.3.16]	-	-	-
XLOC_002851|-	PGSC0003DMB000000012:998897-999113	15.1301	0.862113	15.1275	0.890904	-4.92315	0.729461	TCONS_00005212	-	-	-	-
XLOC_002852|-	PGSC0003DMB000000012:1639129-1640399	0	0.418804	14.4611	0.816589	0.321849	0.439423	TCONS_00005213	-	-	-	-
XLOC_002853|-	PGSC0003DMB000000012:2557229-2557474	-15.7207	0.914358	3.28593	0.629132	0	0.432714	TCONS_00005214	-	-	-	-
XLOC_002857|PGSC0003DMT400045066	PGSC0003DMB000000013:131372-135643	-1.35693	0.473792	1.14821	0.4087	0.260218	0.447012	TCONS_00005220	K08832|1|9e-128|456|zma:100381954|serine/threonine-protein kinase SRPK3 [EC:2.7.11.1]	-	GO:0004672//protein kinase activity;GO:0032559	GO:0006464//cellular protein modification process
XLOC_002858|PGSC0003DMT400045068,PGSC0003DMT400045070	PGSC0003DMB000000013:162733-164258	0	0.418804	0	0.356387	0	0.432714	TCONS_00005222	-	GO:0031224//intrinsic to membrane;GO:0031410//cytoplasmic vesicle	-	-
XLOC_002859|PGSC0003DMT400045071,PGSC0003DMT400045072	PGSC0003DMB000000013:165420-167894	0.583733	0.513453	0.047771	0.365439	-0.128815	0.458945	TCONS_00005224	K12898|1|9e-100|363|vvi:100247294|heterogeneous nuclear ribonucleoprotein F/H	GO:0032991//macromolecular complex	GO:0005488//binding	-
XLOC_002861|PGSC0003DMT400045075	PGSC0003DMB000000013:185716-191319	0.63589	0.44899	0.780768	0.392539	-1.34205	0.502446	TCONS_00005227	K00924|1|7e-121|432|ath:AT4G35600|[EC:2.7.1.-];K05658|5|7e-100|363|vvi:100262734|ATP-binding cassette, subfamily B (MDR/TAP), member 1	-	GO:0004672//protein kinase activity;GO:0032559	GO:0006464//cellular protein modification process
XLOC_002868|PGSC0003DMT400045083	PGSC0003DMB000000013:431742-444134	-0.13431	0.442669	-0.375515	0.433811	0.174838	0.46746	TCONS_00005235	-	-	-	-
XLOC_002875|PGSC0003DMT400045089	PGSC0003DMB000000013:617461-624427	-1.04171	0.495988	0.760856	0.407797	-0.927788	0.5319	TCONS_00005243	-	-	-	-
XLOC_002877|PGSC0003DMT400045090,PGSC0003DMT400045091	PGSC0003DMB000000013:726622-732520	0	0.418804	-1.49794	0.376514	0	0.432714	TCONS_00005246	-	GO:0043231//intracellular membrane-bounded organelle	GO:0003676//nucleic acid binding;GO:0001071//nucleic acid binding transcription factor activity	GO:0006351//transcription, DNA-dependent
XLOC_002884|PGSC0003DMT400071840,PGSC0003DMT400071842,PGSC0003DMT400071843,PGSC0003DMT400071844	PGSC0003DMB000000013:947802-954610	0	0.418804	10.3647	0.373954	-9.81916	0.446304	TCONS_00005255	K13648|1|8e-104|261|pop:POPTR_266020|alpha-1,4-galacturonosyltransferase [EC:2.4.1.43]	GO:0031410//cytoplasmic vesicle;GO:0043231//intracellular membrane-bounded organelle	GO:0016757//transferase activity, transferring glycosyl groups	-
XLOC_002885|-	PGSC0003DMB000000013:1028799-1031076	0	0.418804	2.37061	0.48073	0.795506	0.461997	TCONS_00005260	-	-	-	-
XLOC_002897|-	PGSC0003DMB000000013:1693030-1707411	-0.514119	0.456373	0.254177	0.380915	-0.206681	0.437754	TCONS_00005276	K13412|1|0.0|856|pop:POPTR_826066|calcium-dependent protein kinase [EC:2.7.11.1]	-	GO:0046872//metal ion binding;GO:0004672//protein kinase activity;GO:0032559	GO:0006464//cellular protein modification process
XLOC_002898|-	PGSC0003DMB000000013:1805790-1820653	-0.357881	0.424222	11.414	0.406003	-0.169986	0.452567	TCONS_00005278	K15601|1|0.0|852|gmx:100805723|lysine-specific demethylase 3 [EC:1.14.11.-]	-	-	-
XLOC_002901|PGSC0003DMT400013687	PGSC0003DMB000000013:2039303-2041380	12.4496	0.486376	1.31326	0.524505	2.69516	0.524231	TCONS_00005284	K08472|1|2e-35|146|aly:ARALYDRAFT_903160|mlo protein	GO:0016020//membrane	-	GO:0006952//defense response
XLOC_002903|PGSC0003DMT400013692	PGSC0003DMB000000013:2132989-2140832	0.141305	0.428428	0.120066	0.365131	-0.821995	0.453927	TCONS_00005288	K05546|1|0.0|1480|vvi:100248748|alpha 1,3-glucosidase [EC:3.2.1.84]	GO:0009536//plastid	GO:0004558//alpha-glucosidase activity;GO:0005488//binding	GO:0006952//defense response;GO:0010038//response to metal ion;GO:0000902//cell morphogenesis;GO:0009250//glucan biosynthetic process
XLOC_002905|-	PGSC0003DMB000000013:2232474-2278372	-0.686504	0.468774	-0.732847	0.431239	0.600468	0.509909	TCONS_00005291	K12619|1|0.0|1239|vvi:100253751|5'-3' exoribonuclease 2 [EC:3.1.13.-]	GO:0043231//intracellular membrane-bounded organelle	GO:0008409//5'-3' exonuclease activity;GO:0046914//transition metal ion binding	GO:0031086//nuclear-transcribed mRNA catabolic process, deadenylation-independent decay;GO:0000160//two-component signal transduction system (phosphorelay);GO:0009725//response to hormone stimulus;GO:0010468//regulation of gene expression;GO:0000902//cell morphogenesis;GO:0009606//tropism;GO:0010586//miRNA metabolic process;GO:0043200//response to amino acid stimulus
XLOC_002910|PGSC0003DMT400066088	PGSC0003DMB000000013:2945234-2976369	-1.48986	0.493314	0.914692	0.40822	-11.5021	0.484616	TCONS_00005299	K11165|1|1e-131|468|vvi:100247868|dehydrogenase/reductase SDR family member 7 [EC:1.1.-.-]	GO:0016020//membrane;GO:0043231//intracellular membrane-bounded organelle	GO:0033764//steroid dehydrogenase activity, acting on the CH-OH group of donors, NAD or NADP as acceptor	GO:0008152//metabolic process
XLOC_002912|-	PGSC0003DMB000000013:3127855-3157007	-2.50317	0.503589	0.24204	0.36097	-11.2173	0.47386	TCONS_00005301	-	-	GO:0016887//ATPase activity;GO:0000166//nucleotide binding	-
XLOC_002913|PGSC0003DMT400084244,PGSC0003DMT400084245,PGSC0003DMT400084247	PGSC0003DMB000000013:3217715-3232367	0.558137	0.465071	0.709243	0.388916	-12.7611	0.579482	TCONS_00005302	-	-	-	-
XLOC_002917|-	PGSC0003DMB000000013:99572-101370	0	0.418804	-1.94792	0.392767	-7.24163	0.43436	TCONS_00005310	-	-	-	-
XLOC_002918|-	PGSC0003DMB000000013:116441-121577	0	0.418804	0	0.356387	0	0.432714	TCONS_00005311	-	GO:0044464//cell part	-	-
XLOC_002919|PGSC0003DMT400045098,PGSC0003DMT400045099	PGSC0003DMB000000013:137788-141739	1.16151	0.433937	11.0733	0.390607	-11.4316	0.481438	TCONS_00005312	K03858|1|1e-48|191|gmx:100795421|phosphatidylinositol glycan, class H	-	-	-
XLOC_002921|-	PGSC0003DMB000000013:207074-212841	0	0.418804	0.04888	0.356844	0	0.432714	TCONS_00005315	-	GO:0044459//plasma membrane part;GO:0044463	GO:0034593//phosphatidylinositol bisphosphate phosphatase activity	GO:0009826//unidimensional cell growth;GO:0000904//cell morphogenesis involved in differentiation
XLOC_002929|PGSC0003DMT400045111,PGSC0003DMT400045112,PGSC0003DMT400045113,PGSC0003DMT400045114	PGSC0003DMB000000013:536523-543134	-12.3002	0.477335	-0.965666	0.369691	-9.94943	0.448121	TCONS_00005325	K05291|1|0.0|481|vvi:100262163|phosphatidylinositol glycan, class S	GO:0031090//organelle membrane;GO:0043231//intracellular membrane-bounded organelle	-	-
XLOC_002931|PGSC0003DMT400045115	PGSC0003DMB000000013:562142-564237	0	0.418804	0	0.356387	0	0.432714	TCONS_00005330	K14009|1|1e-59|227|vvi:100255733|B-cell receptor-associated protein 31	GO:0031410//cytoplasmic vesicle	-	-
XLOC_002938|-	PGSC0003DMB000000013:786114-799593	0.515595	0.430028	0.366215	0.369462	-0.580694	0.447527	TCONS_00005337	-	-	-	-
XLOC_002943|PGSC0003DMT400071826,PGSC0003DMT400071827,PGSC0003DMT400071828,PGSC0003DMT400071829,PGSC0003DMT400071830	PGSC0003DMB000000013:910259-915218	0.551376	0.513464	0.164028	0.382789	-0.704767	0.543798	TCONS_00005345	K13456|1|3e-68|256|vvi:100258114|RPM1-interacting protein 4	-	-	-
XLOC_002944|PGSC0003DMT400071822	PGSC0003DMB000000013:967897-974735	-0.878394	0.497097	0.884271	0.452499	0.506771	0.463391	TCONS_00005353	-	-	GO:0005488//binding	-
XLOC_002945|PGSC0003DMT400071819,PGSC0003DMT400071820,PGSC0003DMT400071821	PGSC0003DMB000000013:1005167-1009631	-0.048477	0.430999	-0.053314	0.369977	0.684326	0.575253	TCONS_00005355	K10949|1|2e-23|109|cme:CMR190C|ER lumen protein retaining receptor	GO:0031224//intrinsic to membrane	GO:0005048//signal sequence binding;GO:0004871//signal transducer activity	GO:0035437//maintenance of protein localization in endoplasmic reticulum;GO:0006810//transport
XLOC_002952|PGSC0003DMT400005645,PGSC0003DMT400005652	PGSC0003DMB000000013:1452673-1457463	0	0.418804	11.6177	0.420233	0.636894	0.451664	TCONS_00005366	K00128|1|1e-11|69.7|rcu:RCOM_1511330|aldehyde dehydrogenase (NAD+) [EC:1.2.1.3]	-	GO:0004030//aldehyde dehydrogenase [NAD(P)+] activity	GO:0008152//metabolic process
XLOC_002957|-	PGSC0003DMB000000013:1629304-1640367	-0.182585	0.443515	-0.194442	0.377177	1.32512	0.493325	TCONS_00005373	-	GO:0031224//intrinsic to membrane	-	-
XLOC_002959|PGSC0003DMT400049035	PGSC0003DMB000000013:1845546-1880607	0.286144	0.448167	2.1828	0.48737	-1.87421	0.585859	TCONS_00005378	-	GO:0009526//plastid envelope	-	-
XLOC_002960|-	PGSC0003DMB000000013:1941670-1952090	0.85913	0.540564	-0.28103	0.414221	-0.753033	0.582865	TCONS_00005383	-	-	-	-
XLOC_002961|PGSC0003DMT400013703	PGSC0003DMB000000013:2042329-2045459	-1.30212	0.565503	0.800638	0.428542	-0.731432	0.523671	TCONS_00005384	-	GO:0031224//intrinsic to membrane;GO:0031410//cytoplasmic vesicle	-	GO:0032502//developmental process
XLOC_002965|-	PGSC0003DMB000000013:2354003-2375436	-0.982171	0.444704	-0.607672	0.413615	-1.75535	0.593586	TCONS_00005391	-	GO:0016020//membrane	-	-
XLOC_002966|PGSC0003DMT400013708,PGSC0003DMT400013709	PGSC0003DMB000000013:2426029-2430638	0.964572	0.609656	-1.46046	0.596832	0.82306	0.554428	TCONS_00005394	K08057|1|3e-167|587|sbi:SORBI_03g042500|calreticulin	GO:0043231//intracellular membrane-bounded organelle	GO:0046872//metal ion binding;GO:0005515//protein binding	GO:0044267//cellular protein metabolic process
XLOC_002971|PGSC0003DMT400084243	PGSC0003DMB000000013:2988638-3005898	-0.562038	0.440749	1.12817	0.432645	-0.628549	0.471837	TCONS_00005399	-	-	-	-
XLOC_002972|-	PGSC0003DMB000000013:3080620-3111631	-1.52828	0.482513	-0.3577	0.363267	-10.0534	0.449618	TCONS_00005410	K01551|1|4e-163|572|vvi:100266785|arsenite-transporting ATPase [EC:3.6.3.16]	GO:0009532//plastid stroma	GO:0019829//cation-transporting ATPase activity;GO:0032559	GO:0006811//ion transport;GO:0030003//cellular cation homeostasis
XLOC_002973|-	PGSC0003DMB000000013:3127855-3157007	-0.308146	0.428131	1.50427	0.413055	1.22781	0.470089	TCONS_00005415	K05681|1|5e-49|195|cme:CMS467C|ATP-binding cassette, subfamily G (WHITE), member 2;K12843|2|9e-43|174|vvi:100248403|U4/U6 small nuclear ribonucleoprotein PRP3;K05643|4|2e-13|77.0|olu:OSTLU_42103|ATP-binding cassette, subfamily A (ABC1), member 3	-	GO:0016887//ATPase activity;GO:0000166//nucleotide binding	-
XLOC_002974|PGSC0003DMT400084233	PGSC0003DMB000000013:3240805-3249947	1.09357	0.444532	0.049001	0.358193	-1.71328	0.539501	TCONS_00005416	-	GO:0009536//plastid	GO:0016407//acetyltransferase activity	-
XLOC_002981|-	PGSC0003DMB000000013:3080620-3111631	-1.50373	0.535866	1.06687	0.44899	0.55285	0.482456	TCONS_00005423	K00412|1|2e-49|192|mtr:MTR_1g006200|ubiquinol-cytochrome c reductase cytochrome b subunit	GO:0019866//organelle inner membrane;GO:0043231//intracellular membrane-bounded organelle;GO:0031224//intrinsic to membrane	GO:0043169//cation binding;GO:0003824//catalytic activity	GO:0051234//establishment of localization;GO:0022900//electron transport chain
XLOC_003029|PGSC0003DMT400049863,PGSC0003DMT400049864	PGSC0003DMB000000014:2916922-2934220	-11.7735	0.455585	-0.193141	0.359896	-1.23848	0.445949	TCONS_00005477	K01362|1|1e-12|73.2|cme:CMD006C|[EC:3.4.21.-];K14810|4|4e-09|61.6|ota:Ot01g04880|ATP-dependent RNA helicase DDX56/DBP9 [EC:3.6.4.13]	-	GO:0016628//oxidoreductase activity, acting on the CH-CH group of donors, NAD or NADP as acceptor;GO:0004175//endopeptidase activity	GO:0019538//protein metabolic process
XLOC_003038|PGSC0003DMT400049855,PGSC0003DMT400049856,PGSC0003DMT400049857,PGSC0003DMT400049858	PGSC0003DMB000000014:3179375-3187983	0.005157	0.419193	0.064568	0.361553	2.0943	0.508892	TCONS_00005489	K14611|1|8e-154|543|pop:POPTR_570060|solute carrier family 23 (nucleobase transporter), member 1/2	GO:0030312//external encapsulating structure;GO:0043231//intracellular membrane-bounded organelle	GO:0005215//transporter activity	GO:0006810//transport
XLOC_003054|-	PGSC0003DMB000000014:343568-355406	-1.35377	0.47178	3.57938	0.517693	0.798841	0.517419	TCONS_00005509	-	-	-	-
XLOC_003103|PGSC0003DMT400062003,PGSC0003DMT400062004	PGSC0003DMB000000015:376791-384431	-1.45789	0.488125	-0.997725	0.393007	0.303272	0.440063	TCONS_00005562	-	-	-	GO:0006810//transport
XLOC_003114|PGSC0003DMT400059129,PGSC0003DMT400059130	PGSC0003DMB000000015:1131804-1135081	0	0.418804	9.71861	0.366388	0	0.432714	TCONS_00005575	K09518|1|5e-15|82.0|aly:ARALYDRAFT_494970|DnaJ homolog subfamily B member 12	-	-	-
XLOC_003117|PGSC0003DMT400038933	PGSC0003DMB000000015:1421858-1424967	-0.132653	0.420747	-0.10209	0.358101	-10.4987	0.456465	TCONS_00005578	K11968|1|0.0|637|vvi:100262873|ariadne-1	GO:0044464//cell part	GO:0046872//metal ion binding	-
XLOC_003125|PGSC0003DMT400041005	PGSC0003DMB000000015:1925549-1937158	0.618664	0.542312	-0.101281	0.380343	-0.132517	0.462351	TCONS_00005587	-	GO:0030076//light-harvesting complex;GO:0030312//external encapsulating structure	GO:0022892;GO:0003824//catalytic activity	GO:0003006//developmental process involved in reproduction;GO:0015031//protein transport
XLOC_003126|PGSC0003DMT400091476	PGSC0003DMB000000015:1962506-1963205	-13.366	0.589025	0	0.356387	0	0.432714	TCONS_00005588	-	GO:0009536//plastid	GO:0003676//nucleic acid binding	GO:0006399//tRNA metabolic process;GO:0006396//RNA processing
XLOC_003139|PGSC0003DMT400038238,PGSC0003DMT400038240	PGSC0003DMB000000015:2688443-2693953	-0.143313	0.435114	-1.21953	0.407523	-11.7339	0.494605	TCONS_00005602	K09843|1|7e-70|263|vvi:100246968|(+)-abscisic acid 8'-hydroxylase [EC:1.14.13.93]	-	GO:0016491//oxidoreductase activity;GO:0005506//iron ion binding	-
XLOC_003154|PGSC0003DMT400061991	PGSC0003DMB000000015:102315-353684	-1.99674	0.489645	1.02474	0.388493	0.758868	0.531683	TCONS_00005625	K03108|1|2e-88|323|vvi:100244217|signal recognition particle subunit SRP72	GO:0030529//ribonucleoprotein complex;GO:0031410//cytoplasmic vesicle	GO:0003723//RNA binding	GO:0006613//cotranslational protein targeting to membrane
XLOC_003157|PGSC0003DMT400061995	PGSC0003DMB000000015:102315-353684	-12.6842	0.501863	12.4993	0.506389	0.710315	0.460088	TCONS_00005622	K03108|1|1e-47|187|vvi:100244217|signal recognition particle subunit SRP72	-	-	-
XLOC_003173|PGSC0003DMT400038935	PGSC0003DMB000000015:1270945-1274437	-12.7215	0.504938	0	0.356387	0	0.432714	TCONS_00005639	-	GO:0009509//chromoplast;GO:0009532//plastid stroma	GO:0016462//pyrophosphatase activity;GO:0032559	-
XLOC_003183|-	PGSC0003DMB000000015:1965229-1966525	0	0.418804	0	0.356387	13.891	0.885484	TCONS_00005649	K02959|1|8e-38|153|vvi:4025122|small subunit ribosomal protein S16	GO:0030529//ribonucleoprotein complex;GO:0009536//plastid	GO:0005198//structural molecule activity	GO:0010467//gene expression
XLOC_003184|PGSC0003DMT400040997,PGSC0003DMT400040998,PGSC0003DMT400040999	PGSC0003DMB000000015:1968331-1975319	-0.772422	0.439103	0.400139	0.374343	0.743185	0.447024	TCONS_00005650	K15631|1|1e-26|119|smo:SELMODRAFT_180197|molybdenum cofactor sulfurtransferase [EC:2.8.1.9]	-	GO:0046914//transition metal ion binding;GO:0003824//catalytic activity;GO:0048037//cofactor binding	-
XLOC_003190|-	PGSC0003DMB000000015:2393545-2404744	-2.09027	0.483724	-0.614747	0.40206	-11.4916	0.484101	TCONS_00005660	K02356|1|8e-15|78.6|cme:CMK187C|elongation factor P	-	GO:0008135//translation factor activity, nucleic acid binding	GO:0006412//translation
XLOC_003209|PGSC0003DMT400008432,PGSC0003DMT400008433	PGSC0003DMB000000015:2816017-2819125	0	0.418804	0	0.356387	0	0.432714	TCONS_00005680	K09587|1|1e-68|259|gmx:100789515|cytochrome P450, family 90, subfamily B, polypeptide 1 (steroid 22-alpha-hydroxylase) [EC:1.14.13.-]	-	GO:0046872//metal ion binding;GO:0016491//oxidoreductase activity	-
XLOC_003215|-	PGSC0003DMB000000015:102315-353684	0	0.418804	0	0.356387	0	0.432714	TCONS_00005686	-	-	-	-
XLOC_003216|-	PGSC0003DMB000000015:102315-353684	-1.12205	0.522482	0.469468	0.408895	0.671955	0.526791	TCONS_00005687	K03108|1|3e-19|92.8|ath:AT1G67680|signal recognition particle subunit SRP72	GO:0030529//ribonucleoprotein complex;GO:0031410//cytoplasmic vesicle	GO:0003723//RNA binding	GO:0006613//cotranslational protein targeting to membrane
XLOC_003217|-	PGSC0003DMB000000015:1961272-1962306	0	0.418804	0	0.356387	0	0.432714	TCONS_00005688	-	GO:0009536//plastid	GO:0003676//nucleic acid binding	GO:0006399//tRNA metabolic process;GO:0006396//RNA processing
XLOC_003218|-	PGSC0003DMB000000015:2709577-2709977	0	0.418804	11.8557	0.440372	0	0.432714	TCONS_00005689	-	-	-	-
XLOC_003219|-	PGSC0003DMB000000015:2965555-2965806	-16.8207	0.963757	-2.11533	0.536918	0.597222	0.480101	TCONS_00005690	-	GO:0043231//intracellular membrane-bounded organelle	-	-
XLOC_003222|PGSC0003DMT400007674	PGSC0003DMB000000016:72659-73153	0	0.418804	10.0768	0.370125	0	0.432714	TCONS_00005693	K11254|1|7e-40|160|mtr:MTR_2g096100|histone H4	GO:0000785//chromatin;GO:0031090//organelle membrane;GO:0009536//plastid	GO:0003676//nucleic acid binding	GO:0034728//nucleosome organization
XLOC_003234|PGSC0003DMT400007684	PGSC0003DMB000000016:650902-653022	-0.759722	0.441595	-1.04761	0.425399	1.0041	0.487233	TCONS_00005706	K02256|1|0.0|701|rcu:RCOM_Mp05|cytochrome c oxidase subunit 1 [EC:1.9.3.1]	GO:0019866//organelle inner membrane;GO:0043231//intracellular membrane-bounded organelle;GO:0031224//intrinsic to membrane	GO:0005506//iron ion binding;GO:0015002//heme-copper terminal oxidase activity	GO:0051234//establishment of localization;GO:0045333//cellular respiration
XLOC_003239|-	PGSC0003DMB000000016:1190038-1208451	0.645991	0.539889	-1.55222	0.570406	-0.395234	0.517144	TCONS_00005711	-	-	-	-
XLOC_003246|PGSC0003DMT400061679	PGSC0003DMB000000016:1580868-1583277	0	0.418804	12.9371	0.566738	-9.37197	0.442326	TCONS_00005719	-	-	GO:0016899//oxidoreductase activity, acting on the CH-OH group of donors, oxygen as acceptor	-
XLOC_003269|PGSC0003DMT400007648,PGSC0003DMT400007649,PGSC0003DMT400007650	PGSC0003DMB000000016:110761-114564	0	0.418804	0	0.356387	-1.10788	0.498446	TCONS_00005745	K05894|1|5e-76|284|bdi:100828447|12-oxophytodienoic acid reductase [EC:1.3.1.42]	GO:0044424//intracellular part	GO:0003824//catalytic activity;GO:0000166//nucleotide binding	GO:0008152//metabolic process
XLOC_003270|PGSC0003DMT400007644	PGSC0003DMB000000016:130665-132837	0	0.418804	0	0.356387	-0.308684	0.441675	TCONS_00005747	K05894|1|2e-115|414|pop:POPTR_810138|12-oxophytodienoic acid reductase [EC:1.3.1.42]	GO:0043231//intracellular membrane-bounded organelle	GO:0003824//catalytic activity;GO:0000166//nucleotide binding	GO:0008152//metabolic process
XLOC_003272|-	PGSC0003DMB000000016:137635-161986	-2.68495	0.530071	1.05167	0.413672	-1.32653	0.59498	TCONS_00005754	K15164|1|0.0|2132|gmx:100781873|mediator of RNA polymerase II transcription subunit 13	-	-	GO:0050793//regulation of developmental process;GO:0009956//radial pattern formation
XLOC_003273|-	PGSC0003DMB000000016:186245-187894	4.04062	0.623108	1.13198	0.522871	-2.22866	0.596397	TCONS_00005757	-	-	-	-
XLOC_003278|PGSC0003DMT400007616,PGSC0003DMT400007617	PGSC0003DMB000000016:318874-319534	1.69145	0.464854	1.15408	0.393785	1.76259	0.451264	TCONS_00005765	K15285|1|8e-07|52.0|aly:ARALYDRAFT_320561|solute carrier family 35, member E3;K15280|2|1e-06|51.2|cme:CMK248C|solute carrier family 35, member C2	GO:0016020//membrane	-	-
XLOC_003279|PGSC0003DMT400007615	PGSC0003DMB000000016:424987-426415	0	0.418804	4.48003	0.563572	0	0.432714	TCONS_00005767	K10256|1|6e-154|542|rcu:RCOM_0503360|omega-6 fatty acid desaturase (delta-12 desaturase) [EC:1.14.19.-]	-	GO:0016705//oxidoreductase activity, acting on paired donors, with incorporation or reduction of molecular oxygen	GO:0044238//primary metabolic process
XLOC_003288|-	PGSC0003DMB000000016:1190038-1208451	0	0.418804	12.6763	0.527168	0	0.432714	TCONS_00005776	-	-	-	-
XLOC_003292|-	PGSC0003DMB000000016:1631697-1651877	0.640595	0.503475	1.03544	0.374389	-1.06174	0.45299	TCONS_00005781	K09838|1|2e-09|62.0|vvi:100232944|zeaxanthin epoxidase [EC:1.14.13.90]	GO:0043231//intracellular membrane-bounded organelle	-	GO:0051707//response to other organism
XLOC_003293|-	PGSC0003DMB000000016:1674519-1691285	-0.495733	0.504846	-0.313516	0.423444	-0.227463	0.479301	TCONS_00005783	-	-	-	-
XLOC_003300|PGSC0003DMT400061682	PGSC0003DMB000000016:2087127-2139331	0	0.418804	1.51345	0.398185	2.09858	0.479667	TCONS_00005792	K12391|1|0.0|1339|rcu:RCOM_0993500|AP-1 complex subunit gamma-1	GO:0043231//intracellular membrane-bounded organelle;GO:0030119//AP-type membrane coat adaptor complex	GO:0005515//protein binding;GO:0022892	GO:0015031//protein transport
XLOC_003306|PGSC0003DMT400061642	PGSC0003DMB000000016:2362509-2370916	-0.117015	0.425856	0.185411	0.374068	-0.487616	0.511898	TCONS_00005798	K16055|1|0.0|1441|vvi:100246842|trehalose 6-phosphate synthase/phosphatase [EC:2.4.1.15 3.1.3.12]	-	GO:0019203//carbohydrate phosphatase activity;GO:0035251//UDP-glucosyltransferase activity	GO:0005991//trehalose metabolic process
XLOC_003314|PGSC0003DMT400035894,PGSC0003DMT400035895,PGSC0003DMT400035896,PGSC0003DMT400035897,PGSC0003DMT400035898,PGSC0003DMT400035899	PGSC0003DMB000000016:2875287-2883073	-0.944346	0.438417	0.144478	0.365279	0	0.432714	TCONS_00005812	K03549|1|4e-135|481|smo:SELMODRAFT_180044|KUP system potassium uptake protein	GO:0009536//plastid	GO:0046873//metal ion transmembrane transporter activity	GO:0034220//ion transmembrane transport;GO:0030001//metal ion transport
XLOC_003319|PGSC0003DMT400062273	PGSC0003DMB000000016:3131825-3135506	-0.692911	0.514356	0.410582	0.431399	-1.40121	0.555434	TCONS_00005819	K00797|1|1e-155|548|rcu:RCOM_0285840|spermidine synthase [EC:2.5.1.16]	-	GO:0008757//S-adenosylmethionine-dependent methyltransferase activity;GO:0016765//transferase activity, transferring alkyl or aryl (other than methyl) groups	GO:0006596//polyamine biosynthetic process;GO:0006730//one-carbon metabolic process
XLOC_003325|-	PGSC0003DMB000000016:180951-181780	0	0.418804	1.87176	0.371645	-11.5458	0.486296	TCONS_00005826	K10999|1|5e-07|53.1|bdi:100822586|cellulose synthase A [EC:2.4.1.12]	-	-	-
XLOC_003329|PGSC0003DMT400020973	PGSC0003DMB000000017:59280-62574	0.002039	0.419055	0	0.356387	0	0.432714	TCONS_00005831	-	-	-	-
XLOC_003330|PGSC0003DMT400020972	PGSC0003DMB000000017:77758-81675	0.022484	0.424427	0.446015	0.467974	0.241139	0.490205	TCONS_00005832	K06185|1|0.0|960|pop:POPTR_650512|ATP-binding cassette, subfamily F, member 2	-	GO:0042626//ATPase activity, coupled to transmembrane movement of substances;GO:0032559	GO:0009207
XLOC_003331|PGSC0003DMT400020970,PGSC0003DMT400020971	PGSC0003DMB000000017:104963-106968	0	0.418804	-11.4416	0.407889	0	0.432714	TCONS_00005833	-	GO:0030529//ribonucleoprotein complex	GO:0005198//structural molecule activity	GO:0010467//gene expression
XLOC_003332|PGSC0003DMT400020968,PGSC0003DMT400020969	PGSC0003DMB000000017:111262-114280	0.152573	0.453733	0.192201	0.4043	0.76269	0.566955	TCONS_00005835	K03231|1|0.0|862|mtr:MTR_6g021800|elongation factor 1-alpha	GO:0044424//intracellular part	GO:0017111//nucleoside-triphosphatase activity;GO:0008135//translation factor activity, nucleic acid binding;GO:0032561//guanyl ribonucleotide binding	GO:0006412//translation;GO:0009207
XLOC_003334|PGSC0003DMT400020962,PGSC0003DMT400020963	PGSC0003DMB000000017:141208-164059	0.488476	0.503486	-0.096938	0.377909	-0.431825	0.522002	TCONS_00005843	-	GO:0043231//intracellular membrane-bounded organelle	GO:0046872//metal ion binding;GO:0019787//small conjugating protein ligase activity	GO:0009908//flower development;GO:0009696//salicylic acid metabolic process;GO:0009414//response to water deprivation;GO:0040007//growth;GO:0002832;GO:0032446//protein modification by small protein conjugation;GO:0009409//response to cold;GO:0009738//abscisic acid mediated signaling pathway;GO:0009408//response to heat;GO:0009593//detection of chemical stimulus;GO:0002218//activation of innate im…
XLOC_003335|PGSC0003DMT400020954,PGSC0003DMT400020955,PGSC0003DMT400020958	PGSC0003DMB000000017:176167-183705	-0.648986	0.503189	-0.34064	0.426336	-1.23806	0.650082	TCONS_00005850	K00253|1|0.0|701|gmx:100794259|isovaleryl-CoA dehydrogenase [EC:1.3.8.4]	GO:0044429//mitochondrial part	GO:0003995//acyl-CoA dehydrogenase activity;GO:0050662//coenzyme binding;GO:0032559	GO:0008152//metabolic process
XLOC_003336|PGSC0003DMT400020949	PGSC0003DMB000000017:224467-226716	0	0.418804	8.66427	0.360764	0	0.432714	TCONS_00005852	K08472|1|2e-46|183|aly:ARALYDRAFT_315221|mlo protein	-	-	-
XLOC_003338|PGSC0003DMT400020945	PGSC0003DMB000000017:244036-247392	-0.374405	0.455002	-1.57706	0.491954	-11.9814	0.508126	TCONS_00005857	-	-	-	-
XLOC_003339|PGSC0003DMT400020941,PGSC0003DMT400020942,PGSC0003DMT400020943,PGSC0003DMT400020944	PGSC0003DMB000000017:269692-278203	10.6237	0.433674	-2.54121	0.443503	-10.041	0.449447	TCONS_00005859	K12309|1|0.0|806|aly:ARALYDRAFT_485655|beta-galactosidase [EC:3.2.1.23];K01190|3|4e-68|259|cme:CMP078C|beta-galactosidase [EC:3.2.1.23]	-	GO:0030246//carbohydrate binding;GO:0015925;GO:0043167//ion binding	GO:0044238//primary metabolic process
XLOC_003340|PGSC0003DMT400020937,PGSC0003DMT400020938	PGSC0003DMB000000017:292426-300030	-0.022862	0.419478	-0.181324	0.370662	1.41093	0.488182	TCONS_00005863	K07359|1|3e-164|577|vvi:100260436|calcium/calmodulin-dependent protein kinase kinase [EC:2.7.11.17]	-	GO:0004674//protein serine/threonine kinase activity;GO:0032559	GO:0006464//cellular protein modification process
XLOC_003341|PGSC0003DMT400020936	PGSC0003DMB000000017:305502-307982	-0.501666	0.463105	-1.32234	0.477289	-0.452262	0.505086	TCONS_00005865	-	GO:0043231//intracellular membrane-bounded organelle	GO:0003824//catalytic activity	-
XLOC_003342|-	PGSC0003DMB000000017:329434-350831	-0.6611	0.499474	-0.137465	0.3804	0.347672	0.491085	TCONS_00005867	K15332|1|0.0|921|pop:POPTR_833322|tRNA (uracil-5-)-methyltransferase	-	GO:0005488//binding;GO:0016740//transferase activity	GO:0044237//cellular metabolic process
XLOC_003343|PGSC0003DMT400020930,PGSC0003DMT400020931,PGSC0003DMT400020932	PGSC0003DMB000000017:361030-365300	-9.17759	0.423604	0	0.356387	0	0.432714	TCONS_00005871	K10661|1|2e-07|57.0|smo:SELMODRAFT_50521|E3 ubiquitin-protein ligase MARCH6 [EC:6.3.2.19]	-	GO:0046914//transition metal ion binding	-
XLOC_003344|PGSC0003DMT400020929	PGSC0003DMB000000017:366102-371258	0	0.418804	10.4256	0.375086	0	0.432714	TCONS_00005874	K07566|1|1e-15|82.8|ota:Ot08g02790|tRNA threonylcarbamoyladenosine biosynthesis protein	GO:0009536//plastid	-	-
XLOC_003345|PGSC0003DMT400020927,PGSC0003DMT400020928	PGSC0003DMB000000017:372440-378566	-0.196187	0.434588	1.2113	0.402311	-13.3968	0.816838	TCONS_00005878	K04499|1|1e-139|495|gmx:100809596|RuvB-like protein 1 (pontin 52)	-	GO:0004386//helicase activity;GO:0004175//endopeptidase activity;GO:0032559;GO:0042623//ATPase activity, coupled	GO:0019538//protein metabolic process
XLOC_003346|PGSC0003DMT400020923	PGSC0003DMB000000017:393150-396409	16.5342	0.954853	1.04374	0.510584	-0.313619	0.503223	TCONS_00005879	-	-	-	-
XLOC_003350|PGSC0003DMT400020915	PGSC0003DMB000000017:414248-415089	0	0.418804	0	0.356387	-11.6449	0.490662	TCONS_00005883	-	-	-	-
XLOC_003352|PGSC0003DMT400020911	PGSC0003DMB000000017:450496-455665	-0.109791	0.424713	2.14226	0.467688	-0.251945	0.443801	TCONS_00005885	K03008|1|1e-55|214|vvi:100259467|DNA-directed RNA polymerase II subunit RPB11	GO:0016591//DNA-directed RNA polymerase II, holoenzyme;GO:0055029	GO:0034062//RNA polymerase activity;GO:0003676//nucleic acid binding;GO:0005515//protein binding	GO:0010467//gene expression
XLOC_003353|PGSC0003DMT400020910	PGSC0003DMB000000017:466720-469305	0	0.418804	0	0.356387	-0.480689	0.464717	TCONS_00005886	K01674|1|9e-98|354|rcu:RCOM_0544250|carbonic anhydrase [EC:4.2.1.1]	GO:0044464//cell part	GO:0046914//transition metal ion binding;GO:0016655//oxidoreductase activity, acting on NAD(P)H, quinone or similar compound as acceptor;GO:0016836//hydro-lyase activity	GO:0055067;GO:0044237//cellular metabolic process;GO:0000302//response to reactive oxygen species
XLOC_003355|-	PGSC0003DMB000000017:502351-507448	0	0.418804	0	0.356387	-6.98635	0.43412	TCONS_00005888	-	-	GO:0005488//binding	-
XLOC_003356|PGSC0003DMT400020896	PGSC0003DMB000000017:516068-521932	0	0.418804	0.848849	0.406917	0.412266	0.445458	TCONS_00005889	-	-	GO:0046872//metal ion binding	-
XLOC_003361|PGSC0003DMT400020885,PGSC0003DMT400020886	PGSC0003DMB000000017:593885-601497	-11.6666	0.452419	-0.335101	0.360547	0	0.432714	TCONS_00005896	-	-	-	-
XLOC_003363|-	PGSC0003DMB000000017:616748-628648	-1.09247	0.462991	-0.783912	0.450704	-1.20176	0.616651	TCONS_00005902	-	GO:0016020//membrane	GO:0005543//phospholipid binding	-
XLOC_003364|PGSC0003DMT400020875,PGSC0003DMT400020876,PGSC0003DMT400020877,PGSC0003DMT400020878,PGSC0003DMT400020879	PGSC0003DMB000000017:630507-647237	-0.976189	0.561571	-0.490108	0.443412	-0.946356	0.587437	TCONS_00005912	-	GO:0043231//intracellular membrane-bounded organelle	GO:0008146//sulfotransferase activity	-
XLOC_003365|PGSC0003DMT400020874	PGSC0003DMB000000017:655844-660573	-0.206182	0.423033	0.867975	0.381772	1.62855	0.455767	TCONS_00005919	K14486|1|2e-74|279|pop:POPTR_589324|auxin response factor	GO:0043231//intracellular membrane-bounded organelle	GO:0003676//nucleic acid binding;GO:0005515//protein binding	GO:0006351//transcription, DNA-dependent;GO:0009755//hormone-mediated signaling pathway
XLOC_003366|PGSC0003DMT400020873	PGSC0003DMB000000017:681589-686058	-2.03189	0.548199	-0.19181	0.388504	-0.570511	0.501783	TCONS_00005920	-	GO:0016020//membrane	-	-
XLOC_003368|PGSC0003DMT400020871	PGSC0003DMB000000017:745957-746726	-0.495587	0.51679	-0.103244	0.380858	0.267709	0.482638	TCONS_00005922	K02870|1|3e-85|312|vvi:100244384|large subunit ribosomal protein L12e	GO:0030529//ribonucleoprotein complex	GO:0005198//structural molecule activity	GO:0010467//gene expression
XLOC_003369|PGSC0003DMT400020870	PGSC0003DMB000000017:758074-760508	0.196693	0.456956	0.31908	0.410849	0.250753	0.44156	TCONS_00005923	K09872|1|1e-130|464|osa:4343122|aquaporin PIP	GO:0031224//intrinsic to membrane	-	GO:0006810//transport
XLOC_003371|PGSC0003DMT400020867	PGSC0003DMB000000017:775977-782289	0.23878	0.451676	0.790696	0.464831	0.231257	0.46754	TCONS_00005925	K09580|1|0.0|703|vvi:100246809|protein disulfide-isomerase A1 [EC:5.3.4.1]	GO:0031090//organelle membrane;GO:0009536//plastid	GO:0016862//intramolecular oxidoreductase activity, interconverting keto- and enol-groups;GO:0016757//transferase activity, transferring glycosyl groups	GO:0006950//response to stress
XLOC_003373|PGSC0003DMT400020864,PGSC0003DMT400020865,PGSC0003DMT400020866	PGSC0003DMB000000017:812951-820628	0	0.418804	10.5733	0.377897	0	0.432714	TCONS_00005928	K01551|1|3e-146|516|vvi:100266785|arsenite-transporting ATPase [EC:3.6.3.16]	GO:0009532//plastid stroma	GO:0019829//cation-transporting ATPase activity;GO:0032559	GO:0006811//ion transport;GO:0030003//cellular cation homeostasis
XLOC_003378|PGSC0003DMT400002935,PGSC0003DMT400002938	PGSC0003DMB000000017:881294-891926	0.685245	0.519728	-0.11278	0.379143	-0.325623	0.499223	TCONS_00005935	K13717|1|3e-08|58.5|sbi:SORBI_06g032350|OTU domain-containing protein 3;K12655|2|7e-08|57.4|bdi:100823428|OTU domain-containing protein 5 [EC:3.1.2.15]	-	-	-
XLOC_003380|PGSC0003DMT400002933	PGSC0003DMB000000017:910812-916052	-0.303783	0.48553	0.468019	0.455333	0.067999	0.448887	TCONS_00005943	K04077|1|7e-141|499|cme:CMB021C|chaperonin GroEL	GO:0009526//plastid envelope;GO:0005840//ribosome;GO:0009532//plastid stroma;GO:0005576//extracellular region	GO:0005515//protein binding;GO:0032559	GO:0006457//protein folding;GO:0007275//multicellular organismal development;GO:0009657//plastid organization
XLOC_003381|PGSC0003DMT400002930,PGSC0003DMT400002931,PGSC0003DMT400002932	PGSC0003DMB000000017:929114-936448	-0.733379	0.48849	1.55222	0.388115	-1.34409	0.530174	TCONS_00005944	K05715|1|0.0|560|ath:AT3G45090|2-phosphoglycerate kinase [EC:2.7.2.-]	-	-	GO:0032958//inositol phosphate biosynthetic process
XLOC_003383|PGSC0003DMT400002927,PGSC0003DMT400002928,PGSC0003DMT400002929	PGSC0003DMB000000017:960772-966858	1.06811	0.434268	0.896206	0.371714	-0.651439	0.455276	TCONS_00005951	K07199|1|3e-25|115|ppp:PHYPADRAFT_213687|5'-AMP-activated protein kinase, regulatory beta subunit	-	-	-
XLOC_003388|PGSC0003DMT400050589	PGSC0003DMB000000017:1067243-1080898	0	0.418804	0	0.356387	-7.73447	0.435057	TCONS_00005958	K05681|1|1e-39|163|cme:CMS467C|ATP-binding cassette, subfamily G (WHITE), member 2;K12843|3|5e-35|148|vvi:100248403|U4/U6 small nuclear ribonucleoprotein PRP3;K01990|4|6e-10|65.1|cme:CMR388C|ABC-2 type transport system ATP-binding protein;K05663|5|1e-09|64.3|osa:4339984|mitochondrial ABC transporter ATM	GO:0044464//cell part	GO:0017111//nucleoside-triphosphatase activity;GO:0005363//maltose transmembrane transporter activity;GO:0032559	GO:0009207
XLOC_003396|PGSC0003DMT400050646	PGSC0003DMB000000017:1328752-1329284	14.5728	0.788518	11.7139	0.427845	0	0.432714	TCONS_00005974	K03676|1|9e-09|57.8|vvi:100244121|glutaredoxin 3	-	-	-
XLOC_003397|PGSC0003DMT400050647,PGSC0003DMT400050650	PGSC0003DMB000000017:1340117-1351273	-0.49871	0.440406	1.85999	0.422747	-0.116506	0.441778	TCONS_00005975	K08955|1|0.0|957|vvi:100252645|ATP-dependent metalloprotease [EC:3.4.24.-]	GO:0043231//intracellular membrane-bounded organelle	GO:0004175//endopeptidase activity;GO:0042623//ATPase activity, coupled;GO:0032559	GO:0009057//macromolecule catabolic process;GO:0019538//protein metabolic process
XLOC_003403|-	PGSC0003DMB000000017:1435982-1442752	0.030794	0.42549	0.215526	0.405877	-0.652623	0.5582	TCONS_00005985	K03940|1|2e-93|340|vvi:100262767|NADH dehydrogenase (ubiquinone) Fe-S protein 7 [EC:1.6.5.3 1.6.99.3]	GO:0043231//intracellular membrane-bounded organelle;GO:0044425//membrane part	GO:0046914//transition metal ion binding;GO:0051536//iron-sulfur cluster binding;GO:0048037//cofactor binding;GO:0050136//NADH dehydrogenase (quinone) activity	GO:0051234//establishment of localization;GO:0006091//generation of precursor metabolites and energy
XLOC_003408|PGSC0003DMT400047735,PGSC0003DMT400047736	PGSC0003DMB000000017:1505612-1512293	-1.18121	0.457985	1.54214	0.467026	0.397285	0.443823	TCONS_00005994	K12194|1|2e-80|297|rcu:RCOM_1048510|charged multivesicular body protein 4	GO:0010008//endosome membrane	-	GO:0006810//transport
XLOC_003409|PGSC0003DMT400047737	PGSC0003DMB000000017:1514211-1517664	0.098275	0.442772	-0.224393	0.412986	-1.01997	0.618571	TCONS_00005997	K05759|1|3e-58|223|rcu:RCOM_1048920|profilin	GO:0005856//cytoskeleton	GO:0008092//cytoskeletal protein binding	GO:0007010//cytoskeleton organization
XLOC_003410|PGSC0003DMT400047738,PGSC0003DMT400047739	PGSC0003DMB000000017:1521900-1529248	0	0.418804	9.91285	0.368171	0	0.432714	TCONS_00005999	K02206|1|1e-150|531|vvi:100262312|cyclin-dependent kinase 2 [EC:2.7.11.22]	-	GO:0004674//protein serine/threonine kinase activity;GO:0032559	GO:0006464//cellular protein modification process;GO:0000087//M phase of mitotic cell cycle
XLOC_003412|PGSC0003DMT400047741	PGSC0003DMB000000017:1558286-1561385	0	0.418804	10.896	0.384721	-12.9765	0.75601	TCONS_00006003	-	-	-	GO:0006351//transcription, DNA-dependent
XLOC_003413|PGSC0003DMT400047743	PGSC0003DMB000000017:1579444-1585242	-0.07898	0.425788	1.15897	0.405706	-0.022492	0.434405	TCONS_00006004	K01051|1|5e-170|595|vvi:100247362|pectinesterase [EC:3.1.1.11]	GO:0005618//cell wall	GO:0004091//carboxylesterase activity	GO:0071555//cell wall organization;GO:0005976//polysaccharide metabolic process
XLOC_003417|PGSC0003DMT400047759,PGSC0003DMT400047760,PGSC0003DMT400047762	PGSC0003DMB000000017:1707570-1721171	0	0.418804	0	0.356387	0	0.432714	TCONS_00006012	K00121|1|9e-78|290|pop:POPTR_815974|S-(hydroxymethyl)glutathione dehydrogenase / alcohol dehydrogenase [EC:1.1.1.284 1.1.1.1];K00001|3|8e-77|286|ath:AT1G32780|alcohol dehydrogenase [EC:1.1.1.1]	-	GO:0046872//metal ion binding;GO:0003824//catalytic activity	GO:0008152//metabolic process
XLOC_003418|PGSC0003DMT400047763	PGSC0003DMB000000017:1735175-1738031	-0.236627	0.45051	-0.885999	0.4398	1.43363	0.493268	TCONS_00006016	K02899|1|2e-22|104|ppp:PHYPADRAFT_168116|large subunit ribosomal protein L27	GO:0030529//ribonucleoprotein complex	GO:0005198//structural molecule activity	GO:0010467//gene expression
XLOC_003419|PGSC0003DMT400047764,PGSC0003DMT400047765,PGSC0003DMT400047766	PGSC0003DMB000000017:1738897-1744772	-1.23056	0.451344	2.77318	0.453253	-11.5493	0.486479	TCONS_00006019	K13348|1|1e-101|368|vvi:100257619|protein Mpv17	GO:0044439;GO:0031224//intrinsic to membrane	-	-
XLOC_003428|PGSC0003DMT400047787,PGSC0003DMT400047788,PGSC0003DMT400047789	PGSC0003DMB000000017:1817422-1829407	0	0.418804	0	0.356387	0	0.432714	TCONS_00006031	K03013|1|7e-165|580|vvi:100258335|DNA-directed RNA polymerases I, II, and III subunit RPABC1;K13457|5|9e-65|248|rcu:RCOM_0742270|disease resistance protein RPM1	-	-	-
XLOC_003444|PGSC0003DMT400048132	PGSC0003DMB000000017:2006977-2009390	-0.447694	0.480924	0.546323	0.452853	-0.698687	0.48593	TCONS_00006051	K02908|1|7e-54|208|mtr:MTR_7g021030|large subunit ribosomal protein L30e	GO:0030529//ribonucleoprotein complex	GO:0005198//structural molecule activity	GO:0010467//gene expression
XLOC_003447|PGSC0003DMT400048135	PGSC0003DMB000000017:2028039-2033851	11.4695	0.447355	-1.06087	0.367496	0	0.432714	TCONS_00006056	-	GO:0044464//cell part	-	-
XLOC_003449|PGSC0003DMT400048138,PGSC0003DMT400048139	PGSC0003DMB000000017:2037543-2047702	0	0.418804	-1.11312	0.368388	0	0.432714	TCONS_00006060	K15213|1|2e-53|209|sbi:SORBI_09g016515|TATA box-binding protein-associated factor RNA polymerase I subunit B	-	-	-
XLOC_003452|PGSC0003DMT400048157,PGSC0003DMT400048159,PGSC0003DMT400048160,PGSC0003DMT400048161	PGSC0003DMB000000017:2088526-2162710	0.689623	0.541478	-0.269223	0.388836	-1.24135	0.536415	TCONS_00006068	K09842|1|0.0|1429|vvi:100265098|abscisic-aldehyde oxidase [EC:1.2.3.14];K11817|4|0.0|1409|vvi:100255199|indole-3-acetaldehyde oxidase [EC:1.2.3.7]	-	GO:0046914//transition metal ion binding;GO:0051536//iron-sulfur cluster binding;GO:0050662//coenzyme binding;GO:0016623	GO:0009850//auxin metabolic process
XLOC_003454|-	PGSC0003DMB000000017:2088526-2162710	0	0.418804	10.5076	0.37648	-11.9986	0.509144	TCONS_00006080	K09842|1|1e-81|300|vvi:100265098|abscisic-aldehyde oxidase [EC:1.2.3.14];K11817|2|5e-80|295|vvi:100255199|indole-3-acetaldehyde oxidase [EC:1.2.3.7]	-	GO:0046914//transition metal ion binding;GO:0051536//iron-sulfur cluster binding;GO:0050662//coenzyme binding;GO:0016623	GO:0009850//auxin metabolic process
XLOC_003458|PGSC0003DMT400007791,PGSC0003DMT400007792,PGSC0003DMT400007793	PGSC0003DMB000000017:2252904-2276642	-0.239461	0.447744	0.165719	0.384298	-0.803057	0.541695	TCONS_00006092	K11838|1|0.0|1888|gmx:100778442|ubiquitin carboxyl-terminal hydrolase 7 [EC:3.1.2.15]	-	GO:0016790//thiolester hydrolase activity	GO:0019941//modification-dependent protein catabolic process
XLOC_003461|PGSC0003DMT400007784	PGSC0003DMB000000017:2291196-2295187	0.136767	0.434508	12.274	0.480981	-4.38485	0.572864	TCONS_00006099	K10400|1|9e-90|330|gmx:100814373|kinesin family member 15;K13448|4|4e-44|178|vvi:100247858|calcium-binding protein CML	-	GO:0005488//binding	-
XLOC_003463|PGSC0003DMT400007780	PGSC0003DMB000000017:2371070-2376211	0	0.418804	0	0.356387	0	0.432714	TCONS_00006102	-	GO:0016020//membrane	-	-
XLOC_003465|PGSC0003DMT400007773,PGSC0003DMT400007775	PGSC0003DMB000000017:2387564-2390498	9.94167	0.427319	0.753754	0.373566	-1.17424	0.487199	TCONS_00006106	-	GO:0031224//intrinsic to membrane	GO:0046914//transition metal ion binding	-
XLOC_003466|PGSC0003DMT400007769,PGSC0003DMT400007770,PGSC0003DMT400007771,PGSC0003DMT400007772	PGSC0003DMB000000017:2391237-2395094	10.6738	0.434154	1.15935	0.373154	-1.06172	0.448795	TCONS_00006110	K10576|1|3e-85|314|pop:POPTR_814402|ubiquitin-conjugating enzyme E2 H [EC:6.3.2.19]	-	GO:0016879//ligase activity, forming carbon-nitrogen bonds;GO:0032559	GO:0006464//cellular protein modification process
XLOC_003468|PGSC0003DMT400007765	PGSC0003DMB000000017:2410258-2420147	-0.383714	0.466591	-0.082102	0.369942	0.341643	0.493188	TCONS_00006114	K14539|1|0.0|763|vvi:100258825|large subunit GTPase 1 [EC:3.6.1.-]	-	GO:0032561//guanyl ribonucleotide binding	-
XLOC_003469|PGSC0003DMT400007761,PGSC0003DMT400007762,PGSC0003DMT400007764	PGSC0003DMB000000017:2422512-2435830	-0.791889	0.477038	1.03423	0.445081	-0.134965	0.449641	TCONS_00006115	K01090|1|0.0|1046|osa:4337785|protein phosphatase [EC:3.1.3.16]	GO:0016020//membrane;GO:0044444//cytoplasmic part	GO:0004721//phosphoprotein phosphatase activity;GO:0046914//transition metal ion binding	-
XLOC_003471|PGSC0003DMT400007759	PGSC0003DMB000000017:2461468-2468646	-0.453653	0.429765	0.50482	0.373874	-1.25689	0.513716	TCONS_00006119	-	-	-	-
XLOC_003473|PGSC0003DMT400070549	PGSC0003DMB000000017:2716899-2720031	0	0.418804	0	0.356387	-6.77428	0.43396	TCONS_00006121	K09422|1|1e-80|298|vvi:100248959|myb proto-oncogene protein, plant	-	-	-
XLOC_003475|PGSC0003DMT400070542,PGSC0003DMT400070543,PGSC0003DMT400070544	PGSC0003DMB000000017:2739979-2748325	0.076149	0.421753	-0.626213	0.395933	-0.301998	0.439206	TCONS_00006124	K03241|1|6e-180|333|pop:POPTR_821380|translation initiation factor eIF-2B subunit gamma	-	GO:0016772//transferase activity, transferring phosphorus-containing groups;GO:0008135//translation factor activity, nucleic acid binding	GO:0006412//translation
XLOC_003476|PGSC0003DMT400070539,PGSC0003DMT400070540	PGSC0003DMB000000017:2810424-2815171	-0.331314	0.423719	-0.56101	0.366845	-0.13028	0.435788	TCONS_00006128	K14317|1|3e-07|55.8|olu:OSTLU_15396|nuclear pore complex protein Nup214	-	-	-
XLOC_003480|PGSC0003DMT400070532	PGSC0003DMB000000017:2918661-2923023	0	0.418804	10.9928	0.387693	-10.951	0.465837	TCONS_00006136	-	GO:0031090//organelle membrane	-	-
XLOC_003481|PGSC0003DMT400070503	PGSC0003DMB000000017:2968717-3063458	-0.328089	0.45427	0.626085	0.444772	0.76162	0.550336	TCONS_00006139	K14767|1|9e-159|559|vvi:100264445|U3 small nucleolar RNA-associated protein 3	-	-	-
XLOC_003482|-	PGSC0003DMB000000017:2968717-3063458	0.386362	0.492879	0.182602	0.398539	0.443304	0.523031	TCONS_00006147	K12891|1|2e-15|82.8|osa:4345884|splicing factor, arginine/serine-rich 2;K13171|2|1e-13|76.6|aly:ARALYDRAFT_901882|serine/arginine repetitive matrix protein 1;K12897|5|2e-13|75.9|vvi:100245531|transformer-2 protein	-	GO:0005488//binding	-
XLOC_003487|PGSC0003DMT400070488	PGSC0003DMB000000017:3079696-3082574	0	0.418804	1.19276	0.372503	0	0.432714	TCONS_00006154	K14535|1|3e-74|276|vvi:100253475|transcription initiation factor TFIID subunit 9 / adenylate kinase [EC:2.7.4.3]	-	GO:0016772//transferase activity, transferring phosphorus-containing groups;GO:0032559	GO:0006796//phosphate-containing compound metabolic process
XLOC_003488|PGSC0003DMT400070485,PGSC0003DMT400070486,PGSC0003DMT400070487	PGSC0003DMB000000017:3141022-3156389	0	0.418804	-1.38001	0.370857	0	0.432714	TCONS_00006155	K04532|1|0.0|717|zma:100193236|amyloid beta precursor protein binding protein 1	GO:0043231//intracellular membrane-bounded organelle	GO:0005488//binding;GO:0003824//catalytic activity	GO:0006259//DNA metabolic process;GO:0032446//protein modification by small protein conjugation;GO:0048878//chemical homeostasis;GO:0009887//organ morphogenesis;GO:0009755//hormone-mediated signaling pathway;GO:0006950//response to stress
XLOC_003490|PGSC0003DMT400020857,PGSC0003DMT400020858	PGSC0003DMB000000017:25272-32682	0.88432	0.544964	-0.030888	0.359176	3.7835	0.54189	TCONS_00006159	K01759|1|3e-87|320|rcu:RCOM_0473450|lactoylglutathione lyase [EC:4.4.1.5]	-	GO:0016846//carbon-sulfur lyase activity;GO:0043169//cation binding	GO:0050896//response to stimulus
XLOC_003492|PGSC0003DMT400020849,PGSC0003DMT400020852,PGSC0003DMT400020853	PGSC0003DMB000000017:71601-75531	1.64913	0.60593	0.592177	0.427056	-2.07908	0.494422	TCONS_00006164	-	GO:0030529//ribonucleoprotein complex	GO:0005198//structural molecule activity	GO:0010467//gene expression
XLOC_003496|PGSC0003DMT400020843,PGSC0003DMT400020845	PGSC0003DMB000000017:128523-132977	-0.341444	0.482216	0.020455	0.360993	-0.609211	0.531237	TCONS_00006170	K02736|1|4e-128|456|vvi:100263853|20S proteasome subunit beta 7 [EC:3.4.25.1]	GO:0005840//ribosome;GO:0043231//intracellular membrane-bounded organelle;GO:0000502//proteasome complex	GO:0004175//endopeptidase activity	GO:0019941//modification-dependent protein catabolic process;GO:0006970//response to osmotic stress;GO:0010038//response to metal ion
XLOC_003497|PGSC0003DMT400020840,PGSC0003DMT400020841,PGSC0003DMT400020842	PGSC0003DMB000000017:141208-164059	0	0.418804	10.9166	0.385144	0	0.432714	TCONS_00006172	-	-	-	-
XLOC_003498|PGSC0003DMT400020838,PGSC0003DMT400020839	PGSC0003DMB000000017:184829-193998	-0.279151	0.423547	10.1985	0.371314	-9.16652	0.44052	TCONS_00006175	K14486|1|1e-132|472|vvi:100245251|auxin response factor	GO:0043231//intracellular membrane-bounded organelle	GO:0003676//nucleic acid binding;GO:0001071//nucleic acid binding transcription factor activity;GO:0005515//protein binding	GO:0009755//hormone-mediated signaling pathway;GO:0009791//post-embryonic development;GO:0006351//transcription, DNA-dependent;GO:0001708//cell fate specification
XLOC_003501|PGSC0003DMT400020831,PGSC0003DMT400020832	PGSC0003DMB000000017:257429-261602	0	0.418804	9.30073	0.363508	0	0.432714	TCONS_00006180	K02021|1|8e-06|49.7|osa:4335787|putative ABC transport system ATP-binding protein	GO:0043231//intracellular membrane-bounded organelle	GO:0017111//nucleoside-triphosphatase activity;GO:0032559	GO:0009207
XLOC_003503|PGSC0003DMT400020828,PGSC0003DMT400020829	PGSC0003DMB000000017:281427-287430	-1.48946	0.498297	0.920803	0.459391	-0.643719	0.542187	TCONS_00006184	K08681|1|1e-76|286|mtr:MTR_4g015590|glutamine amidotransferase [EC:2.6.-.-]	GO:0044444//cytoplasmic part	GO:0016811//hydrolase activity, acting on carbon-nitrogen (but not peptide) bonds, in linear amides;GO:0046983//protein dimerization activity	GO:0009108//coenzyme biosynthetic process;GO:0006541//glutamine metabolic process;GO:0042364;GO:0003006//developmental process involved in reproduction
XLOC_003504|PGSC0003DMT400020827	PGSC0003DMB000000017:311484-313776	-0.399581	0.449001	1.03289	0.45083	-11.4095	0.48057	TCONS_00006185	-	-	-	-
XLOC_003506|PGSC0003DMT400020825	PGSC0003DMB000000017:421559-425681	0	0.418804	0	0.356387	0	0.432714	TCONS_00006187	-	-	-	GO:0010074//maintenance of meristem identity;GO:0010346;GO:0009791//post-embryonic development;GO:0003006//developmental process involved in reproduction;GO:0007389//pattern specification process
XLOC_003507|PGSC0003DMT400020822,PGSC0003DMT400020823	PGSC0003DMB000000017:447192-448282	0	0.418804	0	0.356387	0	0.432714	TCONS_00006190	-	-	-	-
XLOC_003509|PGSC0003DMT400020812,PGSC0003DMT400020816	PGSC0003DMB000000017:663481-675395	-0.461521	0.473312	0.392103	0.418815	-0.787337	0.559925	TCONS_00006196	K15501|1|0.0|814|pop:POPTR_879398|serine/threonine-protein phosphatase 6 regulatory subunit 3	-	-	-
XLOC_003510|PGSC0003DMT400020801,PGSC0003DMT400020802,PGSC0003DMT400020806,PGSC0003DMT400020807	PGSC0003DMB000000017:687029-693978	-0.54947	0.430497	0.89712	0.376252	-9.15935	0.440497	TCONS_00006203	K09338|1|0.0|1142|ath:AT5G60690|homeobox-leucine zipper protein	GO:0043231//intracellular membrane-bounded organelle	GO:0001071//nucleic acid binding transcription factor activity;GO:0003677//DNA binding	GO:0048869//cellular developmental process;GO:0009933//meristem structural organization;GO:0009943//adaxial/abaxial axis specification;GO:0009799//specification of symmetry;GO:0006351//transcription, DNA-dependent
XLOC_003511|PGSC0003DMT400020799,PGSC0003DMT400020800	PGSC0003DMB000000017:708718-715770	0	0.418804	1.26862	0.362765	0	0.432714	TCONS_00006208	-	GO:0044424//intracellular part	GO:0003723//RNA binding	-
XLOC_003512|PGSC0003DMT400020798	PGSC0003DMB000000017:737119-737952	2.14512	0.491474	-0.974009	0.452476	1.96124	0.494285	TCONS_00006210	-	-	-	-
XLOC_003513|PGSC0003DMT400020796,PGSC0003DMT400020797	PGSC0003DMB000000017:769174-774449	-0.350178	0.445732	0.150186	0.37552	1.31374	0.49952	TCONS_00006211	-	-	-	-
XLOC_003514|PGSC0003DMT400020794,PGSC0003DMT400020795	PGSC0003DMB000000017:784018-791715	0.261948	0.456739	0.317926	0.39439	-0.174698	0.45051	TCONS_00006213	K03526|1|0.0|1237|vvi:100257071|(E)-4-hydroxy-3-methylbut-2-enyl-diphosphate synthase [EC:1.17.7.1]	-	GO:0046914//transition metal ion binding;GO:0052592	GO:0006721//terpenoid metabolic process
XLOC_003515|PGSC0003DMT400020793	PGSC0003DMB000000017:793762-798287	-0.295043	0.457356	1.06835	0.483873	-0.790968	0.529728	TCONS_00006215	K03676|1|9e-45|178|rcu:RCOM_0583070|glutaredoxin 3	-	GO:0015036//disulfide oxidoreductase activity	GO:0019725//cellular homeostasis
XLOC_003521|PGSC0003DMT400050662	PGSC0003DMB000000017:1051818-1057748	-0.65741	0.458533	-0.258954	0.374846	0.064423	0.443058	TCONS_00006222	K13525|1|0.0|1462|vvi:100265402|transitional endoplasmic reticulum ATPase	GO:0016020//membrane	GO:0032559;GO:0042623//ATPase activity, coupled	GO:0009987//cellular process
XLOC_003522|PGSC0003DMT400050663,PGSC0003DMT400050664	PGSC0003DMB000000017:1067243-1080898	-3.93439	0.693218	3.88698	0.543787	-0.641302	0.538198	TCONS_00006226	K03231|1|0.0|866|aly:ARALYDRAFT_311847|elongation factor 1-alpha	GO:0044424//intracellular part	GO:0016772//transferase activity, transferring phosphorus-containing groups;GO:0017111//nucleoside-triphosphatase activity;GO:0008135//translation factor activity, nucleic acid binding;GO:0032561//guanyl ribonucleotide binding	GO:0006412//translation;GO:0009207
XLOC_003523|PGSC0003DMT400050665,PGSC0003DMT400050666	PGSC0003DMB000000017:1082111-1088925	11.2538	0.442852	-1.09525	0.396322	-11.9226	0.504663	TCONS_00006227	K09584|1|8e-07|53.1|gmx:100037470|protein disulfide-isomerase A6 [EC:5.3.4.1];K01829|5|2e-06|51.6|rcu:RCOM_1434600|protein disulfide-isomerase [EC:5.3.4.1]	GO:0031410//cytoplasmic vesicle	GO:0003824//catalytic activity	GO:0019725//cellular homeostasis
XLOC_003528|PGSC0003DMT400050678	PGSC0003DMB000000017:1365390-1371577	-0.002263	0.419181	0.772326	0.484993	0.099317	0.453276	TCONS_00006247	-	-	-	-
XLOC_003530|PGSC0003DMT400065589,PGSC0003DMT400065590	PGSC0003DMB000000017:1427697-1431878	0	0.418804	0	0.356387	0	0.432714	TCONS_00006256	-	-	-	-
XLOC_003531|PGSC0003DMT400065586	PGSC0003DMB000000017:1444733-1454559	-0.496399	0.433331	2.10307	0.384778	-1.04317	0.451516	TCONS_00006258	-	-	-	-
XLOC_003536|PGSC0003DMT400047800,PGSC0003DMT400047801,PGSC0003DMT400047803	PGSC0003DMB000000017:1563741-1571008	-0.979838	0.499291	0.733197	0.418015	1.36515	0.588317	TCONS_00006270	K02218|1|2e-52|206|rcu:RCOM_0654970|casein kinase 1 [EC:2.7.11.1]	-	GO:0004672//protein kinase activity;GO:0032559	GO:0006464//cellular protein modification process
XLOC_003539|PGSC0003DMT400047810	PGSC0003DMB000000017:1613186-1617469	-12.0848	0.4669	-1.37817	0.414621	0.568432	0.446315	TCONS_00006275	-	GO:0043231//intracellular membrane-bounded organelle	-	-
XLOC_003541|PGSC0003DMT400047813	PGSC0003DMB000000017:1660529-1666608	0	0.418804	9.55162	0.365016	0	0.432714	TCONS_00006278	-	-	-	-
XLOC_003542|PGSC0003DMT400047815	PGSC0003DMB000000017:1673412-1679061	-0.746519	0.509727	0.303078	0.415775	-0.559008	0.528551	TCONS_00006279	K10689|1|8e-87|318|vvi:100254379|peroxin-4 [EC:6.3.2.19]	-	GO:0016879//ligase activity, forming carbon-nitrogen bonds;GO:0032559	GO:0006464//cellular protein modification process
XLOC_003543|-	PGSC0003DMB000000017:1679853-1697790	-1.49359	0.474032	1.18395	0.401728	1.29616	0.483964	TCONS_00006282	-	GO:0005622//intracellular;GO:0016020//membrane	-	GO:0046907//intracellular transport
XLOC_003547|PGSC0003DMT400047832,PGSC0003DMT400047833	PGSC0003DMB000000017:1745160-1750521	0	0.418804	-1.27448	0.3752	0	0.432714	TCONS_00006293	-	-	-	-
XLOC_003550|PGSC0003DMT400047834,PGSC0003DMT400047835,PGSC0003DMT400047836,PGSC0003DMT400047837	PGSC0003DMB000000017:1811854-1814714	0	0.418804	11.0451	0.389658	0	0.432714	TCONS_00006297	K15095|1|3e-87|321|sbi:SORBI_02g043370|(+)-neomenthol dehydrogenase [EC:1.1.1.208]	GO:0043231//intracellular membrane-bounded organelle	GO:0016616//oxidoreductase activity, acting on the CH-OH group of donors, NAD or NADP as acceptor	GO:0008152//metabolic process
XLOC_003556|PGSC0003DMT400048179	PGSC0003DMB000000017:1955166-1959603	0	0.418804	10.1679	0.371017	0	0.432714	TCONS_00006307	K15095|1|2e-94|344|sbi:SORBI_02g043370|(+)-neomenthol dehydrogenase [EC:1.1.1.208]	GO:0043231//intracellular membrane-bounded organelle	GO:0016616//oxidoreductase activity, acting on the CH-OH group of donors, NAD or NADP as acceptor	GO:0008152//metabolic process
XLOC_003565|PGSC0003DMT400097185	PGSC0003DMB000000017:2213403-2215332	0.069353	0.434885	0.020018	0.362445	0.174435	0.472123	TCONS_00006318	-	-	-	GO:0050896//response to stimulus
XLOC_003566|PGSC0003DMT400007746	PGSC0003DMB000000017:2224606-2236213	10.2603	0.429868	10.2097	0.37144	0	0.432714	TCONS_00006321	K08864|1|0.0|845|vvi:100265049|tousled-like kinase [EC:2.7.11.1]	GO:0043231//intracellular membrane-bounded organelle	GO:0004672//protein kinase activity;GO:0032559	GO:0006464//cellular protein modification process
XLOC_003567|PGSC0003DMT400007738,PGSC0003DMT400007739,PGSC0003DMT400007740,PGSC0003DMT400007741,PGSC0003DMT400007742,PGSC0003DMT400007743	PGSC0003DMB000000017:2245728-2250595	1.86943	0.484547	0.315998	0.377726	0.320099	0.449687	TCONS_00006323	K09250|1|3e-19|95.5|ath:AT2G17870|cellular nucleic acid-binding protein	-	-	-
XLOC_003568|PGSC0003DMT400090967	PGSC0003DMB000000017:2291196-2295187	0.3321	0.495554	1.5112	0.561811	-0.057485	0.447252	TCONS_00006328	K13448|1|3e-45|178|vvi:100247858|calcium-binding protein CML	-	GO:0046872//metal ion binding	-
XLOC_003569|PGSC0003DMT400096032	PGSC0003DMB000000017:2298064-2298616	0.404448	0.506218	2.37737	0.544153	-0.420056	0.514001	TCONS_00006329	K13448|1|7e-45|177|rcu:RCOM_1677910|calcium-binding protein CML	-	GO:0046872//metal ion binding	-
XLOC_003570|PGSC0003DMT400007736,PGSC0003DMT400007737	PGSC0003DMB000000017:2301178-2304305	0.583453	0.542472	4.43413	0.472512	-1.06025	0.539386	TCONS_00006330	K13448|1|4e-32|136|vvi:100247858|calcium-binding protein CML	-	-	-
XLOC_003571|PGSC0003DMT400007735	PGSC0003DMB000000017:2308887-2312752	0	0.418804	-1.54177	0.375406	-9.16854	0.44052	TCONS_00006333	K14536|1|0.0|1491|rcu:RCOM_1548160|ribosome assembly protein 1 [EC:3.6.5.-]	-	GO:0017111//nucleoside-triphosphatase activity;GO:0008135//translation factor activity, nucleic acid binding;GO:0032561//guanyl ribonucleotide binding	GO:0006412//translation;GO:0009207
XLOC_003572|PGSC0003DMT400007734	PGSC0003DMB000000017:2316123-2317185	11.6523	0.45203	0.318611	0.36337	-0.896336	0.442886	TCONS_00006334	-	-	-	-
XLOC_003573|PGSC0003DMT400007733	PGSC0003DMB000000017:2321823-2325690	-1.70668	0.512035	1.39329	0.514218	1.40369	0.525294	TCONS_00006335	-	GO:0031090//organelle membrane;GO:0043231//intracellular membrane-bounded organelle	-	-
XLOC_003574|PGSC0003DMT400007732	PGSC0003DMB000000017:2326432-2330687	0	0.418804	0	0.356387	0	0.432714	TCONS_00006336	K10754|1|5e-46|184|gmx:100790070|replication factor C subunit 1;K01757|2|3e-42|171|ath:AT1G74000|strictosidine synthase [EC:4.3.3.2]	GO:0031090//organelle membrane;GO:0043231//intracellular membrane-bounded organelle	GO:0016843	GO:0009820//alkaloid metabolic process
XLOC_003576|PGSC0003DMT400007728,PGSC0003DMT400007729,PGSC0003DMT400007730	PGSC0003DMB000000017:2353835-2357339	-10.7757	0.794059	2.2516	0.395396	0.300566	0.484559	TCONS_00006339	K09503|1|5e-70|155|pop:POPTR_558228|DnaJ homolog subfamily A member 2	GO:0044424//intracellular part	GO:0043169//cation binding;GO:0005515//protein binding;GO:0032559	GO:0006950//response to stress;GO:0044267//cellular protein metabolic process
XLOC_003579|PGSC0003DMT400007723	PGSC0003DMB000000017:2437352-2445169	0.752544	0.431582	0.746145	0.371714	-11.5285	0.485576	TCONS_00006344	K09528|1|1e-111|401|gmx:100776581|DnaJ homolog subfamily C member 8	GO:0043231//intracellular membrane-bounded organelle	GO:0005515//protein binding	GO:0044267//cellular protein metabolic process;GO:0050896//response to stimulus
XLOC_003580|PGSC0003DMT400007721,PGSC0003DMT400007722	PGSC0003DMB000000017:2469661-2474609	0	0.418804	-11.6232	0.420701	0	0.432714	TCONS_00006346	K12604|1|9e-10|63.9|vcn:VOLCADRAFT_108387|CCR4-NOT transcription complex subunit 1	GO:0043231//intracellular membrane-bounded organelle	GO:0016670//oxidoreductase activity, acting on a sulfur group of donors, oxygen as acceptor;GO:0050662//coenzyme binding;GO:0005515//protein binding	GO:0008152//metabolic process
XLOC_003588|PGSC0003DMT400070475,PGSC0003DMT400070478	PGSC0003DMB000000017:2675248-2685321	0	0.418804	-12.2833	0.48209	0	0.432714	TCONS_00006364	K12524|1|2e-27|121|mtr:MTR_8g083210|bifunctional aspartokinase / homoserine dehydrogenase 1 [EC:2.7.2.4 1.1.1.3]	-	GO:0003824//catalytic activity	GO:0008652//cellular amino acid biosynthetic process;GO:0009066//aspartate family amino acid metabolic process
XLOC_003591|PGSC0003DMT400070470	PGSC0003DMB000000017:2701851-2705970	0	0.418804	11.1934	0.395293	-11.0363	0.468386	TCONS_00006369	K12862|1|3e-09|62.8|cre:CHLREDRAFT_48734|pleiotropic regulator 1;K14793|3|1e-08|60.8|zma:100273551|ribosomal RNA-processing protein 9;K14555|5|3e-08|59.7|gmx:100807385|U3 small nucleolar RNA-associated protein 13	GO:0031461//cullin-RING ubiquitin ligase complex	-	GO:0009267//cellular response to starvation
XLOC_003592|PGSC0003DMT400070468,PGSC0003DMT400070469	PGSC0003DMB000000017:2720921-2729877	-11.6928	0.453344	0.358698	0.372903	-0.146863	0.436714	TCONS_00006370	K10523|1|5e-179|625|vvi:100259862|speckle-type POZ protein	-	-	-
XLOC_003594|PGSC0003DMT400070463,PGSC0003DMT400070464,PGSC0003DMT400070465	PGSC0003DMB000000017:2759279-2761147	-9.34315	0.424142	0	0.356387	0	0.432714	TCONS_00006375	K06892|1|5e-39|160|pop:POPTR_550478|;K05278|2|5e-38|157|vvi:100232938|flavonol synthase [EC:1.14.11.23]	-	GO:0016491//oxidoreductase activity	-
XLOC_003596|PGSC0003DMT400070461	PGSC0003DMB000000017:2772966-2773637	0	0.418804	0	0.356387	0	0.432714	TCONS_00006378	K05278|1|2e-16|84.0|vvi:100232938|flavonol synthase [EC:1.14.11.23]	-	GO:0016491//oxidoreductase activity	-
XLOC_003598|PGSC0003DMT400070453,PGSC0003DMT400070454,PGSC0003DMT400070455,PGSC0003DMT400070456,PGSC0003DMT400070457,PGSC0003DMT400070458,PGSC0003DMT400070459	PGSC0003DMB000000017:2779106-2786598	-0.669944	0.489565	0.662148	0.384629	-12.4251	0.544518	TCONS_00006385	K00924|1|4e-44|179|aly:ARALYDRAFT_486409|[EC:2.7.1.-];K04733|2|2e-43|176|smo:SELMODRAFT_33807|interleukin-1 receptor-associated kinase 4 [EC:2.7.11.1]	-	GO:0016740//transferase activity	-
XLOC_003600|PGSC0003DMT400070450	PGSC0003DMB000000017:2796509-2801183	0	0.418804	-0.712551	0.368651	-10.9799	0.466557	TCONS_00006389	K03004|1|6e-06|50.4|sbi:SORBI_03g003610|DNA-directed RNA polymerase I subunit RPA43	-	-	-
XLOC_003601|PGSC0003DMT400070448,PGSC0003DMT400070449	PGSC0003DMB000000017:2842408-2848972	-0.065357	0.419924	3.72175	0.424462	-11.4921	0.484101	TCONS_00006391	K13176|1|1e-93|342|vvi:100256436|THO complex subunit 7	-	-	-
XLOC_003602|PGSC0003DMT400070447	PGSC0003DMB000000017:2849097-2852748	0.144205	0.453893	0.177209	0.404471	-0.534243	0.548862	TCONS_00006393	K03232|1|2e-69|261|rcu:RCOM_0783980|elongation factor 1-beta	GO:0043234//protein complex;GO:0005576//extracellular region	GO:0008135//translation factor activity, nucleic acid binding	GO:0006952//defense response;GO:0006412//translation
XLOC_003606|PGSC0003DMT400070437,PGSC0003DMT400070438,PGSC0003DMT400070439	PGSC0003DMB000000017:2893544-2898278	0.140011	0.445664	0.913988	0.536198	0.566129	0.529386	TCONS_00006397	K02183|1|4e-65|248|bdi:100839997|calmodulin	-	GO:0046872//metal ion binding	-
XLOC_003608|PGSC0003DMT400070434	PGSC0003DMB000000017:2909719-2913217	-0.776147	0.521202	0.801372	0.432531	-0.722313	0.494011	TCONS_00006403	K02953|1|2e-79|293|vvi:100242146|small subunit ribosomal protein S13e	GO:0030529//ribonucleoprotein complex	GO:0005198//structural molecule activity	GO:0010467//gene expression
XLOC_003609|PGSC0003DMT400070433	PGSC0003DMB000000017:2914002-2917757	11.8902	0.459482	3.79167	0.503452	1.32117	0.458168	TCONS_00006404	K13448|1|2e-70|263|rcu:RCOM_1680020|calcium-binding protein CML	GO:0043231//intracellular membrane-bounded organelle;GO:0016020//membrane	GO:0046872//metal ion binding;GO:0016628//oxidoreductase activity, acting on the CH-CH group of donors, NAD or NADP as acceptor;GO:0016772//transferase activity, transferring phosphorus-containing groups	GO:0006796//phosphate-containing compound metabolic process
XLOC_003611|PGSC0003DMT400070430	PGSC0003DMB000000017:2931020-2936799	11.7219	0.454224	-0.463287	0.367416	-10.8786	0.464191	TCONS_00006407	K13458|1|1e-77|290|vvi:100246439|disease resistance protein	-	-	-
XLOC_003612|PGSC0003DMT400070429	PGSC0003DMB000000017:2938635-2945629	-0.915837	0.450235	10.2651	0.37248	0	0.432714	TCONS_00006408	-	-	-	-
XLOC_003618|PGSC0003DMT400070416,PGSC0003DMT400070418	PGSC0003DMB000000017:3082701-3097951	0	0.418804	-1.1837	0.373326	-9.65023	0.444624	TCONS_00006418	-	-	GO:0016773//phosphotransferase activity, alcohol group as acceptor;GO:0008452;GO:0004112//cyclic-nucleotide phosphodiesterase activity;GO:0032559	GO:0000394//RNA splicing, via endonucleolytic cleavage and ligation
XLOC_003619|PGSC0003DMT400070408,PGSC0003DMT400070409,PGSC0003DMT400070410,PGSC0003DMT400070411	PGSC0003DMB000000017:3116466-3121141	-1.58329	0.462865	1.68367	0.40454	12.452	0.547033	TCONS_00006419	-	-	-	-
XLOC_003620|PGSC0003DMT400070407	PGSC0003DMB000000017:3125603-3130919	0.033816	0.425685	0.336903	0.433937	-0.448758	0.525808	TCONS_00006424	K02138|1|9e-84|308|rcu:RCOM_0713220|F-type H+-transporting ATPase subunit d [EC:3.6.3.14]	GO:0005753//mitochondrial proton-transporting ATP synthase complex;GO:0005840//ribosome;GO:0031981//nuclear lumen;GO:0009534//chloroplast thylakoid	GO:0046914//transition metal ion binding;GO:0015077//monovalent inorganic cation transmembrane transporter activity;GO:0003824//catalytic activity	GO:0006754//ATP biosynthetic process;GO:0006970//response to osmotic stress
XLOC_003621|PGSC0003DMT400070406	PGSC0003DMB000000017:3131757-3136298	1.98661	0.480055	0.014757	0.356764	0.537316	0.451687	TCONS_00006427	K11975|1|4e-45|181|smo:SELMODRAFT_48577|E3 ubiquitin-protein ligase RNF144 [EC:6.3.2.19];K11968|2|2e-14|79.3|zma:100273409|ariadne-1;K11971|3|3e-14|79.0|smo:SELMODRAFT_141959|E3 ubiquitin-protein ligase RNF14 [EC:6.3.2.19]	-	GO:0046872//metal ion binding	-
XLOC_003622|PGSC0003DMT400070405	PGSC0003DMB000000017:3165493-3167763	0	0.418804	0.791267	0.388218	-1.00235	0.470774	TCONS_00006428	K01955|1|3e-33|140|vvi:100262205|carbamoyl-phosphate synthase large subunit [EC:6.3.5.5];K13944|2|3e-09|60.8|vvi:100261792|LOB domain-containing protein 16;K13945|5|3e-08|57.4|vvi:100266975|LOB domain-containing protein 29	-	-	-
XLOC_003632|-	PGSC0003DMB000000017:750302-750698	0	0.418804	0	0.356387	0	0.432714	TCONS_00006445	-	-	-	-
XLOC_003633|-	PGSC0003DMB000000017:2088526-2162710	0.125846	0.430165	9.71433	0.366365	-12.5203	0.554131	TCONS_00006446	K11817|1|1e-60|230|vvi:100255199|indole-3-acetaldehyde oxidase [EC:1.2.3.7];K09842|2|4e-59|225|vvi:100265098|abscisic-aldehyde oxidase [EC:1.2.3.14]	-	GO:0046914//transition metal ion binding;GO:0051536//iron-sulfur cluster binding;GO:0050662//coenzyme binding;GO:0016623	GO:0009850//auxin metabolic process
XLOC_003636|PGSC0003DMT400027418,PGSC0003DMT400027420	PGSC0003DMB000000018:98381-105945	12.0811	0.46674	-2.77521	0.426759	-11.4659	0.482981	TCONS_00006449	-	-	-	-
XLOC_003637|-	PGSC0003DMB000000018:109378-130596	-1.27121	0.492685	1.02833	0.459985	0.823481	0.48497	TCONS_00006451	K08065|1|5e-41|167|smo:SELMODRAFT_450037|nuclear transcription Y subunit beta;K02326|4|2e-08|58.5|smo:SELMODRAFT_115079|DNA polymerase epsilon subunit 3 [EC:2.7.7.7]	GO:0043231//intracellular membrane-bounded organelle	GO:0003677//DNA binding	GO:0006351//transcription, DNA-dependent
XLOC_003638|PGSC0003DMT400027412	PGSC0003DMB000000018:143322-145376	-2.26744	0.5283	-1.30248	0.434085	-1.60861	0.47178	TCONS_00006455	-	GO:0043231//intracellular membrane-bounded organelle	-	-
XLOC_003640|PGSC0003DMT400027410,PGSC0003DMT400027411	PGSC0003DMB000000018:230683-234313	-0.246369	0.447264	4.90456	0.479724	-2.62683	0.483358	TCONS_00006459	K14411|1|4e-14|77.4|gmx:100805131|RNA-binding protein Musashi	-	GO:0005488//binding	-
XLOC_003641|PGSC0003DMT400027409	PGSC0003DMB000000018:290746-303823	-0.289365	0.431034	0.985341	0.395316	0.215497	0.447995	TCONS_00006460	K04728|1|4e-11|70.1|ath:AT3G48190|ataxia telangiectasia mutated family protein [EC:2.7.11.1];K14572|3|6e-07|56.2|vvi:100244657|midasin;K08288|4|6e-07|56.2|pop:POPTR_555175|protein kinase C substrate 80K-H	-	-	-
XLOC_003645|PGSC0003DMT400010594	PGSC0003DMB000000018:585436-589518	0	0.418804	10.5051	0.37648	0	0.432714	TCONS_00006465	-	-	-	-
XLOC_003651|PGSC0003DMT400010601,PGSC0003DMT400010602	PGSC0003DMB000000018:927603-930778	-0.69271	0.444841	-0.473688	0.428142	-0.548125	0.527454	TCONS_00006472	-	-	-	-
XLOC_003655|-	PGSC0003DMB000000018:1112769-1134159	0.068214	0.419981	10.3514	0.373897	-10.8878	0.464408	TCONS_00006477	K03707|1|2e-15|82.8|ota:Ot12g01020|thiaminase (transcriptional activator TenA) [EC:3.5.99.2]	-	-	-
XLOC_003658|PGSC0003DMT400073904,PGSC0003DMT400073905	PGSC0003DMB000000018:1387692-1399469	-0.563701	0.440189	-0.214438	0.36225	1.11979	0.470283	TCONS_00006481	-	-	-	-
XLOC_003662|PGSC0003DMT400073876	PGSC0003DMB000000018:1844543-1851280	0	0.418804	1.22771	0.408757	2.18744	0.554279	TCONS_00006486	-	-	-	-
XLOC_003664|-	PGSC0003DMB000000018:2100505-2110250	0	0.418804	-0.559743	0.364822	0	0.432714	TCONS_00006489	-	-	-	-
XLOC_003666|-	PGSC0003DMB000000018:2209296-2222620	-12.0357	0.465014	10.9814	0.387293	0	0.432714	TCONS_00006492	-	-	-	-
XLOC_003667|-	PGSC0003DMB000000018:2222747-2229095	0	0.418804	10.6429	0.379246	-13.4796	0.678931	TCONS_00006493	K13172|1|8e-21|99.4|ppp:PHYPADRAFT_92690|serine/arginine repetitive matrix protein 2	-	-	-
XLOC_003668|PGSC0003DMT400039081,PGSC0003DMT400039082,PGSC0003DMT400039083	PGSC0003DMB000000018:2311659-2338240	0	0.418804	9.93736	0.368445	0	0.432714	TCONS_00006497	K13156|1|7e-114|410|vvi:100263926|U11/U12 small nuclear ribonucleoprotein 48 kDa protein	-	-	-
XLOC_003676|PGSC0003DMT400054125,PGSC0003DMT400054126,PGSC0003DMT400054127,PGSC0003DMT400054128	PGSC0003DMB000000018:2597969-2601078	11.6607	0.452316	0	0.356387	0	0.432714	TCONS_00006508	-	-	-	-
XLOC_003682|-	PGSC0003DMB000000018:2717838-2720620	-12.0302	0.464751	0	0.356387	0	0.432714	TCONS_00006517	-	-	-	-
XLOC_003683|PGSC0003DMT400027752	PGSC0003DMB000000018:2727984-2731530	-2.14206	0.542564	0.576138	0.39223	-0.457765	0.462431	TCONS_00006519	-	-	-	-
XLOC_003684|PGSC0003DMT400027759,PGSC0003DMT400027760	PGSC0003DMB000000018:2789996-2794824	0.513356	0.451013	6.97064	0.357987	0	0.432714	TCONS_00006520	K09839|1|7e-169|592|vvi:100257865|violaxanthin de-epoxidase [EC:1.10.99.3]	GO:0009534//chloroplast thylakoid	GO:0016491//oxidoreductase activity	GO:0008152//metabolic process
XLOC_003686|PGSC0003DMT400031289	PGSC0003DMB000000018:2898041-2905928	0	0.418804	8.70038	0.36089	0	0.432714	TCONS_00006523	-	-	GO:0005488//binding	-
XLOC_003691|PGSC0003DMT400059515,PGSC0003DMT400059517	PGSC0003DMB000000018:3075708-3092931	10.7418	0.435045	0.879745	0.366948	-11.2616	0.475106	TCONS_00006529	-	GO:0009536//plastid	-	-
XLOC_003697|-	PGSC0003DMB000000018:333890-347247	0	0.418804	11.3957	0.404974	0	0.432714	TCONS_00006536	-	GO:0043231//intracellular membrane-bounded organelle	-	-
XLOC_003708|PGSC0003DMT400010608	PGSC0003DMB000000018:707302-729864	-0.770451	0.44795	-0.047416	0.358604	-1.08306	0.54637	TCONS_00006549	K15111|1|5e-35|148|cme:CMR073C|solute carrier family 25 (mitochondrial S-adenosylmethionine transporter), member 26	GO:0019866//organelle inner membrane;GO:0009526//plastid envelope	GO:0046872//metal ion binding	GO:0006810//transport
XLOC_003712|-	PGSC0003DMB000000018:806115-811391	-0.154134	0.421341	0.757926	0.366422	-10.3695	0.45435	TCONS_00006555	K14491|1|4e-13|74.7|ath:AT3G62670|two-component response regulator ARR-B family	-	-	-
XLOC_003714|-	PGSC0003DMB000000018:930998-991684	-0.488053	0.462831	-1.6267	0.462214	-0.235964	0.47226	TCONS_00006561	K10779|1|0.0|1149|bdi:100835235|transcriptional regulator ATRX [EC:3.6.4.12]	-	GO:0017111//nucleoside-triphosphatase activity;GO:0003676//nucleic acid binding;GO:0032559	-
XLOC_003718|-	PGSC0003DMB000000018:1273410-1294945	0.406368	0.453024	-0.483443	0.389544	1.61508	0.523225	TCONS_00006568	-	GO:0012505//endomembrane system;GO:0005770//late endosome	-	GO:0007041//lysosomal transport;GO:0016197//endosomal transport;GO:0015031//protein transport
XLOC_003724|PGSC0003DMT400073882,PGSC0003DMT400073883	PGSC0003DMB000000018:1728658-1742702	0.010566	0.420221	0.663804	0.433034	-2.03858	0.56148	TCONS_00006577	K03320|1|3e-24|110|mtr:MTR_1g079760|ammonium transporter, Amt family	GO:0009534//chloroplast thylakoid	-	-
XLOC_003725|PGSC0003DMT400073881	PGSC0003DMB000000018:1750090-1756755	0	0.418804	0.271326	0.360982	-11.9789	0.508126	TCONS_00006580	K07573|1|7e-86|315|vvi:100263947|exosome complex component CSL4;K03320|4|7e-82|302|mtr:MTR_1g079760|ammonium transporter, Amt family	-	GO:0003676//nucleic acid binding;GO:0030246//carbohydrate binding	GO:0008037//cell recognition
XLOC_003728|PGSC0003DMT400073876	PGSC0003DMB000000018:1844543-1851280	0	0.418804	9.8864	0.367999	0	0.432714	TCONS_00006584	-	-	-	-
XLOC_003729|PGSC0003DMT400073875	PGSC0003DMB000000018:1877160-1925885	-0.230864	0.437469	-0.895211	0.437297	-0.028513	0.438646	TCONS_00006588	K03235|1|1e-50|201|olu:OSTLU_36160|elongation factor 3	GO:0044444//cytoplasmic part;GO:0043231//intracellular membrane-bounded organelle	-	GO:0006952//defense response
XLOC_003731|-	PGSC0003DMB000000018:2039378-2048409	0	0.418804	10.0761	0.370125	0	0.432714	TCONS_00006594	-	GO:0000229;GO:0009536//plastid	GO:0003676//nucleic acid binding	-
XLOC_003734|PGSC0003DMT400073861	PGSC0003DMB000000018:2159229-2167865	-12.0644	0.4661	10.3604	0.373897	0	0.432714	TCONS_00006597	K01853|1|0.0|904|vvi:100243389|cycloartenol synthase [EC:5.4.99.8]	-	GO:0031559//oxidosqualene cyclase activity	-
XLOC_003737|PGSC0003DMT400011483,PGSC0003DMT400011484	PGSC0003DMB000000018:2350521-2355235	0	0.418804	0	0.356387	-12.6875	0.571401	TCONS_00006600	-	-	-	-
XLOC_003738|-	PGSC0003DMB000000018:2359134-2362960	0	0.418804	10.0365	0.369554	0	0.432714	TCONS_00006603	-	-	-	-
XLOC_003746|PGSC0003DMT400027774	PGSC0003DMB000000018:2794950-2797371	0	0.418804	9.58645	0.365268	0	0.432714	TCONS_00006612	K01855|1|1e-07|56.6|vvi:100244254|tRNA pseudouridine38/39 synthase [EC:5.4.99.45];K12619|2|2e-06|52.4|vvi:100260845|5'-3' exoribonuclease 2 [EC:3.1.13.-]	-	-	-
XLOC_003754|PGSC0003DMT400059504,PGSC0003DMT400059505,PGSC0003DMT400059506	PGSC0003DMB000000018:3135969-3145595	-0.392047	0.463174	0.514777	0.415821	-0.111686	0.437983	TCONS_00006620	K13379|1|2e-157|554|gmx:100797033|reversibly glycosylated polypeptide / UDP-arabinopyranose mutase [EC:2.4.1.- 5.4.99.30]	GO:0044459//plasma membrane part;GO:0030312//external encapsulating structure	GO:0035251//UDP-glucosyltransferase activity	GO:0045229//external encapsulating structure organization;GO:0006970//response to osmotic stress;GO:0009250//glucan biosynthetic process
XLOC_003758|PGSC0003DMT400065068,PGSC0003DMT400065069,PGSC0003DMT400065070	PGSC0003DMB000000019:230920-234152	1.58154	0.478912	-0.839815	0.376389	-10.7885	0.462111	TCONS_00006626	-	GO:0043231//intracellular membrane-bounded organelle	-	GO:0006915//apoptotic process
XLOC_003760|PGSC0003DMT400065067	PGSC0003DMB000000019:332617-333462	13.503	0.781026	0	0.356387	0	0.432714	TCONS_00006630	K09286|1|1e-21|101|ath:AT4G25490|EREBP-like factor	-	-	-
XLOC_003761|PGSC0003DMT400065063	PGSC0003DMB000000019:382422-384137	0.457482	0.499211	0.847069	0.458945	0.947896	0.514333	TCONS_00006631	K00008|1|1e-166|583|vvi:100232980|L-iditol 2-dehydrogenase [EC:1.1.1.14]	-	GO:0016616//oxidoreductase activity, acting on the CH-OH group of donors, NAD or NADP as acceptor;GO:0046914//transition metal ion binding	GO:0008152//metabolic process
XLOC_003777|-	PGSC0003DMB000000019:1108603-1145766	-0.583284	0.479644	-0.654096	0.436943	0.184364	0.465894	TCONS_00006649	K00592|1|6e-12|71.2|ath:AT1G14030|[ribulose-bisphosphate carboxylase]-lysine N-methyltransferase [EC:2.1.1.127];K05302|3|2e-07|56.6|smo:SELMODRAFT_107696|SET domain-containing protein 6	-	GO:0008168//methyltransferase activity	-
XLOC_003790|-	PGSC0003DMB000000019:1935321-1949782	0.13285	0.428119	-1.10071	0.461231	0.794228	0.507201	TCONS_00006670	-	-	-	-
XLOC_003794|PGSC0003DMT400074574,PGSC0003DMT400074575	PGSC0003DMB000000019:2018475-2027995	-0.124389	0.420747	0.677115	0.369382	0.258071	0.437857	TCONS_00006676	K00939|1|6e-109|392|rcu:RCOM_0743060|adenylate kinase [EC:2.7.4.3]	GO:0043231//intracellular membrane-bounded organelle	GO:0019205//nucleobase-containing compound kinase activity;GO:0016776//phosphotransferase activity, phosphate group as acceptor;GO:0032559	GO:0009117//nucleotide metabolic process;GO:0006796//phosphate-containing compound metabolic process
XLOC_003796|-	PGSC0003DMB000000019:2169111-2186701	0.701704	0.539798	-0.337787	0.416678	0.143848	0.459185	TCONS_00006687	K12129|1|2e-111|402|pop:POPTR_563807|pseudo-response regulator 7	-	-	-
XLOC_003797|PGSC0003DMT400074577,PGSC0003DMT400074578	PGSC0003DMB000000019:2242270-2245092	11.7548	0.455024	1.28797	0.394539	-8.77518	0.43852	TCONS_00006690	-	-	-	-
XLOC_003799|PGSC0003DMT400088484	PGSC0003DMB000000019:2411135-2439132	-1.38523	0.458545	-3.18526	0.381269	0	0.432714	TCONS_00006693	-	-	-	-
XLOC_003808|-	PGSC0003DMB000000019:2816266-2822336	-1.26618	0.485587	0.657686	0.387738	2.10231	0.520585	TCONS_00006702	-	-	-	-
XLOC_003810|PGSC0003DMT400025330,PGSC0003DMT400025331	PGSC0003DMB000000019:2869305-2873047	10.0076	0.427822	0.693922	0.413432	0.185627	0.445446	TCONS_00006705	K13950|1|2e-158|558|vvi:100258193|para-aminobenzoate synthetase [EC:2.6.1.85]	GO:0009536//plastid	GO:0016833//oxo-acid-lyase activity	GO:0009064//glutamine family amino acid metabolic process;GO:0006760//folic acid-containing compound metabolic process;GO:0003006//developmental process involved in reproduction
XLOC_003811|-	PGSC0003DMB000000019:2889490-2894722	0	0.418804	10.3693	0.374	-11.2969	0.476341	TCONS_00006711	-	-	-	-
XLOC_003812|PGSC0003DMT400062680	PGSC0003DMB000000019:3078349-3087252	0.189072	0.456419	0.190975	0.405374	-0.626359	0.555456	TCONS_00006712	K01736|1|0.0|652|vvi:100241015|chorismate synthase [EC:4.2.3.5]	GO:0031981//nuclear lumen;GO:0009536//plastid	GO:0016838//carbon-oxygen lyase activity, acting on phosphates	GO:0008652//cellular amino acid biosynthetic process;GO:0003006//developmental process involved in reproduction
XLOC_003823|PGSC0003DMT400065040,PGSC0003DMT400065041,PGSC0003DMT400065042	PGSC0003DMB000000019:346323-354010	0	0.418804	0	0.356387	0	0.432714	TCONS_00006725	-	-	-	-
XLOC_003827|PGSC0003DMT400059644,PGSC0003DMT400059645	PGSC0003DMB000000019:760359-762775	-2.72478	0.537261	-0.015959	0.357244	-9.06983	0.4398	TCONS_00006731	K15014|1|9e-179|624|vvi:100261396|solute carrier family 29 (equilibrative nucleoside transporter), member 1/2/3	GO:0044464//cell part	GO:0015932//nucleobase-containing compound transmembrane transporter activity	GO:0015931//nucleobase-containing compound transport
XLOC_003834|PGSC0003DMT400048918,PGSC0003DMT400048920	PGSC0003DMB000000019:1396051-1403166	11.8933	0.459642	10.9095	0.385041	0	0.432714	TCONS_00006741	-	GO:0016020//membrane	-	-
XLOC_003836|-	PGSC0003DMB000000019:1607201-1617107	-0.085865	0.421981	0.753079	0.371371	0.721022	0.458899	TCONS_00006745	-	GO:0043231//intracellular membrane-bounded organelle	-	-
XLOC_003839|PGSC0003DMT400031398,PGSC0003DMT400031399,PGSC0003DMT400031400,PGSC0003DMT400031401,PGSC0003DMT400031402	PGSC0003DMB000000019:1686409-1689495	0	0.418804	-11.6143	0.419981	0	0.432714	TCONS_00006749	K09284|1|3e-66|244|vvi:100246815|AP2-like factor, euAP2 lineage	GO:0043231//intracellular membrane-bounded organelle	GO:0003676//nucleic acid binding	GO:0006351//transcription, DNA-dependent;GO:0009653//anatomical structure morphogenesis;GO:0003006//developmental process involved in reproduction
XLOC_003843|PGSC0003DMT400011472	PGSC0003DMB000000019:1769603-1769915	-0.879747	0.547101	-0.618403	0.482444	-0.241954	0.48361	TCONS_00006757	-	GO:0009534//chloroplast thylakoid	-	-
XLOC_003844|-	PGSC0003DMB000000019:1788643-1816584	0.803818	0.448292	0.761544	0.368651	-0.050143	0.437651	TCONS_00006759	K14327|1|0.0|1054|vvi:100258101|regulator of nonsense transcripts 2	-	-	GO:0044260
XLOC_003852|-	PGSC0003DMB000000019:2169111-2186701	-1.40078	0.418827	1.33019	0.434245	0	0.432714	TCONS_00006768	K12129|1|9e-54|209|pop:POPTR_563807|pseudo-response regulator 7	-	-	-
XLOC_003853|-	PGSC0003DMB000000019:2294479-2333005	-0.960175	0.438303	-1.10226	0.404746	-0.713081	0.460762	TCONS_00006772	K06892|1|6e-07|54.3|ota:Ot05g01560|	GO:0043231//intracellular membrane-bounded organelle	GO:0003824//catalytic activity	GO:0008152//metabolic process
XLOC_003855|PGSC0003DMT400088484	PGSC0003DMB000000019:2411135-2439132	-0.960959	0.514344	2.77467	0.524608	-0.26946	0.450053	TCONS_00006779	-	GO:0044444//cytoplasmic part	-	-
XLOC_003860|PGSC0003DMT400033506,PGSC0003DMT400033508,PGSC0003DMT400033512	PGSC0003DMB000000019:2559893-2587708	0.925219	0.511327	0.709112	0.420336	0.230758	0.467917	TCONS_00006788	-	GO:0043231//intracellular membrane-bounded organelle	-	GO:0048193//Golgi vesicle transport;GO:0006950//response to stress
XLOC_003863|PGSC0003DMT400033517	PGSC0003DMB000000019:2671867-2677470	0.026178	0.422987	0.032438	0.361965	1.00701	0.523591	TCONS_00006795	K09580|1|0.0|758|gmx:100804924|protein disulfide-isomerase A1 [EC:5.3.4.1]	GO:0043231//intracellular membrane-bounded organelle	GO:0015036//disulfide oxidoreductase activity;GO:0004576//oligosaccharyl transferase activity	GO:0018904;GO:0019725//cellular homeostasis
XLOC_003864|PGSC0003DMT400033518	PGSC0003DMB000000019:2704181-2709348	0	0.418804	-0.815242	0.3752	-12.0182	0.510355	TCONS_00006796	-	-	-	-
XLOC_003869|-	PGSC0003DMB000000019:3030094-3036060	0	0.418804	11.0155	0.388561	0	0.432714	TCONS_00006802	-	-	-	-
XLOC_003870|PGSC0003DMT400062668	PGSC0003DMB000000019:3090061-3095859	-0.188119	0.461894	0.4839	0.467357	-0.35257	0.509144	TCONS_00006807	K03834|1|6e-38|71.6|gmx:100793479|tyrosine-specific transport protein;K02152|4|2e-30|132|pop:POPTR_655913|V-type H+-transporting ATPase subunit G [EC:3.6.3.14]	-	-	GO:0006810//transport
XLOC_003876|PGSC0003DMT400038588	PGSC0003DMB000000020:23989-28056	0.33697	0.426325	-0.330878	0.362376	2.6902	0.509189	TCONS_00006813	K03124|1|5e-169|593|vvi:100256546|transcription initiation factor TFIIB	GO:0031968//organelle outer membrane	GO:0046914//transition metal ion binding;GO:0043565//sequence-specific DNA binding;GO:0008135//translation factor activity, nucleic acid binding	GO:0006412//translation;GO:0006351//transcription, DNA-dependent
XLOC_003879|PGSC0003DMT400091865	PGSC0003DMB000000020:93776-100130	-0.719359	0.433845	-1.81377	0.409077	0.553484	0.441629	TCONS_00006816	-	-	-	-
XLOC_003880|PGSC0003DMT400038577,PGSC0003DMT400038579,PGSC0003DMT400038580,PGSC0003DMT400038581,PGSC0003DMT400038582	PGSC0003DMB000000020:119785-125026	0	0.418804	9.81595	0.367211	0	0.432714	TCONS_00006819	K09587|1|0.0|702|vvi:100241065|cytochrome P450, family 90, subfamily B, polypeptide 1 (steroid 22-alpha-hydroxylase) [EC:1.14.13.-]	GO:0043231//intracellular membrane-bounded organelle	GO:0016709//oxidoreductase activity, acting on paired donors, with incorporation or reduction of molecular oxygen, NAD(P)H as one donor, and incorporation of one atom of oxygen;GO:0005506//iron ion binding	GO:0009725//response to hormone stimulus;GO:0016129;GO:0000902//cell morphogenesis;GO:0009965//leaf morphogenesis;GO:0007165//signal transduction
XLOC_003881|PGSC0003DMT400038576	PGSC0003DMB000000020:131405-138399	0.027295	0.42509	0.067643	0.372057	-0.013912	0.435434	TCONS_00006824	K00234|1|0.0|1131|rcu:RCOM_0566460|succinate dehydrogenase (ubiquinone) flavoprotein subunit [EC:1.3.5.1]	GO:0030312//external encapsulating structure;GO:0005746//mitochondrial respiratory chain	GO:0046914//transition metal ion binding;GO:0050662//coenzyme binding;GO:0000104//succinate dehydrogenase activity;GO:0032559	GO:0022904//respiratory electron transport chain;GO:0009060//aerobic respiration
XLOC_003883|PGSC0003DMT400038573,PGSC0003DMT400038574	PGSC0003DMB000000020:151400-154509	-0.453639	0.428748	10.3789	0.374126	-8.32812	0.436463	TCONS_00006827	K14494|1|3e-54|211|aly:ARALYDRAFT_477591|DELLA protein	-	GO:0005488//binding	GO:0006351//transcription, DNA-dependent
XLOC_003884|PGSC0003DMT400038568,PGSC0003DMT400038570,PGSC0003DMT400038571	PGSC0003DMB000000020:160810-167974	0.139856	0.441595	0.562572	0.410072	-0.345194	0.496171	TCONS_00006836	-	-	-	-
XLOC_003886|PGSC0003DMT400008992,PGSC0003DMT400008993,PGSC0003DMT400008994,PGSC0003DMT400008995,PGSC0003DMT400008997,PGSC0003DMT400008998,PGSC0003DMT400008999,PGSC0003DMT400009000,PGSC0003DMT400009001	PGSC0003DMB000000020:182952-188642	0	0.418804	9.79108	0.366822	0	0.432714	TCONS_00006852	K06287|1|3e-31|82.4|pop:POPTR_869041|septum formation protein	-	-	-
XLOC_003887|PGSC0003DMT400009003	PGSC0003DMB000000020:189446-192814	0.441642	0.438349	-0.127196	0.362033	2.34357	0.558325	TCONS_00006857	K02933|1|2e-47|187|vvi:100247870|large subunit ribosomal protein L6	GO:0030529//ribonucleoprotein complex	GO:0003723//RNA binding;GO:0005198//structural molecule activity	GO:0010467//gene expression
XLOC_003889|PGSC0003DMT400009006,PGSC0003DMT400009007,PGSC0003DMT400009011,PGSC0003DMT400009014	PGSC0003DMB000000020:198586-209278	0	0.418804	10.6155	0.378766	-10.916	0.46498	TCONS_00006866	K09835|1|8e-06|51.6|ppp:PHYPADRAFT_194048|prolycopene isomerase [EC:5.2.1.13]	GO:0043231//intracellular membrane-bounded organelle	GO:0046914//transition metal ion binding;GO:0003824//catalytic activity	-
XLOC_003894|PGSC0003DMT400009034,PGSC0003DMT400009035,PGSC0003DMT400009036,PGSC0003DMT400009037,PGSC0003DMT400009038	PGSC0003DMB000000020:333176-338815	1.19303	0.505829	1.71169	0.432234	-0.639694	0.492594	TCONS_00006882	-	-	-	-
XLOC_003896|PGSC0003DMT400009043	PGSC0003DMB000000020:360480-364879	12.0381	0.465014	0.582047	0.365279	0	0.432714	TCONS_00006892	K01792|1|2e-97|354|ppp:PHYPADRAFT_155277|glucose-6-phosphate 1-epimerase [EC:5.1.3.15]	GO:0009532//plastid stroma;GO:0005576//extracellular region	GO:0005488//binding;GO:0016857//racemase and epimerase activity, acting on carbohydrates and derivatives	GO:0019318//hexose metabolic process
XLOC_003897|PGSC0003DMT400009045,PGSC0003DMT400009046	PGSC0003DMB000000020:380740-384173	0.193592	0.456796	-0.010108	0.359107	0.383097	0.492936	TCONS_00006894	K01507|1|4e-86|317|rcu:RCOM_0535540|inorganic pyrophosphatase [EC:3.6.1.1]	GO:0044424//intracellular part	GO:0046872//metal ion binding;GO:0016462//pyrophosphatase activity	GO:0006793//phosphorus metabolic process
XLOC_003898|PGSC0003DMT400009047	PGSC0003DMB000000020:388496-394371	0.243567	0.438692	0.963155	0.446887	-0.539223	0.446955	TCONS_00006896	-	GO:0030964;GO:0005746//mitochondrial respiratory chain	GO:0016836//hydro-lyase activity	GO:0043094
XLOC_003901|PGSC0003DMT400009050	PGSC0003DMB000000020:410943-414286	0	0.418804	10.2743	0.372571	11.3974	0.480021	TCONS_00006899	-	-	-	-
XLOC_003902|PGSC0003DMT400009051	PGSC0003DMB000000020:429599-430284	4.13202	0.580487	0	0.356387	0	0.432714	TCONS_00006901	-	-	-	-
XLOC_003904|PGSC0003DMT400009053,PGSC0003DMT400009054	PGSC0003DMB000000020:435174-439676	-0.087686	0.423867	-0.380007	0.376583	-0.750464	0.447024	TCONS_00006903	-	-	-	-
XLOC_003905|PGSC0003DMT400009055,PGSC0003DMT400009056	PGSC0003DMB000000020:446650-450294	0	0.418804	7.95358	0.359301	0	0.432714	TCONS_00006906	-	-	GO:0016798//hydrolase activity, acting on glycosyl bonds;GO:0043167//ion binding	GO:0044238//primary metabolic process
XLOC_003906|PGSC0003DMT400009057	PGSC0003DMB000000020:457150-458682	0	0.418804	0	0.356387	0	0.432714	TCONS_00006907	K00750|1|6e-14|77.0|rcu:RCOM_1590700|glycogenin glucosyltransferase [EC:2.4.1.186]	-	GO:0016757//transferase activity, transferring glycosyl groups	GO:0005975//carbohydrate metabolic process;GO:0000302//response to reactive oxygen species;GO:0009642//response to light intensity
XLOC_003910|PGSC0003DMT400009060	PGSC0003DMB000000020:528004-533347	-0.866403	0.51335	1.0043	0.466248	-0.498976	0.490525	TCONS_00006912	K02732|1|7e-119|426|vvi:100266090|20S proteasome subunit beta 6 [EC:3.4.25.1]	GO:0000502//proteasome complex;GO:0016020//membrane;GO:0009536//plastid	GO:0004175//endopeptidase activity	GO:0019941//modification-dependent protein catabolic process;GO:0050832//defense response to fungus
XLOC_003912|PGSC0003DMT400009063	PGSC0003DMB000000020:563799-566089	-0.92772	0.505772	2.28814	0.423513	-2.35704	0.523385	TCONS_00006914	K08900|1|7e-155|546|pop:POPTR_563200|mitochondrial chaperone BCS1;K13120|3|1e-121|436|vvi:100263357|protein FAM32A	-	GO:0032559;GO:0016462//pyrophosphatase activity	-
XLOC_003913|PGSC0003DMT400009064,PGSC0003DMT400009065	PGSC0003DMB000000020:566509-570279	0.730974	0.54197	-1.27347	0.395465	-2.70938	0.514001	TCONS_00006916	K13457|1|1e-77|290|vvi:100252764|disease resistance protein RPM1;K03013|4|2e-71|269|vvi:100258335|DNA-directed RNA polymerases I, II, and III subunit RPABC1	-	GO:0016791//phosphatase activity;GO:0032559	GO:0012501//programmed cell death;GO:0006950//response to stress
XLOC_003914|PGSC0003DMT400009066,PGSC0003DMT400009067	PGSC0003DMB000000020:580711-584512	11.6069	0.450841	-0.541372	0.366399	-10.197	0.451824	TCONS_00006917	K08293|1|8e-180|629|ath:AT2G18170|mitogen-activated protein kinase [EC:2.7.11.24];K04371|2|9e-179|625|sbi:SORBI_04g003480|extracellular signal-regulated kinase 1/2 [EC:2.7.11.24]	-	GO:0004702//receptor signaling protein serine/threonine kinase activity;GO:0032559	GO:0006464//cellular protein modification process;GO:0048511//rhythmic process;GO:0023052//signaling;GO:0000302//response to reactive oxygen species
XLOC_003916|PGSC0003DMT400009069	PGSC0003DMB000000020:606649-607798	-0.322981	0.471392	10.1026	0.370354	-10.7286	0.460979	TCONS_00006920	-	-	-	-
XLOC_003917|PGSC0003DMT400009070	PGSC0003DMB000000020:610059-611013	0	0.418804	-0.31861	0.35961	0	0.432714	TCONS_00006921	-	-	-	-
XLOC_003918|PGSC0003DMT400090614	PGSC0003DMB000000020:639996-672081	1.88236	0.510344	2.48274	0.509841	0	0.432714	TCONS_00006926	K00430|1|1e-140|497|pop:POPTR_719600|peroxidase [EC:1.11.1.7]	-	GO:0005506//iron ion binding;GO:0003824//catalytic activity;GO:0016209//antioxidant activity	GO:0008152//metabolic process;GO:0006950//response to stress
XLOC_003920|PGSC0003DMT400009091,PGSC0003DMT400009092	PGSC0003DMB000000020:672761-680622	11.6308	0.451413	-11.8797	0.442338	0	0.432714	TCONS_00006931	K15115|1|7e-124|442|pop:POPTR_870079|solute carrier family 25 (mitochondrial folate transporter), member 32	GO:0019866//organelle inner membrane;GO:0009526//plastid envelope;GO:0031224//intrinsic to membrane	GO:0051183//vitamin transporter activity	GO:0006865//amino acid transport
XLOC_003921|PGSC0003DMT400009093	PGSC0003DMB000000020:694945-700055	0	0.418804	9.75502	0.366651	0	0.432714	TCONS_00006933	K14441|1|2e-35|149|cme:CMQ410C|ribosomal protein S12 methylthiotransferase [EC:2.-.-.-];K15865|3|8e-32|137|gmx:100798865|CDK5 regulatory subunit-associated protein 1-like 1	GO:0009536//plastid	GO:0051536//iron-sulfur cluster binding;GO:0016628//oxidoreductase activity, acting on the CH-CH group of donors, NAD or NADP as acceptor	GO:0008033//tRNA processing
[truncated: 13,232 more rows]
