# Supplementary material for: Gene expression and phytohormone levels in the asymptomatic and symptomatic phases of infection in potato tubers inoculated with Dickeya solani
Source: PLoS One. 2022 Aug 29;17(8):e0273481. doi: 10.1371/journal.pone.0273481 (PMC9423618; doi:10.1371/journal.pone.0273481)
Supplement: S3 Table — RNA-Seq data of potato tubers inoculated with Dickeya solani with probability > 0.75, p-value < 0.05 and log2 fold change ≥ 9 and ≤ −9. (XLSX) [file pone.0273481.s004.xlsx]

## Sheet: 1hpi-vs-1hcontrol
gene_id	locus	log2Ratio (1 hpi/1h control)	probability	transcript_id	KEGG Orthology	GO Component	GO Function	GO Process	Blast result
XLOC_000100|PGSC0003DMT400084232	PGSC0003DMB000000001:73028-75744	-13.5682	0.851004	TCONS_00000144	-	-	-	GO:0050896//response to stimulus	XP_006337956.1 PREDICTED: universal stress protein A-like protein isoform X1 [Solanum tuberosum] 3e-30
XLOC_000222|PGSC0003DMT400024154,PGSC0003DMT400024155,PGSC0003DMT400024156	PGSC0003DMB000000002:348026-356954	10.719	0.810004	TCONS_00000316	K14510|1|2e-172|605|rcu:RCOM_0382890|serine/threonine-protein kinase CTR1 [EC:2.7.11.1]	-	GO:0004672//protein kinase activity;GO:0000166//nucleotide binding	GO:0009725//response to hormone stimulus;GO:0007165//signal transduction	XP_006338041.1 PREDICTED: serine/threonine-protein kinase CTR1 [Solanum tuberosum] 0.0
XLOC_000750|PGSC0003DMT400003628,PGSC0003DMT400003629	PGSC0003DMB000000004:1873133-1900868	13.8434	0.765489	TCONS_00001180	-	-	-	-	XP_006338426.1 PREDICTED: phosphate transporter PHO1 homolog 3-like [Solanum tuberosum] 0.0
XLOC_001063|PGSC0003DMT400001376,PGSC0003DMT400001377	PGSC0003DMB000000004:2638084-2639182	-10.7996	0.75619	TCONS_00001887	-	-	-	GO:0009743//response to carbohydrate stimulus;GO:0009725//response to hormone stimulus	XP_006338524.1 PREDICTED: zinc finger AN1 domain-containing stress-associated protein 12 [Solanum tuberosum] 2e-134
XLOC_001072|PGSC0003DMT400001350	PGSC0003DMB000000004:2725529-2750607	-13.0506	0.852744	TCONS_00001919	K10529|1|0.0|1020|pop:POPTR_820569|alpha-dioxygenase [EC:1.-.-.-]	-	GO:0016209//antioxidant activity;GO:0005506//iron ion binding;GO:0016702//oxidoreductase activity, acting on single donors with incorporation of molecular oxygen, incorporation of two atoms of oxygen	GO:0009062//fatty acid catabolic process;GO:0009607//response to biotic stimulus;GO:0010033//response to organic substance;GO:0006950//response to stress;GO:0006952//defense response	XP_006338538.1 PREDICTED: alpha-dioxygenase 1-like [Solanum tuberosum] 0.0
XLOC_001140|PGSC0003DMT400052089,PGSC0003DMT400052090,PGSC0003DMT400052091,PGSC0003DMT400052092,PGSC0003DMT400052093	PGSC0003DMB000000004:3702689-3706163	-16.2791	0.852044	TCONS_00002087	K15031|1|8e-26|118|bdi:100824727|transcription termination factor, mitochondrial	-	-	-	XP_006338679.1 PREDICTED: uncharacterized protein LOC102599415 [Solanum tuberosum] 0.0
XLOC_001612|PGSC0003DMT400028827,PGSC0003DMT400028828	PGSC0003DMB000000008:880791-883236	14.2644	0.78729	TCONS_00002823	K06892|1|4e-66|250|pop:POPTR_550478|;K05277|2|1e-64|244|pop:POPTR_646527|leucoanthocyanidin dioxygenase [EC:1.14.11.19]	-	GO:0016491//oxidoreductase activity	GO:0008152//metabolic process; Primary metabolism	XP_006338984.1 PREDICTED: protein SRG1-like [Solanum tuberosum] 0.0
XLOC_001687|PGSC0003DMT400072688,PGSC0003DMT400072689,PGSC0003DMT400072691	PGSC0003DMB000000008:2185909-2196812	13.614	0.765381	TCONS_00002974	K11584|1|0.0|691|rcu:RCOM_1353690|protein phosphatase 2 (formerly 2A), regulatory subunit B'	GO:0008287//protein serine/threonine phosphatase complex	GO:0019888//protein phosphatase regulator activity	;;GO:0016310//phosphorylation	XP_006339090.1 PREDICTED: serine/threonine protein phosphatase 2A 57 kDa regulatory subunit B' beta isoform-like [Solanum tuberosum] 0.0
XLOC_001802|PGSC0003DMT400021609,PGSC0003DMT400021610,PGSC0003DMT400021612,PGSC0003DMT400021614	PGSC0003DMB000000008:317242-335835	-11.1159	0.811184	TCONS_00003229	K14510|1|0.0|994|vvi:100240856|serine/threonine-protein kinase CTR1 [EC:2.7.11.1]	-	GO:0004702//receptor signaling protein serine/threonine kinase activity;GO:0032559	GO:0006464//cellular protein modification process ;GO:0009725//response to hormone stimulus	XP_006338940.1 PREDICTED: serine/threonine-protein kinase CTR1-like isoform X1 [Solanum tuberosum] 0.0
XLOC_001820|PGSC0003DMT400028658	PGSC0003DMB000000008:754984-756134	-15.8965	0.910358	TCONS_00003270	K14496|1|4e-84|310|vvi:100267073|abscisic acid receptor PYR/PYL family	-	-	-	XP_006338971.1 PREDICTED: abscisic acid receptor PYL4 [Solanum tuberosum] 7e-157
XLOC_001839|PGSC0003DMT400092392	PGSC0003DMB000000008:1055532-1056132	-9.98054	0.75283	TCONS_00003300	-	GO:0016020//membrane;GO:0043231//intracellular membrane-bounded organelle	-	GO:0007165//signal transduction	XP_006338998.1 PREDICTED: heme-binding-like protein At3g10130, chloroplastic [Solanum tuberosum] 2e-144
XLOC_001840|PGSC0003DMT400028623	PGSC0003DMB000000008:1058923-1059969	-9.23522	0.762369	TCONS_00003301	-	GO:0016020//membrane;GO:0043231//intracellular membrane-bounded organelle	-	GO:0007165//signal transduction	XP_006338999.1 PREDICTED: uncharacterized protein LOC102584988 [Solanum tuberosum] 8e-145
XLOC_001844|PGSC0003DMT400028618,PGSC0003DMT400028619	PGSC0003DMB000000008:1123364-1124490	13.6294	0.774759	TCONS_00003307	K00799|1|8e-69|148|vvi:100242547|glutathione S-transferase [EC:2.5.1.18]	-	GO:0016740//transferase activity	GO:0050896//response to stimulus;GO:0006952//defense response	XP_006339006.1 PREDICTED: probable glutathione S-transferase [Solanum tuberosum] 4e-158
XLOC_001886|PGSC0003DMT400027123	PGSC0003DMB000000008:1900110-1901116	-15.4205	0.890619	TCONS_00003378	-	-	-	-	XP_015165969.1 BAG family molecular chaperone regulator 5, mitochondrial-like [Solanum tuberosum] 1e-122
XLOC_001947|PGSC0003DMT400072325	PGSC0003DMB000000008:3145090-3155531	15.975	0.884584	TCONS_00003513	K08486|1|3e-117|421|aly:ARALYDRAFT_897385|syntaxin 1B/2/3	GO:0043234//protein complex;GO:0016020//membrane	GO:0005515//protein binding	GO:0051707//response to other organism;GO:0009725//response to hormone stimulus;GO:0009626//plant-type hypersensitive response;GO:0010185;GO:0016044//cellular membrane organization;GO:0006605//protein targeting;GO:0007165//signal transduction	XP_006339172.1 PREDICTED: syntaxin-121-like [Solanum tuberosum] 0.0
XLOC_002006|-	PGSC0003DMB000000008:4007078-4007392	-13.6294	0.771349	TCONS_00003622	-	-	-	-	YP_009585828.1 Ycf4 [Solanum brevicaule] 2e-12
XLOC_002238|PGSC0003DMT400000130,PGSC0003DMT400000131,PGSC0003DMT400000132,PGSC0003DMT400000133,PGSC0003DMT400000134	PGSC0003DMB000000010:2075403-2080701	-13.5187	0.783085	TCONS_00004037	-	GO:0044464//cell part	GO:0004091//carboxylesterase activity;GO:0005515//protein binding	GO:0006629//lipid metabolic process	XP_006339563.1 PREDICTED: uncharacterized protein LOC102592724 [Solanum tuberosum] 0.0
XLOC_002413|PGSC0003DMT400000443,PGSC0003DMT400000444,PGSC0003DMT400000445,PGSC0003DMT400000446	PGSC0003DMB000000010:1754989-1760428	-11.6892	0.751534	TCONS_00004402	K09480|1|0.0|652|gmx:547762|digalactosyldiacylglycerol synthase [EC:2.4.1.241]	GO:0030659//cytoplasmic vesicle membrane;GO:0009527//plastid outer membrane	GO:0035250//UDP-galactosyltransferase activity	GO:0009267//cellular response to starvation;GO:0009247//glycolipid biosynthetic process;GO:0044403//symbiosis, encompassing mutualism through parasitism	XP_006339524.1 PREDICTED: digalactosyldiacylglycerol synthase 2, chloroplastic [Solanum tuberosum] 0.0
XLOC_002452|PGSC0003DMT400000546	PGSC0003DMB000000010:2574341-2581917	13.614	0.79256	TCONS_00004516	K12134|1|1e-19|96.7|aly:ARALYDRAFT_904154|circadian clock associated 1;K12133|3|9e-19|93.6|ath:AT1G01060|LATE ELONGATED HYPOCOTYL	-	-	GO:0009725//response to hormone stimulus;GO:0006970//response to osmotic stress;GO:0010038//response to metal ion	XP_006339625.1 PREDICTED: protein REVEILLE 6 [Solanum tuberosum] 0.0
XLOC_002786|PGSC0003DMT400010341	PGSC0003DMB000000012:812713-814091	15.619	0.935127	TCONS_00005099	K11228|1|2e-37|155|ota:Ot13g01170|mitogen-activated protein kinase kinase kinase [EC:2.7.11.1];K13414|2|1e-31|135|aly:ARALYDRAFT_489755|mitogen-activated protein kinase kinase kinase 1, plant [EC:2.7.11.25]	-	GO:0016740//transferase activity	;GO:0007165//signal transduction	XP_006339889.1 PREDICTED: mitogen-activated protein kinase kinase kinase NPK1-like [Solanum tuberosum] 0.0
XLOC_002787|PGSC0003DMT400010342	PGSC0003DMB000000012:828314-829696	11.5994	0.782022	TCONS_00005100	K11228|1|1e-34|145|ota:Ot13g01170|mitogen-activated protein kinase kinase kinase [EC:2.7.11.1];K13414|2|8e-34|143|aly:ARALYDRAFT_489755|mitogen-activated protein kinase kinase kinase 1, plant [EC:2.7.11.25]	-	GO:0016740//transferase activity	-	XP_006339890.1 PREDICTED: mitogen-activated protein kinase kinase kinase NPK1-like [Solanum tuberosum] 0.0
XLOC_002851|-	PGSC0003DMB000000012:998897-999113	15.1301	0.862113	TCONS_00005212	-	-	-	-	XP_015168896.1 PREDICTED: uncharacterized protein LOC102580554 [Solanum tuberosum] 1e-23
XLOC_002853|-	PGSC0003DMB000000012:2557229-2557474	-15.7207	0.914358	TCONS_00005214	-	-	-	-	-
XLOC_003219|-	PGSC0003DMB000000015:2965555-2965806	-16.8207	0.963757	TCONS_00005690	-	GO:0043231//intracellular membrane-bounded organelle	-	-	QGW55190.1 transport membrane protein, partial [Nicotiana tabacum] 5e-17
XLOC_003346|PGSC0003DMT400020923	PGSC0003DMB000000017:393150-396409	16.5342	0.954853	TCONS_00005879	-	-	-	-	XP_015158784.1 PREDICTED: kiwellin-like [Solanum tuberosum] 6e-75
XLOC_003396|PGSC0003DMT400050646	PGSC0003DMB000000017:1328752-1329284	14.5728	0.788518	TCONS_00005974	K03676|1|9e-09|57.8|vvi:100244121|glutaredoxin 3	-	-	GO:0019725//cellular homeostasis	XP_006340236.1 PREDICTED: glutaredoxin-C6-like [Solanum tuberosum] 2e-100
XLOC_003576|PGSC0003DMT400007728,PGSC0003DMT400007729,PGSC0003DMT400007730	PGSC0003DMB000000017:2353835-2357339	-10.7757	0.794059	TCONS_00006339	K09503|1|5e-70|155|pop:POPTR_558228|DnaJ homolog subfamily A member 2	GO:0044424//intracellular part	GO:0043169//cation binding;GO:0005515//protein binding;GO:0032559	GO:0006950//response to stress;GO:0044267//cellular protein metabolic process	XP_006340318.1 PREDICTED: dnaJ protein homolog [Solanum tuberosum] 0.0
XLOC_003760|PGSC0003DMT400065067	PGSC0003DMB000000019:332617-333462	13.503	0.781026	TCONS_00006630	K09286|1|1e-21|101|ath:AT4G25490|EREBP-like factor	-	-	-	XP_006340524.1 PREDICTED: ethylene-responsive transcription factor ERF025-like [Solanum tuberosum] 1e-140
XLOC_003980|PGSC0003DMT400009250,PGSC0003DMT400009252,PGSC0003DMT400009253	PGSC0003DMB000000020:1723858-1731485	11.5452	0.755157	TCONS_00007059	K01115|1|0.0|1292|gmx:100814486|phospholipase D [EC:3.1.4.4]	GO:0043231//intracellular membrane-bounded organelle;GO:0016020//membrane	GO:0046872//metal ion binding;GO:0004620//phospholipase activity	GO:0006950//response to stress;GO:0008219//cell death;GO:0006650//glycerophospholipid metabolic process	XP_006340788.1 PREDICTED: phospholipase D delta [Solanum tuberosum] 0.0
XLOC_004015|PGSC0003DMT400003954	PGSC0003DMB000000020:2518682-2522404	-10.4905	0.786289	TCONS_00007146	K05527|1|4e-34|145|zma:100285464|BolA protein	-	-	-	XP_015160788.1 PREDICTED: scarecrow-like protein 28 [Solanum tuberosum] 0.0
XLOC_004484|PGSC0003DMT400007053	PGSC0003DMB000000021:2840564-2841393	13.4251	0.779914	TCONS_00008090	-	-	-	GO:0006950//response to stress;GO:0045333//cellular respiration	XP_006341175.1 PREDICTED: uncharacterized protein LOC102596945 [Solanum tuberosum] 1e-99
XLOC_005004|PGSC0003DMT400014589,PGSC0003DMT400014592,PGSC0003DMT400014593	PGSC0003DMB000000026:2461794-2465109	-16.5034	0.95379	TCONS_00008896	-	GO:0043231//intracellular membrane-bounded organelle	-	-	KAG5618998.1 hypothetical protein H5410_018822 [Solanum commersonii] 2e-19
XLOC_005074|PGSC0003DMT400036855,PGSC0003DMT400036856	PGSC0003DMB000000026:679978-682164	10.7757	0.777719	TCONS_00009061	K03283|1|0.0|1120|rcu:RCOM_1442270|heat shock 70kDa protein 1/8	-	GO:0016628//oxidoreductase activity, acting on the CH-CH group of donors, NAD or NADP as acceptor;GO:0032559	GO:0008152//metabolic process;GO:0050896//response to stimulus	XP_006341414.1 PREDICTED: heat shock 70 kDa protein 5 [Solanum tuberosum] 0.0
XLOC_005202|PGSC0003DMT400014777	PGSC0003DMB000000026:2712723-2714720	-13.516	0.782467	TCONS_00009375	-	GO:0031224//intrinsic to membrane;GO:0043231//intracellular membrane-bounded organelle	-	GO:0006810//transport	XP_006341661.1 PREDICTED: molybdate transporter 2 [Solanum tuberosum] 0.0
XLOC_005280|PGSC0003DMT400031252,PGSC0003DMT400031253	PGSC0003DMB000000027:2024781-2027588	-15.8965	0.925833	TCONS_00009485	K13993|1|3e-70|263|pop:POPTR_769024|HSP20 family protein	-	-	GO:0050896//response to stimulus	XP_006341764.1 PREDICTED: small heat shock protein, chloroplastic-like [Solanum tuberosum] 3e-167
XLOC_005644|PGSC0003DMT400010772,PGSC0003DMT400094795	PGSC0003DMB000000031:1057982-1066938	-10.4528	0.842013	TCONS_00010014	K02703|1|1e-177|622|rcu:RCOM_ORF00003|photosystem II P680 reaction center D1 protein	GO:0031224//intrinsic to membrane;GO:0009521;GO:0009534//chloroplast thylakoid;GO:0009570//chloroplast stroma;GO:0042716	GO:0046906//tetrapyrrole binding;GO:0046914//transition metal ion binding;GO:0009055//electron carrier activity	GO:0009767//photosynthetic electron transport chain;GO:0051234//establishment of localization;GO:0006950//response to stress	YP_008563068.1 photosystem II protein D1 [Solanum lycopersicum] 0.0
XLOC_005678|PGSC0003DMT400010772	PGSC0003DMB000000031:1057982-1066938	-18.0506	0.98697	TCONS_00010055	K02703|1|2e-38|155|rcu:RCOM_ORF00003|photosystem II P680 reaction center D1 protein	-	-	-	YP_008563068.1 photosystem II protein D1 [Solanum lycopersicum] 0.0
XLOC_005796|PGSC0003DMT400025576,PGSC0003DMT400025577,PGSC0003DMT400025578	PGSC0003DMB000000032:1686126-1689163	10.5648	0.758976	TCONS_00010298	-	-	GO:0043169//cation binding	GO:0007165//signal transduction	XP_006342078.1 PREDICTED: probable nucleoredoxin 2 [Solanum tuberosum] 0.0
XLOC_005949|PGSC0003DMT400025787	PGSC0003DMB000000032:1722331-1724369	18.4482	0.827287	TCONS_00010675	K03671|1|1e-09|62.4|vvi:100250566|thioredoxin 1	GO:0009526//plastid envelope;GO:0031976;GO:0009532//plastid stroma	GO:0005488//binding;GO:0015036//disulfide oxidoreductase activity	GO:0018904;GO:0006950//response to stress;GO:0019725//cellular homeostasis;GO:0006979//response to oxidative stress	XP_004238392.1 thioredoxin-like protein CDSP32, chloroplastic [Solanum tuberosum] 0.0
XLOC_006369|PGSC0003DMT400091896	PGSC0003DMB000000034:2413688-2414261	-13.821	0.761946	TCONS_00011474	-	-	-	-	XP_006342663.1 PREDICTED: zinc finger protein ZAT10-like [Solanum tuberosum] 3e-143
XLOC_006405|PGSC0003DMT400058325	PGSC0003DMB000000035:712129-712566	14.0887	0.757059	TCONS_00011555	K03676|1|1e-25|113|bdi:100821530|glutaredoxin 3	-	GO:0015036//disulfide oxidoreductase activity	GO:0019725//cellular homeostasis	XP_006342768.1 PREDICTED: monothiol glutaredoxin-S10-like [Solanum tuberosum] 9e-73
XLOC_006670|PGSC0003DMT400071701	PGSC0003DMB000000037:2356564-2358711	15.0044	0.898734	TCONS_00012004	K05658|1|2e-112|404|vvi:100262734|ATP-binding cassette, subfamily B (MDR/TAP), member 1;K00924|2|1e-103|375|osa:4337593|[EC:2.7.1.-]	-	GO:0004672//protein kinase activity;GO:0032559	GO:0006464//cellular protein modification process	XP_006342386.1 PREDICTED: serine/threonine-protein kinase At5g01020-like [Solanum tuberosum] 0.0
XLOC_007035|-	PGSC0003DMB000000040:503612-530780	15.115	0.860387	TCONS_00012663	K00814|1|2e-19|92.0|aly:ARALYDRAFT_476362|alanine transaminase [EC:2.6.1.2]	GO:0043231//intracellular membrane-bounded organelle	GO:0046914//transition metal ion binding;GO:0003824//catalytic activity;GO:0032559	-	KAF3647501.1 Alanine aminotransferase 2 [Capsicum annuum] 2e-41
XLOC_007037|PGSC0003DMT400023713	PGSC0003DMB000000040:570715-578764	-13.234	0.830766	TCONS_00012666	K13993|1|3e-21|98.6|rcu:RCOM_0706490|HSP20 family protein	-	-	GO:0000302//response to reactive oxygen species;GO:0009642//response to light intensity;GO:0006979//response to oxidative stress	XP_006342905.1 PREDICTED: 17.4 kDa class III heat shock protein [Solanum tuberosum] 7e-103
XLOC_007245|-	PGSC0003DMB000000040:1487203-1488855	-16.6842	0.959916	TCONS_00013177	K13248|1|2e-116|417|gmx:100785878|pyridoxal phosphate phosphatase PHOSPHO2 [EC:3.1.3.74]	-	GO:0016791//phosphatase activity	GO:0006796//phosphate-containing compound metabolic process	XP_016562595.1 PREDICTED: inorganic pyrophosphatase 1-like [Capsicum annuum] 6e-78
XLOC_007307|-	PGSC0003DMB000000040:101896-102211	15.782	0.918633	TCONS_00013285	-	-	-	-	-
XLOC_008442|PGSC0003DMT400078461,PGSC0003DMT400078463	PGSC0003DMB000000051:1510329-1512416	-14.7949	0.821515	TCONS_00015187	K09510|1|1e-14|79.0|vvi:100246709|DnaJ homolog subfamily B member 4	-	GO:0005515//protein binding	GO:0044267//cellular protein metabolic process;GO:0050896//response to stimulus;GO:0007165//signal transduction	XP_006344234.1 PREDICTED: chaperone protein DnaJ-like [Solanum tuberosum] 4e-137
XLOC_008458|PGSC0003DMT400007341	PGSC0003DMB000000051:2006310-2008790	-11.0412	0.834584	TCONS_00015214	-	-	-	-	XP_006344264.1 PREDICTED: NAC transcription factor 29-like [Solanum tuberosum] 0.0
XLOC_008628|PGSC0003DMT400010624,PGSC0003DMT400010625,PGSC0003DMT400010629	PGSC0003DMB000000052:1251019-1256201	-11.3456	0.75379	TCONS_00015511	K09580|1|0.0|639|vvi:100259138|protein disulfide-isomerase A1 [EC:5.3.4.1]	GO:0005618//cell wall;GO:0044432//endoplasmic reticulum part;GO:0000323//lytic vacuole;GO:0000322;GO:0009536//plastid	GO:0016862//intramolecular oxidoreductase activity, interconverting keto- and enol-groups;GO:0005488//binding;GO:0004576//oligosaccharyl transferase activity;GO:0015036//disulfide oxidoreductase activity	GO:0012501//programmed cell death;GO:0010038//response to metal ion;GO:0033554//cellular response to stress;GO:0019725//cellular homeostasis;GO:0018904;GO:0006970//response to osmotic stress;GO:0009791//post-embryonic development	XP_006344041.2 PREDICTED: protein disulfide-isomerase-like [Solanum tuberosum] 0.0
XLOC_008707|PGSC0003DMT400053010	PGSC0003DMB000000052:1987962-1992537	-12.1698	0.769258	TCONS_00015692	K03063|1|0.0|748|rcu:RCOM_1270490|26S proteasome regulatory subunit T3	GO:0043234//protein complex;GO:0043231//intracellular membrane-bounded organelle	GO:0042623//ATPase activity, coupled;GO:0032559	GO:0009057//macromolecule catabolic process	NP_001275060.1 26S proteasome regulatory subunit 6B homolog [Solanum tuberosum] 0.0
XLOC_008826|PGSC0003DMT400074894	PGSC0003DMB000000054:576665-577388	16.5342	0.805734	TCONS_00015890	-	-	-	GO:0048193//Golgi vesicle transport	XP_006352489.1 PREDICTED: trafficking protein particle complex subunit 3-like [Solanum tuberosum] 1e-90
XLOC_009305|PGSC0003DMT400010494,PGSC0003DMT400010495,PGSC0003DMT400010496	PGSC0003DMB000000058:606148-611740	-13.5401	0.786925	TCONS_00016665	K01895|1|0.0|996|vvi:100263518|acetyl-CoA synthetase [EC:6.2.1.1]	GO:0009532//plastid stroma	GO:0016405//CoA-ligase activity;GO:0032559	GO:0032787//monocarboxylic acid metabolic process	XP_006344535.1 PREDICTED: acetyl-coenzyme A synthetase, chloroplastic/glyoxysomal-like [Solanum tuberosum] 0.0
XLOC_009428|PGSC0003DMT400063543,PGSC0003DMT400063545	PGSC0003DMB000000060:534672-538099	9.58764	0.77357	TCONS_00016876	K09490|1|0.0|958|vvi:100251379|heat shock 70kDa protein 5	GO:0044432//endoplasmic reticulum part;GO:0030312//external encapsulating structure;GO:0031981//nuclear lumen;GO:0009536//plastid;GO:0031090//organelle membrane	GO:0032559	GO:0043161//proteasomal ubiquitin-dependent protein catabolic process;GO:0010038//response to metal ion;GO:0000741//karyogamy;GO:0033554//cellular response to stress	XP_006344666.1 PREDICTED: luminal-binding protein 5 [Solanum tuberosum] 0.0
XLOC_009469|PGSC0003DMT400007272,PGSC0003DMT400007273,PGSC0003DMT400007274	PGSC0003DMB000000060:1354913-1359509	10.975	0.801944	TCONS_00016997	K13457|1|2e-18|94.0|sbi:SORBI_02g004900|disease resistance protein RPM1	-	-	-	XP_006344768.1 PREDICTED: TMV resistance protein N-like [Solanum tuberosum] 0.0
XLOC_009493|PGSC0003DMT400007189	PGSC0003DMB000000060:1829957-1832301	-13.7712	0.854151	TCONS_00017062	K02716|1|3e-166|583|pop:POPTR_813989|photosystem II oxygen-evolving enhancer protein 1	GO:0009523//photosystem II;GO:0009534//chloroplast thylakoid	GO:0046872//metal ion binding;GO:0009055//electron carrier activity	GO:0042548//regulation of photosynthesis, light reaction;GO:0009767//photosynthetic electron transport chain	XP_006344816.1 PREDICTED: oxygen-evolving enhancer protein 1, chloroplastic [Solanum tuberosum] 0.0
XLOC_009524|PGSC0003DMT400063688	PGSC0003DMB000000060:486359-490447	16.8694	0.9386	TCONS_00017112	K13447|1|0.0|1434|rcu:RCOM_1433130|respiratory burst oxidase [EC:1.6.3.- 1.11.1.-]	GO:0031224//intrinsic to membrane	GO:0046914//transition metal ion binding;GO:0016209//antioxidant activity;GO:0050662//coenzyme binding;GO:0050664//oxidoreductase activity, acting on NAD(P)H, oxygen as acceptor	GO:0008152//metabolic process	NP_001274981.1 respiratory burst oxidase homolog protein B [Solanum tuberosum] 0.0
XLOC_009542|PGSC0003DMT400063738,PGSC0003DMT400063739,PGSC0003DMT400063740	PGSC0003DMB000000060:833136-835343	15.0584	0.853998	TCONS_00017169	-	-	-	-	XP_006344701.1 PREDICTED: F-box protein PP2-B15-like [Solanum tuberosum] 0.0
XLOC_009557|PGSC0003DMT400063772,PGSC0003DMT400063773,PGSC0003DMT400063774	PGSC0003DMB000000060:1075710-1077685	-10.5588	0.782732	TCONS_00017203	K09510|1|9e-14|77.0|cre:CHLREDRAFT_96566|DnaJ homolog subfamily B member 4	-	GO:0005515//protein binding	GO:0044267//cellular protein metabolic process;GO:0050896//response to stimulus;GO:0007165//signal transduction	XP_006344727.1 PREDICTED: dnaJ homolog subfamily B member 3 [Solanum tuberosum] 1e-120
XLOC_009603|PGSC0003DMT400002999,PGSC0003DMT400003000	PGSC0003DMB000000060:2118703-2120678	-14.6976	0.80772	TCONS_00017315	-	-	-	-	XP_006344829.1 PREDICTED: calcium uniporter protein 2, mitochondrial [Solanum tuberosum] 0.0
XLOC_009687|PGSC0003DMT400062882	PGSC0003DMB000000062:381731-382730	-14.0638	0.752853	TCONS_00017449	K13993|1|2e-56|217|rcu:RCOM_0977820|HSP20 family protein	-	-	-	XP_006345019.1 PREDICTED: 22.7 kDa class IV heat shock protein-like [Solanum tuberosum] 3e-139
XLOC_009810|PGSC0003DMT400063206	PGSC0003DMB000000062:276326-276814	17.0258	0.852044	TCONS_00017703	-	GO:0044464//cell part	-	GO:0045333//cellular respiration;GO:0006979//response to oxidative stress	KAG5618287.1 hypothetical protein H5410_018111 [Solanum commersonii] 4e-47
XLOC_009819|PGSC0003DMT400063227,PGSC0003DMT400063228,PGSC0003DMT400063229,PGSC0003DMT400063230	PGSC0003DMB000000062:539277-547825	13.995	0.791789	TCONS_00017715	K04392|1|7e-103|372|pop:POPTR_834324|Ras-related C3 botulinum toxin substrate 1	GO:0044464//cell part	GO:0032561//guanyl ribonucleotide binding	GO:0035556//intracellular signal transduction	XP_006345032.1 PREDICTED: rac-like GTP-binding protein 3 [Solanum tuberosum] 1e-150
XLOC_011656|PGSC0003DMT400073712,PGSC0003DMT400073713	PGSC0003DMB000000078:848876-851263	11.7854	0.76701	TCONS_00021088	K03283|1|0.0|1073|rcu:RCOM_1442270|heat shock 70kDa protein 1/8	-	GO:0016628//oxidoreductase activity, acting on the CH-CH group of donors, NAD or NADP as acceptor;GO:0032559	GO:0008152//metabolic process;GO:0050896//response to stimulus	XP_006346613.1 PREDICTED: heat shock 70 kDa protein-like [Solanum tuberosum] 0.0
XLOC_011830|-	PGSC0003DMB000000080:678780-679744	-14.7549	0.81628	TCONS_00021349	-	-	-	-	KAG5589957.1 hypothetical protein H5410_040471 [Solanum commersonii] 4e-25
XLOC_012060|PGSC0003DMT400036034,PGSC0003DMT400036035	PGSC0003DMB000000083:1919675-1922462	-13.2324	0.762209	TCONS_00021693	K03809|1|3e-97|353|aly:ARALYDRAFT_492071|Trp repressor binding protein	GO:0043231//intracellular membrane-bounded organelle;GO:0031090//organelle membrane	GO:0016651//oxidoreductase activity, acting on NAD(P)H;GO:0000166//nucleotide binding	GO:0006355//regulation of transcription, DNA-dependent	KAG5622762.1 hypothetical protein H5410_007980 [Solanum commersonii] 5e-147
XLOC_012158|-	PGSC0003DMB000000083:1478575-1478971	-14.8813	0.833082	TCONS_00021879	-	-	-	-	-
XLOC_012271|PGSC0003DMT400026987	PGSC0003DMB000000085:276298-277224	13.9085	0.776908	TCONS_00022040	K13448|1|1e-48|191|vvi:100253496|calcium-binding protein CML	-	GO:0046872//metal ion binding	-	XP_006346894.1 probable calcium-binding protein CML18 [Solanum tuberosum] 2e-102
XLOC_012372|PGSC0003DMT400060735,PGSC0003DMT400060736	PGSC0003DMB000000086:1141539-1142877	-13.8924	0.751412	TCONS_00022232	K13993|1|2e-44|177|vvi:100254799|HSP20 family protein	GO:0044439	GO:0005488//binding	GO:0006952//defense response;GO:0006979//response to oxidative stress;GO:0044267//cellular protein metabolic process	XP_006346757.1 PREDICTED: 15.7 kDa heat shock protein, peroxisomal [Solanum tuberosum] 2e-98
XLOC_012833|-	PGSC0003DMB000000089:742207-742902	14.559	0.786289	TCONS_00022990	K13464|1|3e-06|49.3|rcu:RCOM_1437820|jasmonate ZIM domain-containing protein	-	-	-	XP_006346837.1 PREDICTED: protein TIFY 5A-like [Solanum tuberosum] 6e-25
XLOC_013207|PGSC0003DMT400008365	PGSC0003DMB000000093:33305-33993	-15.4004	0.88847	TCONS_00023675	K14488|1|2e-34|125|mtr:MTR_3g092220|SAUR family protein	-	-	GO:0009725//response to hormone stimulus	XP_016480424.1 PREDICTED: auxin-responsive protein SAUR32-like [Nicotiana tabacum] 2e-48
XLOC_013214|PGSC0003DMT400008351	PGSC0003DMB000000093:181134-188871	-11.7854	0.750402	TCONS_00023688	K13993|1|9e-30|130|ppp:PHYPADRAFT_81689|HSP20 family protein	GO:0009536//plastid	-	GO:0050896//response to stimulus	XP_006347502.1 PREDICTED: small heat shock protein, chloroplastic [Solanum tuberosum] 2e-175
XLOC_013401|PGSC0003DMT400035968	PGSC0003DMB000000094:1278606-1279172	-14.2343	0.77201	TCONS_00024048	K02132|1|1e-41|167|sbi:SobioMp02|F-type H+-transporting ATPase subunit alpha [EC:3.6.3.14]	GO:0043231//intracellular membrane-bounded organelle;GO:0033178//proton-transporting two-sector ATPase complex, catalytic domain	GO:0015078//hydrogen ion transmembrane transporter activity;GO:0019829//cation-transporting ATPase activity;GO:0032559	GO:0015986//ATP synthesis coupled proton transport;GO:0015988//energy coupled proton transmembrane transport, against electrochemical gradient	QEQ76313.1 ATP synthase subunit 1 [Solanum tuberosum] 2e-53
XLOC_013491|PGSC0003DMT400066912	PGSC0003DMB000000095:293338-293735	-18.4575	0.990799	TCONS_00024221	-	-	-	-	KAG5626940.1 hypothetical protein H5410_012158 [Solanum commersonii] 4e-45
XLOC_013492|PGSC0003DMT400066913	PGSC0003DMB000000095:298161-298819	-18.5577	0.991611	TCONS_00024222	-	-	-	-	KAG5626941.1 hypothetical protein H5410_012159 [Solanum commersonii] 4e-134
XLOC_013497|PGSC0003DMT400066925	PGSC0003DMB000000095:390162-392366	-13.5407	0.787188	TCONS_00024233	-	-	-	GO:0010647//positive regulation of cell communication;GO:0009267//cellular response to starvation	XP_006347900.1 PREDICTED: SPX domain-containing protein 3 [Solanum tuberosum] 0.0
XLOC_013643|PGSC0003DMT400071057	PGSC0003DMB000000096:1781794-1783220	-15.3798	0.886858	TCONS_00024531	K00799|1|2e-77|287|gmx:547936|glutathione S-transferase [EC:2.5.1.18]	-	GO:0016740//transferase activity;GO:0016829//lyase activity	GO:0009755//hormone-mediated signaling pathway	XP_015081795.1 probable glutathione S-transferase parA [Solanum pennellii] 9e-154
XLOC_013644|PGSC0003DMT400071059	PGSC0003DMB000000096:1783840-1785653	13.7533	0.779502	TCONS_00024532	K00799|1|4e-82|302|gmx:547936|glutathione S-transferase [EC:2.5.1.18]	-	GO:0016209//antioxidant activity;GO:0016765//transferase activity, transferring alkyl or aryl (other than methyl) groups	GO:0009755//hormone-mediated signaling pathway	KAG5597461.1 hypothetical protein H5410_038693 [Solanum commersonii] 4e-162
XLOC_013960|-	PGSC0003DMB000000098:96836-97083	-15.6623	0.910358	TCONS_00025140	K02705|1|1e-08|56.2|aly:ARALYDRAFT_315545|photosystem II CP43 chlorophyll apoprotein	GO:0009521;GO:0031224//intrinsic to membrane;GO:0009534//chloroplast thylakoid	GO:0046906//tetrapyrrole binding;GO:0009055//electron carrier activity	GO:0006464//cellular protein modification process;GO:0009767//photosynthetic electron transport chain	XP_033512787.1 photosystem II CP43 reaction center protein [Nicotiana tomentosiformis] 1e-10
XLOC_013961|-	PGSC0003DMB000000098:1290534-1290798	16.2791	0.990765	TCONS_00025141	-	-	GO:0004713//protein tyrosine kinase activity;GO:0032559	GO:0006464//cellular protein modification process	XP_015164737.1 PREDICTED: cysteine-rich receptor-like protein kinase 2 isoform X1 [Solanum tuberosum] 9e-56
XLOC_013983|PGSC0003DMT400005265	PGSC0003DMB000000099:642594-648491	-13.4633	0.754021	TCONS_00025185	K12669|1|4e-46|180|aly:ARALYDRAFT_334448|oligosaccharyltransferase complex subunit gamma	GO:0043231//intracellular membrane-bounded organelle	GO:0022892	GO:0006605//protein targeting	XP_006348083.1 PREDICTED: nuclear transport factor 2 [Solanum tuberosum] 3e-89
XLOC_014228|PGSC0003DMT400001180,PGSC0003DMT400001181,PGSC0003DMT400001182	PGSC0003DMB000000101:242736-250709	9.56716	0.778988	TCONS_00025677	K03283|1|0.0|1128|sbi:SORBI_09g022580|heat shock 70kDa protein 1/8	-	GO:0032559	GO:0050896//response to stimulus	XP_006349004.1 PREDICTED: heat shock cognate 70 kDa protein [Solanum tuberosum] 0.0
XLOC_014249|PGSC0003DMT400001218	PGSC0003DMB000000101:763490-765972	-13.7612	0.852505	TCONS_00025714	K02219|1|2e-38|157|mtr:MTR_4g057040|cyclin-dependent kinase regulatory subunit CKS1	GO:0044424//intracellular part	GO:0019887//protein kinase regulator activity;GO:0005488//binding;GO:0016772//transferase activity, transferring phosphorus-containing groups	GO:0023052//signaling;GO:0006261//DNA-dependent DNA replication;GO:0007049//cell cycle;GO:0006796//phosphate-containing compound metabolic process	XP_004250987.1 cyclin-dependent kinases regulatory subunit 1 [Solanum lycopersicum] 1e-61
XLOC_014303|PGSC0003DMT400024267	PGSC0003DMB000000102:88308-91462	11.2688	0.775034	TCONS_00025830	K09510|1|4e-130|463|gmx:100797487|DnaJ homolog subfamily B member 4	-	GO:0005515//protein binding	GO:0044267//cellular protein metabolic process	XP_006348828.1 PREDICTED: dnaJ homolog subfamily B member 1 [Solanum tuberosum] 0.0
XLOC_014725|PGSC0003DMT400013320	PGSC0003DMB000000104:277797-283911	-9.78946	0.78169	TCONS_00026609	K08341|1|1e-34|144|sbi:SORBI_02g034500|GABA(A) receptor-associated protein (autophagy-related protein 8)	GO:0044437	GO:0008641//small protein activating enzyme activity;GO:0019783//small conjugating protein-specific protease activity;GO:0016879//ligase activity, forming carbon-nitrogen bonds;GO:0015631//tubulin binding	GO:0044248//cellular catabolic process	NP_001275429.1 autophagy-related protein 8i-like [Solanum tuberosum] 1e-83
XLOC_014862|PGSC0003DMT400053402	PGSC0003DMB000000105:113693-114627	-16.8694	0.965083	TCONS_00026862	K13993|1|1e-65|248|rcu:RCOM_0977820|HSP20 family protein	-	-	-	XP_006349271.1 22.7 kDa class IV heat shock protein-like [Solanum tuberosum] 3e-139
XLOC_015325|PGSC0003DMT400049791,PGSC0003DMT400049792,PGSC0003DMT400049793	PGSC0003DMB000000110:1125211-1127765	-12.9573	0.878821	TCONS_00027733	-	GO:0043231//intracellular membrane-bounded organelle	GO:0003677//DNA binding;GO:0001071//nucleic acid binding transcription factor activity	GO:0006351//transcription, DNA-dependent	XP_015165190.1 PREDICTED: heat stress transcription factor A-7a-like isoform X1 [Solanum tuberosum] 0.0
XLOC_015326|PGSC0003DMT400049789,PGSC0003DMT400049795,PGSC0003DMT400049797	PGSC0003DMB000000110:1141959-1144604	-15.5109	0.898734	TCONS_00027740	-	GO:0043231//intracellular membrane-bounded organelle	GO:0003677//DNA binding	GO:0006351//transcription, DNA-dependent	XP_006349724.1 PREDICTED: heat stress transcription factor A-7a-like isoform X1 [Solanum tuberosum] 0.0
XLOC_015393|PGSC0003DMT400019490	PGSC0003DMB000000110:1516710-1518115	-12.5956	0.786491	TCONS_00027866	K02721|1|8e-31|131|vvi:100265702|photosystem II PsbW protein	GO:0009534//chloroplast thylakoid;GO:0016020//membrane	-	;GO:0009767//photosynthetic electron transport chain	XP_006349749.1 PREDICTED: photosystem II reaction center W protein, chloroplastic [Solanum tuberosum] 1e-91
XLOC_015525|PGSC0003DMT400084271,PGSC0003DMT400084272,PGSC0003DMT400084273	PGSC0003DMB000000112:481747-489440	16.7712	0.91148	TCONS_00028082	K00224|1|3e-123|440|aly:ARALYDRAFT_476671|[EC:1.3.1.-];K13081|5|1e-64|245|pop:POPTR_835080|leucoanthocyanidin reductase [EC:1.17.1.3]	GO:0044424//intracellular part	GO:0003824//catalytic activity	GO:0008152//metabolic process	NP_001274923.1 isoflavone reductase homolog [Solanum tuberosum] 0.0
XLOC_016295|PGSC0003DMT400023932	PGSC0003DMB000000119:1185534-1186351	-10.7757	0.787377	TCONS_00029420	K13993|1|2e-53|207|mtr:MTR_7g034910|HSP20 family protein	GO:0044432//endoplasmic reticulum part	-	GO:0006950//response to stress	XP_006350340.1 PREDICTED: 22.7 kDa class IV heat shock protein [Solanum tuberosum] 5e-144
XLOC_016480|PGSC0003DMT400043830	PGSC0003DMB000000122:958687-959170	-13.6799	0.839327	TCONS_00029683	-	GO:0009536//plastid;GO:0009523//photosystem II	-	GO:0044237//cellular metabolic process;GO:0009767//photosynthetic electron transport chain	YP_004891619.1 unnamed protein product [Nicotiana undulata] 4e-60
XLOC_016489|PGSC0003DMT400051166,PGSC0003DMT400051168	PGSC0003DMB000000122:1364591-1367202	10.5342	0.8186	TCONS_00029698	K05907|1|0.0|689|ath:AT4G04610|adenylyl-sulfate reductase (glutathione) [EC:1.8.4.9]	-	GO:0016671//oxidoreductase activity, acting on a sulfur group of donors, disulfide as acceptor	GO:004545//cell redox homeostasis;GO:0000097//sulfur amino acid biosynthetic process;GO:0019725//cellular homeostasis;GO:0006979//response to oxidative stress	XP_006350478.1 PREDICTED: 5'-adenylylsulfate reductase 3, chloroplastic-like [Solanum tuberosum] 0.0
XLOC_016517|PGSC0003DMT400027299,PGSC0003DMT400027301	PGSC0003DMB000000123:883534-894077	-13.4854	0.77769	TCONS_00029747	K00924|1|9e-93|340|ath:AT5G22850|[EC:2.7.1.-]	-	GO:0016787//hydrolase activity	-	XP_006350402.1 PREDICTED: aspartic proteinase-like protein 2 [Solanum tuberosum] 0.0
XLOC_016738|PGSC0003DMT400077712	PGSC0003DMB000000125:1514920-1515693	13.5683	0.791794	TCONS_00030115	K14488|1|1e-36|151|gmx:100526867|SAUR family protein	-	-	-	XP_006350722.1 PREDICTED: auxin-responsive protein SAUR32-like [Solanum tuberosum] 5e-85
XLOC_016956|PGSC0003DMT400039353	PGSC0003DMB000000127:1420509-1459043	-10.9214	0.762419	TCONS_00030580	-	-		GO:0010466//negative regulation of peptidase activity	XP_006351546.1 PREDICTED: miraculin [Solanum tuberosum] 1e-148
XLOC_017035|-	PGSC0003DMB000000127:1464536-1465438	9.13381	0.782469	TCONS_00030736	-	-	-		KAG5617826.1 hypothetical protein H5410_017650 [Solanum commersonii] 6e-110
XLOC_017083|PGSC0003DMT400078006	PGSC0003DMB000000128:667640-668407	-10.2352	0.799241	TCONS_00030826	K13993|1|4e-61|232|mtr:MTR_6g061850|HSP20 family protein	GO:0044424//intracellular part	-	GO:0050896//response to stimulus	NP_001275610.1 17.6 kDa class I heat shock protein-like [Solanum [Solanum tuberosum] 8e-110
XLOC_017085|PGSC0003DMT400078008	PGSC0003DMB000000128:674638-675472	-9.52069	0.774976	TCONS_00030828	K13993|1|2e-52|203|gmx:100526870|HSP20 family protein	GO:0044424//intracellular part	-	GO:0050896//response to stimulus	XP_006350803.1 PREDICTED: 17.6 kDa class I heat shock protein [Solanum tuberosum] 2e-109
XLOC_017183|PGSC0003DMT400078201	PGSC0003DMB000000128:660021-660807	-10.7236	0.772404	TCONS_00031005	K13993|1|1e-50|197|mtr:MTR_6g061940|HSP20 family protein	GO:0044424//intracellular part	-	GO:0050896//response to stimulus	XP_006350800.1 PREDICTED: 17.8 kDa class I heat shock protein [Solanum tuberosum] 1e-109
XLOC_017184|PGSC0003DMT400078202	PGSC0003DMB000000128:663624-664342	-9.15821	0.770427	TCONS_00031006	K13993|1|2e-60|229|gmx:100526870|HSP20 family protein	GO:0044424//intracellular part	-	GO:0050896//response to stimulus	XP_006350801.1 PREDICTED: 17.7 kDa class I heat shock protein-like [Solanum tuberosum] 4e-110
XLOC_017378|PGSC0003DMT400076710,PGSC0003DMT400076711	PGSC0003DMB000000129:629459-631750	13.4482	0.891004	TCONS_00031361	K14508|1|2e-37|155|rcu:RCOM_1047190|regulatory protein NPR1	GO:0044424//intracellular part	GO:0005488//binding	GO:0009943//adaxial/abaxial axis specification;GO:0003006//developmental process involved in reproduction	XP_006351282.1 PREDICTED: regulatory protein NPR5 [Solanum tuberosum] 0.0
XLOC_017586|PGSC0003DMT400010187	PGSC0003DMB000000131:1393135-1396234	-14.0065	0.793641	TCONS_00031737	-	-	-	-	XP_015165778.1 PREDICTED: fibrous sheath CABYR-binding protein-like [Solanum tuberosum] 2e-140
XLOC_017755|PGSC0003DMT400023915,PGSC0003DMT400023916,PGSC0003DMT400023917	PGSC0003DMB000000133:729234-730666	-14.3847	0.774405	TCONS_00032030	-	-	GO:0003676//nucleic acid binding	-	XP_006351144.1 PREDICTED: NAC domain-containing protein 2-like [Solanum tuberosum] 0.0
XLOC_017861|PGSC0003DMT400002375	PGSC0003DMB000000134:683984-685078	-13.4801	0.776878	TCONS_00032233	K09286|1|5e-14|77.0|aly:ARALYDRAFT_912628|EREBP-like factor	-	-	-	XP_006351893.1 PREDICTED: ethylene-responsive transcription factor ERF014 [Solanum tuberosum] 2e-172
XLOC_017900|PGSC0003DMT400036565	PGSC0003DMB000000134:386191-391940	-13.8859	0.772621	TCONS_00032295	K05278|1|4e-131|466|pop:POPTR_551488|flavonol synthase [EC:1.14.11.23]	GO:0044424//intracellular part	GO:0046914//transition metal ion binding;GO:0019842//vitamin binding;GO:0016706//oxidoreductase activity, acting on paired donors, with incorporation or reduction of molecular oxygen, 2-oxoglutarate as one donor, and incorporation of one atom each of oxygen into both donors;GO:0016701//oxidoreductase activity, acting on single donors with incorporation of molecular oxygen	GO:0051553	NP_001274926.1 flavonol synthase/flavanone 3-hydroxylase [Solanum tuberosum] 0.0
XLOC_017944|PGSC0003DMT400055958	PGSC0003DMB000000135:1193897-1194802	-9.67529	0.771799	TCONS_00032390	K13993|1|1e-56|218|rcu:RCOM_0706490|HSP20 family protein	GO:0044424//intracellular part	-	GO:0050896//response to stimulus	XP_006351611.1 PREDICTED: 17.3 kDa class II heat shock protein-like [Solanum tuberosum] 2e-115
XLOC_017980|PGSC0003DMT400021142	PGSC0003DMB000000135:1015962-1016805	-13.7712	0.793252	TCONS_00032449	K13993|1|1e-55|214|rcu:RCOM_0706490|HSP20 family protein	GO:0044424//intracellular part	-	GO:0050896//response to stimulus	XP_006351607.1 PREDICTED: 17.3 kDa class II heat shock protein [Solanum tuberosum] 3e-115
XLOC_018104|PGSC0003DMT400083727	PGSC0003DMB000000136:579288-580217	-13.784	0.75614	TCONS_00032742	K13448|1|3e-52|202|vvi:100244152|calcium-binding protein CML;K02183|5|2e-50|196|mtr:MTR_7g087610|calmodulin	-	GO:0046872//metal ion binding;GO:0016628//oxidoreductase activity, acting on the CH-CH group of donors, NAD or NADP as acceptor	GO:0008152//metabolic process;GO:0007165//signal transduction	XP_006351748.1 PREDICTED: calmodulin-5/6/7/8-like [Solanum tuberosum] 3e-104
XLOC_018144|PGSC0003DMT400076572,PGSC0003DMT400076573	PGSC0003DMB000000136:1352321-1354118	14.5877	0.754693	TCONS_00032824	K03627|1|4e-46|183|vvi:100249249|putative transcription factor	GO:0031981//nuclear lumen	GO:0003712//transcription cofactor activity;GO:0001071//nucleic acid binding transcription factor activity;GO:0003677//DNA binding	GO:0000160//two-component signal transduction system (phosphorelay);GO:0009725//response to hormone stimulus;GO:0006355//regulation of transcription, DNA-dependent;GO:0006950//response to stress	XP_006351823.1 PREDICTED: multiprotein-bridging factor 1c [Solanum tuberosum] 8e-96
XLOC_018595|-	PGSC0003DMB000000141:442696-443145	14.9033	0.835962	TCONS_00033641	-	-	-	-	-
XLOC_018907|PGSC0003DMT400059294,PGSC0003DMT400059295	PGSC0003DMB000000146:169672-172755	14.5447	0.87389	TCONS_00034181	-	-	GO:0004551//nucleotide diphosphatase activity	GO:0006979//response to oxidative stress	XP_006353094.1 PREDICTED: nudix hydrolase 2-like [Solanum tuberosum] 0.0
XLOC_019266|PGSC0003DMT400029220,PGSC0003DMT400029221,PGSC0003DMT400029225,PGSC0003DMT400029227	PGSC0003DMB000000149:768241-778429	13.5188	0.783085	TCONS_00034887	-	-	-	-	XP_015166431.1 PREDICTED: BTB/POZ domain-containing protein At1g04390-like [Solanum tuberosum] 0.0
XLOC_019282|PGSC0003DMT400029279,PGSC0003DMT400029280,PGSC0003DMT400029281,PGSC0003DMT400029282,PGSC0003DMT400029283	PGSC0003DMB000000149:1034182-1040016	13.614	0.766878	TCONS_00034929	K05282|1|6e-33|140|pop:POPTR_824891|gibberellin 20-oxidase [EC:1.14.11.12];K04124|3|1e-32|139|mtr:MTR_2g102570|gibberellin 3-beta-dioxygenase [EC:1.14.11.15]	-	GO:0045543	GO:0016101//diterpenoid metabolic process ;GO:0009725//response to hormone stimulus	XP_006352602.1 PREDICTED: gibberellin 2-beta-dioxygenase 8-like [Solanum tuberosum] 0.0
XLOC_019322|-	PGSC0003DMB000000149:247617-292700	-16.2791	0.945184	TCONS_00035019	-	-	-	-	-
XLOC_019426|PGSC0003DMT400051889	PGSC0003DMB000000150:878565-879721	-11.452	0.771959	TCONS_00035258	K06890|1|3e-101|366|rcu:RCOM_0646030|	GO:0031224//intrinsic to membrane	GO:0016597//amino acid binding	GO:0000902//cell morphogenesis;GO:0043401//steroid hormone mediated signaling pathway	XP_006352761.1 PREDICTED: BI1-like protein [Solanum tuberosum] 3e-179
XLOC_019821|PGSC0003DMT400037162,PGSC0003DMT400037170	PGSC0003DMB000000154:589186-666949	-14.7949	0.851004	TCONS_00036026	-	-	-	-	XP_006353329.1 PREDICTED: F-box/LRR-repeat protein At3g48880-like [Solanum tuberosum] 0.0
XLOC_020190|PGSC0003DMT400067054	PGSC0003DMB000000158:632-102094	15.7843	0.91877	TCONS_00036728	-	-	-	-	XP_006356543.2 PREDICTED: uncharacterized protein LOC102582774 [Solanum tuberosum] 3e-43
XLOC_020338|PGSC0003DMT400026261	PGSC0003DMB000000159:649703-650459	9.30568	0.78727	TCONS_00037021	-	-	-	GO:0010466//negative regulation of peptidase activity	XP_006353918.1 kunitz-type trypsin inhibitor alpha chain-like [Solanum tuberosum] 2e-146
XLOC_020355|PGSC0003DMT400026290	PGSC0003DMB000000159:1119751-1120566	13.5469	0.897451	TCONS_00037041	-	-	GO:0030414//peptidase inhibitor activity	-	NP_001274816.1 Kunitz-type enzyme inhibitor S9C11 precursor [Solanum tuberosum] 2e-156
XLOC_020667|PGSC0003DMT400070839	PGSC0003DMB000000164:782315-788052	-16.0626	0.93524	TCONS_00037576	-	-	GO:0005488//binding	-	KAG5612547.1 hypothetical protein H5410_023828 [Solanum commersonii] 7e-131
XLOC_020676|PGSC0003DMT400070907	PGSC0003DMB000000164:866959-867381	-14.6686	0.803479	TCONS_00037585	-	-	-	-	TMW83819.1 hypothetical protein EJD97_000667 [Solanum chilense] 1e-13
XLOC_021026|PGSC0003DMT400081790	PGSC0003DMB000000172:130949-137066	10.7599	0.830492	TCONS_00038105	K00031|1|0.0|774|pop:POPTR_648243|isocitrate dehydrogenase [EC:1.1.1.42]	GO:0044424//intracellular part	GO:0046872//metal ion binding;GO:0004448//isocitrate dehydrogenase activity;GO:0000166//nucleotide binding	GO:0009060//aerobic respiration;GO:0044262//cellular carbohydrate metabolic process;GO:0019752//carboxylic acid metabolic process	XP_006354121.1 PREDICTED: isocitrate dehydrogenase [NADP] [Solanum tuberosum] 0.0
XLOC_021307|PGSC0003DMT400044283	PGSC0003DMB000000174:108787-111252	11.0784	0.755402	TCONS_00038675	-	GO:0009534//chloroplast thylakoid	-	GO:0006950//response to stress;GO:0009642//response to light intensity;GO:0009767//photosynthetic electron transport chain photosynthetic electron transport in photosystem I	XP_006354442.1 PREDICTED: protein PROTON GRADIENT REGULATION 5, chloroplastic [Solanum tuberosum] 1e-83
XLOC_021453|-	PGSC0003DMB000000176:793489-793716	-15.0405	0.851986	TCONS_00038891	-	GO:0043231//intracellular membrane-bounded organelle;GO:0030529//ribonucleoprotein complex	GO:0003676//nucleic acid binding;GO:0005198//structural molecule activity	GO:0010467//gene expression	AEH27114.1 ribosomal protein S3, partial [Solanum lycopersicum] 4e-31
XLOC_021460|PGSC0003DMT400055484	PGSC0003DMB000000177:167222-179418	9.13598	0.750802	TCONS_00038900	K14513|1|0.0|1389|vvi:100256742|ethylene-insensitive protein 2	GO:0044464//cell part	-	GO:0051234//establishment of localization	XP_006354333.1 PREDICTED: ethylene-insensitive protein 2 [Solanum tuberosum] 0.0
XLOC_021829|-	PGSC0003DMB000000182:443394-443645	15.9276	0.927776	TCONS_00039559	-	-	-	-	-
XLOC_021833|-	PGSC0003DMB000000182:1060580-1060909	-15.0307	0.851004	TCONS_00039563	-	-	-	-	YP_173375.1 hypothetical protein NitaMp028 [Nicotiana tabacum] 2e-22
XLOC_021953|PGSC0003DMT400020647	PGSC0003DMB000000184:10603-12164	-9.97432	0.783537	TCONS_00039749	K13051|1|2e-163|573|gmx:100803038|beta-aspartyl-peptidase (threonine type) [EC:3.4.19.5]	-	GO:0016811//hydrolase activity, acting on carbon-nitrogen (but not peptide) bonds, in linear amides	GO:0009057//macromolecule catabolic process;GO:0016540//protein autoprocessing	XP_006354842.1 PREDICTED: probable isoaspartyl peptidase/L-asparaginase 2 [Solanum tuberosum] 0.0
XLOC_022097|-	PGSC0003DMB000000187:46557-46989	-14.4778	0.772722	TCONS_00040008	-	-	-	-	XP_016504412.1 PREDICTED: mediator of RNA polymerase II transcription subunit 19a-like [Nicotiana tabacum] 9e-13
XLOC_022695|PGSC0003DMT400035924,PGSC0003DMT400035925,PGSC0003DMT400035926	PGSC0003DMB000000198:695903-702224	9.22442	0.764484	TCONS_00040927	K01369|1|0.0|661|aly:ARALYDRAFT_491400|legumain [EC:3.4.22.34]	-	GO:0004175//endopeptidase activity	GO:0019538//protein metabolic process	ACC68680.1 vacoular processing enzyme 1 isoform X1 [Solanum tuberosum] 0.0
XLOC_022765|PGSC0003DMT400068655	PGSC0003DMB000000200:382237-382543	-14.4643	0.770333	TCONS_00041050	-	-	-	-	KAG5612722.1 hypothetical protein H5410_024003 [Solanum commersonii] 9e-61
XLOC_022913|-	PGSC0003DMB000000201:715435-715660	16.1811	0.940875	TCONS_00031072	-	-	-	-	-
XLOC_022919|PGSC0003DMT400069733	PGSC0003DMB000000202:48318-51155	-15.0044	0.848146	TCONS_00041319	K09286|1|2e-31|135|aly:ARALYDRAFT_487335|EREBP-like factor	-	-	-	XP_006355639.1 PREDICTED: dehydration-responsive element-binding protein 2A-like [Solanum tuberosum] 0.0
XLOC_023122|PGSC0003DMT400025113	PGSC0003DMB000000204:1030088-1031849	11.7949	0.800734	TCONS_00041703	K13424|1|2e-24|112|sbi:SORBI_03g038510|WRKY transcription factor 33	-	-	GO:0035556//intracellular signal transduction	XP_006355604.1 PREDICTED: probable WRKY transcription factor 71 [Solanum tuberosum] 0.0
XLOC_023166|PGSC0003DMT400007951,PGSC0003DMT400007953	PGSC0003DMB000000204:821573-822762	16.0328	0.93348	TCONS_00041776	-	GO:0044464//cell part	-	-	XP_006355583.1 PREDICTED: uncharacterized protein LOC102586633 [Solanum tuberosum] 6e-108
XLOC_023311|PGSC0003DMT400037920	PGSC0003DMB000000208:592750-595183	-11.7855	0.777079	TCONS_00042043	-	GO:0043231//intracellular membrane-bounded organelle	-	GO:0050896//response to stimulus	XP_006355801.1 PREDICTED: universal stress protein A-like protein [Solanum tuberosum] 4e-117
XLOC_023315|PGSC0003DMT400046207	PGSC0003DMB000000208:671218-672397	-13.8924	0.751557	TCONS_00042049	-	-	-	GO:0009628//response to abiotic stimulus;GO:0006979//response to oxidative stress	XP_006355810.1 PREDICTED: late embryogenesis abundant protein Lea5-like [Solanum tuberosum] 2e-62
XLOC_023623|PGSC0003DMT400063915,PGSC0003DMT400063920,PGSC0003DMT400063921	PGSC0003DMB000000213:111531-118061	10.4717	0.764103	TCONS_00042602	-	-	-	-	XP_006356272.1 PREDICTED: pathogen-related protein-like [Solanum tuberosum] 4e-169
XLOC_023718|-	PGSC0003DMB000000214:233300-233969	13.6677	0.787235	TCONS_00042803	K10526|1|3e-27|117|ath:AT1G20510|OPC-8:0 CoA ligase 1 [EC:6.2.1.-]	-	GO:0016703	GO:0008152//metabolic process	XP_006356027.1 PREDICTED: 4-coumarate--CoA ligase-like 9 [Solanum tuberosum] 7e-14
XLOC_023877|PGSC0003DMT400073367,PGSC0003DMT400073368,PGSC0003DMT400073369,PGSC0003DMT400073370	PGSC0003DMB000000215:693009-697133	12.0971	0.78388	TCONS_00043115	-	GO:0044464//cell part	-	GO:0048193//Golgi vesicle transport	XP_006356202.1 PREDICTED: transport protein particle 20 kDa subunit isoform X1 [Solanum tuberosum] 3e-92
XLOC_024122|PGSC0003DMT400053121,PGSC0003DMT400053122	PGSC0003DMB000000219:904945-907426	11.1202	0.856153	TCONS_00043529	K13426|1|2e-08|58.5|ath:AT4G23550|WRKY transcription factor 29;K13425|3|5e-08|57.0|pop:POPTR_755334|WRKY transcription factor 22;K13424|5|2e-07|54.7|rcu:RCOM_0664190|WRKY transcription factor 33	-	-	-	XP_006356477.1 PREDICTED: probable WRKY transcription factor 70 [Solanum tuberosum] 0.0
XLOC_024780|PGSC0003DMT400047213,PGSC0003DMT400047214	PGSC0003DMB000000233:842393-843309	15.2248	0.796509	TCONS_00044548	-	GO:0031410//cytoplasmic vesicle	-	GO:0006950//response to stress	XP_006357533.1 PREDICTED: proteinase inhibitor PSI-1.2-like [Solanum tuberosum] 9e-41
XLOC_025876|PGSC0003DMT400019739	PGSC0003DMB000000249:500158-500939	-14.717	0.81052	TCONS_00046528	-	-	-	-	TMW81170.1 hypothetical protein EJD97_011368 [Solanum chilense] 1e-38
XLOC_026528|PGSC0003DMT400073221	PGSC0003DMB000000265:116555-269820	-13.4639	0.764227	TCONS_00047501	K13416|1|7e-10|62.0|ath:AT4G33430|brassinosteroid insensitive 1-associated receptor kinase 1 [EC:2.7.10.1 2.7.11.1];K13418|2|9e-10|61.6|aly:ARALYDRAFT_895025|somatic embryogenesis receptor kinase 1 [EC:2.7.10.1 2.7.11.1]	-	GO:0004871//signal transducer activity;GO:0004672//protein kinase activity;GO:0016628//oxidoreductase activity, acting on the CH-CH group of donors, NAD or NADP as acceptor;GO:0032559	GO:0006464//cellular protein modification process	XP_015169258.1 PREDICTED: probable LRR receptor-like serine/threonine-protein kinase RFK1 isoform X4 [Solanum tuberosum] 8e-108
XLOC_026529|-	PGSC0003DMB000000265:273028-274501	18.0506	0.945184	TCONS_00047506	-	-	GO:0004674//protein serine/threonine kinase activity;GO:0000166//nucleotide binding	GO:0008152//metabolic process;GO:0007165//signal transduction	XP_015169251.1 PREDICTED: probable LRR receptor-like serine/threonine-protein kinase At1g07650 isoform X2 [Solanum tuberosum] 2e-48
XLOC_026601|PGSC0003DMT400053683	PGSC0003DMB000000266:548068-552691	-14.0336	0.798098	TCONS_00047622	K06269|1|1e-110|397|aly:ARALYDRAFT_685584|protein phosphatase 1, catalytic subunit [EC:3.1.3.16]	GO:0008287//protein serine/threonine phosphatase complex	GO:0016787//hydrolase activity	GO:0006464//cellular protein modification process	XP_006358707.1 serine/threonine-protein phosphatase PP1 isozyme 1 [Solanum tuberosum] 6e-176
XLOC_026615|-	PGSC0003DMB000000266:179620-179877	-16.3888	0.949687	TCONS_00047644	-	-	-	-	KAF3614683.1 hypothetical protein FXO37_35860 [Capsicum annuum] 5e-23
XLOC_026671|-	PGSC0003DMB000000268:42594-52274	13.757	0.751774	TCONS_00047743	K10601|1|3e-11|68.6|rcu:RCOM_1324630|E3 ubiquitin-protein ligase synoviolin [EC:6.3.2.19]	GO:0044464//cell part	GO:0046914//transition metal ion binding	-	KAF3653294.1 putative pre-mRNA-processing factor 6-like [Capsicum annuum] 1e-158
XLOC_026699|PGSC0003DMT400021454	PGSC0003DMB000000268:800050-817743	-13.9565	0.785206	TCONS_00047790	-	-	GO:0005515//protein binding	GO:0016117//carotenoid biosynthetic process;GO:0044267//cellular protein metabolic process;GO:0009657//plastid organization	KAG5569606.1 hypothetical protein H5410_059372 [Solanum commersonii] 2e-74
XLOC_026732|PGSC0003DMT400051528,PGSC0003DMT400051530,PGSC0003DMT400051531	PGSC0003DMB000000269:50395-52168	10.5452	0.751121	TCONS_00047857	-	GO:0043231//intracellular membrane-bounded organelle	GO:0043167//ion binding;GO:0008422//beta-glucosidase activity	GO:0044238//primary metabolic process;GO:0006950//response to stress;GO:0006952//defense response	AFU52655.1 beta-1,3-glucanase 22 [Solanum tuberosum] 0.0
XLOC_026749|PGSC0003DMT400090689	PGSC0003DMB000000269:86810-87806	10.8415	0.901142	TCONS_00047881	-	GO:0043231//intracellular membrane-bounded organelle	GO:0043167//ion binding;GO:0008422//beta-glucosidase activity	GO:0044238//primary metabolic process;GO:0006950//response to stress;GO:0006952//defense response	XP_006358202.1 PREDICTED: glucan endo-1,3-beta-glucosidase, basic isoform 1 [Solanum tuberosum] 0.0
XLOC_027010|PGSC0003DMT400032619	PGSC0003DMB000000273:755921-760598	11.5431	0.764947	TCONS_00048320	K01641|1|0.0|779|rcu:RCOM_1683050|hydroxymethylglutaryl-CoA synthase [EC:2.3.3.10]	-	GO:0046912//transferase activity, transferring acyl groups, acyl groups converted into alkyl on transfer;GO:0016747//transferase activity, transferring acyl groups other than amino-acyl groups	GO:0006720//isoprenoid metabolic process	XP_006358385.1 PREDICTED: hydroxymethylglutaryl-CoA synthase-like [Solanum tuberosum] 0.0
XLOC_027336|PGSC0003DMT400080932,PGSC0003DMT400080933,PGSC0003DMT400080934,PGSC0003DMT400080935	PGSC0003DMB000000280:275192-279675	14.6346	0.798347	TCONS_00048899	K09571|1|7e-153|539|pop:POPTR_824273|FK506-binding protein 4/5 [EC:5.2.1.8]	-	GO:0016853//isomerase activity;GO:0005516//calmodulin binding	GO:0061077//chaperone-mediated protein folding;GO:0007165//signal transduction	XP_006358774.1 PREDICTED: peptidyl-prolyl cis-trans isomerase FKBP62-like [Solanum tuberosum] 0.0
XLOC_027639|PGSC0003DMT400074565	PGSC0003DMB000000284:375742-376277	12.9257	0.835734	TCONS_00049425	-	GO:0044464//cell part	-	GO:0045333//cellular respiration;GO:0006979//response to oxidative stress	XP_006359143.1 PREDICTED: uncharacterized protein LOC102593397 [Solanum tuberosum] 5e-58
XLOC_027640|PGSC0003DMT400074569	PGSC0003DMB000000284:390459-390964	14.9459	0.820148	TCONS_00049426	-	-	-	GO:0045333//cellular respiration	KAG5627318.1 hypothetical protein H5410_012536 [Solanum commersonii] 1e-52
XLOC_027907|PGSC0003DMT400004154	PGSC0003DMB000000290:255463-255994	13.4482	0.88697	TCONS_00049874	K14488|1|2e-29|126|pop:POPTR_649290|SAUR family protein	-	-	-	PHT59021.1 Auxin-induced protein 15A [Capsicum baccatum] 9e-55
XLOC_027945|PGSC0003DMT400015849	PGSC0003DMB000000290:561383-564720	-11.8248	0.794619	TCONS_00049935	K02731|1|3e-117|420|vvi:100257349|20S proteasome subunit alpha 4 [EC:3.4.25.1]	GO:0005839//proteasome core complex;GO:0043231//intracellular membrane-bounded organelle	GO:0004175//endopeptidase activity	GO:0019941//modification-dependent protein catabolic process	ABB86280.1 proteasome-like protein alpha subunit-like [Solanum tuberosum] 0.0
XLOC_028045|PGSC0003DMT400067424,PGSC0003DMT400067425,PGSC0003DMT400067426,PGSC0003DMT400067427	PGSC0003DMB000000292:10659-14687	15.696	0.825127	TCONS_00050104	K14498|1|8e-150|468|pop:POPTR_743265|serine/threonine-protein kinase SRK2 [EC:2.7.11.1]	-	GO:0004672//protein kinase activity;GO:0032559	GO:0006464//cellular protein modification process	XP_015083152.1 serine/threonine-protein kinase SAPK3-like isoform X1 [Solanum pennellii] 0.0
XLOC_028058|PGSC0003DMT400067462	PGSC0003DMB000000292:290215-295059	13.4663	0.764547	TCONS_00050130	K09838|1|1e-17|91.3|aly:ARALYDRAFT_496897|zeaxanthin epoxidase [EC:1.14.13.90]	-	GO:0016709//oxidoreductase activity, acting on paired donors, with incorporation or reduction of molecular oxygen, NAD(P)H as one donor, and incorporation of one atom of oxygen	GO:0008152//metabolic process	XP_006359228.1 PREDICTED: FAD-dependent urate hydroxylase-like [Solanum tuberosum] 0.0
XLOC_028093|PGSC0003DMT400067526	PGSC0003DMB000000292:318749-320559	-13.6068	0.767783	TCONS_00050193	K01058|1|1e-88|325|rcu:RCOM_1607830|phospholipase A1 [EC:3.1.1.32]	GO:0009536//plastid	GO:0004091//carboxylesterase activity	-	XP_006359231.1 PREDICTED: phospholipase A1-Ibeta2, chloroplastic-like [Solanum tuberosum] 0.0
XLOC_028327|PGSC0003DMT400068015,PGSC0003DMT400068016	PGSC0003DMB000000297:283352-287149	-10.4905	0.777027	TCONS_00050588	-	GO:0044429//mitochondrial part	GO:0005507//copper ion binding	GO:0051707//response to other organism;GO:0000041//transition metal ion transport;GO:0010038//response to metal ion;GO:0009767//photosynthetic electron transport chain	XP_004252352.1 cytochrome c oxidase assembly protein COX19-like isoform X1 [Solanum lycopersicum] 1e-63
XLOC_028360|-	PGSC0003DMB000000298:420363-450527	-16.1353	0.9386	TCONS_00050667	-	-	GO:0003677//DNA binding	GO:0006351//transcription, DNA-dependent	XP_006359408.1 PREDICTED: homeobox protein LUMINIDEPENDENS [Solanum tuberosum] 3e-37
XLOC_028386|PGSC0003DMT400029559,PGSC0003DMT400029561,PGSC0003DMT400029563	PGSC0003DMB000000298:287073-289546	-9.63334	0.751191	TCONS_00050726	K00799|1|1e-73|274|vvi:100243577|glutathione S-transferase [EC:2.5.1.18]	-	GO:0016765//transferase activity, transferring alkyl or aryl (other than methyl) groups	GO:0009755//hormone-mediated signaling pathway	XP_006359403.1 PREDICTED: glutathione S-transferase APIC-like [Solanum tuberosum] 9e-156
XLOC_028539|PGSC0003DMT400014216,PGSC0003DMT400014217	PGSC0003DMB000000301:766919-769554	-14.5286	0.781614	TCONS_00051011	K04079|1|0.0|414|rcu:RCOM_1582180|molecular chaperone HtpG	GO:0044444//cytoplasmic part;GO:0016020//membrane;GO:0030312//external encapsulating structure	GO:0005515//protein binding;GO:0032559	GO:0006952//defense response;GO:0010035//response to inorganic substance;GO:0044267//cellular protein metabolic process	AAD30456.1 heat shock protein 90 [Solanum lycopersicum] 2e-81
XLOC_028843|-	PGSC0003DMB000000308:571941-572220	-14.1894	0.763986	TCONS_00051518	-	GO:0030529//ribonucleoprotein complex;GO:0009536//plastid	GO:0003723//RNA binding;GO:0005198//structural molecule activity	GO:0010467//gene expression	QGW55295.1 ribosomal protein S3 [Nicotiana tabacum] 8e-46
XLOC_029031|-	PGSC0003DMB000000312:369927-370163	-14.7281	0.81228	TCONS_00051885	-	-	-	-	-
XLOC_029123|PGSC0003DMT400022042	PGSC0003DMB000000314:583186-584672	9.1452	0.786211	TCONS_00052043	-	-	-	GO:0010466//negative regulation of peptidase activity	XP_006360287.1 PREDICTED: latex serine proteinase inhibitor-like [Solanum tuberosum] 4e-163
XLOC_029165|-	PGSC0003DMB000000314:125075-125279	15.696	0.912392	TCONS_00052114	-	-	-	-	-
XLOC_029218|PGSC0003DMT400074375,PGSC0003DMT400074376,PGSC0003DMT400074377	PGSC0003DMB000000315:654254-672534	-12.7829	0.791367	TCONS_00052245	K04079|1|0.0|621|rcu:RCOM_1582180|molecular chaperone HtpG	GO:0044444//cytoplasmic part;GO:0016020//membrane;GO:0030312//external encapsulating structure	GO:0005515//protein binding;GO:0032559	GO:0006952//defense response;GO:0010035//response to inorganic substance;GO:0044267//cellular protein metabolic process	XP_015079504. heat shock protein 83-like [Solanum pennellii] 0.0
XLOC_029531|PGSC0003DMT400037826	PGSC0003DMB000000323:30283-31227	-13.4933	0.778844	TCONS_00052783	K14516|1|5e-23|106|rcu:RCOM_1007740|ethylene-responsive transcription factor 1	-	-	GO:0009987//cellular process	XP_006360378.1 PREDICTED: ethylene-responsive transcription factor 1B-like [Solanum tuberosum] 5e-170
XLOC_029593|PGSC0003DMT400085101	PGSC0003DMB000000324:12097-13231	14.53	0.781854	TCONS_00052883	K13263|1|4e-36|150|gmx:100101902|isoflavone 7-O-glucosyltransferase [EC:2.4.1.170];K08237|2|1e-33|142|ath:AT4G01070|hydroquinone glucosyltransferase [EC:2.4.1.218];K12356|4|1e-32|139|aly:ARALYDRAFT_485420|coniferyl-alcohol glucosyltransferase [EC:2.4.1.111];K13691|5|2e-32|138|pop:POPTR_810275|pathogen-inducible salicylic acid glucosyltransferase [EC:2.4.1.-]	-	GO:0016757//transferase activity, transferring glycosyl groups	-	XP_015170358.1 PREDICTED: beta-D-glucosyl crocetin beta-1,6-glucosyltransferase-like [Solanum tuberosum] 0.0
XLOC_029662|PGSC0003DMT400016996	PGSC0003DMB000000326:369313-370909	-9.55785	0.785222	TCONS_00053006	K08282|1|1e-51|202|ath:AT3G45780|non-specific serine/threonine protein kinase [EC:2.7.11.1];K08286|2|1e-50|199|ath:AT3G27580|protein-serine/threonine kinase [EC:2.7.11.-]	-	GO:0004672//protein kinase activity;GO:0019900//kinase binding	-	XP_006361323.1 PREDICTED: serine/threonine-protein kinase OXI1-like [Solanum tuberosum] 0.0
XLOC_029991|PGSC0003DMT400077357,PGSC0003DMT400077358	PGSC0003DMB000000334:670545-674494	13.5188	0.882302	TCONS_00053540	K03283|1|3e-85|314|rcu:RCOM_1442270|heat shock 70kDa protein 1/8	-	GO:0016628//oxidoreductase activity, acting on the CH-CH group of donors, NAD or NADP as acceptor;GO:0032559	GO:0009642//response to light intensity;GO:0044267//cellular protein metabolic process;GO:0000302//response to reactive oxygen species	XP_006360807.1 PREDICTED: heat shock 70 kDa protein 8 [Solanum tuberosum] 0.0
XLOC_030332|PGSC0003DMT400081478	PGSC0003DMB000000343:479165-481481	14.834	0.827287	TCONS_00054169	-	-	GO:0046872//metal ion binding	-	XP_006361216.1 PREDICTED: zinc finger A20 and AN1 domain-containing stress-associated protein 8-like isoform X1 [Solanum tuberosum] 4e-126
XLOC_030631|PGSC0003DMT400070986	PGSC0003DMB000000353:371017-376977	-10.4528	0.765649	TCONS_00054699	K03283|1|0.0|1082|aly:ARALYDRAFT_495046|heat shock 70kDa protein 1/8	GO:0009532//plastid stroma;GO:0009526//plastid envelope	GO:0016628//oxidoreductase activity, acting on the CH-CH group of donors, NAD or NADP as acceptor;GO:0005515//protein binding;GO:0032559	GO:0010038//response to metal ion;GO:0044267//cellular protein metabolic process;GO:0006605//protein targeting;GO:0006950//response to stress	XP_006361375.1 PREDICTED: stromal 70 kDa heat shock-related protein, chloroplastic-like [Solanum tuberosum] 0.0
XLOC_030765|PGSC0003DMT400029962,PGSC0003DMT400029963	PGSC0003DMB000000355:614168-615621	13.9945	0.79164	TCONS_00054950	K13412|1|6e-58|223|aly:ARALYDRAFT_490110|calcium-dependent protein kinase [EC:2.7.11.1]	-	GO:0004672//protein kinase activity;GO:0032559	GO:0006464//cellular protein modification process	NP_001275162.1 PEP carboxylase kinase [Solanum tuberosum] 0.0
XLOC_030922|PGSC0003DMT400073501,PGSC0003DMT400073502	PGSC0003DMB000000363:598841-601758	13.0216	0.8096	TCONS_00054578	K14493|1|1e-156|551|rcu:RCOM_1429770|gibberellin receptor GID1 [EC:3.-.-.-]	-	GO:0004871//signal transducer activity;GO:0003824//catalytic activity;GO:0019840//isoprenoid binding	-	XP_015075509.1 gibberellin receptor GID1C-like [Solanum pennellii] 0.0
XLOC_031167|-	PGSC0003DMB000000369:33575-43209	14.5447	0.884197	TCONS_00055674	K06617|1|2e-112|403|pop:POPTR_560522|raffinose synthase [EC:2.4.1.82]	-	-	GO:0009628//response to abiotic stimulus;GO:0006979//response to oxidative stress	XP_006361829.1 PREDICTED: probable galactinol--sucrose galactosyltransferase 2 [Solanum tuberosum] 5e-113
XLOC_031541|PGSC0003DMT400021552,PGSC0003DMT400021553	PGSC0003DMB000000379:409997-414400	-11.8454	0.801164	TCONS_00056323	K00261|1|0.0|780|rcu:RCOM_1121650|glutamate dehydrogenase (NAD(P)+) [EC:1.4.1.3]	GO:0044429//mitochondrial part	GO:0046914//transition metal ion binding;GO:0016639//oxidoreductase activity, acting on the CH-NH2 group of donors, NAD or NADP as acceptor;GO:0032559	GO:0009642//response to light intensity;GO:0019752//carboxylic acid metabolic process;GO:0010038//response to metal ion;GO:0006970//response to osmotic stress	XP_006362255.1 PREDICTED: glutamate dehydrogenase [Solanum tuberosum] 0.0
XLOC_031991|PGSC0003DMT400067728,PGSC0003DMT400067729,PGSC0003DMT400067730,PGSC0003DMT400067731	PGSC0003DMB000000392:469136-472775	11.1881	0.793899	TCONS_00057048	K13448|1|6e-58|224|vvi:100251852|calcium-binding protein CML	-	GO:0046872//metal ion binding	-	XP_015158694.1 PREDICTED: probable calcium-binding protein CML48 isoform X1 [Solanum tuberosum] 0.0
XLOC_032219|PGSC0003DMT400024594	PGSC0003DMB000000400:310371-313819	-11.5583	0.761649	TCONS_00057381	K04079|1|0.0|1115|rcu:RCOM_1582180|molecular chaperone HtpG	GO:0044444//cytoplasmic part;GO:0016020//membrane;GO:0030312//external encapsulating structure	GO:0005515//protein binding;GO:0032559	GO:0006952//defense response;GO:0010035//response to inorganic substance;GO:0044267//cellular protein metabolic process	XP_006362664.1 PREDICTED: heat shock protein 83 [Solanum tuberosum] 0.0
XLOC_032378|PGSC0003DMT400026743,PGSC0003DMT400026744	PGSC0003DMB000000406:96395-101550	11.8048	0.785932	TCONS_00057666	K07393|1|1e-169|595|vvi:100268002|putative glutathione S-transferase	GO:0009536//plastid	GO:0003824//catalytic activity	GO:0010038//response to metal ion; GO:0016672 oxidoreductase activity	XP_006362581.1 glutathionyl-hydroquinone reductase YqjG [Solanum tuberosum] 0.0
XLOC_032967|PGSC0003DMT400064446	PGSC0003DMB000000421:445771-450242	-15.975	0.930359	TCONS_00058715	K02260|1|6e-28|122|rcu:RCOM_0507800|cytochrome c oxidase assembly protein subunit 17	GO:0044429//mitochondrial part	GO:0005507//copper ion binding	GO:0051707//response to other organism;GO:0000041//transition metal ion transport;GO:0010038//response to metal ion;GO:0009767//photosynthetic electron transport chain	XP_006362958.1 PREDICTED: cytochrome c oxidase copper chaperone 2 [Solanum tuberosum] 6e-53
XLOC_033198|-	PGSC0003DMB000000430:491210-492082	-16.6984	0.960328	TCONS_00059097	-	-	-	-	-
XLOC_033269|PGSC0003DMT400076951,PGSC0003DMT400076952,PGSC0003DMT400076953,PGSC0003DMT400076954	PGSC0003DMB000000432:402318-406464	-13.4555	0.752809	TCONS_00059231	K03327|1|0.0|659|rcu:RCOM_1582850|multidrug resistance protein, MATE family	GO:0031090//organelle membrane	GO:0015291//secondary active transmembrane transporter activity	GO:0015893//drug transport;GO:0009698//phenylpropanoid metabolic process;GO:0009900;GO:0048229//gametophyte development	XP_006363330.1 PREDICTED: protein DETOXIFICATION 35-like [Solanum tuberosum] 0.0
XLOC_033280|PGSC0003DMT400040137	PGSC0003DMB000000433:241960-244930	-13.4482	0.7953	TCONS_00059253	K03946|1|7e-35|145|pop:POPTR_708898|NADH dehydrogenase (ubiquinone) 1 alpha subcomplex 2 [EC:1.6.5.3 1.6.99.3]	GO:0030964	GO:0016651//oxidoreductase activity, acting on NAD(P)H	GO:0008152//metabolic process	XP_006363357.1 PREDICTED: NADH dehydrogenase [ubiquinone] 1 alpha subcomplex subunit 2-like [Solanum tuberosum] 1e-67
XLOC_033288|PGSC0003DMT400040147,PGSC0003DMT400040149,PGSC0003DMT400040150	PGSC0003DMB000000433:321591-323520	11.8965	0.802044	TCONS_00059268	K09422|1|1e-47|189|vvi:100260318|myb proto-oncogene protein, plant	GO:0043231//intracellular membrane-bounded organelle	-	GO:0010033//response to organic substance	XP_006363368.1 PREDICTED: transcription factor MYB48 [Solanum tuberosum] 2e-153
XLOC_033314|PGSC0003DMT400040207	PGSC0003DMB000000433:255216-265819	9.61897	0.784879	TCONS_00059331	-	-	-	-	XP_006363360.1 PREDICTED: zinc finger protein ZAT11-like [Solanum tuberosum] 4e-121
XLOC_034232|-	PGSC0003DMB000000469:139887-140632	-13.6381	0.782572	TCONS_00060828	-	-	-	-	XP_015159234.1 PREDICTED: putative late blight resistance protein homolog R1A-10 [Solanum tuberosum] 0.0
XLOC_034302|-	PGSC0003DMB000000472:355747-356742	15.3099	0.880332	TCONS_00060968	-	-	-	-	XP_016545371.1 PREDICTED: uncharacterized protein LOC107845521 [Capsicum annuum] 5e-15
XLOC_034376|PGSC0003DMT400081222,PGSC0003DMT400081223	PGSC0003DMB000000476:119427-123284	-9.07054	0.785434	TCONS_00061101	K09510|1|1e-140|498|rcu:RCOM_1673240|DnaJ homolog subfamily B member 4	-	GO:0005515//protein binding	GO:0044267//cellular protein metabolic process	XP_006364303.1 PREDICTED: dnaJ protein homolog 1-like [Solanum tuberosum] 0.0
XLOC_034525|PGSC0003DMT400001652	PGSC0003DMB000000482:276786-277940	-14.5596	0.786369	TCONS_00061348	-	-	-	-	XP_006364212.1 PREDICTED: uncharacterized protein LOC102598465 [Solanum tuberosum] 5e-94
XLOC_034551|PGSC0003DMT400001716	PGSC0003DMB000000482:368647-373996	13.4774	0.756227	TCONS_00061403	K13416|1|1e-73|275|aly:ARALYDRAFT_491347|brassinosteroid insensitive 1-associated receptor kinase 1 [EC:2.7.10.1 2.7.11.1];K04733|3|9e-73|273|smo:SELMODRAFT_159261|interleukin-1 receptor-associated kinase 4 [EC:2.7.11.1];K13418|5|1e-71|269|vvi:100247683|somatic embryogenesis receptor kinase 1 [EC:2.7.10.1 2.7.11.1]	-	GO:0004871//signal transducer activity;GO:0004672//protein kinase activity;GO:0032559	GO:0006464//cellular protein modification process;GO:0007165//signal transduction	XP_006364223.1 PREDICTED: PTI1-like tyrosine-protein kinase At3g15890 [Solanum tuberosum] 1e-137
XLOC_034590|PGSC0003DMT400016646	PGSC0003DMB000000485:172680-181451	-12.0241	0.773284	TCONS_00061465	K13034|1|4e-154|542|vvi:100255091|L-3-cyanoalanine synthase/ cysteine synthase [EC:2.5.1.47 4.4.1.9]	GO:0044429//mitochondrial part	GO:0016835//carbon-oxygen lyase activity;GO:0048037//cofactor binding	GO:0006563//L-serine metabolic process;GO:0000097//sulfur amino acid biosynthetic process	NP_001305620.1 bifunctional L-3-cyanoalanine synthase/cysteine synthase 1, mitochondrial [Solanum tuberosum] 0.0
XLOC_034884|PGSC0003DMT400050234	PGSC0003DMB000000497:178665-180394	-13.6041	0.767452	TCONS_00062044	K10960|1|0.0|783|gmx:100814603|geranylgeranyl reductase [EC:1.3.1.83]	GO:0009536//plastid	GO:0016627//oxidoreductase activity, acting on the CH-CH group of donors;GO:0050662//coenzyme binding	GO:0042360//vitamin E metabolic process;GO:0006399//tRNA metabolic process;GO:0006779//porphyrin-containing compound biosynthetic process;GO:0008654//phospholipid biosynthetic process	XP_006364592.1 PREDICTED: geranylgeranyl diphosphate rreductase, chloroplastic [Solanum tuberosum] 0.0
XLOC_035004|PGSC0003DMT400059463	PGSC0003DMB000000502:312056-315584	16.8694	0.898734	TCONS_00062274	K12160|1|1e-43|174|gmx:100305708|small ubiquitin-related modifier	GO:0043231//intracellular membrane-bounded organelle	GO:0005488//binding	GO:0032446//protein modification by small protein conjugation;GO:0009408//response to heat;GO:0043392//negative regulation of DNA binding	XP_006364658.1 PREDICTED: small ubiquitin-related modifier 1-like [Solanum tuberosum] 7e-78
XLOC_035034|PGSC0003DMT400038121	PGSC0003DMB000000504:343566-350665	14.2448	0.783781	TCONS_00062327	K12192|1|7e-61|204|gmx:100499888|charged multivesicular body protein 2B	GO:0010008//endosome membrane	-	GO:0006810//transport	XP_015159478.1 PREDICTED: vacuolar protein sorting-associated protein 2 homolog 3-like [Solanum tuberosum] 6e-126
XLOC_035089|PGSC0003DMT400040589	PGSC0003DMB000000505:290812-293220	13.614	0.852044	TCONS_00062449	K14494|1|0.0|751|vvi:100253268|DELLA protein	GO:0043231//intracellular membrane-bounded organelle	-	GO:0010476//gibberellin mediated signaling pathway;GO:0009725//response to hormone stimulus	NP_001305514.1 DELLA protein GAI [Solanum tuberosum] 0.0
XLOC_035174|PGSC0003DMT400077432,PGSC0003DMT400077433,PGSC0003DMT400077434,PGSC0003DMT400077435,PGSC0003DMT400077436,PGSC0003DMT400077437	PGSC0003DMB000000509:185084-191204	-13.652	0.784835	TCONS_00062626	-	-	GO:0003677//DNA binding	GO:0006351//transcription, DNA-dependent	XP_006364723.1 PREDICTED: protein SAWADEE HOMEODOMAIN HOMOLOG 2-like [Solanum tuberosum] 1e-177
XLOC_035293|PGSC0003DMT400074723	PGSC0003DMB000000514:84481-109246	13.4874	0.777873	TCONS_00062833	K01590|1|3e-45|179|ppp:PHYPADRAFT_208586|histidine decarboxylase [EC:4.1.1.22]	-	GO:0016831//carboxy-lyase activity;GO:0048037//cofactor binding	GO:0043436	KAG5628083.1 hypothetical protein H5410_013301 [Solanum commersonii] 2e-86
XLOC_035308|-	PGSC0003DMB000000514:84481-109246	13.8965	0.811358	TCONS_00062858	K01590|1|2e-22|101|pop:POPTR_559359|histidine decarboxylase [EC:4.1.1.22]	-	GO:0016831//carboxy-lyase activity;GO:0048037//cofactor binding	GO:0043436	XP_006357084.1 PREDICTED: histidine decarboxylase-like [Solanum tuberosum] 0.0
XLOC_035543|PGSC0003DMT400027088,PGSC0003DMT400027089,PGSC0003DMT400027090	PGSC0003DMB000000527:329704-339668	12.1706	0.793739	TCONS_00063241	K03671|1|5e-15|80.9|cre:CHLREDRAFT_195613|thioredoxin 1	GO:0044429//mitochondrial part	GO:0015036//disulfide oxidoreductase activity	GO:0018904;GO:0019725//cellular homeostasis;GO:0006950//response to stress;GO:0006979//response to oxidative stress	XP_006365059.1 PREDICTED: thioredoxin O2, mitochondrial-like [Solanum tuberosum] 4e-141
XLOC_035924|PGSC0003DMT400041331	PGSC0003DMB000000543:270696-271669	14.573	0.788518	TCONS_00063953	K09286|1|4e-49|193|ath:AT4G17500|EREBP-like factor;K14517|2|1e-45|181|ath:AT5G47220|ethylene-responsive transcription factor 2	-	-	GO:0050896//response to stimulus;GO:0050794//regulation of cellular process;GO:0006351//transcription, DNA-dependent;GO:0007165//signal transduction	XP_006365341.2 PREDICTED: ethylene-responsive transcription factor 1-like [Solanum tuberosum] 1e-172
XLOC_036569|PGSC0003DMT400071335	PGSC0003DMB000000577:96235-97770	14.9972	0.782077	TCONS_00065023	-	GO:0016020//membrane	-	GO:0009725//response to hormone stimulus;GO:0006952//defense response;GO:0006970//response to osmotic stress;GO:0002239//response to oomycetes	XP_006365722.1 PREDICTED: CASP-like protein PIMP1 [Solanum tuberosum] 8e-121
XLOC_036570|PGSC0003DMT400071337	PGSC0003DMB000000577:128793-131709	-10.719	0.792802	TCONS_00065025	K03283|1|0.0|1122|gmx:100787543|heat shock 70kDa protein 1/8	-	GO:0016628//oxidoreductase activity, acting on the CH-CH group of donors, NAD or NADP as acceptor;GO:0032559	GO:0008152//metabolic process;GO:0050896//response to stimulus	XP_006365705.1 PREDICTED: heat shock cognate 70 kDa protein 2-like [Solanum tuberosum] 0.0
XLOC_036777|PGSC0003DMT400055931	PGSC0003DMB000000590:160376-162183	-14.8509	0.829482	TCONS_00065358	K08901|1|2e-79|294|vvi:100240959|photosystem II oxygen-evolving enhancer protein 3	GO:0009523//photosystem II;GO:0009532//plastid stroma;GO:0009534//chloroplast thylakoid;GO:0005576//extracellular region	GO:0046872//metal ion binding;GO:0009055//electron carrier activity	GO:0044237//cellular metabolic process;GO:0009767//photosynthetic electron transport chain	XP_006365879.1 PREDICTED: oxygen-evolving enhancer protein 3-2, chloroplastic [Solanum tuberosum] 6e-169
XLOC_036859|-	PGSC0003DMB000000593:85356-85842	11.8965	0.801004	TCONS_00065500	K05280|1|8e-10|60.1|bdi:100840140|flavonoid 3'-monooxygenase [EC:1.14.13.21]	-	GO:0016709//oxidoreductase activity, acting on paired donors, with incorporation or reduction of molecular oxygen, NAD(P)H as one donor, and incorporation of one atom of oxygen;GO:0005506//iron ion binding	GO:0008152//metabolic process	XP_019069883.1 geraniol 8-hydroxylase-like [Solanum lycopersicum] 2e-21
XLOC_036959|PGSC0003DMT400055828	PGSC0003DMB000000599:240720-242325	-13.9805	0.789366	TCONS_00065652	K10666|1|2e-25|114|rcu:RCOM_1593560|E3 ubiquitin-protein ligase RNF5 [EC:6.3.2.19]	GO:0031090//organelle membrane	GO:0019787//small conjugating protein ligase activity	GO:0006511//ubiquitin-dependent protein catabolic process;GO:0009725//response to hormone stimulus;GO:0032446//protein modification by small protein conjugation;GO:0006950//response to stress	XP_006366025.1 PREDICTED: E3 ubiquitin-protein ligase RMA1H1-like [Solanum tuberosum] 1e-146
XLOC_036989|PGSC0003DMT400025509	PGSC0003DMB000000601:38948-47588	-14.3215	0.79656	TCONS_00065691	-	-	GO:0048037//cofactor binding;GO:0035671//enone reductase activity	GO:0008152//metabolic process; Oxidoreductase	XP_006366601.1 PREDICTED: 3-oxo-Delta(4,5)-steroid 5-beta-reductase-like [Solanum tuberosum] 0.0
XLOC_037147|PGSC0003DMT400036284,PGSC0003DMT400036286	PGSC0003DMB000000611:195836-197355	14.1905	0.764158	TCONS_00065979	K09422|1|2e-55|214|vvi:100265568|myb proto-oncogene protein, plant	-	-	-	ALA13581.1 MYBA1 [Solanum tuberosum] 7e-137
XLOC_037370|PGSC0003DMT400056260	PGSC0003DMB000000626:86445-91076	-13.563	0.797078	TCONS_00066353	K03028|1|3e-59|226|rcu:RCOM_1172830|26S proteasome regulatory subunit N1	GO:0005838//proteasome regulatory particle;GO:0043231//intracellular membrane-bounded organelle;GO:0016020//membrane	GO:0032182//small conjugating protein binding	GO:0019941//modification-dependent protein catabolic process;GO:0009894;GO:0007049//cell cycle	XP_006366302.1 PREDICTED: 26S proteasome non-ATPase regulatory subunit 2 homolog A-like [Solanum tuberosum] 3e-120
XLOC_037390|PGSC0003DMT400021871	PGSC0003DMB000000627:128541-130405	-16.8694	0.898734	TCONS_00066381	K08915|1|3e-141|499|gmx:100785180|light-harvesting complex II chlorophyll a/b binding protein 4	GO:0009536//plastid	-	GO:0006091//generation of precursor metabolites and energy;GO:0009767//photosynthetic electron transport chain	XP_006366348.1 PREDICTED: chlorophyll a-b binding protein CP29.1, chloroplastic-like [Solanum tuberosum] 0.0
XLOC_037531|PGSC0003DMT400071775,PGSC0003DMT400071776	PGSC0003DMB000000639:128228-134752	-12.1856	0.788744	TCONS_00066619	K15849|1|0.0|691|vvi:100245826|bifunctional aspartate aminotransferase and glutamate/aspartate-prephenate aminotransferase [EC:2.6.1.1 2.6.1.78 2.6.1.79]	GO:0043231//intracellular membrane-bounded organelle	GO:0008483//transaminase activity;GO:0048037//cofactor binding;GO:0016846//carbon-sulfur lyase activity	GO:0008652//cellular amino acid biosynthetic process	XP_006366482.1 PREDICTED: bifunctional aspartate aminotransferase and glutamate/aspartate-prephenate aminotransferase [Solanum tuberosum] 0.0
XLOC_037559|PGSC0003DMT400044066	PGSC0003DMB000000641:179075-179739	-18.4482	0.990765	TCONS_00066660	K13993|1|9e-35|144|gmx:100809611|HSP20 family protein	-	-	-	XP_006367002.1 PREDICTED: class I heat shock protein-like [Solanum tuberosum] 3e-98
XLOC_037869|PGSC0003DMT400079839,PGSC0003DMT400079840,PGSC0003DMT400079841	PGSC0003DMB000000666:181201-199092	11.1761	0.752078	TCONS_00067126	K00799|1|2e-83|307|gmx:547936|glutathione S-transferase [EC:2.5.1.18]	GO:0044424//intracellular part	GO:0016209//antioxidant activity;GO:0016765//transferase activity, transferring alkyl or aryl (other than methyl) groups	GO:0009755//hormone-mediated signaling pathway;GO:0009404//toxin metabolic process;GO:0016672 oxidoreductase activity	XP_006366776.1 PREDICTED: probable glutathione S-transferase [Solanum tuberosum] 6e-163
XLOC_038117|PGSC0003DMT400062188	PGSC0003DMB000000684:39198-40957	11.6901	0.92004	TCONS_00067534	-	-	-	-	KAG5594363.1 hypothetical protein H5410_035595 [Solanum commersonii] 4e-47
XLOC_038203|-	PGSC0003DMB000000689:9445-9735	-14.6587	0.80213	TCONS_00067680	-	-	-	-	-
XLOC_038222|PGSC0003DMT400065412	PGSC0003DMB000000690:1707-3537	13.5507	0.788982	TCONS_00067702	K07195|1|3e-29|124|vvi:100253247|exocyst complex component 7	GO:0031988//membrane-bounded vesicle;GO:0043231//intracellular membrane-bounded organelle;GO:0043234//protein complex;GO:0044444//cytoplasmic part;GO:0016020//membrane	-	GO:0010101;GO:0006887//exocytosis;GO:0010192//mucilage biosynthetic process	XP_006367033.1 PREDICTED: exocyst complex component EXO70A1-like [Solanum tuberosum] 2e-85
XLOC_038646|PGSC0003DMT400065519,PGSC0003DMT400065520	PGSC0003DMB000000733:79672-87148	15.0412	0.848146	TCONS_00068456	K08486|1|4e-79|293|osa:4342474|syntaxin 1B/2/3	-	-	GO:0006810//transport;GO:0007165//signal transduction;GO:0009725//response to hormone stimulus	XP_006367275.1 PREDICTED: syntaxin-132-like isoform X1 [Solanum tuberosum] 0.0
XLOC_038747|PGSC0003DMT400093098	PGSC0003DMB000000744:121033-123832	-15.4893	0.896973	TCONS_00068632	-	-	-	-	XP_006367208.1 PREDICTED: MLP-like protein 43 [Solanum tuberosum] 7e-108
XLOC_038748|-	PGSC0003DMB000000744:38912-39173	-15.2872	0.87808	TCONS_00068633	-	-	-	-	-
XLOC_038773|PGSC0003DMT400027849	PGSC0003DMB000000746:70967-71948	9.97505	0.767006	TCONS_00068678	K14516|1|6e-24|109|rcu:RCOM_1007740|ethylene-responsive transcription factor 1;K09286|5|1e-20|98.6|ath:AT4G17500|EREBP-like factor	GO:0043231//intracellular membrane-bounded organelle	GO:0003676//nucleic acid binding;GO:0001071//nucleic acid binding transcription factor activity	GO:0006351//transcription, DNA-dependent;GO:0006950//response to stress;GO:0006952//defense response	XP_006367196.1 PREDICTED: pathogenesis-related genes transcriptional activator PTI5 [Solanum tuberosum] 6e-135
XLOC_038782|PGSC0003DMT400069033	PGSC0003DMB000000747:135457-148854	9.98505	0.752162	TCONS_00068695	K01183|1|2e-139|493|vvi:100232985|chitinase [EC:3.2.1.14]	GO:0043231//intracellular membrane-bounded organelle;GO:0030312//external encapsulating structure	GO:0004553//hydrolase activity, hydrolyzing O-glycosyl compounds;GO:0030247//polysaccharide binding	GO:0033554//cellular response to stress;GO:0006026;GO:0006952//defense response	P52404.1 RecName: Full=Endochitinase 2; Flags: Precursor [Solanum tuberosum] 0.0
XLOC_038848|PGSC0003DMT400011344	PGSC0003DMB000000755:88585-89388	10.6185	0.779468	TCONS_00068800	K01802|1|1e-72|271|ath:AT4G38740|peptidylprolyl isomerase [EC:5.2.1.8]	GO:0044424//intracellular part	GO:0005488//binding;GO:0016859//cis-trans isomerase activity	GO:0044267//cellular protein metabolic process	XP_006367332.1 PREDICTED: peptidyl-prolyl cis-trans isomerase-like [Solanum tuberosum] 4e-125
XLOC_038980|PGSC0003DMT400002822	PGSC0003DMB000000771:124224-129650	-13.5013	0.779861	TCONS_00068976	K03522|1|3e-125|447|rcu:RCOM_0185020|electron transfer flavoprotein alpha subunit	GO:0044429//mitochondrial part	GO:0050662//coenzyme binding;GO:0046914//transition metal ion binding	-	XP_004251475.1 electron transfer flavoprotein subunit alpha, mitochondrial [Solanum lycopersicum] 0.0
XLOC_039176|PGSC0003DMT400077742,PGSC0003DMT400077743	PGSC0003DMB000000803:1903-4524	-11.9793	0.783315	TCONS_00069273	-	-	-	-	XP_006367513.1 PREDICTED: MLP-like protein 28 [Solanum tuberosum] 4e-89
XLOC_039335|PGSC0003DMT400065677	PGSC0003DMB000000834:47775-48274	-14.1918	0.764272	TCONS_00069505	K11097|1|3e-41|165|mtr:MTR_2g104440|small nuclear ribonucleoprotein E	GO:0032991//macromolecular complex	GO:0005488//binding	-	XP_006367615.1 PREDICTED: small nuclear ribonucleoprotein E-like [Solanum tuberosum] 2e-59
XLOC_039413|PGSC0003DMT400005532	PGSC0003DMB000000848:49257-50344	11.7127	0.76717	TCONS_00069614	K00799|1|4e-71|266|vvi:100242547|glutathione S-transferase [EC:2.5.1.18]	-	GO:0016765//transferase activity, transferring alkyl or aryl (other than methyl) groups	GO:0006950//response to stress;GO:0009755//hormone-mediated signaling pathway	XP_006367668.1 PREDICTED: probable glutathione S-transferase [Solanum tuberosum] 2e-163
XLOC_039422|PGSC0003DMT400005551	PGSC0003DMB000000848:79789-81165	14.4103	0.751042	TCONS_00069626	K00799|1|1e-69|261|vvi:100242547|glutathione S-transferase [EC:2.5.1.18]	-	GO:0016765//transferase activity, transferring alkyl or aryl (other than methyl) groups	GO:0006950//response to stress;GO:0009755//hormone-mediated signaling pathway	NP_001234086.1 glutation-S-transferase [Solanum lycopersicum] 1e-154
XLOC_039430|-	PGSC0003DMB000000848:32123-40691	14.4158	0.762413	TCONS_00069638	K00799|1|1e-60|231|vvi:100242547|glutathione S-transferase [EC:2.5.1.18]	-	GO:0016765//transferase activity, transferring alkyl or aryl (other than methyl) groups	GO:0009755//hormone-mediated signaling pathway	XP_006367666.1 PREDICTED: probable glutathione S-transferase [Solanum tuberosum] 1e-61
XLOC_039433|-	PGSC0003DMB000000848:32123-40691	13.7052	0.754348	TCONS_00069642	-	-	-	-	-
XLOC_039701|-	PGSC0003DMB000000942:27335-54319	15.25	0.77589	TCONS_00070039	-	-	GO:0016787//hydrolase activity;GO:0004866//endopeptidase inhibitor activity	GO:0006950//response to stress;GO:0051346//negative regulation of hydrolase activity	XP_006367785.1 PREDICTED: chymotrypsin inhibitor I, A, B and C subunits-like [Solanum tuberosum] 3e-34
XLOC_039916|PGSC0003DMT400054248,PGSC0003DMT400054249,PGSC0003DMT400054250	PGSC0003DMB000001044:8351-12158	13.259	0.79124	TCONS_00070321	K03013|1|4e-161|409|vvi:100258335|DNA-directed RNA polymerases I, II, and III subunit RPABC1	-	GO:0032559	GO:0012501//programmed cell death;GO:0006950//response to stress;GO:0007165//signal transduction	ACI16480.1 NBS-LRR resistance protein [Solanum bulbocastanum] 0.0
XLOC_039936|PGSC0003DMT400075153,PGSC0003DMT400075154,PGSC0003DMT400075155,PGSC0003DMT400075156	PGSC0003DMB000001059:8083-9221	15.1609	0.916315	TCONS_00070349	K13464|1|1e-33|115|vvi:100254231|jasmonate ZIM domain-containing protein	-	-	-	XP_006367890.1 PREDICTED: protein TIFY 10A-like [Solanum tuberosum] 8e-152
XLOC_040305|PGSC0003DMT400020091	PGSC0003DMB000001551:3560-3935	13.7854	0.756426	TCONS_00070815	K04733|1|2e-10|62.4|aly:ARALYDRAFT_916421|interleukin-1 receptor-associated kinase 4 [EC:2.7.11.1]	GO:0016020//membrane	GO:0004672//protein kinase activity;GO:0000166//nucleotide binding	GO:0043401//steroid hormone mediated signaling pathway;GO:0001558//regulation of cell growth;GO:0000902//cell morphogenesis;GO:0007275//multicellular organismal development	XP_006356403.1 PREDICTED: receptor-like protein kinase HERK 1 [Solanum tuberosum] 5e-79
XLOC_040410|-	PGSC0003DMB000002378:413-1072	15.0584	0.945184	TCONS_00070952	-	-	-	GO:0007165//signal transduction	XP_015067422.1 uncharacterized protein LOC107012169 [Solanum pennellii] 5e-47
XLOC_040479|PGSC0003DMT400081157	PGSC0003DMB000004930:4-744	13.8283	0.763261	TCONS_00071035	K05391|1|1e-113|407|vvi:100267557|cyclic nucleotide gated channel, other eukaryote	GO:0031224//intrinsic to membrane	GO:0005267//potassium channel activity	GO:0030001//metal ion transport;GO:0007165//signal transduction	XP_006360251.2 PREDICTED: probable cyclic nucleotide-gated ion channel 17 [Solanum tuberosum] 1e-177
XLOC_040502|PGSC0003DMT400084469	PGSC0003DMB000006300:218-533	13.614	0.769155	TCONS_00071060	K08488|1|5e-22|100|ath:AT5G46860|syntaxin 7	GO:0044464//cell part	GO:0005515//protein binding	GO:0015031//protein transport;GO:0007165//signal transduction;GO:0009725//response to hormone stimulus	XP_015085055.1 syntaxin-22-like [Solanum pennellii] 2e-36
XLOC_040508|PGSC0003DMT400082321	PGSC0003DMB000006867:21-485	-15.1159	0.860524	TCONS_00071066	-	-	-	-	XP_006361882.1 phosphoglycerate mutase-like protein AT74H [Solanum tuberosum] 5e-33
XLOC_040539|-	PGSC0003DMB000011855:5-248	-16.7205	0.961014	TCONS_00071097	-	-	-	-	QEQ76328.1 MatR [Solanum tuberosum] 5e-46
XLOC_040541|-	PGSC0003DMB000012255:6-217	15.3527	0.884584	TCONS_00071099	-	-	-	-	XP_015163330.1 PREDICTED: LRR receptor-like serine/threonine-protein kinase FLS2 [Solanum tuberosum] 2e-13

## Sheet: 24hpi-vs-24hcontrol
gene_id	locus	log2Ratio (24 hpi/24 control)	probability	transcript_id	KEGG Orthology	GO Component	GO Function	GO Process	Blast result
XLOC_000100|PGSC0003DMT400084232	PGSC0003DMB000000001:73028-75744	14.3603	0.875634	TCONS_00000144	-	-	-	GO:0050896//response to stimulus	XP_006337956.1 PREDICTED: universal stress protein A-like protein isoform X1 [Solanum tuberosum] 3e-30
XLOC_000299|-	PGSC0003DMB000000002:4028635-4042656	-13.6527	0.759251	TCONS_00000450	-	-	-	-	-
XLOC_000305|PGSC0003DMT400092522	PGSC0003DMB000000002:4403260-4403623	14.3787	0.804016	TCONS_00000457	-	GO:0031224//intrinsic to membrane;GO:0031410//cytoplasmic vesicle	-	-	XP_006338124.1 PREDICTED: uncharacterized protein LOC102601302 [Solanum tuberosum] 5e-82
XLOC_000456|-	PGSC0003DMB000000002:5577369-5662945	14.5789	0.832168	TCONS_00000667	-	-	-	-	-
XLOC_000741|PGSC0003DMT400003643	PGSC0003DMB000000004:1756827-1763043	13.5277	0.814806	TCONS_00001166	K01850|1|3e-115|413|aly:ARALYDRAFT_484689|chorismate mutase [EC:5.4.99.5]	GO:0043231//intracellular membrane-bounded organelle;GO:0044444//cytoplasmic part	GO:0004601//peroxidase activity;GO:0016853//isomerase activity	GO:0008652//cellular amino acid biosynthetic process;GO:0043648//dicarboxylic acid metabolic processGO:0043436//Primary metabolic process	XP_006338412.1 PREDICTED: chorismate mutase 1, chloroplastic [Solanum tuberosum] 0.0
XLOC_000745|PGSC0003DMT400003636,PGSC0003DMT400003637	PGSC0003DMB000000004:1793257-1796128	15.554	0.817206	TCONS_00001170	K13424|1|2e-63|242|pop:POPTR_663578|WRKY transcription factor 33	-	-	-	NP_001305593.1 probable WRKY transcription factor 3 [Solanum tuberosum] 0.0
XLOC_000755|PGSC0003DMT400003608	PGSC0003DMB000000004:2002228-2004492	13.1559	0.781906	TCONS_00001196	-	GO:0044464//cell part	-	-	XP_015162460.1 PREDICTED: expansin-A10 [Solanum tuberosum] 6e-177
XLOC_000808|PGSC0003DMT400001400,PGSC0003DMT400001401	PGSC0003DMB000000004:2975422-2978638	13.5396	0.803959	TCONS_00001319	K09753|1|2e-32|138|pop:POPTR_828723|cinnamoyl-CoA reductase [EC:1.2.1.44]	-	GO:0016491//oxidoreductase activity	GO:0009058//biosynthetic process;GO:0044237//cellular metabolic process	XP_006338567.1 PREDICTED: tetraketide alpha-pyrone reductase 1 [Solanum tuberosum] 0.0
XLOC_000833|PGSC0003DMT400032840	PGSC0003DMB000000004:3411094-3414779	13.5093	0.759877	TCONS_00001388	-	-	-	-	XP_006338633.1 PREDICTED: surfeit locus protein 2 [Solanum tuberosum] 0.0
XLOC_001013|PGSC0003DMT400003364	PGSC0003DMB000000004:2006901-2007839	13.6489	0.772108	TCONS_00001794	K13448|1|5e-19|93.2|ath:AT3G59440|calcium-binding protein CML	-	-	-	XP_006338443.1 PREDICTED: probable calcium-binding protein CML45 [Solanum tuberosum] 6e-135
XLOC_001181|-	PGSC0003DMB000000004:533261-533955	14.2357	0.816189	TCONS_00002199	-	-	-	-	-
XLOC_001188|-	PGSC0003DMB000000004:3906917-3907318	-15.2798	0.824075	TCONS_00002206	-	GO:0031224//intrinsic to membrane;GO:0031410//cytoplasmic vesicle	-	-	XP_004231771.1 uncharacterized protein LOC101266083 [Solanum lycopersicum] 8e-41
XLOC_001197|PGSC0003DMT400040397,PGSC0003DMT400040399	PGSC0003DMB000000005:485133-487113	13.6343	0.789822	TCONS_00002216	K10666|1|7e-19|94.0|aly:ARALYDRAFT_889362|E3 ubiquitin-protein ligase RNF5 [EC:6.3.2.19]	-	-	-	XP_015163808.1 PREDICTED: uncharacterized protein LOC102579795 LOC102579795 [Solanum tuberosum] 0.0
XLOC_001335|PGSC0003DMT400061200	PGSC0003DMB000000005:4295686-4326866	14.3428	0.798644	TCONS_00002434	-	-	-	-	XP_006338856.1 PREDICTED: protein HESO1 [Solanum tuberosum] 2e-85
XLOC_001341|-	PGSC0003DMB000000005:4330716-4331010	10.6854	0.797033	TCONS_00002440	K11843|1|1e-22|70.9|pop:POPTR_597670|ubiquitin carboxyl-terminal hydrolase 14 [EC:3.1.2.15]	-	GO:0019783//small conjugating protein-specific protease activity;GO:0005515//protein binding;GO:0016790//thiolester hydrolase activity	GO:0070646//protein modification by small protein removal;GO:0019941//modification-dependent protein catabolic process	XP_006367701.1 PREDICTED: ubiquitin carboxyl-terminal hydrolase 6 [Solanum tuberosum] 4e-33
XLOC_001497|PGSC0003DMT400013528,PGSC0003DMT400013529	PGSC0003DMB000000007:2195143-2206733	15.1456	0.859233	TCONS_00002639	K13832|1|0.0|676|pop:POPTR_742170|3-dehydroquinate dehydratase / shikimate dehydrogenase [EC:4.2.1.10 1.1.1.25]	GO:0044424//intracellular part	GO:0005488//binding;GO:0016616//oxidoreductase activity, acting on the CH-OH group of donors, NAD or NADP as acceptor;GO:0016836//hydro-lyase activity	GO:0008652//cellular amino acid biosynthetic process//GO:0043436//Primary metabolic process	XP_006338901.1 PREDICTED: bifunctional 3-dehydroquinate dehydratase/shikimate dehydrogenase, chloroplastic-like [Solanum tuberosum] 0.0
XLOC_001802|PGSC0003DMT400021609,PGSC0003DMT400021610,PGSC0003DMT400021612,PGSC0003DMT400021614	PGSC0003DMB000000008:317242-335835	16.9311	0.918073	TCONS_00003229	K14510|1|0.0|994|vvi:100240856|serine/threonine-protein kinase CTR1 [EC:2.7.11.1]	-	GO:0004702//receptor signaling protein serine/threonine kinase activity;GO:0032559	GO:0006464//cellular protein modification process;GO:0009725//response to hormone stimulus	XP_006338940.1 PREDICTED: serine/threonine-protein kinase CTR1-like isoform X1 [Solanum tuberosum] 0.0
XLOC_001820|PGSC0003DMT400028658	PGSC0003DMB000000008:754984-756134	-16.6397	0.918073	TCONS_00003270	K14496|1|4e-84|310|vvi:100267073|abscisic acid receptor PYR/PYL family	-	-	GO:0009725//response to hormone stimulus	XP_006338971.1 PREDICTED: abscisic acid receptor PYL4 [Solanum tuberosum] 7e-157
XLOC_002374|PGSC0003DMT400071380,PGSC0003DMT400071381,PGSC0003DMT400071382,PGSC0003DMT400071383,PGSC0003DMT400071384,PGSC0003DMT400071385	PGSC0003DMB000000010:971974-979594	-13.6984	0.755889	TCONS_00004310	K03110|1|3e-151|314|vvi:100267692|fused signal recognition particle receptor	GO:0048500//signal recognition particle;GO:0031976//plastid thylakoid	GO:0032561//guanyl ribonucleotide binding;GO:0016462//pyrophosphatase activity	GO:0009767//photosynthetic electron transport chain;GO:0009668;GO:0006613//cotranslational protein targeting to membrane	XP_006339450.1 PREDICTED: cell division protein FtsY homolog, chloroplastic [Solanum tuberosum] 0.0
XLOC_002693|PGSC0003DMT400010295	PGSC0003DMB000000012:978864-982130	16.4798	0.872503	TCONS_00004939	K13448|1|1e-69|260|ath:AT3G50360|calcium-binding protein CML	GO:0044424//intracellular part;GO:0016020//membrane	GO:0016628//oxidoreductase activity, acting on the CH-CH group of donors, NAD or NADP as acceptor;GO:0046872//metal ion binding	GO:0006259//DNA metabolic process;GO:0009913//epidermal cell differentiation;GO:0009826//unidimensional cell growth	XP_006339902.1 PREDICTED: caltractin [Solanum tuberosum] 2e-119
XLOC_002781|-	PGSC0003DMB000000012:689819-708781	14.9492	0.827653	TCONS_00005087	K00588|1|2e-129|459|vvi:100243978|caffeoyl-CoA O-methyltransferase [EC:2.1.1.104]	-	GO:0008171//O-methyltransferase activity;GO:0043169//cation binding	GO:0006730//one-carbon metabolic process;GO:0009699//phenylpropanoid biosynthetic process	XP_006339880.1 caffeoyl-CoA O-methyltransferase-like [Solanum tuberosum] 1e-117
XLOC_002786|PGSC0003DMT400010341	PGSC0003DMB000000012:812713-814091	14.684	0.872503	TCONS_00005099	K11228|1|2e-37|155|ota:Ot13g01170|mitogen-activated protein kinase kinase kinase [EC:2.7.11.1];K13414|2|1e-31|135|aly:ARALYDRAFT_489755|mitogen-activated protein kinase kinase kinase 1, plant [EC:2.7.11.25]	-	GO:0016740//transferase activity	-	XP_006339889.1 PREDICTED: mitogen-activated protein kinase kinase kinase NPK1-like [Solanum tuberosum] 0.0
XLOC_002851|-	PGSC0003DMB000000012:998897-999113	15.1275	0.890904	TCONS_00005212	-	-	-	-	XP_015168896.1 PREDICTED: uncharacterized protein LOC102580554 [Solanum tuberosum] 1e-23
XLOC_002852|-	PGSC0003DMB000000012:1639129-1640399	14.4611	0.816589	TCONS_00005213	-	-	-	-	-
XLOC_003950|PGSC0003DMT400009174,PGSC0003DMT400009175,PGSC0003DMT400009176	PGSC0003DMB000000020:1294183-1418645	13.5396	0.872503	TCONS_00006990	K00475|1|3e-168|589|vvi:100233079|naringenin 3-dioxygenase [EC:1.14.11.9]	-	GO:0016706//oxidoreductase activity, acting on paired donors, with incorporation or reduction of molecular oxygen, 2-oxoglutarate as one donor, and incorporation of one atom each of oxygen into both donors;GO:0019842//vitamin binding;GO:0043169//cation binding;GO:0016701//oxidoreductase activity, acting on single donors with incorporation of molecular oxygen;GO:0016787//hydrolase activity	GO:0009699//phenylpropanoid biosynthetic process	NP_001274930.1 flavanone 3 beta-hydroxylase [Solanum tuberosum] 0.0
XLOC_004015|PGSC0003DMT400003954	PGSC0003DMB000000020:2518682-2522404	-13.5396	0.920107	TCONS_00007146	K05527|1|4e-34|145|zma:100285464|BolA protein	-	GO:0016709//oxidoreductase activity	GO:0009725//response to hormone stimulus	XP_015160788.1 PREDICTED: scarecrow-like protein 28 [Solanum tuberosum] 0.0
XLOC_004229|PGSC0003DMT400022761	PGSC0003DMB000000021:499853-503824	-13.4225	0.767762	TCONS_00007564	K07025|1|3e-131|466|gmx:100796466|putative hydrolase of the HAD superfamily	-	GO:0003824//catalytic activity	-	XP_006341015.1 PREDICTED: suppressor of disruption of TFIIS [Solanum tuberosum] 0.0
XLOC_004894|PGSC0003DMT400036656,PGSC0003DMT400036657,PGSC0003DMT400036658,PGSC0003DMT400036660	PGSC0003DMB000000026:500163-509371	15.554	0.920404	TCONS_00008617	K05356|1|8e-13|75.1|sbi:SORBI_0011s005450|all-trans-nonaprenyl-diphosphate synthase [EC:2.5.1.84 2.5.1.85];K14558|2|7e-12|55.1|aly:ARALYDRAFT_901180|periodic tryptophan protein 2	-	-	-	XP_010318715.1 protein TOPLESS [Solanum lycopersicum] 3e-70
XLOC_004906|PGSC0003DMT400036695	PGSC0003DMB000000026:672385-676156	17.094	0.756271	TCONS_00008641	K13065|1|0.0|728|rcu:RCOM_1442250|shikimate O-hydroxycinnamoyltransferase [EC:2.3.1.133]	-	GO:0016747//transferase activity, transferring acyl groups other than amino-acyl groups	-	XP_006341413.1 PREDICTED: shikimate O-hydroxycinnamoyltransferase [Solanum tuberosum] 0.0
XLOC_005100|PGSC0003DMT400036922,PGSC0003DMT400036923,PGSC0003DMT400036924,PGSC0003DMT400036925	PGSC0003DMB000000026:1030474-1031578	13.9805	0.755942	TCONS_00009132	-	GO:0043231//intracellular membrane-bounded organelle	-	-	XP_006341455.1 PREDICTED: uncharacterized protein LOC102601889 [Solanum tuberosum] 1e-104
XLOC_005327|PGSC0003DMT400026625	PGSC0003DMB000000027:783753-784282	14.1089	0.760641	TCONS_00009580	K01183|1|1e-13|73.9|rcu:RCOM_0806420|chitinase [EC:3.2.1.14]	GO:0031410//cytoplasmic vesicle	GO:0004568//chitinase activity;GO:0030247//polysaccharide binding	GO:0009607//response to biotic stimulus;GO:0006026///GO:0042445//hormone metabolic process;GO:0006952//defense response	KAG5579719.1 hypothetical protein H5410_050346 [Solanum commersonii] 3e-36
XLOC_005358|PGSC0003DMT400044934	PGSC0003DMB000000027:1905082-1906375	15.0708	0.888744	TCONS_00009631	K15400|1|1e-29|129|ppp:PHYPADRAFT_138784|omega-hydroxypalmitate O-feruloyl transferase [EC:2.3.1.188];K13065|4|1e-28|125|rcu:RCOM_1442250|shikimate O-hydroxycinnamoyltransferase [EC:2.3.1.133]	-	GO:0016747//transferase activity, transferring acyl groups other than amino-acyl groups	-	XP_015075301.1 vinorine synthase [Solanum pennellii] 0.0
XLOC_005796|PGSC0003DMT400025576,PGSC0003DMT400025577,PGSC0003DMT400025578	PGSC0003DMB000000032:1686126-1689163	13.5027	0.769872	TCONS_00010298	-	-	GO:0043169//cation binding	GO:0007165//signal transduction	XP_006342078.1 PREDICTED: probable nucleoredoxin 2 [Solanum tuberosum] 0.0
XLOC_005805|PGSC0003DMT400025599,PGSC0003DMT400025600,PGSC0003DMT400025601,PGSC0003DMT400025602	PGSC0003DMB000000032:1835166-1840078	9.97803	0.891076	TCONS_00010325	K01176|1|3e-79|295|smo:SELMODRAFT_97625|alpha-amylase [EC:3.2.1.1]	-	GO:0046872//metal ion binding;GO:0016160//amylase activity	GO:0044238//primary metabolic process	XP_006342097.1 PREDICTED: alpha-amylase isoform X1 [Solanum tuberosum] 0.0
XLOC_006245|PGSC0003DMT400075429,PGSC0003DMT400075430	PGSC0003DMB000000034:78799-80489	9.56883	0.780035	TCONS_00011252	-	-	-	GO:0050896//response to stimulus	XP_006342409.1 PREDICTED: pathogenesis-related protein STH-2-like [Solanum tuberosum] 1e-113
XLOC_006254|PGSC0003DMT400075460,PGSC0003DMT400075461	PGSC0003DMB000000034:173036-175419	14.9492	0.886207	TCONS_00011269	K13691|1|6e-134|476|pop:POPTR_810275|pathogen-inducible salicylic acid glucosyltransferase [EC:2.4.1.-]	-	GO:0016758//transferase activity, transferring hexosyl groups	-	XP_006342417.1 PREDICTED: UDP-glycosyltransferase 74E2-like [Solanum tuberosum] 0.0
XLOC_006336|PGSC0003DMT400039881,PGSC0003DMT400039882,PGSC0003DMT400039883,PGSC0003DMT400039884	PGSC0003DMB000000034:1814411-1818753	-13.9184	0.777415	TCONS_00011424	-	-	-	GO:0051234//establishment of localization;GO:0022904//respiratory electron transport chain	XP_006342588.1 PREDICTED: random slug protein 5-like [Solanum tuberosum] 0.0
XLOC_007035|-	PGSC0003DMB000000040:503612-530780	15.115	0.860387	TCONS_00012663	K00814|1|2e-19|92.0|aly:ARALYDRAFT_476362|alanine transaminase [EC:2.6.1.2]	GO:0043231//intracellular membrane-bounded organelle	GO:0046914//transition metal ion binding;GO:0003824//catalytic activity;GO:0032559	-	KAF3647501.1 Alanine aminotransferase 2 [Capsicum annuum] 2e-41
XLOC_007242|-	PGSC0003DMB000000040:1410089-1421968	-14.3919	0.806097	TCONS_00013174	-	-	-	-	-
XLOC_007309|-	PGSC0003DMB000000040:458299-459013	15.8935	0.832168	TCONS_00013287	K11982|1|1e-08|58.5|sbi:SORBI_03g011120|E3 ubiquitin-protein ligase RNF115/126 [EC:6.3.2.19];K05283|3|5e-08|56.2|aly:ARALYDRAFT_354960|phosphatidylinositol glycan, class W [EC:2.3.-.-];K15692|5|2e-07|54.3|sbi:SORBI_06g034040|E3 ubiquitin-protein ligase RNF13 [EC:6.3.2.19]	-	-	-	KAG5619409.1 hypothetical protein H5410_019233 [Solanum commersonii] 2e-98
XLOC_007630|PGSC0003DMT400065345,PGSC0003DMT400065346	PGSC0003DMB000000044:2165063-2166702	-13.4402	0.787351	TCONS_00013721	K01955|1|6e-64|242|vvi:100262205|carbamoyl-phosphate synthase large subunit [EC:6.3.5.5];K13944|2|1e-23|108|vvi:100261792|LOB domain-containing protein 16	-	-	-	XP_006343464.1 PREDICTED: LOB domain-containing protein 1-like [Solanum tuberosum] 5e-152
XLOC_007911|PGSC0003DMT400070611	PGSC0003DMB000000047:494252-498421	13.4173	0.79303	TCONS_00014181	-	GO:0009534//chloroplast thylakoid	-	-	XP_006343556.1 PREDICTED: uncharacterized protein LOC102586683 [Solanum tuberosum] 4e-103
XLOC_007989|-	PGSC0003DMB000000047:199578-199992	15.5134	0.918073	TCONS_00014355	-	-	-	GO:0006950//response to stress	XP_006343547.1 PREDICTED: uncharacterized protein LOC102583496 [Solanum tuberosum] 6e-68
XLOC_008259|PGSC0003DMT400032166,PGSC0003DMT400032167	PGSC0003DMB000000048:2330412-2331624	13.7273	0.795515	TCONS_00014906	K03239|1|4e-25|114|ath:AT1G53880|translation initiation factor eIF-2B subunit alpha	-	-	-	QGP72861.1 LURP-one-related protein [Solanum tuberosum] 5e-120
XLOC_008442|PGSC0003DMT400078461,PGSC0003DMT400078463	PGSC0003DMB000000051:1510329-1512416	14.1821	0.891076	TCONS_00015187	K09510|1|1e-14|79.0|vvi:100246709|DnaJ homolog subfamily B member 4	-	GO:0005515//protein binding	GO:0044267//cellular protein metabolic process;GO:0050896//response to stimulus	XP_006344234.1 PREDICTED: chaperone protein DnaJ-like [Solanum tuberosum] 4e-137
XLOC_008593|PGSC0003DMT400086072	PGSC0003DMB000000051:1904677-1905184	13.6156	0.776622	TCONS_00015447	-	-	-	GO:0050896//response to stimulus	KAG5608113.1 hypothetical protein H5410_019394 [Solanum commersonii] 3e-113
XLOC_008826|PGSC0003DMT400074894	PGSC0003DMB000000054:576665-577388	13.7208	0.794041	TCONS_00015890	-	-	-	GO:0048193//Golgi vesicle transport	XP_006352489.1 PREDICTED: trafficking protein particle complex subunit 3-like [Solanum tuberosum] 1e-90
XLOC_009187|-	PGSC0003DMB000000056:1460683-1461178	-13.304	0.752114	TCONS_00016495	-	GO:0031410//cytoplasmic vesicle	-	-	XP_006344919.2 PREDICTED: uncharacterized protein LOC102605499 [Solanum tuberosum] 2e-101
XLOC_009469|PGSC0003DMT400007272,PGSC0003DMT400007273,PGSC0003DMT400007274	PGSC0003DMB000000060:1354913-1359509	15.601	0.886207	TCONS_00016997	K13457|1|2e-18|94.0|sbi:SORBI_02g004900|disease resistance protein RPM1	-	-	-	XP_006344768.1 PREDICTED: TMV resistance protein N-like isoform X1 [Solanum tuberosum] 0.0
XLOC_009493|PGSC0003DMT400007189	PGSC0003DMB000000060:1829957-1832301	-13.6397	0.792825	TCONS_00017062	K02716|1|3e-166|583|pop:POPTR_813989|photosystem II oxygen-evolving enhancer protein 1	GO:0009523//photosystem II;GO:0009534//chloroplast thylakoid	GO:0046872//metal ion binding	GO:0042548//regulation of photosynthesis, light reaction	XP_006344816.1 PREDICTED: oxygen-evolving enhancer protein 1, chloroplastic [Solanum tuberosum] 0.0
XLOC_010301|PGSC0003DMT400017477	PGSC0003DMB000000068:1353806-1354235	15.5477	0.920107	TCONS_00018464	-	-	-	-	KAG5627507.1 hypothetical protein H5410_012725 [Solanum commersonii] 1e-38
XLOC_010319|PGSC0003DMT400017543,PGSC0003DMT400017544	PGSC0003DMB000000068:1780399-1781615	13.2021	0.788387	TCONS_00018529	-	-	-	-	XP_006345450.1 PREDICTED: uncharacterized protein LOC102591434 [Solanum tuberosum] 6e-106
XLOC_010389|PGSC0003DMT400017671	PGSC0003DMB000000068:1414072-1416469	-13.8408	0.79418	TCONS_00018651	-	-	-	-	XP_006345424.1 PREDICTED: uncharacterized protein LOC102582371 [Solanum tuberosum] 0.0
XLOC_010687|PGSC0003DMT400005081,PGSC0003DMT400005082,PGSC0003DMT400005083	PGSC0003DMB000000071:704907-709229	13.7874	0.795607	TCONS_00019148	K00606|1|3e-155|546|vvi:100251716|3-methyl-2-oxobutanoate hydroxymethyltransferase [EC:2.1.2.11]	GO:0043231//intracellular membrane-bounded organelle	GO:0046914//transition metal ion binding;GO:0016742//hydroxymethyl-, formyl- and related transferase activity	GO:0009108//coenzyme biosynthetic process;GO:0006730//one-carbon metabolic process//phenylpropanoid biosynthetic process	XP_006345705.1PREDICTED: 3-methyl-2-oxobutanoate hydroxymethyltransferase 1, mitochondrial-like [Solanum tuberosum] 0.0
XLOC_010839|PGSC0003DMT400060243	PGSC0003DMB000000072:1968397-1969813	14.4584	0.816189	TCONS_00019435	K14496|1|3e-07|53.5|ath:AT5G45860|abscisic acid receptor PYR/PYL family	-	-	GO:0050896//response to stimulus	XP_006345977.1 PREDICTED: pathogenesis-related protein STH-2-like [Solanum tuberosum] 1e-117
XLOC_010949|PGSC0003DMT400060504,PGSC0003DMT400060505,PGSC0003DMT400060506,PGSC0003DMT400060507	PGSC0003DMB000000072:1950044-1957245	-14.3783	0.891076	TCONS_00019674	K14491|1|3e-119|428|gmx:100814930|two-component response regulator ARR-B family	-	-	GO:0009987//cellular process;GO:0042445//hormone metabolic process	XP_006345976.1 PREDICTED: two-component response regulator ARR1-like [Solanum tuberosum] 0.0
XLOC_011086|PGSC0003DMT400066501,PGSC0003DMT400066502,PGSC0003DMT400066503,PGSC0003DMT400066504	PGSC0003DMB000000073:242029-244407	14.3603	0.891076	TCONS_00020021	K13065|1|5e-31|134|rcu:RCOM_1442250|shikimate O-hydroxycinnamoyltransferase [EC:2.3.1.133]	-	GO:0016740//transferase activity	-	XP_006346302.1 PREDICTED: uncharacterized acetyltransferase At3g50280-like [Solanum tuberosum] 0.0
XLOC_011132|PGSC0003DMT400066583,PGSC0003DMT400066585	PGSC0003DMB000000073:904133-905796	13.0708	0.819069	TCONS_00020100	K00588|1|1e-126|450|vvi:100243978|caffeoyl-CoA O-methyltransferase [EC:2.1.1.104]	-	GO:0008171//O-methyltransferase activity;GO:0043169//cation binding	GO:0006730//one-carbon metabolic process;GO:0009699//phenylpropanoid biosynthetic process	XP_006346396.1 PREDICTED: caffeoyl-CoA O-methyltransferase 6 [Solanum tuberosum] 0.0
XLOC_011315|PGSC0003DMT400056888,PGSC0003DMT400056889	PGSC0003DMB000000076:213663-218174	13.1924	0.77673	TCONS_00020389	K09571|1|7e-12|70.5|pop:POPTR_711545|FK506-binding protein 4/5 [EC:5.2.1.8]	-	-	GO:0050896//response to stimulus;GO:0007165//signal transduction	XP_006346035.1 PREDICTED: protein unc-45 homolog A [Solanum tuberosum] 0.0
XLOC_011381|PGSC0003DMT400057089	PGSC0003DMB000000076:1351413-1354193	-13.4332	0.758139	TCONS_00020545	K14709|1|5e-129|459|vvi:100253257|solute carrier family 39 (zinc transporter), member 1/2/3	GO:0044464//cell part	GO:0016628//oxidoreductase activity, acting on the CH-CH group of donors, NAD or NADP as acceptor;GO:0008324//cation transmembrane transporter activity	GO:0008152//metabolic process;GO:0006812//cation transport	XP_015163654.1 PREDICTED: zinc transporter 11 [Solanum tuberosum] 0.0
XLOC_011472|PGSC0003DMT400057289,PGSC0003DMT400057290,PGSC0003DMT400057291	PGSC0003DMB000000076:717813-720692	9.69135	0.753136	TCONS_00020726	-	GO:0042995//cell projection;GO:0031224//intrinsic to membrane;GO:0031410//cytoplasmic vesicle	-	-	XP_006346081.1 PREDICTED: GPI-anchored protein LORELEI [Solanum tuberosum] 3e-118
XLOC_011665|PGSC0003DMT400037425,PGSC0003DMT400037426	PGSC0003DMB000000078:1064115-1066235	15.6397	0.838271	TCONS_00021102	K09755|1|2e-154|544|rcu:RCOM_0193830|ferulate-5-hydroxylase [EC:1.14.-.-]	-	GO:0004497//monooxygenase activity;GO:0005506//iron ion binding	GO:0008152//metabolic process	XP_006346619.1 PREDICTED: cytochrome P450 CYP736A12-like [Solanum tuberosum] 0.0
XLOC_011981|-	PGSC0003DMB000000083:550401-567414	15.1456	0.892333	TCONS_00021537	-	-	-	-	-
XLOC_012372|PGSC0003DMT400060735,PGSC0003DMT400060736	PGSC0003DMB000000086:1141539-1142877	-13.2347	0.791681	TCONS_00022232	K13993|1|2e-44|177|vvi:100254799|HSP20 family protein	GO:0044439	GO:0005488//binding	GO:0006979//response to oxidative stress;GO:0044267//cellular protein metabolic process	XP_006346757.1 PREDICTED: 15.7 kDa heat shock protein, peroxisomal [Solanum tuberosum] 4e-100
XLOC_012456|PGSC0003DMT400060744	PGSC0003DMB000000086:1018980-1019626	13.2196	0.79137	TCONS_00022349	-	-	GO:0004702//receptor signaling protein serine/threonine kinase activity	-	XP_015163939.1 PREDICTED: Golgi reassembly-stacking protein 2-like [Solanum tuberosum] 4e-23
XLOC_012553|PGSC0003DMT400069274	PGSC0003DMB000000087:863767-866157	13.4091	0.791602	TCONS_00022516	-	GO:0043231//intracellular membrane-bounded organelle;GO:0016020//membrane;GO:0031410//cytoplasmic vesicle	-	-	XP_006347359.1 PREDICTED: uncharacterized protein LOC102591891 [Solanum tuberosum] 1e-91
XLOC_012574|PGSC0003DMT400069324	PGSC0003DMB000000087:1124462-1125196	9.55629	0.7928	TCONS_00022545	-	-	-	-	XP_006347378.1 PREDICTED: miraculin-like [Solanum tuberosum] 7e-144
XLOC_012832|PGSC0003DMT400002991	PGSC0003DMB000000089:717953-718893	14.2484	0.783169	TCONS_00022989	-	-	-	-	XP_006346836.1 PREDICTED: protein TIFY 5A-like [Solanum tuberosum] 2e-74
XLOC_012833|-	PGSC0003DMB000000089:742207-742902	17.4584	0.892333	TCONS_00022990	K13464|1|3e-06|49.3|rcu:RCOM_1437820|jasmonate ZIM domain-containing protein	-	-	-	XP_006346837.1 PREDICTED: protein TIFY 5A-like [Solanum tuberosum] 6e-25
XLOC_013017|PGSC0003DMT400008504	PGSC0003DMB000000092:270929-273973	17.554	0.91741	TCONS_00023295	K09754|1|0.0|914|rcu:RCOM_1106600|coumaroylquinate(coumaroylshikimate) 3'-monooxygenase [EC:1.14.13.36]	-	GO:0016709//oxidoreductase activity, acting on paired donors, with incorporation or reduction of molecular oxygen, NAD(P)H as one donor, and incorporation of one atom of oxygen;GO:0005506//iron ion binding	GO:0008152//metabolic process	XP_006347680.1 PREDICTED: cytochrome P450 98A2-like [Solanum tuberosum] 1e-153
XLOC_013136|PGSC0003DMT400070751	PGSC0003DMB000000092:399342-402007	-17.094	0.91741	TCONS_00023546	K14514|1|0.0|719|vvi:100250496|ethylene-insensitive protein 3	GO:0043231//intracellular membrane-bounded organelle	GO:0001071//nucleic acid binding transcription factor activity	GO:0010467//gene expression;GO:0009725//response to hormone stimulus	XP_006347695.1 PREDICTED: ETHYLENE INSENSITIVE 3-like 1 protein [Solanum tuberosum] 0.0
XLOC_013155|PGSC0003DMT400050024,PGSC0003DMT400050025	PGSC0003DMB000000092:835491-836516	12.1886	0.813953	TCONS_00023582	-	GO:0030312//external encapsulating structure	GO:0030247//polysaccharide binding	GO:0009725//response to hormone stimulus;GO:0006970//response to osmotic stress;GO:0009814//defense response, incompatible interaction;GO:0050832//defense response to fungus	NP_001275608.1 pathogenesis-related protein P2-like precursor [Solanum tuberosum] 4e-90
XLOC_013158|PGSC0003DMT400050016,PGSC0003DMT400050017,PGSC0003DMT400050018	PGSC0003DMB000000092:857548-862042	9.11297	0.769222	TCONS_00023589	K01183|1|4e-17|87.0|ath:AT3G12500|chitinase [EC:3.2.1.14]	-	GO:0030247//polysaccharide binding	GO:0006952//defense response	XP_006347743.1 PREDICTED: wound-induced protein WIN1 [Solanum tuberosum] 5e-141
XLOC_013263|PGSC0003DMT400008172,PGSC0003DMT400008173,PGSC0003DMT400008174	PGSC0003DMB000000093:1181093-1191431	16.2762	0.918953	TCONS_00023794	K09753|1|5e-21|102|sbi:SORBI_07g021680|cinnamoyl-CoA reductase [EC:1.2.1.44]	-	GO:0016616//oxidoreductase activity, acting on the CH-OH group of donors, NAD or NADP as acceptor	GO:0008152//metabolic process	XP_006347591.1 PPREDICTED: cinnamoyl-CoA reductase 1-like [Solanum tuberosum] 0.0
XLOC_013300|PGSC0003DMT400001511,PGSC0003DMT400001512	PGSC0003DMB000000093:376312-387429	14.9311	0.924142	TCONS_00023866	K05279|1|3e-175|614|rcu:RCOM_0596300|flavonol 3-O-methyltransferase [EC:2.1.1.76];K13066|3|1e-168|593|pop:POPTR_824484|caffeic acid 3-O-methyltransferase [EC:2.1.1.68]	-	GO:0005515//protein binding;GO:0008171//O-methyltransferase activity	GO:0006730//one-carbon metabolic process;GO:0009699//phenylpropanoid biosynthetic process	XP_015164331.1 PREDICTED: caffeic acid 3-O-methyltransferase [Solanum tuberosum] 0.0
XLOC_013333|PGSC0003DMT400008183,PGSC0003DMT400008184	PGSC0003DMB000000093:1017226-1022953	11.1262	0.824075	TCONS_00023941	K00770|1|0.0|1515|pop:POPTR_1099076|1,4-beta-D-xylan synthase [EC:2.4.2.24]	GO:0031228//intrinsic to Golgi membrane	GO:0016759//cellulose synthase activity	GO:0045229//external encapsulating structure organization;GO:0048588//developmental cell growth;GO:0009250//glucan biosynthetic process;GO:0042546//cell wall biogenesis;GO:0006950//response to stress	XP_006347576.1 PREDICTED: cellulose synthase-like protein D3 [Solanum tuberosum] 0.0
XLOC_013872|PGSC0003DMT400042249,PGSC0003DMT400042250,PGSC0003DMT400042251	PGSC0003DMB000000098:1566144-1573678	-14.1244	0.875634	TCONS_00024959	-	-	-	-	XP_006348545.1 PREDICTED: uncharacterized protein LOC102604518 [Solanum tuberosum] 0.0
XLOC_013911|PGSC0003DMT400054947	PGSC0003DMB000000098:585983-587385	13.8419	0.784328	TCONS_00025053	-	GO:0043234//protein complex;GO:0044444//cytoplasmic part	GO:0019787//small conjugating protein ligase activity	GO:0006950//response to stress;GO:0016567//protein ubiquitination;GO:0002252;GO:0006952//defense response	XP_015164717.1 PREDICTED: E3 ubiquitin-protein ligase PUB23-like [Solanum tuberosum] 0.0
XLOC_013961|-	PGSC0003DMB000000098:1290534-1290798	14.182	0.772676	TCONS_00025141	-	-	GO:0004713//protein tyrosine kinase activity;GO:0032559	GO:0006464//cellular protein modification process;GO:0007165//signal transduction	XP_015164737.1 PREDICTED: cysteine-rich receptor-like protein kinase 2 isoform X1 [Solanum tuberosum] 9e-56
XLOC_014126|-	PGSC0003DMB000000099:1114970-1170955	15.96	0.940852	TCONS_00025470	-	-	-	-	-
XLOC_015019|PGSC0003DMT400061040	PGSC0003DMB000000105:1423870-1426294	-13.5721	0.770324	TCONS_00027249	-	-	-	-	XP_006349402.1 PREDICTED: basic blue protein-like [Solanum tuberosum] 5e-87
XLOC_015525|PGSC0003DMT400084271,PGSC0003DMT400084272,PGSC0003DMT400084273	PGSC0003DMB000000112:481747-489440	13.8535	0.776271	TCONS_00028082	K00224|1|3e-123|440|aly:ARALYDRAFT_476671|[EC:1.3.1.-];K13081|5|1e-64|245|pop:POPTR_835080|leucoanthocyanidin reductase [EC:1.17.1.3]	GO:0044424//intracellular part	GO:0003824//catalytic activity	GO:0008152//metabolic process	NP_001274923.1 isoflavone reductase homolog [Solanum tuberosum] 0.0
XLOC_015723|PGSC0003DMT400011827,PGSC0003DMT400011828,PGSC0003DMT400011829,PGSC0003DMT400011830,PGSC0003DMT400011832	PGSC0003DMB000000114:163988-172106	14.182	0.918073	TCONS_00028396	K00517|1|4e-122|436|ath:AT4G31940|[EC:1.14.-.-];K09755|3|5e-77|286|rcu:RCOM_0193830|ferulate-5-hydroxylase [EC:1.14.-.-];K05280|4|2e-76|285|aly:ARALYDRAFT_487632|flavonoid 3'-monooxygenase [EC:1.14.13.21]	-	GO:0016741;GO:0016491//oxidoreductase activity;GO:0005506//iron ion binding	GO:0006730//one-carbon metabolic process	XP_015165235.1 PREDICTED: cytochrome P450 82C2-like [Solanum tuberosum] 0.0
XLOC_015750|-	PGSC0003DMB000000114:524889-542602	12.8378	0.771266	TCONS_00028450	-	-	-	-	XP_006349834.1 PREDICTED: serine/threonine-protein phosphatase 4 regulatory subunit 3 isoform X1 [Solanum tuberosum] 3e-122
XLOC_015975|PGSC0003DMT400022072	PGSC0003DMB000000116:100103-101606	-11.6397	0.816189	TCONS_00028869	K08914|1|3e-139|493|pop:POPTR_744667|light-harvesting complex II chlorophyll a/b binding protein 3	GO:0009521;GO:0031224//intrinsic to membrane;GO:0009534//chloroplast thylakoid	GO:0046906//tetrapyrrole binding;GO:0043169//cation binding	GO:0006464//cellular protein modification process;GO:0006091//generation of precursor metabolites and energy;GO:0009767//photosynthetic electron transport chain	XP_006349989.1 PREDICTED: chlorophyll a-b binding protein 13,chloroplastic [Solanum tuberosum] 0.0
XLOC_016489|PGSC0003DMT400051166,PGSC0003DMT400051168	PGSC0003DMB000000122:1364591-1367202	-14.684	0.846672	TCONS_00029698	K05907|1|0.0|689|ath:AT4G04610|adenylyl-sulfate reductase (glutathione) [EC:1.8.4.9]	-	GO:0016671//oxidoreductase activity, acting on a sulfur group of donors, disulfide as acceptor	GO:0000097//sulfur amino acid biosynthetic process;GO:0019725//cellular homeostasis	XP_006350478.1 PREDICTED: 5'-adenylylsulfate reductase 3, chloroplastic-like [Solanum tuberosum] 0.0
XLOC_016944|PGSC0003DMT400039323,PGSC0003DMT400039324,PGSC0003DMT400039325,PGSC0003DMT400039326	PGSC0003DMB000000127:1302133-1307846	15.5277	0.918953	TCONS_00030551	-	-	-	-	XP_006351526.1 PREDICTED: uncharacterized protein LOC102603185 isoform X1 [Solanum tuberosum] 0.0
XLOC_017033|-	PGSC0003DMB000000127:165063-180136	-14.4185	0.824075	TCONS_00030734	K11293|1|2e-06|48.9|bdi:100827726|protein HIRA/HIR1	GO:0031234//extrinsic to internal side of plasma membrane	GO:0016740//transferase activity	GO:0032501//multicellular organismal process;GO:0009767//photosynthetic electron transport chain	XP_006351438.1 PREDICTED: autophagy-related protein 16-like isoform X1 [Solanum tuberosum] 0.0
XLOC_017034|-	PGSC0003DMB000000127:987049-987345	11.1277	0.780881	TCONS_00030735	-	-	-	-
XLOC_017035|-	PGSC0003DMB000000127:1464536-1465438	11.7856	0.7658	TCONS_00030736	-	-	-	-	KAG5617826.1 hypothetical protein H5410_017650 [Solanum commersonii] 6e-110
XLOC_017230|PGSC0003DMT400078288,PGSC0003DMT400078290	PGSC0003DMB000000128:1409904-1420714	15.1021	0.80133	TCONS_00031089	K00487|1|0.0|840|rcu:RCOM_1164350|trans-cinnamate 4-monooxygenase [EC:1.14.13.11]	-	GO:0016709//oxidoreductase activity, acting on paired donors, with incorporation or reduction of molecular oxygen, NAD(P)H as one donor, and incorporation of one atom of oxygen;GO:0005506//iron ion binding	GO:0008152//metabolic process	XP_006350887.1 PREDICTED: trans-cinnamate 4-monooxygenase [Solanum tuberosum] 0.0
XLOC_017375|PGSC0003DMT400076719	PGSC0003DMB000000129:507150-516529	-13.3943	0.758133	TCONS_00031353	K14664|1|4e-168|588|vvi:100264396|IAA-amino acid hydrolase [EC:3.5.1.-]	GO:0044464//cell part	GO:0016811//hydrolase activity, acting on carbon-nitrogen (but not peptide) bonds, in linear amides;GO:0070011//peptidase activity, acting on L-amino acid peptides	GO:0042445//hormone metabolic process;GO:0002831	XP_006351275.1 PREDICTED: IAA-amino acid hydrolase ILR1-like 6 [Solanum tuberosum] 0.0
XLOC_017458|PGSC0003DMT400026627	PGSC0003DMB000000130:832068-832979	14.7595	0.855998	TCONS_00031520	K14516|1|2e-37|154|vvi:100246426|ethylene-responsive transcription factor 1	-	-	-	XP_006351652.2 PREDICTED: ethylene-responsive transcription factor 1B [Solanum tuberosum] 3e-145
XLOC_017755|PGSC0003DMT400023915,PGSC0003DMT400023916,PGSC0003DMT400023917	PGSC0003DMB000000133:729234-730666	-14.3847	0.774405	TCONS_00032030	-	-	GO:0003676//nucleic acid binding	-	XP_006351144.1 PREDICTED: NAC domain-containing protein 2-like [Solanum tuberosum] 0.0
XLOC_017891|PGSC0003DMT400074657,PGSC0003DMT400074658	PGSC0003DMB000000134:555-1696	14.9148	0.816189	TCONS_00032283	K06892|1|7e-34|142|pop:POPTR_550478|;K05277|2|5e-32|136|aly:ARALYDRAFT_492580|leucoanthocyanidin dioxygenase [EC:1.14.11.19];K05278|5|1e-30|131|gmx:100816829|flavonol synthase [EC:1.14.11.23]	-	GO:0016705//oxidoreductase activity, acting on paired donors, with incorporation or reduction of molecular oxygen;GO:0016787//hydrolase activity	GO:0012501//programmed cell death;GO:0009699//phenylpropanoid biosynthetic process	XP_006355251.1 PREDICTED: feruloyl CoA ortho-hydroxylase 1-like [Solanum tuberosum] 2e-121
XLOC_017900|PGSC0003DMT400036565	PGSC0003DMB000000134:386191-391940	14.4185	0.862102	TCONS_00032295	K05278|1|4e-131|466|pop:POPTR_551488|flavonol synthase [EC:1.14.11.23]	GO:0044424//intracellular part	GO:0046914//transition metal ion binding;GO:0019842//vitamin binding;GO:0016706//oxidoreductase activity, acting on paired donors, with incorporation or reduction of molecular oxygen, 2-oxoglutarate as one donor, and incorporation of one atom each of oxygen into both donors;GO:0016701//oxidoreductase activity, acting on single donors with incorporation of molecular oxygen	GO:0051553//metabolic process	NP_001274926.1 flavonol synthase/flavanone 3-hydroxylase [Solanum tuberosum] 0.0
XLOC_017923|-	PGSC0003DMB000000134:1480010-1480221	-13.8537	0.763185	TCONS_00032341	K00430|1|4e-13|70.9|mtr:MTR_4g083710|peroxidase [EC:1.11.1.7]	-	GO:0016209//antioxidant activity;GO:0005506//iron ion binding;GO:0003824//catalytic activity	GO:0042743//hydrogen peroxide metabolic process;GO:0006950//response to stress;GO:0006952//defense response	XP_006351920.1 PREDICTED: lignin-forming anionic peroxidase-like [Solanum tuberosum] 4e-22
XLOC_017944|PGSC0003DMT400055958	PGSC0003DMB000000135:1193897-1194802	14.129	0.763841	TCONS_00032390	K13993|1|1e-56|218|rcu:RCOM_0706490|HSP20 family protein	GO:0044424//intracellular part	-	GO:0050896//response to stimulus	XP_006351611.1 PREDICTED: 17.3 kDa class II heat shock protein-like [Solanum tuberosum] 2e-115
XLOC_018123|PGSC0003DMT400032782	PGSC0003DMB000000136:1010577-1036274	13.2635	0.778331	TCONS_00032796	-	-	-	-	XP_006351789.1 PREDICTED: uncharacterized protein LOC102583636 [Solanum tuberosum] 3e-107
XLOC_018179|PGSC0003DMT400002899,PGSC0003DMT400002900	PGSC0003DMB000000137:1346036-1367415	13.4335	0.789139	TCONS_00032901	-	-	-	GO:0006810//transport	XP_015166267.1 PREDICTED: probable sphingolipid transporter spinster homolog 2 isoform X1 [Solanum tuberosum] 1e-115
XLOC_018313|PGSC0003DMT400035698,PGSC0003DMT400035699	PGSC0003DMB000000140:36963-40847	13.3206	0.767795	TCONS_00033095	K04733|1|1e-53|200|smo:SELMODRAFT_230241|interleukin-1 receptor-associated kinase 4 [EC:2.7.11.1]	-	GO:0004702//receptor signaling protein serine/threonine kinase activity;GO:0016628//oxidoreductase activity, acting on the CH-CH group of donors, NAD or NADP as acceptor;GO:0032559	GO:0006464//cellular protein modification process;GO:0007165//signal transduction	KAG5570073.1 hypothetical protein H5410_059839 [Solanum commersonii] 0.0
XLOC_018588|PGSC0003DMT400054660	PGSC0003DMB000000141:1369314-1374852	15.5132	0.799319	TCONS_00033632	K14508|1|1e-118|426|rcu:RCOM_1047190|regulatory protein NPR1	-	-	-	XP_006353069.1 PREDICTED: regulatory protein NPR3 [Solanum tuberosum] 0.0
XLOC_018795|PGSC0003DMT400045216,PGSC0003DMT400045218,PGSC0003DMT400045219,PGSC0003DMT400045220,PGSC0003DMT400045221	PGSC0003DMB000000144:501656-510415	14.684	0.918073	TCONS_00033966	K09753|1|2e-22|106|sbi:SORBI_07g021680|cinnamoyl-CoA reductase [EC:1.2.1.44]	-	GO:0005488//binding;GO:0016616//oxidoreductase activity, acting on the CH-OH group of donors, NAD or NADP as acceptor	GO:0008152//metabolic process	XP_006352947.1 PREDICTED: RING-H2 finger protein ATL29 [Solanum tuberosum] 4e-154
XLOC_019322|-	PGSC0003DMB000000149:247617-292700	15.6397	0.817206	TCONS_00035019	-		-	-
XLOC_019324|-	PGSC0003DMB000000149:247617-292700	15.8935	0.938006	TCONS_00035022	-	-	-	-	-
XLOC_019542|PGSC0003DMT400061786,PGSC0003DMT400061787,PGSC0003DMT400061789,PGSC0003DMT400061790,PGSC0003DMT400061791	PGSC0003DMB000000150:1216299-1221341	9.23586	0.772676	TCONS_00035505	K13832|1|7e-98|334|rcu:RCOM_0556770|3-dehydroquinate dehydratase / shikimate dehydrogenase [EC:4.2.1.10 1.1.1.25]	GO:0044424//intracellular part	GO:0016616//oxidoreductase activity, acting on the CH-OH group of donors, NAD or NADP as acceptor;GO:0016836//hydro-lyase activity;GO:0000166//nucleotide binding	GO:0008652//cellular amino acid biosynthetic process	XP_006352799.1 PREDICTED: bifunctional 3-dehydroquinate dehydratase/shikimate dehydrogenase, chloroplastic-like [Solanum tuberosum] 0.0
XLOC_020034|PGSC0003DMT400074958	PGSC0003DMB000000156:61002-64034	10.5234	0.779452	TCONS_00036464	-	-	-	-	XP_006340761.1 PREDICTED: cell cycle checkpoint protein RAD17 isoform X2 [Solanum tuberosum] 5e-16
XLOC_020095|PGSC0003DMT400061511	PGSC0003DMB000000156:772203-773367	14.3301	0.796587	TCONS_00036559	K01955|1|6e-33|138|vvi:100262205|carbamoyl-phosphate synthase large subunit [EC:6.3.5.5];K13944|2|4e-27|119|pop:POPTR_559669|LOB domain-containing protein 16	-	-	GO:0009887//organ morphogenesis	XP_006353440.1 PREDICTED: LOB domain-containing protein 12-like [Solanum tuberosum] 7e-128
XLOC_020120|PGSC0003DMT400086095	PGSC0003DMB000000157:222449-224207	-14.684	0.892333	TCONS_00036589	K08237|1|2e-63|241|pop:POPTR_731288|hydroquinone glucosyltransferase [EC:2.4.1.218]	-	GO:0016757//transferase activity, transferring glycosyl groups	-	XP_015166939.1 PREDICTED: UDP-glycosyltransferase 71K1-like [Solanum tuberosum] 0.0
XLOC_020352|PGSC0003DMT400026285	PGSC0003DMB000000159:964084-964937	9.75203	0.758828	TCONS_00037036	-	GO:0043231//intracellular membrane-bounded organelle	GO:0004866//endopeptidase inhibitor activity	GO:0010466//negative regulation of peptidase activity	XP_006353926.1 PREDICTED: cysteine protease inhibitor 1 [Solanum tuberosum] 1e-164
XLOC_020355|PGSC0003DMT400026290	PGSC0003DMB000000159:1119751-1120566	14.4579	0.81266	TCONS_00037041	-	-	GO:0030414//peptidase inhibitor activity	-	NP_001274816.1 Kunitz-type enzyme inhibitor S9C11 precursor [Solanum tuberosum] 2e-156
XLOC_020697|PGSC0003DMT400056522,PGSC0003DMT400056523,PGSC0003DMT400056524	PGSC0003DMB000000164:1314657-1317926	-16.2762	0.899305	TCONS_00037632	K00423|1|5e-65|247|ppp:PHYPADRAFT_163787|L-ascorbate oxidase [EC:1.10.3.3]	-	GO:0046872//metal ion binding;GO:0016491//oxidoreductase activity	GO:0008152//metabolic process	XP_015072963.1 laccase-14-like [Solanum pennellii] 0.0
XLOC_021376|PGSC0003DMT400086211	PGSC0003DMB000000174:1133684-1163417	13.2728	0.799931	TCONS_00038805	-	-	-	-	KAG5616291.1 hypothetical protein H5410_016115 [Solanum commersonii] 3e-56
XLOC_021381|-	PGSC0003DMB000000174:1236166-1283953	13.2587	0.758914	TCONS_00038816	-	-	GO:0004866//endopeptidase inhibitor activity	GO:0006950//response to stress;GO:0006952//defense response	XP_006354530.1 PREDICTED: proteinase inhibitor I-B-like [Solanum tuberosum] 6e-43
XLOC_021453|-	PGSC0003DMB000000176:793489-793716	13.5655	0.766879	TCONS_00038891	-	GO:0043231//intracellular membrane-bounded organelle;GO:0030529//ribonucleoprotein complex	GO:0003676//nucleic acid binding;GO:0005198//structural molecule activity	GO:0010467//gene expression	AEH27114.1 ribosomal protein S3, partial [Solanum lycopersicum] 4e-31
XLOC_021598|-	PGSC0003DMB000000179:24915-29547	-13.2626	0.777862	TCONS_00039158	K03655|1|2e-06|50.1|gmx:100806552|ATP-dependent DNA helicase RecG [EC:3.6.4.12]	-	-	-	KAF3631469.1 hypothetical protein FXO37_27948 [Capsicum annuum] 1e-40
XLOC_021802|-	PGSC0003DMB000000181:1056128-1071489	-13.151	0.780881	TCONS_00039521	K08869|1|4e-141|500|osa:4346513|aarF domain-containing kinase;K13457|4|2e-104|379|vvi:100252764|disease resistance protein RPM1	GO:0043231//intracellular membrane-bounded organelle	-	-	XP_006354710.1 PREDICTED: uncharacterized protein sll1770 [Solanum tuberosum] 9e-40
XLOC_021833|-	PGSC0003DMB000000182:1060580-1060909	-14.1375	0.765361	TCONS_00039563	-	-	-	-	YP_173375.1 hypothetical protein NitaMp028 [Nicotiana tabacum] 2e-22
XLOC_021953|PGSC0003DMT400020647	PGSC0003DMB000000184:10603-12164	12.7172	0.755806	TCONS_00039749	K13051|1|2e-163|573|gmx:100803038|beta-aspartyl-peptidase (threonine type) [EC:3.4.19.5]	-	GO:0016811//hydrolase activity, acting on carbon-nitrogen (but not peptide) bonds, in linear amides	GO:0009057//macromolecule catabolic process	XP_006354842.1 PREDICTED: probable isoaspartyl peptidase/L-asparaginase 2 [Solanum tuberosum] 0.0
XLOC_022053|PGSC0003DMT400087272	PGSC0003DMB000000185:820572-824925	-13.6761	0.786543	TCONS_00039955	-	-	-	-	KAG5578140.1 hypothetical protein H5410_058274 [Solanum commersonii] 7e-44
XLOC_022097|-	PGSC0003DMB000000187:46557-46989	13.529	0.752998	TCONS_00040008	-	-	-	-	XP_016504412.1 PREDICTED: mediator of RNA polymerase II transcription subunit 19a-like [Nicotiana tabacum] 9e-13
XLOC_022198|PGSC0003DMT400075775,PGSC0003DMT400075776,PGSC0003DMT400075777	PGSC0003DMB000000189:872757-881311	-10.844	0.890904	TCONS_00040143	K14489|1|0.0|1387|vvi:100254304|arabidopsis histidine kinase 2/3/4 (cytokinin receptor) [EC:2.7.13.3]	GO:0044464//cell part	GO:0004673//protein histidine kinase activity;GO:0004871//signal transducer activity;GO:0032559	GO:0006468//protein phosphorylation;GO:0007165//signal transduction;GO:0006351//transcription, DNA-dependent	XP_006355050.1 PREDICTED: histidine kinase 4 [Solanum tuberosum] 0.0
XLOC_022333|PGSC0003DMT400076023	PGSC0003DMB000000191:634849-636591	15.601	0.892333	TCONS_00040371	K13267|1|8e-126|449|gmx:100814284|cytochrome P450, family 71, subfamily D, polypeptide 9 (flavonoid 6-hydroxylase) [EC:1.14.13.-];K16083|2|3e-105|380|osa:4329725|cytochrome P450, family 71, subfamily Z, polypeptide 6 (ent-isokaurene C2-hydroxylase) [EC:1.14.13.143];K16085|3|6e-102|369|osa:4335091|cytochrome P450, family 99, subfamily A, polypeptide 3 (9beta-pimara-7,15-diene oxidase) [EC:1.14.13.…	-	-	-	XP_006355212.1 PREDICTED: premnaspirodiene oxygenase-like [Solanum tuberosum] 0.0
XLOC_022392|-	PGSC0003DMB000000192:56986-58583	9.10762	0.774405	TCONS_00040478	K01166|1|5e-101|365|rcu:RCOM_0836480|ribonuclease T2 [EC:3.1.27.1]	GO:0030312//external encapsulating structure;GO:0044421//extracellular region part	GO:0016892;GO:0003676//nucleic acid binding	GO:0050896//response to stimulus	XP_006355102.1 PREDICTED: extracellular ribonuclease LE [Solanum tuberosum] 5e-94
XLOC_022695|PGSC0003DMT400035924,PGSC0003DMT400035925,PGSC0003DMT400035926	PGSC0003DMB000000198:695903-702224	13.083	0.765256	TCONS_00040927	K01369|1|0.0|661|aly:ARALYDRAFT_491400|legumain [EC:3.4.22.34]	-	GO:0004175//endopeptidase activity	GO:0019538//protein metabolic process,GO:0006464//cellular protein modification process	ACC68680.1 vacoular processing enzyme 1 isoform X1 [Solanum tuberosum] 0.0
XLOC_022814|PGSC0003DMT400012312,PGSC0003DMT400012313	PGSC0003DMB000000201:302165-326087	14.9148	0.875634	TCONS_00041119	K05280|1|3e-67|255|pop:POPTR_823742|flavonoid 3'-monooxygenase [EC:1.14.13.21]	-	GO:0004497//monooxygenase activity;GO:0005506//iron ion binding	-	XP_006355423.1 PREDICTED: flavonoid 3'-monooxygenase-like [Solanum tuberosum] 0.0
XLOC_022951|PGSC0003DMT400070005	PGSC0003DMB000000202:679876-680344	13.4429	0.757762	TCONS_00041395	-	-	-	-	KAG5607514.1 hypothetical protein H5410_029006 [Solanum commersonii] 7e-34
XLOC_022987|-	PGSC0003DMB000000202:253578-261977	-15.1798	0.872503	TCONS_00041457	K13463|1|0.0|825|vvi:100254771|coronatine-insensitive protein 1	-	-	-	XP_006355656.1 PREDICTED: coronatine-insensitive protein 1 [Solanum tuberosum] 7e-174
XLOC_022991|PGSC0003DMT400069898	PGSC0003DMB000000202:322607-324123	13.1527	0.793667	TCONS_00041466	K13065|1|2e-31|135|ath:AT5G48930|shikimate O-hydroxycinnamoyltransferase [EC:2.3.1.133]	-	GO:0016747//transferase activity, transferring acyl groups other than amino-acyl groups	GO:0009628//response to abiotic stimulus	XP_006355660.1 PREDICTED: uncharacterized acetyltransferase At3g50280-like [Solanum tuberosum] 0.0
XLOC_022994|PGSC0003DMT400069902,PGSC0003DMT400069903	PGSC0003DMB000000202:344612-350944	13.2528	0.786731	TCONS_00041471	-	-	-	-	XP_006355666.1 PREDICTED: uncharacterized serine-rich protein C215.13 [Solanum tuberosum] 3e-108
XLOC_023035|-	PGSC0003DMB000000202:415847-416057	-11.2762	0.757439	TCONS_00041557	K03883|1|3e-35|144|vvi:7498671|NADH-ubiquinone oxidoreductase chain 5 [EC:1.6.5.3]	-	-	-	OIS95968.1 nadh-ubiquinone oxidoreductase chain 5 [Nicotiana attenuata] 2e-50
XLOC_023038|PGSC0003DMT400065388,PGSC0003DMT400065394,PGSC0003DMT400065395	PGSC0003DMB000000203:104613-129466	13.164	0.762992	TCONS_00041564	K03654|1|0.0|792|gmx:100797777|ATP-dependent DNA helicase RecQ [EC:3.6.4.12]	-	GO:0005488//binding;GO:0004386//helicase activity	GO:0006259//DNA metabolic process//response to stimulus;GO:0007165//signal transduction	XP_006355761.1 PREDICTED: ATP-dependent DNA helicase RecQ-like [Solanum tuberosum] 2e-174
XLOC_023122|PGSC0003DMT400025113	PGSC0003DMB000000204:1030088-1031849	14.7595	0.888744	TCONS_00041703	K13424|1|2e-24|112|sbi:SORBI_03g038510|WRKY transcription factor 33	-	-	-	XP_006355604.1 PREDICTED: probable WRKY transcription factor 71 [Solanum tuberosum] 0.0
XLOC_023623|PGSC0003DMT400063915,PGSC0003DMT400063920,PGSC0003DMT400063921	PGSC0003DMB000000213:111531-118061	15.6452	0.789188	TCONS_00042602	-	-	-	-	XP_006356272.1 PREDICTED: pathogen-related protein-like [Solanum tuberosum] 4e-169
XLOC_023718|-	PGSC0003DMB000000214:233300-233969	9.84519	0.789172	TCONS_00042803	K10526|1|3e-27|117|ath:AT1G20510|OPC-8:0 CoA ligase 1 [EC:6.2.1.-]	-	GO:0016703//oxidoreductase activity, acting on single donors with incorporation of molecular oxygen, incorporation of one atom of oxygen (internal monooxygenases or internal mixed function oxidases);GO:0016787//hydrolase activity	GO:0008152//metabolic process	XP_006356027.1 PREDICTED: 4-coumarate--CoA ligase-like 9 [Solanum tuberosum] 7e-14
XLOC_023729|PGSC0003DMT400034962	PGSC0003DMB000000214:321280-334707	12.247	0.76993	TCONS_00042822	K13811|1|0.0|764|vvi:100259752|3'-phosphoadenosine 5'-phosphosulfate synthase [EC:2.7.7.4 2.7.1.25]	GO:0016020//membrane;GO:0009536//plastid	GO:0004779//sulfate adenylyltransferase activity	GO:0006790//sulfur compound metabolic process;GO:0010038//response to metal ion	XP_006356043.1 PREDICTED: ATP sulfurylase 1, chloroplastic-like [Solanum tuberosum] 0.0
XLOC_023867|PGSC0003DMT400042653,PGSC0003DMT400042654	PGSC0003DMB000000215:454069-460477	13.6809	0.787206	TCONS_00043090	K07767|1|0.0|831|vvi:100242880|microtubule-severing ATPase [EC:3.6.4.3]	GO:0005813//centrosome	GO:0042623//ATPase activity, coupled;GO:0032559	GO:0016049//cell growth;GO:0030865//cortical cytoskeleton organization;GO:0042546//cell wall biogenesis;GO:0000904//cell morphogenesis involved in differentiation	XP_006356176.1 PREDICTED: katanin p60 ATPase-containing subunit A1 [Solanum tuberosum] 0.0
XLOC_023877|PGSC0003DMT400073367,PGSC0003DMT400073368,PGSC0003DMT400073369,PGSC0003DMT400073370	PGSC0003DMB000000215:693009-697133	13.4731	0.754565	TCONS_00043115	-	GO:0044464//cell part	-	GO:0048193//Golgi vesicle transport	XP_006356202.1 PREDICTED: transport protein particle 20 kDa subunit isoform X1 [Solanum tuberosum] 3e-92
XLOC_024122|PGSC0003DMT400053121,PGSC0003DMT400053122	PGSC0003DMB000000219:904945-907426	15.7551	0.824075	TCONS_00043529	K13426|1|2e-08|58.5|ath:AT4G23550|WRKY transcription factor 29;K13425|3|5e-08|57.0|pop:POPTR_755334|WRKY transcription factor 22;K13424|5|2e-07|54.7|rcu:RCOM_0664190|WRKY transcription factor 33	-	-	-	XP_006356477.1 PREDICTED: probable WRKY transcription factor 70 [Solanum tuberosum] 0.0
XLOC_024235|-	PGSC0003DMB000000222:613-8706	13.0435	0.765108	TCONS_00043700	K13457|1|1e-08|59.3|sbi:SORBI_10g028720|disease resistance protein RPM1;K03013|3|9e-07|53.1|vvi:100258335|DNA-directed RNA polymerases I, II, and III subunit RPABC1	-	-	-	XP_006356543.2 PREDICTED: uncharacterized protein LOC102582774, partial [Solanum tuberosum] 0.0
XLOC_024841|PGSC0003DMT400047316	PGSC0003DMB000000233:922346-922866	14.7595	0.899305	TCONS_00044647	-	-	-	-	XP_006357545.1 PREDICTED: uncharacterized protein LOC102588175 [Solanum tuberosum] 1e-61
XLOC_024955|PGSC0003DMT400013504,PGSC0003DMT400013505	PGSC0003DMB000000236:830826-832521	-11.622	0.924142	TCONS_00044835	K00430|1|8e-128|455|pop:POPTR_718485|peroxidase [EC:1.11.1.7]	-	GO:0005506//iron ion binding;GO:0003824//catalytic activity;GO:0016209//antioxidant activity	GO:0008152//metabolic process;GO:0006950//response to stress;GO:0006952//defense response	XP_006356924.1 PREDICTED: peroxidase 3-like [Solanum tuberosum] 0.0
XLOC_025274|PGSC0003DMT400017865,PGSC0003DMT400017866	PGSC0003DMB000000241:228271-234799	13.2934	0.753417	TCONS_00045377	K15040|1|3e-71|172|pop:POPTR_565435|voltage-dependent anion channel protein 2	GO:0031090//organelle membrane;GO:0043231//intracellular membrane-bounded organelle	GO:0019901//protein kinase binding	-	XP_006357123.1 PREDICTED: hypersensitive-induced response protein 1-like [Solanum tuberosum] 0.0
XLOC_025450|-	PGSC0003DMB000000243:360806-361009	14.2746	0.787341	TCONS_00045718	-	-	-	-	XP_015168825.1 PREDICTED: disease resistance protein TAO1-like isoform X1 [Solanum tuberosum] 2e-22
XLOC_025809|PGSC0003DMT400047922	PGSC0003DMB000000248:751432-752075	15.0708	0.886207	TCONS_00046407	-	-	-	-	KAG5604714.1 hypothetical protein H5410_026206 [Solanum commersonii] 4e-81
XLOC_025886|PGSC0003DMT400030678	PGSC0003DMB000000250:231776-235954	-14.488	0.820132	TCONS_00046542	K10999|1|4e-89|327|sbi:SORBI_03g034680|cellulose synthase A [EC:2.4.1.12]	-	-	-	XP_006357878.1 PREDICTED: cellulose synthase-like protein G1 [Solanum tuberosum] 0.0
XLOC_025890|PGSC0003DMT400030670	PGSC0003DMB000000250:514003-515697	-14.0463	0.779486	TCONS_00046549	K13496|1|6e-89|326|ath:AT2G36800|UDP-glucosyl transferase 73C [EC:2.4.1.-]	-	GO:0016757//transferase activity, transferring glycosyl groups	-	NP_001305608.1 solanidine UDP-glucose glucosyltransferase 1 [Solanum tuberosum] 0.0
XLOC_025914|PGSC0003DMT400030650	PGSC0003DMB000000250:279879-281604	-13.3786	0.756687	TCONS_00046589	K13496|1|7e-78|290|ath:AT2G36790|UDP-glucosyl transferase 73C [EC:2.4.1.-]	-	GO:0016757//transferase activity, transferring glycosyl groups	-	ADJ96636.1 SGA [Solanum tuberosum] 0.0
XLOC_025939|PGSC0003DMT400044777,PGSC0003DMT400044778	PGSC0003DMB000000251:519676-526648	12.4119	0.795565	TCONS_00046639	K00626|1|6e-177|619|vvi:100240809|acetyl-CoA C-acetyltransferase [EC:2.3.1.9]	-	GO:0016746//transferase activity, transferring acyl groups	-	XP_015169006.1 PREDICTED: acetyl-CoA acetyltransferase, cytosolic 1-like [Solanum tuberosum] 0.0
XLOC_026371|-	PGSC0003DMB000000263:313667-325643	-15.6461	0.92573	TCONS_00047254	-	-	-	-	-
XLOC_026526|PGSC0003DMT400073221	PGSC0003DMB000000265:116555-269820	11.8746	0.7746	TCONS_00047494	K13418|1|7e-73|273|aly:ARALYDRAFT_895025|somatic embryogenesis receptor kinase 1 [EC:2.7.10.1 2.7.11.1];K13416|2|3e-72|271|aly:ARALYDRAFT_491347|brassinosteroid insensitive 1-associated receptor kinase 1 [EC:2.7.10.1 2.7.11.1]	-	GO:0016491//oxidoreductase activity;GO:0004674//protein serine/threonine kinase activity;GO:0000166//nucleotide binding	GO:0008152//metabolic process;GO:0035556//intracellular signal transduction	XP_015169258.1 PREDICTED: probable LRR receptor-like serine/threonine-protein kinase RFK1 isoform X4 [Solanum tuberosum] 8e-108
XLOC_026529|-	PGSC0003DMB000000265:273028-274501	14.6724	0.8432	TCONS_00047506	-	-	GO:0004674//protein serine/threonine kinase activity;GO:0000166//nucleotide binding	GO:0008152//metabolic process;GO:0035556//intracellular signal transduction	XP_015169251.1 PREDICTED: probable LRR receptor-like serine/threonine-protein kinase At1g07650 isoform X2 [Solanum tuberosum] 2e-48
XLOC_026749|PGSC0003DMT400090689	PGSC0003DMB000000269:86810-87806	15.622	0.886207	TCONS_00047881	-	GO:0043231//intracellular membrane-bounded organelle	GO:0043167//ion binding;GO:0008422//beta-glucosidase activity	GO:0044238//primary metabolic process;GO:0006950//response to stress;GO:0006952//defense response	XP_006358202.1 PREDICTED: glucan endo-1,3-beta-glucosidase, basic isoform 1 [Solanum tuberosum] 0.0
XLOC_026820|-	PGSC0003DMB000000271:237268-248498	10.2377	0.890904	TCONS_00047967	K14550|1|1e-171|601|rcu:RCOM_1501550|U3 small nucleolar RNA-associated protein 10	GO:0009536//plastid	GO:0005488//binding	-	XP_006358225.1 PREDICTED: uncharacterized protein At3g06530 [Solanum tuberosum] 5e-60
XLOC_026848|PGSC0003DMT400048528,PGSC0003DMT400048529,PGSC0003DMT400048530,PGSC0003DMT400048531,PGSC0003DMT400048532,PGSC0003DMT400048533	PGSC0003DMB000000271:306007-313569	13.5339	0.766382	TCONS_00048030	K01444|1|1e-88|211|rcu:RCOM_1501020|N4-(beta-N-acetylglucosaminyl)-L-asparaginase [EC:3.5.1.26]	GO:0044464//cell part	GO:0004067//asparaginase activity	GO:0009057//macromolecule catabolic process	XP_006358230.1 PREDICTED: probable isoaspartyl peptidase/L-asparaginase 3 isoform X1 [Solanum tuberosum] 0.0
XLOC_026910|-	PGSC0003DMB000000272:433402-434216	14.3477	0.799319	TCONS_00048151	-	-	-	-	-
XLOC_027178|PGSC0003DMT400046973,PGSC0003DMT400046974	PGSC0003DMB000000277:712716-715351	15.7551	0.931377	TCONS_00048628	K14181|1|2e-141|501|vvi:100256880|valencene synthase [EC:4.2.3.73];K12929|2|4e-133|473|rcu:RCOM_1574190|casbene synthase [EC:4.2.3.8];K14184|5|1e-116|419|ath:AT5G23960|alpha-humulene/beta-caryophyllene synthase [EC:4.2.3.- 4.2.3.57]	GO:0044424//intracellular part	GO:0046872//metal ion binding;GO:0010334//sesquiterpene synthase activity	-	XP_006358531.1 PREDICTED: viridiflorene synthase [Solanum tuberosum] 0.0
XLOC_027220|PGSC0003DMT400047124	PGSC0003DMB000000277:644737-706189	-13.2486	0.769373	TCONS_00048714	K14181|1|5e-97|352|vvi:100256880|valencene synthase [EC:4.2.3.73];K12929|2|7e-93|338|rcu:RCOM_1574380|casbene synthase [EC:4.2.3.8];K14184|5|2e-79|294|aly:ARALYDRAFT_348000|alpha-humulene/beta-caryophyllene synthase [EC:4.2.3.- 4.2.3.57]	GO:0044424//intracellular part	GO:0046872//metal ion binding;GO:0010334//sesquiterpene synthase activity	-	BAA82108.1 vetispiradiene synthase [Solanum tuberosum] 0.0
XLOC_027263|PGSC0003DMT400045890	PGSC0003DMB000000278:720620-722420	14.6209	0.838271	TCONS_00048782	-	-	-	-	KAG5579935.1 hypothetical protein H5410_050562 [Solanum commersonii] 5e-13
XLOC_027405|-	PGSC0003DMB000000281:8206-54178	12.8452	0.888744	TCONS_00049007	-	-	GO:0005515//protein binding;GO:0004175//endopeptidase activity	GO:0019538//protein metabolic process;GO:0044092//negative regulation of molecular function;GO:0006952//defense response	XP_006358840.1 PREDICTED: subtilisin-like protease SBT1.2 [Solanum tuberosum] 0.0
XLOC_027445|PGSC0003DMT400007870	PGSC0003DMB000000281:672851-673765	14.5446	0.827653	TCONS_00049068	-	GO:0043231//intracellular membrane-bounded organelle	-	GO:0001906//cell killing;GO:0006952//defense response	XP_006358887.1 PREDICTED: osmotin-like protein OSML13 [Solanum tuberosum] 0.0
XLOC_027479|PGSC0003DMT400007904	PGSC0003DMB000000281:661715-669489	12.2568	0.752844	TCONS_00049132	-	-	GO:0004866//endopeptidase inhibitor activity	GO:0006950//response to stress;GO:0051346//negative regulation of hydrolase activity;GO:0006952//defense response	XP_006358889.1 ethylene-responsive proteinase inhibitor 1 [Solanum tuberosum] 5e-83
XLOC_027480|PGSC0003DMT400007905	PGSC0003DMB000000281:675565-676525	14.2143	0.762982	TCONS_00049133	-	-	-	GO:0006952//defense response;GO:0001906//cell killing	XP_006358892.1 PREDICTED: osmotin-like protein OSML15 [Solanum tuberosum] 0.0
XLOC_027481|PGSC0003DMT400007906	PGSC0003DMB000000281:679363-680297	11.3339	0.7928	TCONS_00049134	-	-	-	GO:0006950//response to stress	XP_006358891.1 PREDICTED: osmotin-like protein OSML15 [Solanum tuberosum] 0.0
XLOC_027556|PGSC0003DMT400039763	PGSC0003DMB000000283:525412-525857	14.4657	0.817206	TCONS_00049268	-	-	-	-	KAG5569196.1 hypothetical protein H5410_058962 [Solanum commersonii] 2e-25
XLOC_027715|PGSC0003DMT400079967,PGSC0003DMT400079968	PGSC0003DMB000000285:132649-140685	-13.8037	0.75787	TCONS_00049573	K04713|1|4e-124|443|vvi:100254529|C4-hydroxylase [EC:1.14.-.-]	GO:0044464//cell part	GO:0016709//oxidoreductase activity, acting on paired donors, with incorporation or reduction of molecular oxygen, NAD(P)H as one donor, and incorporation of one atom of oxygen;GO:0046914//transition metal ion binding	GO:0006631//fatty acid metabolic process	XP_006359013.1 PREDICTED: sphinganine C4-monooxygenase 1-like [Solanum tuberosum] 0.0
XLOC_027922|PGSC0003DMT400004121	PGSC0003DMB000000290:387111-392328	13.3833	0.787178	TCONS_00049899	-	GO:0044464//cell part	-	-	XP_006359660.1 PREDICTED: probable magnesium transporter NIPA6 isoform X1 [Solanum tuberosum] 0.0
XLOC_027951|PGSC0003DMT400015831,PGSC0003DMT400015833	PGSC0003DMB000000290:719727-723412	11.5481	0.769222	TCONS_00049946	K04733|1|4e-66|251|smo:SELMODRAFT_159261|interleukin-1 receptor-associated kinase 4 [EC:2.7.11.1];K05658|4|8e-57|220|vvi:100262734|ATP-binding cassette, subfamily B (MDR/TAP), member 1;K13430|5|3e-54|212|rcu:RCOM_1078760|serine/threonine-protein kinase PBS1 [EC:2.7.11.1]	-	GO:0016301//kinase activity	GO:0035556//intracellular signal transduction	XP_006359697.1 PREDICTED: calmodulin-binding receptor-like cytoplasmic kinase 2 [Solanum tuberosum] 0.0
XLOC_028053|PGSC0003DMT400067455,PGSC0003DMT400067456	PGSC0003DMB000000292:158401-161447	9.55805	0.918953	TCONS_00050122	-	GO:0005618//cell wall	-	GO:0000902//cell morphogenesis;GO:0009827//plant-type cell wall modification	XP_006359217.1 PREDICTED: expansin-like B1 [Solanum tuberosum] 0.0
XLOC_028299|-	PGSC0003DMB000000297:196213-197043	15.2359	0.899305	TCONS_00050532	-	-	GO:0016787//hydrolase activity	-	XP_015169913.1 PREDICTED: probable inactive nicotinamidase At3g16190 [Solanum tuberosum] 8e-20
XLOC_028326|-	PGSC0003DMB000000297:248965-258754	13.4699	0.756825	TCONS_00050587	-	-	GO:0003899//DNA-directed RNA polymerase activity	GO:0006259//DNA metabolic process;GO:0007165//signal transduction	ABI34329.1 Integrase core domain containing protein [Solanum demissum] 1e-58
XLOC_028327|PGSC0003DMT400068015,PGSC0003DMT400068016	PGSC0003DMB000000297:283352-287149	-11.2762	0.752807	TCONS_00050588	-	-	-	-	XP_004252352.1 cytochrome c oxidase assembly protein COX19-like isoform X1 [Solanum lycopersicum] 1e-63
XLOC_029085|PGSC0003DMT400067357,PGSC0003DMT400067358	PGSC0003DMB000000313:368335-370013	13.8504	0.765575	TCONS_00051975	K08235|1|7e-144|508|pop:POPTR_915608|xyloglucan:xyloglucosyl transferase [EC:2.4.1.207]	GO:0005576//extracellular region;GO:0030312//external encapsulating structure	GO:0016798//hydrolase activity, acting on glycosyl bonds;GO:0016758//transferase activity, transferring hexosyl groups	GO:0044042//glucan metabolic process	XP_006360548.1 PREDICTED: xyloglucan endotransglucosylase/hydrolase protein 9 [Solanum tuberosum] 0.0
XLOC_029123|PGSC0003DMT400022042	PGSC0003DMB000000314:583186-584672	9.55629	0.780812	TCONS_00052043	-	-	-	-	XP_006360287.1 PREDICTED: latex serine proteinase inhibitor-like [Solanum tuberosum] 4e-163
XLOC_029165|-	PGSC0003DMB000000314:125075-125279	14.4546	0.815606	TCONS_00052114	-	-	-	-	-
XLOC_029218|PGSC0003DMT400074375,PGSC0003DMT400074376,PGSC0003DMT400074377	PGSC0003DMB000000315:654254-672534	10.6114	0.789365	TCONS_00052245	K04079|1|0.0|621|rcu:RCOM_1582180|molecular chaperone HtpG	GO:0044444//cytoplasmic part;GO:0016020//membrane;GO:0030312//external encapsulating structure	GO:0005515//protein binding;GO:0032559	GO:0006952//defense response;GO:0010035//response to inorganic substance;GO:0044267//cellular protein metabolic process	XP_015079504. heat shock protein 83-like [Solanum pennellii] 0.0
XLOC_029674|PGSC0003DMT400013853	PGSC0003DMB000000326:656672-659311	-13.5177	0.769153	TCONS_00053028	K07976|1|5e-90|329|aly:ARALYDRAFT_896904|Rab family	GO:0016020//membrane	GO:0032561//guanyl ribonucleotide binding;GO:0003824//catalytic activity	GO:0035556//intracellular signal transduction;GO:0006810//transport	XP_015086364.1 ras-related protein RABA5b [Solanum pennellii] 7e-153
XLOC_029706|PGSC0003DMT400035590	PGSC0003DMB000000328:285308-296830	15.1275	0.923033	TCONS_00053084	K00487|1|0.0|757|vvi:100251539|trans-cinnamate 4-monooxygenase [EC:1.14.13.11]	-	GO:0016709//oxidoreductase activity, acting on paired donors, with incorporation or reduction of molecular oxygen, NAD(P)H as one donor, and incorporation of one atom of oxygen;GO:0005506//iron ion binding	GO:0008152//metabolic process	XP_006360653.1 PREDICTED: cytochrome P450 CYP73A100-like [Solanum tuberosum] 0.0
XLOC_029818|-	PGSC0003DMB000000330:189844-190222	13.4884	0.765361	TCONS_00053250	-	-	-	-	-
XLOC_029843|PGSC0003DMT400012908	PGSC0003DMB000000331:362672-363025	-13.1468	0.780035	TCONS_00053293	-	-	-	-	-
XLOC_029854|PGSC0003DMT400012845,PGSC0003DMT400012846	PGSC0003DMB000000331:661729-665167	11.4185	0.96818	TCONS_00053316	K00083|1|3e-95|347|vvi:100245522|cinnamyl-alcohol dehydrogenase [EC:1.1.1.195]	-	GO:0046914//transition metal ion binding;GO:0016616//oxidoreductase activity, acting on the CH-OH group of donors, NAD or NADP as acceptor	GO:0008152//metabolic process	XP_006360729.1 PREDICTED: probable cinnamyl alcohol dehydrogenase 1 [Solanum tuberosum] 0.0
XLOC_029885|PGSC0003DMT400030387	PGSC0003DMB000000332:48937-49818	13.4777	0.754551	TCONS_00053370	K13993|1|2e-50|197|rcu:RCOM_0450640|HSP20 family protein	-	-	-	XP_006360819.1 PREDICTED: 17.4 kDa class I heat shock protein-like [Solanum tuberosum] 1e-109
XLOC_029887|PGSC0003DMT400030385	PGSC0003DMB000000332:57142-57987	-14.1476	0.784346	TCONS_00053372	K13993|1|1e-53|208|rcu:RCOM_0450640|HSP20 family protein	-	-	-	XP_006360821.1 PREDICTED: 17.6 kDa class I heat shock protein-like [Solanum tuberosum] 8e-117
XLOC_029889|PGSC0003DMT400030382	PGSC0003DMB000000332:96259-97156	-13.7953	0.786672	TCONS_00053374	K13993|1|2e-51|201|rcu:RCOM_0450640|HSP20 family protein	-	-	-	XP_006360822.1 PREDICTED: 17.4 kDa class I heat shock protein-like [Solanum tuberosum] 3e-109
XLOC_029890|PGSC0003DMT400030381	PGSC0003DMB000000332:101970-102805	-13.8543	0.751404	TCONS_00053375	K13993|1|3e-52|125|rcu:RCOM_0450640|HSP20 family protein	-	-	-	XP_006360819.1 PREDICTED: 17.4 kDa class I heat shock protein-like [Solanum tuberosum] 1e-61
XLOC_030222|-	PGSC0003DMB000000339:562140-563062	13.8108	0.875634	TCONS_00053968	-	GO:0043231//intracellular membrane-bounded organelle	-	GO:0045165//cell fate commitment;GO:0010051//xylem and phloem pattern formation;GO:0060918//auxin transport;GO:0048513//organ development	XP_015170542.1 PREDICTED: uncharacterized protein LOC102583023 [Solanum tuberosum] 0.0
XLOC_030332|PGSC0003DMT400081478	PGSC0003DMB000000343:479165-481481	14.834	0.827287	TCONS_00054169	-	-	GO:0046872//metal ion binding	-	XP_006361216.1 PREDICTED: zinc finger A20 and AN1 domain-containing stress-associated protein 8-like isoform X1 [Solanum tuberosum] 4e-126
XLOC_030570|-	PGSC0003DMB000000349:635529-636238	14.4798	0.819069	TCONS_00054591	-	-	GO:0030414//peptidase inhibitor activity	-	XP_006361318.1 PREDICTED: proteinase inhibitor PSI-1.2-like [Solanum tuberosum] 2e-40
XLOC_030922|PGSC0003DMT400073501,PGSC0003DMT400073502	PGSC0003DMB000000363:598841-601758	11.5446	0.8096	TCONS_00054578	K14493|1|1e-156|551|rcu:RCOM_1429770|gibberellin receptor GID1 [EC:3.-.-.-]	-	GO:0004871//signal transducer activity;GO:0003824//catalytic activity;GO:0019840//isoprenoid binding	GO:0009725//response to hormone stimulus	XP_015075509.1 gibberellin receptor GID1C-like [Solanum pennellii] 0.0
XLOC_031385|PGSC0003DMT400028045	PGSC0003DMB000000376:507845-508322	13.124	0.772676	TCONS_00056027	-	-	-	-	TMW90836.1 hypothetical protein EJD97_015155 [Solanum chilense] 1e-41
XLOC_031657|PGSC0003DMT400048585	PGSC0003DMB000000382:290436-292090	-13.8431	0.784511	TCONS_00056524	K00924|1|7e-34|143|ath:AT5G22850|[EC:2.7.1.-]	GO:0005618//cell wall	GO:0008233//peptidase activity;GO:0004866//endopeptidase inhibitor activity	GO:0019538//protein metabolic process;GO:0009628//response to abiotic stimulus	XP_006362137.1 PREDICTED: protein ASPARTIC PROTEASE IN GUARD CELL 2-like [Solanum tuberosum] 0.0
XLOC_031814|PGSC0003DMT400026444	PGSC0003DMB000000386:269450-270115	13.531	0.763329	TCONS_00056800	-	-	-	-	XP_015158463.1 PREDICTED: uncharacterized protein LOC107057889 [Solanum tuberosum] 2e-95
XLOC_031857|-	PGSC0003DMB000000386:152246-153071	-14.0643	0.759429	TCONS_00056866	-	-	-	-	XP_006362409.1 PREDICTED: uncharacterized protein LOC102590379 [Solanum tuberosum] 3e-79
XLOC_032236|PGSC0003DMT400041436,PGSC0003DMT400041437,PGSC0003DMT400041438,PGSC0003DMT400041439	PGSC0003DMB000000401:175528-180582	9.54464	0.899305	TCONS_00057402	K13691|1|5e-11|68.9|sbi:SORBI_02g030050|pathogen-inducible salicylic acid glucosyltransferase [EC:2.4.1.-];K12930|2|2e-10|67.0|rcu:RCOM_1324500|anthocyanidin 3-O-glucosyltransferase [EC:2.4.1.115];K13692|4|6e-10|65.5|pop:POPTR_767628|UDP-glucose:(indol-3-yl)acetate beta-D-glucosyltransferase [EC:2.4.1.121]	-	-	-	XP_015073408.1 putative late blight resistance protein homolog R1A-3 [Solanum pennellii] 2e-74
XLOC_032252|PGSC0003DMT400052825	PGSC0003DMB000000402:329629-337702	10.4546	0.899305	TCONS_00057446	K11826|1|7e-143|506|rcu:RCOM_0864950|AP-2 complex subunit mu-1	GO:0005905//coated pit;GO:0030118//clathrin coat;GO:0030119//AP-type membrane coat adaptor complex	-	GO:0015031//protein transport	XP_006362503.1 PREDICTED: AP-2 complex subunit mu-like [Solanum tuberosum] 0.0
XLOC_032406|PGSC0003DMT400026758,PGSC0003DMT400026832,PGSC0003DMT400026833,PGSC0003DMT400026834,PGSC0003DMT400026835	PGSC0003DMB000000406:276170-281898	11.2493	0.757439	TCONS_00057719	K01092|1|3e-23|109|pop:POPTR_586756|myo-inositol-1(or 4)-monophosphatase [EC:3.1.3.25]	GO:0043231//intracellular membrane-bounded organelle	GO:0001948//glycoprotein binding	GO:0051707//response to other organism	XP_006362591.1 PREDICTED: protein PHLOEM PROTEIN 2-LIKE A1-like [Solanum tuberosum] 0.0
XLOC_032484|PGSC0003DMT400052409	PGSC0003DMB000000409:51307-53080	11.861	0.759612	TCONS_00057866	K13065|1|1e-31|136|ath:AT5G48930|shikimate O-hydroxycinnamoyltransferase [EC:2.3.1.133]	-	GO:0016747//transferase activity, transferring acyl groups other than amino-acyl groups	-	XP_006363050.1 PREDICTED: uncharacterized acetyltransferase At3g50280 [Solanum tuberosum] 0.0
XLOC_032651|-	PGSC0003DMB000000412:123756-124005	-12.1327	0.755593	TCONS_00058163	K03883|1|2e-38|154|ath:ArthMp006|NADH-ubiquinone oxidoreductase chain 5 [EC:1.6.5.3]	GO:0019866//organelle inner membrane;GO:0043231//intracellular membrane-bounded organelle;GO:0031224//intrinsic to membrane	GO:0050136//NADH dehydrogenase (quinone) activity	GO:0051234//establishment of localization;GO:0022904//respiratory electron transport chain	QJS07287.1 NADH dehydrogenase subunit 5, partial [Lycium barbarum] 3e-48
XLOC_032967|PGSC0003DMT400064446	PGSC0003DMB000000421:445771-450242	13.1798	0.784982	TCONS_00058715	K02260|1|6e-28|122|rcu:RCOM_0507800|cytochrome c oxidase assembly protein subunit 17	GO:0005740//mitochondrial envelope	GO:0005507//copper ion binding	GO:0051707//response to other organism;GO:0000041//transition metal ion transport;GO:0010038//response to metal ion	XP_006362958.1 PREDICTED: cytochrome c oxidase copper chaperone 2 [Solanum tuberosum] 6e-53
XLOC_033030|PGSC0003DMT400008721,PGSC0003DMT400008722	PGSC0003DMB000000424:45045-61805	-13.1427	0.779452	TCONS_00058832	K13457|1|4e-60|232|pop:POPTR_755797|disease resistance protein RPM1	GO:0044424//intracellular part	GO:0043169//cation binding;GO:0032559	GO:0033554//cellular response to stress;GO:0006812//cation transport;GO:0012501//programmed cell death	PREDICTED: putative late blight resistance protein homolog R1A-4 isoform X1 [Solanum tuberosum] 0.0
XLOC_033288|PGSC0003DMT400040147,PGSC0003DMT400040149,PGSC0003DMT400040150	PGSC0003DMB000000433:321591-323520	11.8965	0.802044	TCONS_00059268	K09422|1|1e-47|189|vvi:100260318|myb proto-oncogene protein, plant	GO:0043231//intracellular membrane-bounded organelle	-	GO:0010033//response to organic substance	XP_006363368.1 PREDICTED: transcription factor MYB48 [Solanum tuberosum] 2e-153
XLOC_033455|PGSC0003DMT400016494	PGSC0003DMB000000439:318435-329949	10.7859	0.757942	TCONS_00059550	-	GO:0044464//cell part	-	-	XP_006363471.1 PREDICTED: early light-induced protein, chloroplastic-like [Solanum tuberosum] 4e-143
XLOC_033649|PGSC0003DMT400006011	PGSC0003DMB000000444:400513-401504	10.125	0.806097	TCONS_00059934	-	-	GO:0046914//transition metal ion binding;GO:0003677//DNA binding;GO:0001071//nucleic acid binding transcription factor activity	GO:0006351//transcription, DNA-dependent	XP_006363584.1 PREDICTED: GATA transcription factor 15-like [Solanum tuberosum] 4e-117
XLOC_033971|PGSC0003DMT400027480,PGSC0003DMT400027481	PGSC0003DMB000000458:368855-405205	13.5163	0.761306	TCONS_00060403	-	-	-	-	KAH0654516.1 hypothetical protein KY289_032194 [Solanum tuberosum] 3e-131
XLOC_034080|PGSC0003DMT400028296	PGSC0003DMB000000464:92980-98057	15.1299	0.891076	TCONS_00060566	-	-	-	-	KAG5621638.1 hypothetical protein H5410_006856 [Solanum commersonii] 4e-30
XLOC_034302|-	PGSC0003DMB000000472:355747-356742	17.554	0.890904	TCONS_00060968	-	-	-	-	XP_016545371.1 PREDICTED: uncharacterized protein LOC107845521 [Capsicum annuum] 5e-15
XLOC_034447|-	PGSC0003DMB000000478:269326-269531	12.5854	0.752807	TCONS_00061236	-	-	-	-	-
XLOC_034714|PGSC0003DMT400033889,PGSC0003DMT400033890,PGSC0003DMT400033891	PGSC0003DMB000000490:171411-177359	13.5448	0.76656	TCONS_00061715	K01537|1|0.0|1652|ath:AT4G37640|Ca2+-transporting ATPase [EC:3.6.3.8]	GO:0031224//intrinsic to membrane;GO:0043231//intracellular membrane-bounded organelle;GO:0031090//organelle membrane	GO:0046914//transition metal ion binding;GO:0046873//metal ion transmembrane transporter activity;GO:0019829//cation-transporting ATPase activity;GO:0005515//protein binding;GO:0032559;GO:0016836//hydro-lyase activity	GO:0010035//response to inorganic substance;GO:0009206;GO:0006816//calcium ion transport;GO:0007165//signal transduction	XP_006364415.1 PREDICTED: calcium-transporting ATPase 2, plasma membrane-type-like [Solanum tuberosum] 0.0
XLOC_034812|-	PGSC0003DMB000000494:242631-311776	-13.6903	0.752886	TCONS_00061885	-	-	-	-	-
XLOC_034875|-	PGSC0003DMB000000496:386146-386641	9.56119	0.755593	TCONS_00062022	-	-	-	-	-
XLOC_035004|PGSC0003DMT400059463	PGSC0003DMB000000502:312056-315584	17.554	0.859233	TCONS_00062274	K12160|1|1e-43|174|gmx:100305708|small ubiquitin-related modifier	GO:0043231//intracellular membrane-bounded organelle	GO:0005488//binding	GO:0032446//protein modification by small protein conjugation;GO:0009408//response to heat;GO:0043392//negative regulation of DNA binding;GO:0006952//defense response	XP_006364658.1 PREDICTED: small ubiquitin-related modifier 1-like [Solanum tuberosum] 7e-78
XLOC_035258|-	PGSC0003DMB000000512:350862-369936	-10.9805	0.757942	TCONS_00062774	-	GO:0016020//membrane	GO:0017111//nucleoside-triphosphatase activity;GO:0000166//nucleotide binding	-	XP_027772722.1 pleiotropic drug resistance protein 1-like [Solanum pennellii] 0.0
XLOC_035306|-	PGSC0003DMB000000514:84481-109246	15.5019	0.91741	TCONS_00062856	K01590|1|1e-07|53.1|pop:POPTR_559359|histidine decarboxylase [EC:4.1.1.22]	-	GO:0016830//carbon-carbon lyase activity;GO:0048037//cofactor binding	GO:0043436//Primary metabolic process	XP_006357084.1 PREDICTED: histidine decarboxylase-like [Solanum tuberosum] 0.0
XLOC_035308|-	PGSC0003DMB000000514:84481-109246	15.601	0.923033	TCONS_00062858	K01590|1|2e-22|101|pop:POPTR_559359|histidine decarboxylase [EC:4.1.1.22]	-	GO:0016831//carboxy-lyase activity;GO:0048037//cofactor binding	GO:0043436//Primary metabolic process	XP_006357084.1 PREDICTED: histidine decarboxylase-like [Solanum tuberosum] 0.0
XLOC_035438|-	PGSC0003DMB000000522:166861-171018	15.1021	0.888744	TCONS_00063066	-	-	-	-	-
XLOC_035513|-	PGSC0003DMB000000527:67567-68793	14.8173	0.862102	TCONS_00063188	-	GO:0009536//plastid	GO:0046914//transition metal ion binding;GO:0019901//protein kinase binding	-	XP_015066138.1 14 kDa zinc-binding protein [Solanum pennellii] 5e-20
XLOC_035627|PGSC0003DMT400038293	PGSC0003DMB000000530:335881-336878	14.4798	0.890904	TCONS_00063399	-	GO:0044424//intracellular part	GO:0016407//acetyltransferase activity	-	NP_001305481.1 tyramine N-feruloyltransferase 4/11-like [Solanum tuberosum] 0.0
XLOC_035665|PGSC0003DMT400001919,PGSC0003DMT400001920,PGSC0003DMT400001921	PGSC0003DMB000000531:120861-127737	12.9674	0.7549	TCONS_00063480	K13415|1|4e-55|215|sbi:SORBI_03g032990|protein brassinosteroid insensitive 1 [EC:2.7.10.1 2.7.11.1]	GO:0005618//cell wall;GO:0016020//membrane	GO:0016301//kinase activity	-	XP_006365105.1 PREDICTED: probable LRR receptor-like serine/threonine-protein kinase At2g16250 [Solanum tuberosum] 0.0
XLOC_035706|PGSC0003DMT400059235	PGSC0003DMB000000533:271343-272626	-13.8579	0.787106	TCONS_00063565	-	GO:0005618//cell wall	-	GO:0009628//response to abiotic stimulus	XP_006365250.1 PREDICTED: protein EXORDIUM-like 3 [Solanum tuberosum] 0.0
XLOC_035715|-	PGSC0003DMB000000533:194073-201204	13.7741	0.789988	TCONS_00063579	K13448|1|7e-70|262|pop:POPTR_817303|calcium-binding protein CML	GO:0043231//intracellular membrane-bounded organelle;GO:0016020//membrane	GO:0046872//metal ion binding;GO:0016628//oxidoreductase activity, acting on the CH-CH group of donors, NAD or NADP as acceptor;GO:0016772//transferase activity, transferring phosphorus-containing groups	GO:0006796//phosphate-containing compound metabolic process;GO:0007165//signal transduction	XP_004234945.1 probable calcium-binding protein CML13 [Solanum lycopersicum] 4e-92
XLOC_035753|PGSC0003DMT400048681,PGSC0003DMT400048684	PGSC0003DMB000000535:143786-160841	12.9923	0.758028	TCONS_00063647	K00422|1|1e-99|362|vvi:100256583|polyphenol oxidase [EC:1.10.3.1]	GO:0009534//chloroplast thylakoid	GO:0043169//cation binding;GO:0016682//oxidoreductase activity, acting on diphenols and related substances as donors, oxygen as acceptor	GO:0008152//metabolic process	AAA85122.1 polyphenol oxidase [Solanum tuberosum] 0.0
XLOC_035802|PGSC0003DMT400068937,PGSC0003DMT400068938,PGSC0003DMT400068939,PGSC0003DMT400068940	PGSC0003DMB000000539:38451-44833	13.6646	0.78412	TCONS_00063724	K14795|1|1e-42|146|ath:AT1G12650|ribosomal RNA-processing protein 36	-	-	-	KAG5610136.1 hypothetical protein H5410_021417 [Solanum commersonii] 2e-37
XLOC_036308|PGSC0003DMT400005180,PGSC0003DMT400005181	PGSC0003DMB000000561:104778-107198	-14.3154	0.79397	TCONS_00064607	K00924|1|7e-21|100|ath:AT5G22850|[EC:2.7.1.-]	GO:0005576//extracellular region	GO:0008233//peptidase activity;GO:0004866//endopeptidase inhibitor activity	-	XP_006366418.1 ASPARTIC PROTEASE IN GUARD CELL 2-like [Solanum tuberosum] 0.0
XLOC_036495|PGSC0003DMT400068329	PGSC0003DMB000000574:203377-204028	14.2966	0.791021	TCONS_00064884	-	-	-	-	KAG5621516.1 hypothetical protein H5410_006734 [Solanum commersonii] 4e-40
XLOC_036562|PGSC0003DMT400071322,PGSC0003DMT400071323,PGSC0003DMT400071324	PGSC0003DMB000000577:28454-31626	15.96	0.838271	TCONS_00065009	K13412|1|2e-07|54.7|vcn:VOLCADRAFT_74309|calcium-dependent protein kinase [EC:2.7.11.1]	-	-	-	XP_006365698.1 PREDICTED: elicitor-responsive protein 1 isoform X2 [Solanum tuberosum] 9e-107
XLOC_036569|PGSC0003DMT400071335	PGSC0003DMB000000577:96235-97770	14.9972	0.782077	TCONS_00065023	-	GO:0016020//membrane	-	GO:0009725//response to hormone stimulus;GO:0006952//defense response;GO:0006970//response to osmotic stress;GO:0002239//response to oomycetes	XP_006365722.1 PREDICTED: CASP-like protein PIMP1 [Solanum tuberosum] 8e-121
XLOC_036600|PGSC0003DMT400074444	PGSC0003DMB000000578:141760-145843	15.1299	0.855998	TCONS_00065071	K01904|1|0.0|885|vvi:100254698|4-coumarate--CoA ligase [EC:6.2.1.12]	-	GO:0016405//CoA-ligase activity;GO:0032559	GO:0006725//cellular aromatic compound metabolic process	XP_006366277.1 PREDICTED: 4-coumarate--CoA ligase 2 [Solanum tuberosum] 0.0
XLOC_036777|PGSC0003DMT400055931	PGSC0003DMB000000590:160376-162183	-14.4185	0.918953	TCONS_00065358	K08901|1|2e-79|294|vvi:100240959|photosystem II oxygen-evolving enhancer protein 3	GO:0009532//plastid stroma;GO:0005576//extracellular region	GO:0046872//metal ion binding	GO:0044237//cellular metabolic process;GO:0009767//photosynthetic electron transport chain	XP_006365879.1 PREDICTED: oxygen-evolving enhancer protein 3-2, chloroplastic [Solanum tuberosum] 6e-169
XLOC_036817|PGSC0003DMT400002412	PGSC0003DMB000000592:81042-87752	15.5019	0.846672	TCONS_00065431	K14508|1|2e-107|389|vvi:100250996|regulatory protein NPR1	-	-	-	XP_006366625.1 PREDICTED: regulatory protein NPR3-like [Solanum tuberosum] 0.0
XLOC_036859|-	PGSC0003DMB000000593:85356-85842	14.9148	0.872503	TCONS_00065500	K05280|1|8e-10|60.1|bdi:100840140|flavonoid 3'-monooxygenase [EC:1.14.13.21]	-	GO:0016709//oxidoreductase activity, acting on paired donors, with incorporation or reduction of molecular oxygen, NAD(P)H as one donor, and incorporation of one atom of oxygen;GO:0005506//iron ion binding	GO:0008152//metabolic process	XP_019069883.1 geraniol 8-hydroxylase-like [Solanum lycopersicum] 2e-21
XLOC_037319|PGSC0003DMT400065273,PGSC0003DMT400065274	PGSC0003DMB000000623:60915-63947	15.6397	0.768725	TCONS_00066267	K09753|1|4e-70|264|vvi:100251623|cinnamoyl-CoA reductase [EC:1.2.1.44]	-	GO:0005488//binding;GO:0016620//oxidoreductase activity, acting on the aldehyde or oxo group of donors, NAD or NADP as acceptor	GO:0009699//phenylpropanoid biosynthetic process;GO:0009725//response to hormone stimulus	NP_001275236.1 cinnamoyl-CoA reductase 1-like [Solanum tuberosum] [Solanum tuberosum] 0.0
XLOC_037381|-	PGSC0003DMB000000626:207542-207770	11.8687	0.924142	TCONS_00066369	-	-	-	-	-
XLOC_037390|PGSC0003DMT400021871	PGSC0003DMB000000627:128541-130405	-15.5396	0.832168	TCONS_00066381	K08915|1|3e-141|499|gmx:100785180|light-harvesting complex II chlorophyll a/b binding protein 4	GO:0009536//plastid	-	GO:0006091//generation of precursor metabolites and energy;GO:0009767//photosynthetic electron transport chain;GO:0022904//respiratory electron transport chain	XP_006366348.1 PREDICTED: chlorophyll a-b binding protein CP29.1, chloroplastic-like [Solanum tuberosum] 0.0
XLOC_037764|PGSC0003DMT400016846,PGSC0003DMT400016847	PGSC0003DMB000000657:19983-22620	13.9322	0.755584	TCONS_00066958	-	GO:0009526//plastid envelope;GO:0009570//chloroplast stroma;GO:0009534//chloroplast thylakoid	-	GO:0022904//respiratory electron transport chain	XP_006366639.1 PREDICTED: protein CURVATURE THYLAKOID 1A, chloroplastic-like [Solanum tuberosum] 2e-124
XLOC_037848|PGSC0003DMT400013664	PGSC0003DMB000000665:50065-52284	13.6152	0.756622	TCONS_00067073	-	-	-	-	XP_006366666.1 PREDICTED: uncharacterized protein LOC102589112 [Solanum tuberosum] 0.0
XLOC_037869|PGSC0003DMT400079839,PGSC0003DMT400079840,PGSC0003DMT400079841	PGSC0003DMB000000666:181201-199092	16.5604	0.792151	TCONS_00067126	K00799|1|2e-83|307|gmx:547936|glutathione S-transferase [EC:2.5.1.18]	GO:0044424//intracellular part	GO:0016209//antioxidant activity;GO:0016765//transferase activity, transferring alkyl or aryl (other than methyl) groups	GO:0009755//hormone-mediated signaling pathway;GO:0009404//toxin metabolic process;GO:0016672 oxidoreductase activity	XP_006366776.1 PREDICTED: probable glutathione S-transferase [Solanum tuberosum] 6e-163
XLOC_037882|PGSC0003DMT400079857,PGSC0003DMT400079858	PGSC0003DMB000000666:144013-145259	13.3765	0.755628	TCONS_00067150	K08235|1|6e-103|372|pop:POPTR_711461|xyloglucan:xyloglucosyl transferase [EC:2.4.1.207]	GO:0005576//extracellular region;GO:0030312//external encapsulating structure	GO:0016798//hydrolase activity, acting on glycosyl bonds;GO:0016758//transferase activity, transferring hexosyl groups	GO:0044042//glucan metabolic process	XP_006366771.1 PREDICTED: xyloglucan endotransglucosylase/hydrolase protein 15-like [Solanum tuberosum] 0.0
XLOC_038066|PGSC0003DMT400013091	PGSC0003DMB000000682:79235-79998	16.0779	0.862102	TCONS_00067456	K13449|1|5e-56|215|rcu:RCOM_1381930|pathogenesis-related protein 1	-	-	GO:0006952//defense responseGO:0006950//response to stress;GO:0006952//defense response	XP_006367089.1 PREDICTED: pathogenesis-related protein 1A1 [Solanum tuberosum] 6e-136
XLOC_038068|PGSC0003DMT400013094	PGSC0003DMB000000682:89022-89882	13.8535	0.875634	TCONS_00067458	K13449|1|3e-60|229|rcu:RCOM_1381930|pathogenesis-related protein 1	-	-	GO:0006950//response to stress	XP_006367091.1 PREDICTED: basic form of pathogenesis-related protein 1-like [Solanum tuberosum] 4e-135
XLOC_038117|PGSC0003DMT400062188	PGSC0003DMB000000684:39198-40957	11.6901	0.92004	TCONS_00067534	-	-	-	-	KAG5594363.1 hypothetical protein H5410_035595 [Solanum commersonii] 4e-47
XLOC_038132|PGSC0003DMT400071171	PGSC0003DMB000000686:68671-79649	13.871	0.75954	TCONS_00067567	-	GO:0044444//cytoplasmic part;GO:0016020//membrane	GO:0005515//protein binding	-	KAG5603167.1 hypothetical protein H5410_034537 [Solanum commersonii] 2e-18
XLOC_038137|PGSC0003DMT400071147,PGSC0003DMT400071148,PGSC0003DMT400071149	PGSC0003DMB000000686:123832-127878	13.244	0.758439	TCONS_00067576	-	GO:0016020//membrane;GO:0030312//external encapsulating structure	GO:0003779//actin binding	GO:0007010//cytoskeleton organization//cell wall	XP_006366813.1 PREDICTED: formin-like protein 1 [Solanum tuberosum] 0.0
XLOC_038169|-	PGSC0003DMB000000687:201-493	13.8231	0.759429	TCONS_00067628	-	-	-	-	-
XLOC_038203|-	PGSC0003DMB000000689:9445-9735	-14.9311	0.816589	TCONS_00067680	-	-	-	-	-
XLOC_038460|PGSC0003DMT400053877,PGSC0003DMT400053878	PGSC0003DMB000000714:33648-37302	-14.3326	0.797033	TCONS_00068132	K09872|1|6e-141|498|rcu:RCOM_1356060|aquaporin PIP	GO:0031224//intrinsic to membrane	-	GO:0006810//transport;GO:0007165//signal transduction	XP_015160680.1 PREDICTED: aquaporin PIP2-1-like [Solanum tuberosum] 0.0
XLOC_038776|PGSC0003DMT400027854,PGSC0003DMT400027855	PGSC0003DMB000000746:117070-118418	13.2824	0.781417	TCONS_00068688	K01058|1|5e-41|102|gmx:100817287|phospholipase A1 [EC:3.1.1.32]	-	GO:0016787//hydrolase activity	-	XP_015160783.1 PREDICTED: phospholipase A1-II 1-like [Solanum tuberosum] 2e-90
XLOC_038781|PGSC0003DMT400069030,PGSC0003DMT400069034	PGSC0003DMB000000747:135457-148854	11.1246	0.753115	TCONS_00068694	K01183|1|4e-116|365|rcu:RCOM_0806420|chitinase [EC:3.2.1.14]	GO:0043231//intracellular membrane-bounded organelle;GO:0030312//external encapsulating structure	GO:0004553//hydrolase activity, hydrolyzing O-glycosyl compounds;GO:0030247//polysaccharide binding	GO:0033554//cellular response to stress;GO:0006026;GO:0006952//defense response	XP_006367378.1 PREDICTED: LOW QUALITY PROTEIN: endochitinase 3-like [Solanum tuberosum] 0.0
XLOC_038848|PGSC0003DMT400011344	PGSC0003DMB000000755:88585-89388	13.3288	0.778903	TCONS_00068800	K01802|1|1e-72|271|ath:AT4G38740|peptidylprolyl isomerase [EC:5.2.1.8]	GO:0044424//intracellular part	GO:0005488//binding;GO:0016859//cis-trans isomerase activity	GO:0044267//cellular protein metabolic process	XP_006367332.1 PREDICTED: peptidyl-prolyl cis-trans isomerase-like [Solanum tuberosum] 4e-125
XLOC_038916|PGSC0003DMT400059914,PGSC0003DMT400059915	PGSC0003DMB000000762:98836-101730	14.3112	0.793284	TCONS_00068905	-	-	-	-	XP_006367369.1 PREDICTED: protein yippee-like [Solanum tuberosum] 2e-59
XLOC_039094|PGSC0003DMT400065999,PGSC0003DMT400066000	PGSC0003DMB000000790:101443-105465	13.8123	0.759356	TCONS_00069162	K00688|1|2e-06|52.8|mtr:MTR_2g014460|starch phosphorylase [EC:2.4.1.1]	GO:0044444//cytoplasmic part	GO:0042802//identical protein binding;GO:0031406//carboxylic acid binding	GO:0009725//response to hormone stimulus;GO:0006520//cellular amino acid metabolic process	XP_006367493.1 ACT domain-containing protein ACR4-like isoform X1 [Solanum tuberosum] 0.0
XLOC_039139|-	PGSC0003DMB000000797:44170-44707	14.3603	0.80133	TCONS_00069221	-	GO:0031012//extracellular matrix	GO:0043167//ion binding;GO:0008422//beta-glucosidase activity	GO:0033554//cellular response to stress;GO:0044238//primary metabolic process;GO:0006952//defense response	AAN78309.1 acidic class II 1,3-beta-glucanase precursor, partial [Solanum tuberosum] 6e-93
XLOC_039152|PGSC0003DMT400080733,PGSC0003DMT400080734	PGSC0003DMB000000800:13524-17218	-13.2197	0.78137	TCONS_00069236	K11374|1|2e-50|197|aly:ARALYDRAFT_891853|elongator complex protein 2	-	-	-	XP_006367761.1 PREDICTED: elongator complex protein 2-like isoform X3 [Solanum tuberosum] 3e-51
XLOC_039188|PGSC0003DMT400080765	PGSC0003DMB000000804:96549-98062	15.5134	0.804016	TCONS_00069292	K10775|1|0.0|787|rcu:RCOM_0262230|phenylalanine ammonia-lyase [EC:4.3.1.24]	GO:0044424//intracellular part	GO:0016840	GO:0006558//L-phenylalanine metabolic process//phenylpropanoid biosynthetic process	XP_006367534.2 PREDICTED: phenylalanine ammonia-lyase 1 [Solanum tuberosum] 0.0
XLOC_039867|PGSC0003DMT400049076	PGSC0003DMB000001015:26240-31098	13.1442	0.79397	TCONS_00070254	K00276|1|9e-65|246|cme:CMS002C|primary-amine oxidase [EC:1.4.3.21]	GO:0043231//intracellular membrane-bounded organelle	GO:0046914//transition metal ion binding;GO:0016641//oxidoreductase activity, acting on the CH-NH2 group of donors, oxygen as acceptor;GO:0048037//cofactor binding	GO:0006520//cellular amino acid metabolic process;GO:0006807//nitrogen compound metabolic process	XP_006367888.1 PREDICTED: primary amine oxidase-like [Solanum tuberosum] 0.0
XLOC_039936|PGSC0003DMT400075153,PGSC0003DMT400075154,PGSC0003DMT400075155,PGSC0003DMT400075156	PGSC0003DMB000001059:8083-9221	13.6952	0.869631	TCONS_00070349	K13464|1|1e-33|115|vvi:100254231|jasmonate ZIM domain-containing protein	-	-	-	XP_006367890.1 PREDICTED: protein TIFY 10A-like [Solanum tuberosum] 8e-152
XLOC_040099|-	PGSC0003DMB000001199:18126-18381	-13.2486	0.775959	TCONS_00070564	-	-	GO:0005488//binding	-	XP_015087510.1 kirola-like [Solanum pennellii] 2e-23
XLOC_040181|-	PGSC0003DMB000001302:12036-13880	14.5446	0.899305	TCONS_00070673	K07374|1|2e-13|72.0|mtr:MTR_4g097830|tubulin alpha	-	-	-	XP_019237839.1 PREDICTED: tubulin alpha chain-like [Nicotiana attenuata] 2e-15
XLOC_040392|PGSC0003DMT400081515,PGSC0003DMT400081516	PGSC0003DMB000002168:447-1577	13.4755	0.784346	TCONS_00070920	-	-	-	-	XP_015161401.1 PREDICTED: uncharacterized protein LOC107059401 [Solanum tuberosum] 7e-31
XLOC_040450|PGSC0003DMT400084708	PGSC0003DMB000003545:0-844	14.182	0.891076	TCONS_00070998	-	-	-	-
XLOC_040479|PGSC0003DMT400081157	PGSC0003DMB000004930:4-744	13.8283	0.763261	TCONS_00071035	K05391|1|1e-113|407|vvi:100267557|cyclic nucleotide gated channel, other eukaryote	GO:0031224//intrinsic to membrane	GO:0005267//potassium channel activity	GO:0030001//metal ion transport;GO:0007165//signal transduction	XP_006360251.2 PREDICTED: probable cyclic nucleotide-gated ion channel 17 [Solanum tuberosum] 1e-177
XLOC_040495|PGSC0003DMT400084471	PGSC0003DMB000005613:192-621	-13.3266	0.765636	TCONS_00071053	K15102|1|3e-38|132|sbi:SORBI_04g034260|solute carrier family 25 (mitochondrial phosphate transporter), member 3	GO:0019866//organelle inner membrane;GO:0031224//intrinsic to membrane	GO:0005488//binding	GO:0051234//establishment of localization;GO:0022904//respiratory electron transport chain	XP_004235310.1 mitochondrial phosphate carrier protein 3, mitochondrial [Solanum lycopersicum] 9e-44
XLOC_040496|PGSC0003DMT400083449	PGSC0003DMB000005623:7-610	14.3783	0.803959	TCONS_00071054	-	-	-	-	KAG5589832.1 hypothetical protein H5410_040346 [Solanum commersonii] 2e-43
XLOC_040506|-	PGSC0003DMB000006802:0-213	16.844	0.96818	TCONS_00071064	-	GO:0044424//intracellular part	GO:0016840	GO:0006558//L-phenylalanine metabolic process//phenylpropanoid biosynthetic process;GO:0009725//response to hormone stimulus	CAA44817.1 phenylalanine ammonia-lyase [Solanum tuberosum] 6e-13
XLOC_040507|-	PGSC0003DMB000006836:2-223	13.4996	0.758197	TCONS_00071065	-	-	-	-	-
XLOC_040520|PGSC0003DMT400082987	PGSC0003DMB000008004:0-399	13.9983	0.791028	TCONS_00071078	-	GO:0044464//cell part	GO:0005488//binding	GO:0006605//protein targeting;GO:0007165//signal transduction	XP_006340778.1 CSC1-like protein At4g35870 [Solanum tuberosum] 5e-29
XLOC_040535|-	PGSC0003DMB000009021:0-328	14.4491	0.814806	TCONS_00071093	-	-	-	-	-
XLOC_040538|-	PGSC0003DMB000010623:9-262	16.0779	0.945721	TCONS_00071096	-	-	-	-	-
XLOC_040541|-	PGSC0003DMB000012255:6-217	17.094	0.814806	TCONS_00071099	-	-	GO:0004702//receptor signaling protein serine/threonine kinase activity	-	XP_015163330.1 PREDICTED: LRR receptor-like serine/threonine-protein kinase FLS2 [Solanum tuberosum] 2e-13

## Sheet: 168hpi-vs-168hcontrol
gene_id	locus	log2Ratio (168 hpi/168 control)	probability	transcript_id	KEGG Orthology	GO Component	GO Function	GO Process	Blast result
XLOC_000100|PGSC0003DMT400084232	PGSC0003DMB000000001:73028-75744	-14.6312	0.838259	TCONS_00000144	-	-	-	GO:0050896//response to stimulus	XP_006337956.1 PREDICTED: universal stress protein A-like protein isoform X1 [Solanum tuberosum] 3e-30
XLOC_000299|-	PGSC0003DMB000000002:4028635-4042656	-13.374	0.813329	TCONS_00000450	-	-	-	-	-
XLOC_000305|PGSC0003DMT400092522	PGSC0003DMB000000002:4403260-4403623	-14.1252	0.76855	TCONS_00000457	-	-	-	-	XP_006338124.1 PREDICTED: uncharacterized protein LOC102601302 [Solanum tuberosum] 5e-82
XLOC_000695|PGSC0003DMT400026065,PGSC0003DMT400026067	PGSC0003DMB000000004:961825-966450	-13.0462	0.765416	TCONS_00001053	K12135|1|9e-86|317|aly:ARALYDRAFT_488429|zinc finger protein CONSTANS;K03539|3|7e-08|58.5|bdi:100830772|ribonuclease P/MRP protein subunit RPP1 [EC:3.1.26.5];K12127|4|7e-08|58.5|smo:SELMODRAFT_438647|pseudo-response regulator 1;K12130|5|1e-07|57.8|rcu:RCOM_0969830|pseudo-response regulator 5	-	-	-	NP_001274795.1 CONSTANS [Solanum tuberosum] 0.0
XLOC_000712|PGSC0003DMT400003723	PGSC0003DMB000000004:1302198-1308798	13.4808	0.829056	TCONS_00001094	-	GO:0031090//organelle membrane;GO:0005618//cell wall	-	GO:0009832//plant-type cell wall biogenesis	XP_006338344.1 PREDICTED: COBRA-like protein 4 [Solanum tuberosum] 0.0
XLOC_000829|PGSC0003DMT400032830,PGSC0003DMT400032831,PGSC0003DMT400032832,PGSC0003DMT400032833	PGSC0003DMB000000004:3365938-3369507	-13.2069	0.768239	TCONS_00001379	K14571|1|8e-43|173|vcn:VOLCADRAFT_105558|ribosome biogenesis ATPase	GO:0044424//intracellular part	GO:0004396//hexokinase activity;GO:0008187//poly-pyrimidine tract binding;GO:0032559	GO:0019751//polyol metabolic process;GO:0003006//developmental process involved in reproduction;GO:0006796//phosphate-containing compound metabolic process	XP_006338627.1 PREDICTED: glucuronokinase 1 [Solanum tuberosum] 0.0
XLOC_000840|PGSC0003DMT400032851	PGSC0003DMB000000004:3469105-3470202	10.3092	0.751758	TCONS_00001400	K13993|1|9e-39|158|mtr:MTR_6g022000|HSP20 family protein	-	-	-	XP_006338640.1PREDICTED: 18.1 kDa class I heat shock protein-like [Solanum tuberosum] 1e-101
XLOC_000849|PGSC0003DMT400052253,PGSC0003DMT400052255	PGSC0003DMB000000004:3554290-3556620	-13.5617	0.780389	TCONS_00001415	-	-	GO:0046872//metal ion binding	GO:0019941//modification-dependent protein catabolic process	XP_006338653.1 PREDICTED: UPF0392 protein RCOM_0530710-like [Solanum tuberosum] 0.0
XLOC_001181|-	PGSC0003DMB000000004:533261-533955	-14.1857	0.777557	TCONS_00002199	-	-	-	-	-
XLOC_001341|-	PGSC0003DMB000000005:4330716-4331010	10.6854	0.79231	TCONS_00002440	K11843|1|1e-22|70.9|pop:POPTR_597670|ubiquitin carboxyl-terminal hydrolase 14 [EC:3.1.2.15]	-	GO:0019783//small conjugating protein-specific protease activity;GO:0005515//protein binding;GO:0016790//thiolester hydrolase activity	GO:0070646//protein modification by small protein removal;GO:0019941//modification-dependent protein catabolic process	XP_006367701.1 PREDICTED: ubiquitin carboxyl-terminal hydrolase 6 [Solanum tuberosum] 4e-33
XLOC_001551|PGSC0003DMT400013531	PGSC0003DMB000000007:2162163-2178456	-13.5865	0.844063	TCONS_00002728	K03453|1|2e-17|87.8|zma:100285991|bile acid:Na+ symporter, BASS family	GO:0044464//cell part	GO:0005343//organic acid:sodium symporter activity	GO:0030001//metal ion transport	KAG5580156.1 hypothetical protein H5410_050783 [Solanum commersonii] 1e-48
XLOC_001719|PGSC0003DMT400072607,PGSC0003DMT400072608	PGSC0003DMB000000008:2835484-2840345	12.9605	0.823102	TCONS_00003042	-	-	GO:0004558//alpha-glucosidase activity	GO:0044238//primary metabolic process	AEV46339.1 apoplastic invertase [Solanum tuberosum] 0.0
XLOC_001839|PGSC0003DMT400092392	PGSC0003DMB000000008:1055532-1056132	-14.0723	0.843858	TCONS_00003300	-	GO:0016020//membrane;GO:0043231//intracellular membrane-bounded organelle	-	GO:0007165//signal transduction	XP_006338998.1 PREDICTED: heme-binding-like protein At3g10130, chloroplastic [Solanum tuberosum] 2e-144
XLOC_001840|PGSC0003DMT400028623	PGSC0003DMB000000008:1058923-1059969	-15.8611	0.845938	TCONS_00003301	-	GO:0016020//membrane;GO:0043231//intracellular membrane-bounded organelle	-	GO:0007165//signal transduction	XP_006338999.1 PREDICTED: uncharacterized protein LOC102584988 [Solanum tuberosum] 8e-145
XLOC_001841|PGSC0003DMT400028622	PGSC0003DMB000000008:1072947-1078388	-11.7212	0.826336	TCONS_00003302	K14500|1|0.0|717|vvi:100249852|BR-signaling kinase [EC:2.7.11.1]	GO:0016020//membrane	GO:0004871//signal transducer activity;GO:0016301//kinase activity;GO:0032559	GO:0006464//cellular protein modification process;GO:0035556//intracellular signal transduction	XP_006339002.1 PREDICTED: probable serine/threonine-protein kinase At5g41260 [Solanum tuberosum] 0.0
XLOC_002005|-	PGSC0003DMB000000008:2533424-2534247	-13.4366	0.822656	TCONS_00003621	-	-	-	GO:0006351//transcription, DNA-dependent	XP_015165256.1 PREDICTED: protein ROS1-like [Solanum tuberosum] 0.0
XLOC_002095|PGSC0003DMT400080102	PGSC0003DMB000000009:1169842-1171960	-13.488	0.830302	TCONS_00003759	K07767|1|2e-89|327|vvi:100242880|microtubule-severing ATPase [EC:3.6.4.3]	-	-	-	XP_015057421.1 katanin p60 ATPase-containing subunit A1-like [Solanum tuberosum] 7e-59
XLOC_002180|PGSC0003DMT400071396,PGSC0003DMT400071397	PGSC0003DMB000000010:1137361-1139494	13.2674	0.797568	TCONS_00003886	-	-	GO:0005488//binding	GO:0006950//response to stress	XP_006339463.1 PREDICTED: F-box protein PP2-A13 [Solanum tuberosum] 0.0
XLOC_002184|PGSC0003DMT400043941,PGSC0003DMT400043942,PGSC0003DMT400043943,PGSC0003DMT400043944	PGSC0003DMB000000010:1196296-1203758	-14.0593	0.759555	TCONS_00003906	-	GO:0009536//plastid	GO:0016772//transferase activity, transferring phosphorus-containing groups	GO:0006796//phosphate-containing compound metabolic process	XP_006339481.1PREDICTED: protein-ribulosamine 3-kinase, chloroplastic [Solanum tuberosum] 0.0
XLOC_002204|-	PGSC0003DMB000000010:1566229-1566755	14.4416	0.814714	TCONS_00003960	-	-	-	-	-
XLOC_002472|PGSC0003DMT400000589	PGSC0003DMB000000010:2991838-2995747	-14.3539	0.802531	TCONS_00004553	-	GO:0009526//plastid envelope;GO:0009570//chloroplast stroma;GO:0009534//chloroplast thylakoid	-	-	XP_006339666.1 PREDICTED: protein CURVATURE THYLAKOID 1A, chloroplastic-like [Solanum tuberosum] 9e-118
XLOC_002667|PGSC0003DMT400064250	PGSC0003DMB000000012:453142-455269	-13.2322	0.792276	TCONS_00004869	K10268|1|2e-31|136|gmx:100812999|F-box and leucine-rich repeat protein 2/20	-	-	-	XP_006339852.1 PREDICTED: F-box protein At1g47056-like [Solanum tuberosum] 0.0
XLOC_002763|PGSC0003DMT400064290	PGSC0003DMB000000012:295329-297805	14.2463	0.81188	TCONS_00005056	K14487|1|0.0|1016|rcu:RCOM_1154750|auxin responsive GH3 gene family	-	-	GO:0009755//hormone-mediated signaling pathway	XP_006339838.1 PREDICTED: probable indole-3-acetic acid-amido synthetase GH3.1 [Solanum tuberosum] 0.0
XLOC_003183|-	PGSC0003DMB000000015:1965229-1966525	13.891	0.885484	TCONS_00005649	K02959|1|8e-38|153|vvi:4025122|small subunit ribosomal protein S16	GO:0030529//ribonucleoprotein complex;GO:0009536//plastid	GO:0005198//structural molecule activity	GO:0010467//gene expression	ABB90025.1 ribosomal protein S16 [Solanum tuberosum] 9e-43
XLOC_003345|PGSC0003DMT400020927,PGSC0003DMT400020928	PGSC0003DMB000000017:372440-378566	-13.3968	0.816838	TCONS_00005878	K04499|1|1e-139|495|gmx:100809596|RuvB-like protein 1 (pontin 52)	-	GO:0004386//helicase activity;GO:0004175//endopeptidase activity;GO:0032559;GO:0042623//ATPase activity, coupled	GO:0019538//protein metabolic process	XP_006340161.1 PREDICTED: ruvB-like protein 1 [Solanum tuberosum] 0.0
XLOC_003412|PGSC0003DMT400047741	PGSC0003DMB000000017:1558286-1561385	-12.9765	0.75601	TCONS_00006003	-	-	-	GO:0006351//transcription, DNA-dependent	XP_006340256.1 PREDICTED: protein SAWADEE HOMEODOMAIN HOMOLOG 2-like [Solanum tuberosum] 2e-58
XLOC_004001|PGSC0003DMT400003986	PGSC0003DMB000000020:2128842-2133191	-14.1214	0.768173	TCONS_00007123	K03781|1|0.0|957|vvi:100244516|catalase [EC:1.11.1.6]	GO:0005840//ribosome;GO:0000325//plant-type vacuole;GO:0009526//plastid envelope;GO:0042579//microbody;GO:0031090//organelle membrane	GO:0005275//amine transmembrane transporter activity;GO:0004601//peroxidase activity;GO:0005506//iron ion binding	GO:0009267//cellular response to starvation;GO:0009416//response to light stimulus;GO:0019725//cellular homeostasis;GO:0042743//hydrogen peroxide metabolic process;GO:0015837//amine transport	XP_006340832.1 PREDICTED: catalase isozyme 2 [Solanum tuberosum] 0.0
XLOC_004031|PGSC0003DMT400030265	PGSC0003DMB000000020:2982417-2988111	-11.631	0.77824	TCONS_00007202	K04077|1|0.0|978|rcu:RCOM_1023530|chaperonin GroEL	GO:0005840//ribosome;GO:0031090//organelle membrane;GO:0044429//mitochondrial part	GO:0046914//transition metal ion binding;GO:0005515//protein binding;GO:0032559	GO:0006996//organelle organization;GO:0010038//response to metal ion;GO:0006457//protein folding;GO:0006950//response to stress	XP_006340914.1 PREDICTED: chaperonin CPN60-2, mitochondrial [Solanum tuberosum] 0.0
XLOC_004086|PGSC0003DMT400009322	PGSC0003DMB000000020:937506-947647	-13.2831	0.799854	TCONS_00007305	K15223|1|3e-07|57.0|bdi:100831587|upstream activation factor subunit UAF30	-	GO:0005488//binding	-	XP_006340701.1 zinc finger CCCH domain-containing protein 44-like [Solanum tuberosum] 0.0
XLOC_004228|PGSC0003DMT400022757,PGSC0003DMT400022760	PGSC0003DMB000000021:466661-474542	-13.315	0.804414	TCONS_00007562	K08956|1|0.0|1121|vvi:100250187|AFG3 family protein [EC:3.4.24.-]	GO:0031224//intrinsic to membrane;GO:0009534//chloroplast thylakoid	GO:0004175//endopeptidase activity;GO:0046914//transition metal ion binding;GO:0042623//ATPase activity, coupled;GO:0032559	GO:0009057//macromolecule catabolic process;GO:0019538//protein metabolic process	XP_006341014.1 PREDICTED: ATP-dependent zinc metalloprotease FTSH 10, mitochondrial [Solanum tuberosum] 0.0
XLOC_004256|PGSC0003DMT400089937	PGSC0003DMB000000021:1133021-1157600	-13.6494	0.852636	TCONS_00007625	-	GO:0009536//plastid	-	-	KAG5583970.1 hypothetical protein H5410_044404 [Solanum commersonii] 0.0
XLOC_004333|PGSC0003DMT400006946,PGSC0003DMT400006947,PGSC0003DMT400006949	PGSC0003DMB000000021:2993173-3021436	11.2218	0.786758	TCONS_00007781	-	-	-	GO:0006950//response to stress	XP_006341188.1 PREDICTED: F-box protein PP2-A15-like [Solanum tuberosum] 0.0
XLOC_004510|PGSC0003DMT400008133	PGSC0003DMB000000022:870293-879910	-13.6179	0.848487	TCONS_00008124	K02357|1|0.0|1253|vvi:100262932|elongation factor Ts	GO:0009526//plastid envelope;GO:0009532//plastid stroma	GO:0003723//RNA binding	GO:0006412//translation;GO:0010038//response to metal ion	XP_006341263.1 PREDICTED: uncharacterized protein LOC102602783 [Solanum tuberosum] 0.0
XLOC_004711|PGSC0003DMT400068885	PGSC0003DMB000000023:3011879-3014358	-15.389	0.907031	TCONS_00008377	-	-	-	-	XP_006339973.1 PREDICTED: uncharacterized protein LOC102595272 [Solanum tuberosum] 2e-47
XLOC_004776|PGSC0003DMT400072131,PGSC0003DMT400072132,PGSC0003DMT400072133,PGSC0003DMT400072134	PGSC0003DMB000000024:1803998-1808849	-12.9725	0.755564	TCONS_00008461	K14510|1|1e-35|113|ath:AT5G03730|serine/threonine-protein kinase CTR1 [EC:2.7.11.1]	-	GO:0004713//protein tyrosine kinase activity;GO:0032559	GO:0006464//cellular protein modification process;GO:0035556intracellular signal transduction	XP_006341320.1 PREDICTED: serine/threonine-protein kinase STY8-like [Solanum tuberosum] 0.0
XLOC_005119|PGSC0003DMT400036979,PGSC0003DMT400036981	PGSC0003DMB000000026:1320173-1321624	-13.9433	0.892856	TCONS_00009178	K03955|1|1e-11|67.8|osa:4332854|NADH dehydrogenase (ubiquinone) 1 alpha/beta subcomplex 1 [EC:1.6.5.3 1.6.99.3]	-	GO:0019842//vitamin binding;GO:0022892	GO:0006631//fatty acid metabolic process	XP_006341493.1 PREDICTED: acyl carrier protein 1, chloroplastic-like isoform X2 [Solanum tuberosum] 1e-77
XLOC_005130|PGSC0003DMT400014478,PGSC0003DMT400014479,PGSC0003DMT400014480,PGSC0003DMT400014481	PGSC0003DMB000000026:1566546-1571698	-13.7373	0.864397	TCONS_00009229	-	GO:0012505//endomembrane system	-	GO:0016197//endosomal transport;GO:0015031//protein transport	XP_006341519.1 PREDICTED: Down syndrome critical region protein isoform X1 [Solanum tuberosum] 0.0
XLOC_005152|PGSC0003DMT400014409	PGSC0003DMB000000026:1925986-1927513	13.2574	0.795945	TCONS_00009278	K06910|1|2e-07|53.5|smo:SELMODRAFT_143762|	GO:0043231//intracellular membrane-bounded organelle	-	GO:0009725//response to hormone stimulus;GO:0009845//seed germination	XP_006341565.1 PREDICTED: protein MOTHER of FT and TF 1 [Solanum tuberosum] 2e-127
XLOC_005169|PGSC0003DMT400014374,PGSC0003DMT400014375,PGSC0003DMT400014376,PGSC0003DMT400014380,PGSC0003DMT400014381	PGSC0003DMB000000026:2144133-2167568	-14.3992	0.809023	TCONS_00009308	K02874|1|2e-64|246|gmx:100527495|large subunit ribosomal protein L14	GO:0030529//ribonucleoprotein complex	GO:0005198//structural molecule activity	GO:0010467//gene expression	XP_015161711.1 PREDICTED: 50S ribosomal protein HLP, mitochondrial-like isoform X1 [Solanum tuberosum] 2e-119
XLOC_005182|PGSC0003DMT400014615	PGSC0003DMB000000026:2368459-2369609	-13.3171	0.804883	TCONS_00009332	-	-	-	-	-
XLOC_005213|PGSC0003DMT400014291	PGSC0003DMB000000026:2880848-2881385	-14.7092	0.847552	TCONS_00009390	-	-	-	-	KAG5619065.1 hypothetical protein H5410_018889 [Solanum commersonii] 8e-58
XLOC_005326|PGSC0003DMT400026563,PGSC0003DMT400026564,PGSC0003DMT400026565	PGSC0003DMB000000027:707058-709634	14.1933	0.78302	TCONS_00009578	-	-	GO:0005488//binding	GO:0006950//response to stress	XP_006341734.1 PREDICTED: F-box protein PP2-A13-like [Solanum tuberosum] 0.0
XLOC_005327|PGSC0003DMT400026625	PGSC0003DMB000000027:783753-784282	-13.1427	0.828153	TCONS_00009580	K01183|1|1e-13|73.9|rcu:RCOM_0806420|chitinase [EC:3.2.1.14]	GO:0031410//cytoplasmic vesicle	GO:0004568//chitinase activity;GO:0030247//polysaccharide binding	GO:0009607//response to biotic stimulus;GO:0006026;GO:0006952//defense response	KAG5579719.1 hypothetical protein H5410_050346 [Solanum commersonii] 3e-36
XLOC_005352|PGSC0003DMT400044949,PGSC0003DMT400044950	PGSC0003DMB000000027:1706101-1721465	17.3536	0.810175	TCONS_00009623	K15336|1|7e-26|117|vvi:100259391|tRNA (cytosine38-C5)-methyltransferase [EC:2.1.1.204];K05666|4|7e-12|60.1|olu:OSTLU_35503|ATP-binding cassette, subfamily C (CFTR/MRP), member 2	GO:0043231//intracellular membrane-bounded organelle	-	-	XP_006341756.1 PREDICTED: pentatricopeptide repeat-containing protein At3g04130, mitochondrial [Solanum tuberosum] 0.0
XLOC_005358|PGSC0003DMT400044934	PGSC0003DMB000000027:1905082-1906375	-13.518	0.83468	TCONS_00009631	K15400|1|1e-29|129|ppp:PHYPADRAFT_138784|omega-hydroxypalmitate O-feruloyl transferase [EC:2.3.1.188];K13065|4|1e-28|125|rcu:RCOM_1442250|shikimate O-hydroxycinnamoyltransferase [EC:2.3.1.133]	-	GO:0016747//transferase activity, transferring acyl groups other than amino-acyl groups	-	XP_015075301.1 vinorine synthase [Solanum pennellii] 0.0
XLOC_005571|PGSC0003DMT400016672	PGSC0003DMB000000030:2511920-2513823	-13.2898	0.800619	TCONS_00009936	K00423|1|0.0|765|aly:ARALYDRAFT_892557|L-ascorbate oxidase [EC:1.10.3.3]	GO:0044421//extracellular region part	GO:0003824//catalytic activity;GO:0046914//transition metal ion binding	GO:0008152//metabolic process;GO:0009725//response to hormone stimulus	XP_006341879.1 PREDICTED: L-ascorbate oxidase homolog [Solanum tuberosum] 0.0
XLOC_005772|PGSC0003DMT400025526,PGSC0003DMT400025527,PGSC0003DMT400025528	PGSC0003DMB000000032:1286272-1290424	14.0201	0.778734	TCONS_00010250	K00844|1|0.0|424|vvi:100255753|hexokinase [EC:2.7.1.1]	GO:0009532//plastid stroma	GO:0016773//phosphotransferase activity, alcohol group as acceptor;GO:0032559	GO:0006796//phosphate-containing compound metabolic process;GO:0006007//glucose catabolic process;GO:0044238//primary metabolic process	NP_001275315.1 hexokinase-related protein 1 [Solanum tuberosum] 0.0
XLOC_005805|PGSC0003DMT400025599,PGSC0003DMT400025600,PGSC0003DMT400025601,PGSC0003DMT400025602	PGSC0003DMB000000032:1835166-1840078	9.97803	0.751061	TCONS_00010325	K01176|1|3e-79|295|smo:SELMODRAFT_97625|alpha-amylase [EC:3.2.1.1]	-	GO:0046872//metal ion binding;GO:0016160//amylase activity	GO:0044238//primary metabolic process	XP_006342097.1 PREDICTED: alpha-amylase isoform X1 [Solanum tuberosum] 0.0
XLOC_006187|PGSC0003DMT400075416	PGSC0003DMB000000034:1530062-1532266	13.1442	0.779669	TCONS_00011118	-	-	-	-	XP_006342564.1 PREDICTED: uncharacterized protein LOC102587124 [Solanum tuberosum] 0.0
XLOC_006245|PGSC0003DMT400075429,PGSC0003DMT400075430	PGSC0003DMB000000034:78799-80489	-14.5783	0.831676	TCONS_00011252	-	-	-	GO:0050896//response to stimulus	XP_006342409.1 PREDICTED: pathogenesis-related protein STH-2-like [Solanum tuberosum] 7e-111
XLOC_006748|PGSC0003DMT400074960,PGSC0003DMT400074962	PGSC0003DMB000000038:261981-281618	13.7194	0.862351	TCONS_00012133	K05656|1|0.0|874|mtr:MTR_5g033080|ATP-binding cassette, subfamily B (MDR/TAP), member 9;K05657|3|2e-83|280|smo:SELMODRAFT_445846|ATP-binding cassette, subfamily B (MDR/TAP), member 10;K05658|5|1e-74|257|bdi:100829297|ATP-binding cassette, subfamily B (MDR/TAP), member 1	GO:0031224//intrinsic to membrane	GO:0042626//ATPase activity, coupled to transmembrane movement of substances;GO:0032559	GO:0006810//transport;GO:0009207	XP_006343162.1 PREDICTED: ABC transporter B family member 26, chloroplastic [Solanum tuberosum] 0.0
XLOC_006952|PGSC0003DMT400048067,PGSC0003DMT400048068	PGSC0003DMB000000039:1282249-1286746	-13.3824	0.814586	TCONS_00012471	K13430|1|1e-51|203|sbi:SORBI_04g020990|serine/threonine-protein kinase PBS1 [EC:2.7.11.1];K04733|3|7e-51|200|smo:SELMODRAFT_159261|interleukin-1 receptor-associated kinase 4 [EC:2.7.11.1];K00924|5|2e-50|199|ath:AT1G14370|[EC:2.7.1.-]	-	GO:0005488//binding;GO:0004672//protein kinase activity	-	XP_006343314.1 PREDICTED: probable L-type lectin-domain containing receptor kinase S.5 [Solanum tuberosum] 0.0
XLOC_006985|-	PGSC0003DMB000000039:1987509-2003132	13.046	0.765416	TCONS_00012552	-	-	-	-	XP_006343371.1 PREDICTED: uncharacterized protein LOC102589741 [Solanum tuberosum] 1e-173
XLOC_007031|PGSC0003DMT400097765	PGSC0003DMB000000040:461502-462288	-14.9258	0.869485	TCONS_00012650	K05283|1|1e-14|78.6|aly:ARALYDRAFT_354960|phosphatidylinositol glycan, class W [EC:2.3.-.-];K15692|2|5e-11|66.2|sbi:SORBI_06g034040|E3 ubiquitin-protein ligase RNF13 [EC:6.3.2.19];K11982|3|9e-11|65.5|sbi:SORBI_03g011120|E3 ubiquitin-protein ligase RNF115/126 [EC:6.3.2.19]	-	-	-	XP_006342886.1 PREDICTED: RING-H2 finger protein ATL60-like [Solanum tuberosum] 0.0
XLOC_007035|-	PGSC0003DMB000000040:503612-530780	-17.6326	0.982238	TCONS_00012663	K00814|1|2e-19|92.0|aly:ARALYDRAFT_476362|alanine transaminase [EC:2.6.1.2]	GO:0043231//intracellular membrane-bounded organelle	GO:0046914//transition metal ion binding;GO:0003824//catalytic activity;GO:0032559	GO:0006520//cellular amino acid metabolic process	KAF3647501.1 Alanine aminotransferase 2 [Capsicum annuum] 2e-41
XLOC_007106|PGSC0003DMT400006474	PGSC0003DMB000000040:1763229-1771948	13.8277	0.882044	TCONS_00012837	K00844|1|0.0|719|rcu:RCOM_1488780|hexokinase [EC:2.7.1.1]	GO:0031224//intrinsic to membrane;GO:0009527//plastid outer membrane	GO:0004396//hexokinase activity;GO:0032559	GO:0006007//glucose catabolic process;GO:0006796//phosphate-containing compound metabolic process	NP_001233957.1 hexokinase [Solanum lycopersicum] 0.0
XLOC_007108|-	PGSC0003DMB000000040:1806877-1810543	-13.8083	0.874569	TCONS_00012839	K15075|1|1e-76|284|rcu:RCOM_1489430|DNA repair/transcription protein MET18/MMS19	-	-	-	XP_015162258.1 PREDICTED: MMS19 nucleotide excision repair protein homolog [Solanum tuberosum] 9e-35
XLOC_007123|PGSC0003DMT400006504,PGSC0003DMT400006505,PGSC0003DMT400006506	PGSC0003DMB000000040:2043509-2046819	-13.1902	0.786241	TCONS_00012863	-	-	-	-	XP_004252352.1 cytochrome c oxidase assembly protein COX19-like isoform X1 [Solanum lycopersicum] 1e-63
XLOC_007141|PGSC0003DMT400006559,PGSC0003DMT400006560,PGSC0003DMT400006561,PGSC0003DMT400006562,PGSC0003DMT400006563,PGSC0003DMT400006564,PGSC0003DMT400006565	PGSC0003DMB000000040:2300353-2307858	-13.3194	0.805077	TCONS_00012910	K00784|1|0.0|649|vvi:100254820|ribonuclease Z [EC:3.1.26.11]	-	GO:0016891//endoribonuclease activity, producing 5'-phosphomonoesters	GO:0008033//tRNA processing	XP_006343096.2 zinc phosphodiesterase ELAC protein 2-like [Solanum tuberosum] 0.0
XLOC_007178|PGSC0003DMT400023649,PGSC0003DMT400023650,PGSC0003DMT400023651	PGSC0003DMB000000040:451250-458246	-13.7174	0.862191	TCONS_00013000	-	GO:0043231//intracellular membrane-bounded organelle	-	-	XP_006342882.1 PREDICTED: uncharacterized protein LOC102583814 [Solanum tuberosum] 0.0
XLOC_007242|-	PGSC0003DMB000000040:1410089-1421968	13.2457	0.794185	TCONS_00013174	-	-	-	-	-
XLOC_007305|-	PGSC0003DMB000000040:2545876-2561853	13.7686	0.86866	TCONS_00013282	-	-	-	-	-
XLOC_007399|PGSC0003DMT400032190	PGSC0003DMB000000041:1891020-1895080	-13.0418	0.76473	TCONS_00013380	K13420|1|4e-99|362|ath:AT5G46330|LRR receptor-like serine/threonine-protein kinase FLS2 [EC:2.7.11.1]	GO:0016020//membrane	GO:0004672//protein kinase activity;GO:0032559	GO:0051259//protein oligomerization;GO:0009856//pollination;GO:0009698//phenylpropanoid metabolic process;GO:0007167//enzyme linked receptor protein signaling pathway;GO:0009555//pollen development;GO:0003006//developmental process involved in reproduction;GO:0000578//embryonic axis specification;GO:0006950//response to stress;GO:0006464//cellular protein modification process	XP_006343155.1 PREDICTED: LRR receptor-like serine/threonine-protein kinase RPK2 isoform X2 [Solanum tuberosum] 0.0
XLOC_007430|-	PGSC0003DMB000000042:1082675-1109994	-13.8605	0.881118	TCONS_00013428	-	-	-	-	-
XLOC_007550|PGSC0003DMT400059525	PGSC0003DMB000000043:2225995-2226680	-13.5951	0.845229	TCONS_00013585	K13448|1|3e-09|60.1|aly:ARALYDRAFT_889234|calcium-binding protein CML	-	-	-	XP_009776175.1 PREDICTED: polcalcin Syr v 3-like [Nicotiana sylvestris] 2e-49
XLOC_007909|PGSC0003DMT400070616	PGSC0003DMB000000047:438297-447826	-13.1775	0.784241	TCONS_00014177	K05391|1|0.0|1092|vvi:100267557|cyclic nucleotide gated channel, other eukaryote	GO:0031224//intrinsic to membrane	GO:0005267//potassium channel activity;GO:0005515//protein binding;GO:0000166//nucleotide binding	GO:0030001//metal ion transport	XP_015162521.1 PREDICTED: probable cyclic nucleotide-gated ion channel 17 [Solanum tuberosum] 0.0
XLOC_007988|-	PGSC0003DMB000000047:2216599-2240169	-13.366	0.812118	TCONS_00014354	-	GO:0016020//membrane	GO:0005543//phospholipid binding	-	KAG5608422.1 hypothetical protein H5410_019703 [Solanum commersonii] 1e-99
XLOC_008159|PGSC0003DMT400031972,PGSC0003DMT400031974	PGSC0003DMB000000048:693140-695616	-13.3147	0.804403	TCONS_00014709	-	GO:0043231//intracellular membrane-bounded organelle	-	-	XP_006343834.1 PREDICTED: uncharacterized protein LOC102578852 [Solanum tuberosum] 1e-121
XLOC_008193|PGSC0003DMT400032037,PGSC0003DMT400032039	PGSC0003DMB000000048:1122446-1124019	11.8452	0.800357	TCONS_00014768	K01534|1|1e-06|52.4|sbi:SORBI_10g028920|Cd2+/Zn2+-exporting ATPase [EC:3.6.3.3 3.6.3.5];K14689|3|2e-06|51.6|cre:CHLREDRAFT_205987|solute carrier family 30 (zinc transporter), member 2;K11855|4|5e-06|50.4|osa:4331000|ubiquitin carboxyl-terminal hydrolase 36/42 [EC:3.1.2.15]	-	-	-	XP_006343871.1 PREDICTED: hornerin-like [Solanum tuberosum] 7e-143
XLOC_008389|PGSC0003DMT400037733,PGSC0003DMT400037734	PGSC0003DMB000000051:474147-477564	-13.144	0.779669	TCONS_00015075	-	-	-	-	XP_006344154.1 PREDICTED: uncharacterized protein LOC102583596 [Solanum tuberosum] 0.0
XLOC_008442|PGSC0003DMT400078461,PGSC0003DMT400078463	PGSC0003DMB000000051:1510329-1512416	15.1713	0.89127	TCONS_00015187	K09510|1|1e-14|79.0|vvi:100246709|DnaJ homolog subfamily B member 4	-	GO:0005515//protein binding	GO:0044267//cellular protein metabolic process;GO:0050896//response to stimulus	XP_006344234.1 PREDICTED: chaperone protein DnaJ-like [Solanum tuberosum] 4e-137
XLOC_008699|PGSC0003DMT400052995	PGSC0003DMB000000052:1878043-1879876	13.8247	0.876969	TCONS_00015678	K01955|1|3e-33|140|vvi:100262205|carbamoyl-phosphate synthase large subunit [EC:6.3.5.5];K13944|2|5e-29|126|pop:POPTR_559669|LOB domain-containing protein 16	-	-	-	XP_006344077.1 PREDICTED: LOB domain-containing protein 15-like [Solanum tuberosum] 2e-148
XLOC_008944|PGSC0003DMT400046673	PGSC0003DMB000000055:975131-975942	-13.6071	0.847195	TCONS_00016049	-	-	-	-	KAG5618075.1 hypothetical protein H5410_017899 [Solanum commersonii] 8e-139
XLOC_009023|PGSC0003DMT400046825	PGSC0003DMB000000055:854226-855946	-12.4543	0.773657	TCONS_00016200	K05283|1|2e-16|85.9|aly:ARALYDRAFT_354960|phosphatidylinositol glycan, class W [EC:2.3.-.-];K15692|2|1e-12|73.6|ppp:PHYPADRAFT_16563|E3 ubiquitin-protein ligase RNF13 [EC:6.3.2.19];K11982|3|1e-11|70.1|ppp:PHYPADRAFT_169900|E3 ubiquitin-protein ligase RNF115/126 [EC:6.3.2.19]	-	-	GO:0019941//modification-dependent protein catabolic process	XP_006344460.1 PREDICTED: E3 ubiquitin-protein ligase ATL6-like [Solanum tuberosum] 0.0
XLOC_009110|PGSC0003DMT400016540,PGSC0003DMT400016541	PGSC0003DMB000000056:1995904-2000596	-13.071	0.768582	TCONS_00016360	-	-	-	-	XP_006344943.1 PREDICTED: uncharacterized protein LOC102585574 [Solanum tuberosum] 0.0
XLOC_009281|PGSC0003DMT400024733,PGSC0003DMT400024734	PGSC0003DMB000000058:1931510-1965562	9.17665	0.854876	TCONS_00016624	K06173|1|2e-12|72.4|gmx:100801367|tRNA pseudouridine38-40 synthase [EC:5.4.99.12]	-	GO:0016866//intramolecular transferase activity	GO:0009451//RNA modification	XP_006344572.1 PREDICTED: tRNA pseudouridine synthase A [Solanum tuberosum] 2e-145
XLOC_009526|PGSC0003DMT400063691,PGSC0003DMT400063692,PGSC0003DMT400063693	PGSC0003DMB000000060:513958-525857	-13.3594	0.811146	TCONS_00017118	-	-	-	-	XP_015163005.1PREDICTED: uncharacterized protein LOC102604272 isoform X2 [Solanum tuberosum] 2e-56
XLOC_009535|PGSC0003DMT400063718,PGSC0003DMT400063719	PGSC0003DMB000000060:781225-784056	-12.946	0.776034	TCONS_00017147	-	-	GO:0004713//protein tyrosine kinase activity	-	XP_006344695.1 PREDICTED: bifunctional epoxide hydrolase 2-like [Solanum tuberosum] 0.0
XLOC_009543|PGSC0003DMT400063741,PGSC0003DMT400063742,PGSC0003DMT400063743,PGSC0003DMT400063744	PGSC0003DMB000000060:842283-846963	11.8616	0.844441	TCONS_00017172	-	-	-	GO:0006950//response to stress	XP_006344703.1 PREDICTED: F-box protein PP2-B15-like [Solanum tuberosum] 0.0
XLOC_009589|PGSC0003DMT400007095	PGSC0003DMB000000060:1711734-1713781	17.1438	0.829959	TCONS_00017295	K01184|1|2e-104|377|ath:AT5G14650|polygalacturonase [EC:3.2.1.15]	GO:0005618//cell wall	GO:0004553//hydrolase activity, hydrolyzing O-glycosyl compounds	GO:0044238//primary metabolic process;GO:0045229//external encapsulating structure organization;GO:0071555//cell wall organization	XP_015163054.1polygalacturonase At1g48100-like isoform X2 [Solanum tuberosum] 0.0
XLOC_009607|-	PGSC0003DMB000000060:175753-183313	-13.1535	0.781063	TCONS_00017323	-	-	-	-	-
XLOC_009736|PGSC0003DMT400063009	PGSC0003DMB000000062:1184854-1197446	-13.3096	0.803591	TCONS_00017545	K04773|1|0.0|920|vvi:100262763|protease IV [EC:3.4.21.-]	GO:0009534//chloroplast thylakoid;GO:0016020//membrane	GO:0016787//hydrolase activity;GO:0004175//endopeptidase activity	GO:0006508//proteolysis;GO:0009416//response to light stimulus	XP_015163172.1 PREDICTED: serine protease SPPA, chloroplastic isoform X3 [Solanum tuberosum] 3e-79
XLOC_009810|PGSC0003DMT400063206	PGSC0003DMB000000062:276326-276814	-13.9319	0.891451	TCONS_00017703	-	-	-	-	KAG5618287.1 hypothetical protein H5410_018111 [Solanum commersonii] 4e-47
XLOC_009819|PGSC0003DMT400063227,PGSC0003DMT400063228,PGSC0003DMT400063229,PGSC0003DMT400063230	PGSC0003DMB000000062:539277-547825	-13.9962	0.767462	TCONS_00017715	K04392|1|7e-103|372|pop:POPTR_834324|Ras-related C3 botulinum toxin substrate 1	GO:0044464//cell part	GO:0032561//guanyl ribonucleotide binding	GO:0035556//intracellular signal transduction	XP_006345032.1 PREDICTED: rac-like GTP-binding protein 3 [Solanum tuberosum] 3e-155
XLOC_010137|-	PGSC0003DMB000000065:224544-226626	-14.3591	0.803296	TCONS_00018223	-	-	-	-	-
XLOC_010284|PGSC0003DMT400017421,PGSC0003DMT400017426	PGSC0003DMB000000068:849191-857545	18.1933	0.778734	TCONS_00018433	K13289|1|1e-113|409|mtr:MTR_3g034290|cathepsin A (carboxypeptidase C) [EC:3.4.16.5]	-	GO:0016787//hydrolase activity;GO:0004175//endopeptidase activity	-	XP_015163323.1 PREDICTED: serine carboxypeptidase-like 40 [Solanum tuberosum] 0.0
XLOC_010302|PGSC0003DMT400017741	PGSC0003DMB000000068:1355976-1356432	-13.0687	0.768388	TCONS_00018465	-	-	-	-
XLOC_010323|PGSC0003DMT400017550	PGSC0003DMB000000068:1920462-1930017	-11.8783	0.827971	TCONS_00018537	K05863|1|1e-153|541|rcu:RCOM_0404010|solute carrier family 25 (mitochondrial adenine nucleotide translocator), member 4/5/6/31	GO:0019866//organelle inner membrane;GO:0043231//intracellular membrane-bounded organelle;GO:0031224//intrinsic to membrane	-	GO:0006810//transport	XP_006345460.1 PREDICTED: ADP,ATP carrier protein 1, mitochondrial-like [Solanum tuberosum] 0.0
XLOC_010452|PGSC0003DMT400018038	PGSC0003DMB000000069:680856-681961	-13.7434	0.865094	TCONS_00018756	K02113|1|9e-48|189|rcu:RCOM_0715620|F-type H+-transporting ATPase subunit delta [EC:3.6.3.14]	GO:0044424//intracellular part	-	GO:0006810//transport	XP_006345545.1 PREDICTED: ATP synthase subunit delta, chloroplastic [Solanum tuberosum] 5e-178
XLOC_010867|PGSC0003DMT400060314,PGSC0003DMT400060315	PGSC0003DMB000000072:477982-485306	-12.3917	0.750741	TCONS_00019492	K03873|1|1e-37|154|pop:POPTR_561357|transcription elongation factor B, polypeptide 2	GO:0043231//intracellular membrane-bounded organelle	-	GO:0019941//modification-dependent protein catabolic process	XP_006345800.1 PREDICTED: uncharacterized protein LOC102586920 [Solanum tuberosum] 3e-60
XLOC_010889|PGSC0003DMT400060372,PGSC0003DMT400060373,PGSC0003DMT400060374	PGSC0003DMB000000072:857964-862012	15.6215	0.798721	TCONS_00019549	K01728|1|3e-127|454|gmx:100808438|pectate lyase [EC:4.2.2.2]	-	GO:0016837	-	XP_006345995.1 PREDICTED: probable pectate lyase 13 [Solanum tuberosum] 0.0
XLOC_010956|PGSC0003DMT400066112,PGSC0003DMT400066113,PGSC0003DMT400066114	PGSC0003DMB000000073:50137-53771	-13.373	0.813043	TCONS_00019694	K00873|1|0.0|772|vvi:100244565|pyruvate kinase [EC:2.7.1.40]	-	GO:0031420;GO:0016301//kinase activity	GO:0006796//phosphate-containing compound metabolic process;GO:0006007//glucose catabolic process	XP_006346277.1 PREDICTED: pyruvate kinase isozyme A, chloroplastic-like [Solanum tuberosum] 0.0
XLOC_010962|PGSC0003DMT400066739	PGSC0003DMB000000073:106912-107576	-14.63	0.837997	TCONS_00019709	-	-	-	-	XP_006346285.1 PREDICTED: uncharacterized protein LOC102579843 [Solanum tuberosum] 3e-37
XLOC_011107|PGSC0003DMT400066538,PGSC0003DMT400066539,PGSC0003DMT400066540,PGSC0003DMT400066541	PGSC0003DMB000000073:543770-547673	-13.3998	0.817455	TCONS_00020051	-	-	-	-	XP_006346346.1 PREDICTED: uncharacterized protein LOC102598144 isoform X1 [Solanum tuberosum] 1e-63
XLOC_011385|PGSC0003DMT400057096,PGSC0003DMT400057097,PGSC0003DMT400057098	PGSC0003DMB000000076:1380812-1381914	-13.6295	0.84971	TCONS_00020554	-	GO:0031410//cytoplasmic vesicle	GO:0046872//metal ion binding	GO:0055114//oxidation-reduction process	XP_006346156.1 PREDICTED: germin-like protein 11-1 [Solanum tuberosum] 2e-149
XLOC_011499|-	PGSC0003DMB000000076:1089741-1095708	13.2913	0.800825	TCONS_00020823	K10592|1|0.0|2037|gmx:100819012|E3 ubiquitin-protein ligase HUWE1 [EC:6.3.2.19]	GO:0043234//protein complex;GO:0043231//intracellular membrane-bounded organelle;GO:0044444//cytoplasmic part	GO:0019787//small conjugating protein ligase activity	GO:0019941//modification-dependent protein catabolic process;GO:0032446//protein modification by small protein conjugation	XP_006346247.1 PREDICTED: E3 ubiquitin-protein ligase UPL1-like [Solanum tuberosum] 0.0
XLOC_011523|PGSC0003DMT400057420,PGSC0003DMT400057421,PGSC0003DMT400057422	PGSC0003DMB000000076:1568756-1573412	-13.0512	0.766136	TCONS_00020863	K03131|1|0.0|693|vvi:100265835|transcription initiation factor TFIID subunit 6	-	GO:0005488//binding	GO:0006351//transcription, DNA-dependent	XP_006346177.1 PREDICTED: transcription initiation factor TFIID subunit 6-like [Solanum tuberosum] 0.0
XLOC_011739|PGSC0003DMT400020044	PGSC0003DMB000000079:139495-140727	-9.55533	0.769405	TCONS_00021224	K01489|1|4e-86|316|pop:POPTR_1080879|cytidine deaminase [EC:3.5.4.5]	-	GO:0003824//catalytic activity	GO:0006216//cytidine catabolic process	XP_006346555.1 PREDICTED: cytidine deaminase 1 [Solanum tuberosum] 0.0
XLOC_011982|PGSC0003DMT400091491	PGSC0003DMB000000083:550401-567414	-13.1943	0.786538	TCONS_00021539	-	-	-	-	XP_015164113.1 PREDICTED: anther-specific protein TA-29-like [Solanum tuberosum] 0.0
XLOC_012037|PGSC0003DMT400057708,PGSC0003DMT400057709	PGSC0003DMB000000083:1458124-1461708	11.7211	0.833491	TCONS_00021655	K08150|1|9e-44|176|aly:ARALYDRAFT_322009|MFS transporter, SP family, solute carrier family 2 (myo-inositol transporter), member 13	GO:0043231//intracellular membrane-bounded organelle;GO:0031224//intrinsic to membrane	GO:0016628//oxidoreductase activity, acting on the CH-CH group of donors, NAD or NADP as acceptor;GO:0005402//cation:sugar symporter activity	GO:0006810//transport;GO:0009725//response to hormone stimulus;GO:0016049//cell growth;GO:0008152//metabolic process;GO:0071702	XP_006347143.1 PREDICTED: sugar carrier protein C [Solanum tuberosum] 0.0
XLOC_012070|PGSC0003DMT400076398,PGSC0003DMT400076399,PGSC0003DMT400076400	PGSC0003DMB000000083:183305-187604	13.7371	0.864317	TCONS_00021708	-	GO:0043231//intracellular membrane-bounded organelle	GO:0003676//nucleic acid binding	-	XP_006347010.1 PREDICTED: squamosa promoter-binding protein 1 isoform X2 [Solanum tuberosum] 1e-95
XLOC_012220|PGSC0003DMT400039992	PGSC0003DMB000000085:1089658-1093964	-13.1778	0.784458	TCONS_00021965	K15336|1|3e-19|94.7|vvi:100259391|tRNA (cytosine38-C5)-methyltransferase [EC:2.1.1.204]	GO:0043231//intracellular membrane-bounded organelle	-	-	XP_015164096.1 PREDICTED: pentatricopeptide repeat-containing protein At4g36680, mitochondrial-like isoform X5 [Solanum tuberosum] 0.0
XLOC_012274|PGSC0003DMT400026992	PGSC0003DMB000000085:370192-374340	-13.2678	0.797568	TCONS_00022045	-	-	-	-	XP_015164085.1 PREDICTED: cyclin-dependent kinase 11A [Solanum tuberosum] 0.0
XLOC_012293|PGSC0003DMT400040063,PGSC0003DMT400040064	PGSC0003DMB000000085:1052380-1056217	-13.0657	0.767988	TCONS_00022088	-	-	GO:0005488//binding	-	XP_006346936.1 PREDICTED: protein indeterminate-domain 2-like [Solanum tuberosum] 0.0
XLOC_012307|PGSC0003DMT400040085	PGSC0003DMB000000085:1548501-1556481	-12.9918	0.75769	TCONS_00022118	K13525|1|2e-18|93.2|vvi:100265402|transitional endoplasmic reticulum ATPase	GO:0043231//intracellular membrane-bounded organelle	GO:0046914//transition metal ion binding;GO:0042623//ATPase activity, coupled;GO:0032559	-	XP_015164101.1 PREDICTED: ATPase family AAA domain-containing protein 3C [Solanum tuberosum] 0.0
XLOC_012309|PGSC0003DMT400040089,PGSC0003DMT400040090	PGSC0003DMB000000085:1586523-1589775	-13.1452	0.779955	TCONS_00022123	K02201|1|2e-69|259|rcu:RCOM_0535810|pantetheine-phosphate adenylyltransferase [EC:2.7.7.3]	GO:0044464//cell part	GO:0070566//adenylyltransferase activity	GO:0010876//lipid localization;GO:0009108//coenzyme biosynthetic process;GO:0006970//response to osmotic stress;GO:0006140;GO:0006810//transport	XP_006346956.1 PREDICTED: phosphopantetheine adenylyltransferase [Solanum tuberosum] 1e-121
XLOC_012335|PGSC0003DMT400027945	PGSC0003DMB000000086:428061-429782	13.2848	0.801041	TCONS_00022181	-	-	-	-	XP_006346722.1 PREDICTED: uncharacterized protein LOC102582379 [Solanum tuberosum] 6e-91
XLOC_012480|PGSC0003DMT400060553	PGSC0003DMB000000086:1608022-1613981	9.17665	0.882044	TCONS_00022394	K14494|1|2e-59|229|pop:POPTR_645273|DELLA protein	-	-	-	XP_006346781.1 PREDICTED: scarecrow-like protein 21 [Solanum tuberosum] 0.0
XLOC_012542|PGSC0003DMT400069252,PGSC0003DMT400069253	PGSC0003DMB000000087:697054-702095	14.6997	0.846443	TCONS_00022497	-	-	-	GO:0009725//response to hormone stimulus;GO:0006972//hyperosmotic response	XP_006347479.1 PREDICTED: HVA22-like protein e [Solanum tuberosum] 3e-68
XLOC_012553|PGSC0003DMT400069274	PGSC0003DMB000000087:863767-866157	-14.8617	0.863233	TCONS_00022516	-	GO:0043231//intracellular membrane-bounded organelle;GO:0016020//membrane;GO:0031410//cytoplasmic vesicle	-	-	XP_006347359.1 PREDICTED: uncharacterized protein LOC102591891 [Solanum tuberosum] 1e-91
XLOC_012559|PGSC0003DMT400069379,PGSC0003DMT400069380,PGSC0003DMT400069381	PGSC0003DMB000000087:1415773-1418235	11.1987	0.908928	TCONS_00022231	-	GO:0031090//organelle membrane;GO:0043231//intracellular membrane-bounded organelle	GO:0031090//organelle membrane;GO:0043231//intracellular membrane-bounded organelle	-	XP_004241545.1 mitochondrial pyruvate carrier 1 [Solanum lycopersicum] 5e-64
XLOC_012573|PGSC0003DMT400069321	PGSC0003DMB000000087:1120578-1121187	-13.185	0.755724	TCONS_00022544	-	-	-	-	XP_015164232.1 PREDICTED: miraculin-like [Solanum tuberosum] 1e-122
XLOC_012574|PGSC0003DMT400069324	PGSC0003DMB000000087:1124462-1125196	-9.55629	0.828725	TCONS_00022545	-	-	-	-	XP_006347378.1 PREDICTED: miraculin-like [Solanum tuberosum] 7e-144
XLOC_012897|PGSC0003DMT400048314,PGSC0003DMT400048315	PGSC0003DMB000000090:866574-869682	-13.3096	0.803591	TCONS_00023066	K03798|1|2e-29|129|pop:POPTR_842764|cell division protease FtsH [EC:3.4.24.-]	GO:0031224//intrinsic to membrane;GO:0009536//plastid	GO:0004175//endopeptidase activity;GO:0046914//transition metal ion binding;GO:0042623//ATPase activity, coupled;GO:0032559	GO:0009987//cellular process	XP_015164042.1 PREDICTED: probable inactive ATP-dependent zinc metalloprotease FTSHI 3, chloroplastic [Solanum tuberosum] 6e-107
XLOC_013123|-	PGSC0003DMB000000092:111879-157569	-13.77	0.869026	TCONS_00023506	-	-	-	-	XP_015164479.1 PREDICTED: uncharacterized protein LOC102580618 isoform X1 [Solanum tuberosum] 0.0
XLOC_013256|PGSC0003DMT400008154,PGSC0003DMT400008155,PGSC0003DMT400008156,PGSC0003DMT400008157,PGSC0003DMT400008158	PGSC0003DMB000000093:1094759-1099557	-13.1672	0.783052	TCONS_00023780	-	GO:0009536//plastid	GO:0016301//kinase activity;GO:0032559	GO:0006464//cellular protein modification process	XP_006347586.1 PREDICTED: uncharacterized protein LOC102584391 [Solanum tuberosum] 0.0
XLOC_013333|PGSC0003DMT400008183,PGSC0003DMT400008184	PGSC0003DMB000000093:1017226-1022953	-13.0962	0.772434	TCONS_00023941	K00770|1|0.0|1515|pop:POPTR_1099076|1,4-beta-D-xylan synthase [EC:2.4.2.24]	GO:0031228//intrinsic to Golgi membrane	GO:0016759//cellulose synthase activity	GO:0045229//external encapsulating structure organization;GO:0048588//developmental cell growth;GO:0009250//glucan biosynthetic process;GO:0042546//cell wall biogenesis;GO:0006950//response to stress	XP_006347576.1 PREDICTED: cellulose synthase-like protein D3 [Solanum tuberosum] 0.0
XLOC_013363|PGSC0003DMT400081210	PGSC0003DMB000000093:1728448-1767082	15.5747	0.816589	TCONS_00024000	K15382|1|1e-85|314|vvi:100267921|solute carrier family 50 (sugar transporter)	GO:0031224//intrinsic to membrane	-	GO:0071702//GO:0043436//Primary metabolic process	XP_006347633.1 PREDICTED: bidirectional sugar transporter N3-like [Solanum tuberosum] 0.0
XLOC_013423|PGSC0003DMT400066791	PGSC0003DMB000000095:200746-203795	13.8313	0.758547	TCONS_00024082	K01051|1|0.0|699|vvi:100255703|pectinesterase [EC:3.1.1.11]	GO:0005618//cell wall	GO:0004091//carboxylesterase activity	GO:0071555//cell wall organization	XP_006347887.2 PREDICTED: pectinesterase 2 [Solanum tuberosum] 0.0
XLOC_013467|PGSC0003DMT400092726	PGSC0003DMB000000095:1417641-1420121	13.8247	0.876569	TCONS_00024173	K00475|1|1e-07|54.3|bdi:100823527|naringenin 3-dioxygenase [EC:1.14.11.9];K06892|2|5e-07|52.4|pop:POPTR_550478|	-	GO:0016705//oxidoreductase activity, acting on paired donors, with incorporation or reduction of molecular oxygen	GO:0008152//metabolic process;GO:0009628//response to abiotic stimulus;GO:0006952//defense response	XP_006347975.1 PREDICTED: putative inactive flavonol synthase 2 [Solanum tuberosum] 0.0
XLOC_013469|PGSC0003DMT400088016	PGSC0003DMB000000095:1427807-1438995	13.5858	0.843926	TCONS_00024178	K06892|1|1e-11|68.9|pop:POPTR_550478|;K05278|3|2e-06|51.6|osa:4330843|flavonol synthase [EC:1.14.11.23]	-	GO:0016706//oxidoreductase activity, acting on paired donors, with incorporation or reduction of molecular oxygen, 2-oxoglutarate as one donor, and incorporation of one atom each of oxygen into both donors	GO:0009628//response to abiotic stimulus;GO:0009058//biosynthetic process;GO:0006952//defense response	XP_015087082.1 flavanone 3-dioxygenase 3-like [Solanum pennellii] 0.0
XLOC_013492|PGSC0003DMT400066913	PGSC0003DMB000000095:298161-298819	11.9171	0.876569	TCONS_00024222	-	-	-	-	KAG5626941.1 hypothetical protein H5410_012159 [Solanum commersonii] 4e-134
XLOC_013543|PGSC0003DMT400092726	PGSC0003DMB000000095:1417641-1420121	13.2515	0.794973	TCONS_00024345	K05278|1|1e-22|106|mtr:MTR_5g059130|flavonol synthase [EC:1.14.11.23];K06892|3|2e-22|105|pop:POPTR_550478|;K04124|4|4e-22|104|pop:POPTR_756811|gibberellin 3-beta-dioxygenase [EC:1.14.11.15]	-	GO:0016706//oxidoreductase activity, acting on paired donors, with incorporation or reduction of molecular oxygen, 2-oxoglutarate as one donor, and incorporation of one atom each of oxygen into both donors	GO:0009813//flavonoid biosynthetic process;GO:0009628//response to abiotic stimulus	XP_006347975.1 PREDICTED: putative inactive flavonol synthase 2 [Solanum tuberosum] 0.0
XLOC_013561|-	PGSC0003DMB000000095:409735-411203	-12.998	0.758639	TCONS_00024376	-	-	GO:0016740//transferase activity	GO:0003006//developmental process involved in reproduction	XP_015164479.1 PREDICTED: uncharacterized protein LOC102580618 isoform X1 [Solanum tuberosum] 0.0
XLOC_013602|PGSC0003DMT400018296	PGSC0003DMB000000096:924300-925472	12.2362	0.857356	TCONS_00024453	-	-	-	GO:0006833//water transport;GO:0042044//fluid transport	XP_006348308.1 epidermis-specific secreted glycoprotein EP1-like [Solanum tuberosum] 0.0
XLOC_013637|PGSC0003DMT400071040,PGSC0003DMT400071041,PGSC0003DMT400071042,PGSC0003DMT400071043	PGSC0003DMB000000096:1603970-1605438	-11.8835	0.819044	TCONS_00024515	K04125|1|8e-134|359|pop:POPTR_550316|gibberellin 2-oxidase [EC:1.14.11.13]	-	GO:0003824//catalytic activity;GO:0046914//transition metal ion binding	GO:0008152//metabolic process	XP_006348371.1 PREDICTED: gibberellin 2-beta-dioxygenase 1-like [Solanum tuberosum] 0.0
XLOC_013666|PGSC0003DMT400032307,PGSC0003DMT400032308	PGSC0003DMB000000096:419779-424453	-9.67287	0.760787	TCONS_00024573	K01090|1|3e-31|134|sbi:SORBI_01g038410|protein phosphatase [EC:3.1.3.16];K14497|2|1e-23|109|pop:POPTR_422871|protein phosphatase 2C [EC:3.1.3.16]	-	GO:0004721//phosphoprotein phosphatase activity	-	NP_001234500.1 protein phosphatase 2C [Solanum lycopersicum] 0.0
XLOC_013814|-	PGSC0003DMB000000098:389101-392325	12.9826	0.756661	TCONS_00024850	-	GO:0044424//intracellular part	-	GO:0034968//histone lysine methylation;GO:0009791//post-embryonic development;GO:0048608//reproductive structure development	XP_015164712.1 PREDICTED: histone-lysine N-methyltransferase ATXR7-like isoform X10 [Solanum tuberosum] 3e-151
XLOC_013858|PGSC0003DMT400042362	PGSC0003DMB000000098:1280204-1290438	12.0438	0.825902	TCONS_00024925	K04733|1|3e-55|214|smo:SELMODRAFT_159261|interleukin-1 receptor-associated kinase 4 [EC:2.7.11.1];K00924|3|3e-51|201|ath:AT1G66150|[EC:2.7.1.-]	GO:0016020//membrane	GO:0004672//protein kinase activity;GO:0032559	GO:0006464//cellular protein modification process;GO:0042221//response to chemical stimulus;GO:0007167//enzyme linked receptor protein signaling pathway	XP_006348519.1 PREDICTED: cysteine-rich receptor-like protein kinase 2 [Solanum tuberosum] 2e-38
XLOC_013872|PGSC0003DMT400042249,PGSC0003DMT400042250,PGSC0003DMT400042251	PGSC0003DMB000000098:1566144-1573678	-14.4714	0.818589	TCONS_00024959	-	-	-	-	XP_006348545.1 PREDICTED: uncharacterized protein LOC102604518 [Solanum tuberosum] 0.0
XLOC_013877|PGSC0003DMT400042244	PGSC0003DMB000000098:1628784-1638134	-13.1357	0.778743	TCONS_00024968	K00254|1|0.0|672|vvi:100258316|dihydroorotate dehydrogenase [EC:1.3.5.2]	GO:0043231//intracellular membrane-bounded organelle;GO:0016020//membrane	GO:0004152//dihydroorotate dehydrogenase activity	GO:0019856//pyrimidine nucleobase biosynthetic process;GO:0009174	XP_006348553.1 PREDICTED: dihydroorotate dehydrogenase (quinone), mitochondrial [Solanum tuberosum] 0.0
XLOC_013905|PGSC0003DMT400054964,PGSC0003DMT400054965	PGSC0003DMB000000098:471274-473492	-11.9801	0.751278	TCONS_00025035	K08486|1|4e-67|254|aly:ARALYDRAFT_897385|syntaxin 1B/2/3	GO:0043234//protein complex;GO:0016020//membrane	GO:0005515//protein binding	GO:0051707//response to other organism;GO:0009725//response to hormone stimulus;GO:0009626//plant-type hypersensitive response;GO:0010185;GO:0016044//cellular membrane organization;GO:0006605//protein targeting;GO:0007165//signal transduction	XP_006348450.1 PREDICTED: syntaxin-121-like [Solanum tuberosum] 0.0
XLOC_013961|-	PGSC0003DMB000000098:1290534-1290798	14.5869	0.832636	TCONS_00025141	-	-	GO:0004713//protein tyrosine kinase activity;GO:0032559	GO:0006464//cellular protein modification process;GO:0035556intracellular signal transduction	XP_015164737.1 PREDICTED: cysteine-rich receptor-like protein kinase 2 isoform X1 [Solanum tuberosum] 9e-56
XLOC_014119|PGSC0003DMT400050768,PGSC0003DMT400050769,PGSC0003DMT400050770,PGSC0003DMT400050771	PGSC0003DMB000000099:1628124-1633246	10.7061	0.874855	TCONS_00025450	K13367|1|1e-175|614|aly:ARALYDRAFT_486367|non-specific polyamine oxidase [EC:1.5.3.17];K11450|3|7e-50|197|smo:SELMODRAFT_449015|lysine-specific histone demethylase 1 [EC:1.-.-.-]	-	GO:0003824//catalytic activity	GO:0008152//metabolic process,GO:0006595//polyamine metabolic process	XP_006348188.1 PREDICTED: probable polyamine oxidase 4 [Solanum tuberosum] 0.0
XLOC_014126|-	PGSC0003DMB000000099:1114970-1170955	-16.4959	0.957813	TCONS_00025470	-	-	-	-	-
XLOC_014165|PGSC0003DMT400001066	PGSC0003DMB000000101:303702-304718	-12.4661	0.796756	TCONS_00025541	-	GO:0005618//cell wall	-	GO:0009607//response to biotic stimulus;GO:0006952//defense response;GO:0009827//plant-type cell wall modification	XP_006349009.1 PREDICTED: osmotin-like protein [Solanum tuberosum] 0.0
XLOC_014383|-	PGSC0003DMB000000102:1679349-1689593	-14.4169	0.811366	TCONS_00025973	-	-	-	-	XP_009793451.1 PREDICTED: uncharacterized protein LOC104240320 [Nicotiana sylvestris] 5e-102
XLOC_014393|-	PGSC0003DMB000000102:105773-110966	11.5397	0.837549	TCONS_00026001	-	-	-	-	KAF3655834.1 hypothetical protein FXO37_15720 [Capsicum annuum] 3e-79
XLOC_014413|PGSC0003DMT400052620,PGSC0003DMT400052621	PGSC0003DMB000000102:456173-464106	-13.5624	0.840852	TCONS_00026038	K00861|1|2e-70|265|aly:ARALYDRAFT_914528|riboflavin kinase [EC:2.7.1.26]	-	GO:0003824//catalytic activity	-	XP_006348855.1 PREDICTED: bifunctional riboflavin kinase/FMN phosphatase-like [Solanum tuberosum] 0.0
XLOC_014419|PGSC0003DMT400052608,PGSC0003DMT400052609,PGSC0003DMT400052611	PGSC0003DMB000000102:526573-534124	-9.71719	0.79471	TCONS_00026050	K01595|1|0.0|1752|rcu:RCOM_1177170|phosphoenolpyruvate carboxylase [EC:4.1.1.31]	-	GO:0046872//metal ion binding;GO:0004611//phosphoenolpyruvate carboxykinase activity;GO:0016628//oxidoreductase activity, acting on the CH-CH group of donors, NAD or NADP as acceptor	GO:0071704;GO:0009060//aerobic respiration;GO:0043648//dicarboxylic acid metabolic process	XP_006348868.1 PREDICTED: phosphoenolpyruvate carboxylase-like [Solanum tuberosum] 0.0
XLOC_014437|PGSC0003DMT400044600,PGSC0003DMT400044601	PGSC0003DMB000000102:799322-804400	-9.20864	0.842612	TCONS_00026078	K03798|1|0.0|1051|vvi:100250511|cell division protease FtsH [EC:3.4.24.-]	GO:0044464//cell part	GO:0004175//endopeptidase activity;GO:0042623//ATPase activity, coupled;GO:0032559	GO:0009057//macromolecule catabolic process;GO:0019538//protein metabolic process;GO:0009987//cellular process	XP_004243266.1 ATP-dependent zinc metalloprotease FTSH 2, chloroplastic [Solanum lycopersicum] 0.0
XLOC_014523|PGSC0003DMT400050570,PGSC0003DMT400050571,PGSC0003DMT400050572,PGSC0003DMT400050573	PGSC0003DMB000000103:731483-735904	-13.2543	0.795465	TCONS_00026205	-	-	-	GO:0006351//transcription, DNA-dependent	XP_006348642.1 PREDICTED: transcription factor BIM2-like isoform X1 [Solanum tuberosum] 0.0
XLOC_014613|PGSC0003DMT400019450,PGSC0003DMT400019451	PGSC0003DMB000000103:447830-451497	11.8337	0.800631	TCONS_00026397	K01611|1|9e-142|502|pop:POPTR_566714|S-adenosylmethionine decarboxylase [EC:4.1.1.50]	-	GO:0016831//carboxy-lyase activity	GO:0006596//polyamine biosynthetic process	NP_001306788.1 S-adenosylmethionine decarboxylase proenzyme [Solanum tuberosum] 0.0
XLOC_014849|PGSC0003DMT400023183	PGSC0003DMB000000104:1729822-1731303	-9.37386	0.800082	TCONS_00026835	K00924|1|5e-08|57.8|ath:AT5G22850|[EC:2.7.1.-]	-	GO:0004175//endopeptidase activity	GO:0019538//protein metabolic process;GO:0006950//response to stress	AAP84703.1 putative xyloglucanase inhibitor [Solanum tuberosum] 0.0
XLOC_014886|PGSC0003DMT400064020,PGSC0003DMT400064021	PGSC0003DMB000000105:507761-522204	-11.9515	0.759976	TCONS_00026947	K13095|1|4e-22|75.1|sbi:SORBI_01g003680|splicing factor 1	GO:0043231//intracellular membrane-bounded organelle	GO:0003676//nucleic acid binding	-	XP_006349311.1 PREDICTED: uncharacterized protein LOC102585942 [Solanum tuberosum] 3e-52
XLOC_014988|PGSC0003DMT400064168,PGSC0003DMT400064169,PGSC0003DMT400064170	PGSC0003DMB000000105:941327-947446	-14.5591	0.829539	TCONS_00027168	-	-	GO:0005488//binding	GO:0006351//transcription, DNA-dependent	XP_015165035.1 PREDICTED: LOW QUALITY PROTEIN: uncharacterized protein At4g06598-like [Solanum tuberosum] 0.0
XLOC_015253|PGSC0003DMT400068926	PGSC0003DMB000000108:1507522-1510668	-13.4066	0.818301	TCONS_00027615	K15172|1|4e-30|132|vcn:VOLCADRAFT_106802|transcription elongation factor SPT5	-	GO:0046872//metal ion binding	-	XP_006349561.1 PREDICTED: zinc finger CCCH domain-containing protein 30 [Solanum tuberosum] 0.0
XLOC_015425|PGSC0003DMT400059431	PGSC0003DMB000000111:1303985-1353493	11.5045	0.89127	TCONS_00027926	-	-	-	-	KAG5621167.1 hypothetical protein H5410_006385 [Solanum commersonii] 5e-73
XLOC_015450|-	PGSC0003DMB000000111:818138-822999	-13.4082	0.818621	TCONS_00027953	-	-	-	-	-
XLOC_016001|-	PGSC0003DMB000000116:422925-423287	-13.8664	0.846443	TCONS_00028912	K15280|1|5e-06|47.4|pop:POPTR_828282|solute carrier family 35, member C2	-	-	GO:0015031//protein transport	XP_015165338.1 PREDICTED: probable sugar phosphate/phosphate translocator At1g06470 isoform X1 [Solanum tuberosum] 3e-17
XLOC_016200|-	PGSC0003DMB000000118:436017-452921	-13.9513	0.894022	TCONS_00029232	K14794|1|1e-117|423|ppp:PHYPADRAFT_65581|ribosomal RNA-processing protein 12	-	-	-	XP_006350182.1 PREDICTED: RRP12-like protein [Solanum tuberosum] 1e-58
XLOC_016504|PGSC0003DMT400024887	PGSC0003DMB000000123:511218-512949	11.8277	0.832636	TCONS_00029733	K13267|1|7e-118|422|gmx:100814284|cytochrome P450, family 71, subfamily D, polypeptide 9 (flavonoid 6-hydroxylase) [EC:1.14.13.-];K16085|2|2e-109|394|osa:4335091|cytochrome P450, family 99, subfamily A, polypeptide 3 (9beta-pimara-7,15-diene oxidase) [EC:1.14.13.144];K00517|3|2e-103|374|ath:AT3G26310|[EC:1.14.-.-];K16083|4|5e-101|366|osa:4329725|cytochrome P450, family 71, subfamily Z, polypeptid…	-	GO:0016491//oxidoreductase activity;GO:0005506//iron ion binding	GO:0008152//metabolic process	XP_006350395.1 PREDICTED: premnaspirodiene oxygenase-like [Solanum tuberosum] 0.0
XLOC_016554|PGSC0003DMT400027291,PGSC0003DMT400027292	PGSC0003DMB000000123:594384-596163	-11.7534	0.823056	TCONS_00029792	K13267|1|7e-120|429|gmx:100814284|cytochrome P450, family 71, subfamily D, polypeptide 9 (flavonoid 6-hydroxylase) [EC:1.14.13.-];K16085|2|2e-110|397|osa:4335091|cytochrome P450, family 99, subfamily A, polypeptide 3 (9beta-pimara-7,15-diene oxidase) [EC:1.14.13.144];K00517|3|2e-104|378|ath:AT3G26310|[EC:1.14.-.-];K16083|4|6e-103|373|osa:4329725|cytochrome P450, family 71, subfamily Z, polypeptid…	-	GO:0016491//oxidoreductase activity;GO:0005506//iron ion binding	GO:0008152//metabolic process	NP_001305614.1 premnaspirodiene oxygenase precursor [Solanum tuberosum] 0.0
XLOC_016662|PGSC0003DMT400041985	PGSC0003DMB000000125:711798-712789	-12.0553	0.763199	TCONS_00029956	-	GO:0042579//microbody	GO:0005488//binding;GO:0016863//intramolecular oxidoreductase activity, transposing C=C bonds;GO:0016856	GO:0006631//fatty acid metabolic process;GO:0009850//auxin metabolic process;GO:0009628//response to abiotic stimulus;GO:0048588//developmental cell growth;GO:0009733//response to auxin stimulus	XP_006350682.1 PREDICTED: enoyl-CoA delta isomerase 2, peroxisomal-like [Solanum tuberosum] 1e-176
XLOC_016707|PGSC0003DMT400042073,PGSC0003DMT400042074	PGSC0003DMB000000125:427378-428682	-13.0764	0.75793	TCONS_00030035	K14484|1|3e-45|154|ath:AT1G04240|auxin-responsive protein IAA	GO:0043231//intracellular membrane-bounded organelle	GO:0005515//protein binding	GO:0009755//hormone-mediated signaling pathway	XP_006350661.1 PREDICTED: auxin-responsive protein IAA4-like [Solanum tuberosum] 1e-135
XLOC_016734|-	PGSC0003DMB000000125:1381557-1392801	-9.65493	0.768605	TCONS_00030104	K13126|1|6e-15|82.0|aly:ARALYDRAFT_656599|polyadenylate-binding protein	-	-	GO:0016070//RNA metabolic process;GO:0050789//regulation of biological process;GO:0009791//post-embryonic development;GO:0048608//reproductive structure development;GO:0010467//gene expression	XP_006350716.1 PREDICTED: flowering time control protein FPA [Solanum tuberosum] 0.0
XLOC_016823|-	PGSC0003DMB000000126:122284-126100	-13.1717	0.783624	TCONS_00030311	-	-	-	-	XP_006350502.1 PREDICTED: MAG2-interacting protein 2 [Solanum tuberosum] 0.0
XLOC_016830|PGSC0003DMT400047705	PGSC0003DMB000000126:204441-205722	13.7731	0.869414	TCONS_00030325	-	-	-	-	XP_006350511.1 PREDICTED: dof zinc finger protein DOF4.6-like [Solanum tuberosum] 0.0
XLOC_016947|PGSC0003DMT400039333	PGSC0003DMB000000127:1334755-1345280	-13.5115	0.833788	TCONS_00030559	K12309|1|0.0|801|ath:AT3G52840|beta-galactosidase [EC:3.2.1.23];K01190|3|7e-63|241|cme:CMP078C|beta-galactosidase [EC:3.2.1.23]	GO:0031410//cytoplasmic vesicle	GO:0030246//carbohydrate binding;GO:0043167//ion binding;GO:0015925	GO:0044238//primary metabolic process	XP_006351534.1 PREDICTED: beta-galactosidase 10 [Solanum tuberosum] 0.0
XLOC_016971|PGSC0003DMT400039396	PGSC0003DMB000000127:486960-489523	-13.3519	0.80966	TCONS_00030618	-	-	GO:0046914//transition metal ion binding	-	XP_006351457.1 PREDICTED: RING-H2 finger protein ATL47-like [Solanum tuberosum] 0.0
XLOC_017034|-	PGSC0003DMB000000127:987049-987345	-15.2771	0.899259	TCONS_00030735	-	-	-	-	-
XLOC_017035|-	PGSC0003DMB000000127:1464536-1465438	-11.7856	0.838737	TCONS_00030736	-	-	-	-	KAG5617826.1 hypothetical protein H5410_017650 [Solanum commersonii] 6e-110
XLOC_017166|PGSC0003DMT400078173,PGSC0003DMT400078174	PGSC0003DMB000000128:367011-370512	-9.42392	0.790436	TCONS_00030979	K14497|1|3e-09|62.8|pop:POPTR_645770|protein phosphatase 2C [EC:3.1.3.16];K04345|2|8e-07|54.7|vvi:100266345|protein kinase A [EC:2.7.11.11]	GO:0016020//membrane	GO:0004721//phosphoprotein phosphatase activity	GO:0048827//phyllome development	XP_006350766.1 PREDICTED: probable protein phosphatase 2C 4 [Solanum tuberosum] 0.0
XLOC_017812|PGSC0003DMT400023846,PGSC0003DMT400023849	PGSC0003DMB000000133:772516-776775	-13.5814	0.843343	TCONS_00032129	-	GO:0009536//plastid	-	-	XP_006351148.1 PREDICTED: uncharacterized protein LOC102586721 isoform X2 [Solanum tuberosum] 1e-160
XLOC_017821|PGSC0003DMT400023828	PGSC0003DMB000000133:1007405-1060169	-13.0935	0.77184	TCONS_00032141	K01530|1|0.0|1937|vvi:100252404|phospholipid-translocating ATPase [EC:3.6.3.1]	GO:0031224//intrinsic to membrane	GO:0042625//ATPase activity, coupled to transmembrane movement of ions;GO:0046872//metal ion binding;GO:0005548//phospholipid transporter activity;GO:0032559	GO:0009206;GO:0006869//lipid transport	XP_006351161.1 PREDICTED: phospholipid-transporting ATPase 2 isoform X1 [Solanum tuberosum] 0.0
XLOC_017891|PGSC0003DMT400074657,PGSC0003DMT400074658	PGSC0003DMB000000134:555-1696	-11.9866	0.830154	TCONS_00032283	K06892|1|7e-34|142|pop:POPTR_550478|;K05277|2|5e-32|136|aly:ARALYDRAFT_492580|leucoanthocyanidin dioxygenase [EC:1.14.11.19];K05278|5|1e-30|131|gmx:100816829|flavonol synthase [EC:1.14.11.23]	-	GO:0016705//oxidoreductase activity, acting on paired donors, with incorporation or reduction of molecular oxygen	GO:0012501//programmed cell death;GO:0009699//phenylpropanoid biosynthetic process	XP_006355251.1 PREDICTED: feruloyl CoA ortho-hydroxylase 1-like [Solanum tuberosum] 7e-121
XLOC_018066|PGSC0003DMT400076505,PGSC0003DMT400076506,PGSC0003DMT400076507	PGSC0003DMB000000136:1347356-1350175	-14.312	0.796816	TCONS_00032643	-	-	-	GO:0009755//hormone-mediated signaling pathway	XP_006351822.1 PREDICTED: WAT1-related protein At1g68170-like [Solanum tuberosum] 0.0
XLOC_018357|PGSC0003DMT400074183	PGSC0003DMB000000140:1032932-1036738	-13.4685	0.827319	TCONS_00033165	K14491|1|4e-08|56.2|pop:POPTR_575747|two-component response regulator ARR-B family	GO:0043231//intracellular membrane-bounded organelle	GO:0003676//nucleic acid binding	-	XP_006352000.1 PREDICTED: probable transcription factor KAN4 [Solanum tuberosum] 2e-116
XLOC_018438|PGSC0003DMT400074124,PGSC0003DMT400074125,PGSC0003DMT400074127	PGSC0003DMB000000140:1135567-1141961	13.8247	0.819126	TCONS_00033336	K13367|1|0.0|751|aly:ARALYDRAFT_486367|non-specific polyamine oxidase [EC:1.5.3.17];K11450|3|2e-62|238|smo:SELMODRAFT_449015|lysine-specific histone demethylase 1 [EC:1.-.-.-]	-	GO:0016647//oxidoreductase activity, acting on the CH-NH group of donors, oxygen as acceptor	GO:0006595//polyamine metabolic process	XP_006351988.1 PREDICTED: probable polyamine oxidase 2 [Solanum tuberosum] 0.0
XLOC_018531|PGSC0003DMT400054511	PGSC0003DMB000000141:50789-53353	-9.2567	0.773646	TCONS_00033530	K09832|1|0.0|746|vvi:100255505|cytochrome P450, family 710, subfamily A	GO:0031410//cytoplasmic vesicle	GO:0016717//oxidoreductase activity, acting on paired donors, with oxidation of a pair of donors resulting in the reduction of molecular oxygen to two molecules of water;GO:0005506//iron ion binding	GO:0006091//generation of precursor metabolites and energy	XP_006352959.1 PREDICTED: cytochrome P450 710A1-like [Solanum tuberosum] 0.0
XLOC_018571|PGSC0003DMT400054613	PGSC0003DMB000000141:964638-974472	-9.44268	0.751392	TCONS_00033599	K11446|1|2e-89|329|mtr:MTR_5g010300|histone demethylase JARID1 [EC:1.14.11.-]	GO:0043231//intracellular membrane-bounded organelle	GO:0032452//histone demethylase activity	GO:0009648//photoperiodism;GO:0006259//DNA metabolic process;GO:0009908//flower development;GO:0070076//histone lysine demethylation;GO:0006351//transcription, DNA-dependent	XP_006353027.1 PREDICTED: lysine-specific demethylase JMJ18 [Solanum tuberosum] 0.0
XLOC_018581|PGSC0003DMT400054632	PGSC0003DMB000000141:1163008-1167647	-13.8502	0.880021	TCONS_00033615	-	-	-	-	XP_006353046.1 PREDICTED: mediator of RNA polymerase II transcription subunit 9 [Solanum tuberosum] 2e-58
XLOC_018595|-	PGSC0003DMB000000141:442696-443145	-13.8693	0.758707	TCONS_00033641	-	-	-	-	-
XLOC_018889|PGSC0003DMT400028287,PGSC0003DMT400028288,PGSC0003DMT400028289	PGSC0003DMB000000146:401591-408304	9.59051	0.76273	TCONS_00034150	K00626|1|0.0|632|gmx:100776777|acetyl-CoA C-acetyltransferase [EC:2.3.1.9]	-	GO:0016747//transferase activity, transferring acyl groups other than amino-acyl groups	-	XP_006353096.1 PREDICTED: acetyl-CoA acetyltransferase, cytosolic 1 [Solanum tuberosum] 0.0
XLOC_018929|PGSC0003DMT400054145	PGSC0003DMB000000147:2366-7116	12.8481	0.873735	TCONS_00034206	K15718|1|0.0|1273|vvi:100252850|linoleate 9S-lipoxygenase [EC:1.13.11.58]	GO:0044424//intracellular part	GO:0046914//transition metal ion binding;GO:0016702//oxidoreductase activity, acting on single donors with incorporation of molecular oxygen, incorporation of two atoms of oxygen	GO:0006633//fatty acid biosynthetic process	NP_001275351.1 5-lipoxygenase [Solanum tuberosum] 0.0
XLOC_018945|PGSC0003DMT400015017	PGSC0003DMB000000147:491907-494691	15.5132	0.918073	TCONS_00034234	K13422|1|3e-38|157|mtr:MTR_5g030430|transcription factor MYC2	-	-	-	XP_006352213.1 PREDICTED: transcription factor bHLH14-like [Solanum tuberosum] 0.0
XLOC_018974|PGSC0003DMT400014947,PGSC0003DMT400014948,PGSC0003DMT400014949	PGSC0003DMB000000147:982973-987099	-9.8452	0.82141	TCONS_00034287	-	-	-	-	XP_006352253.1 PREDICTED: probable WRKY transcription factor 53 [Solanum tuberosum] 0.0
XLOC_019086|PGSC0003DMT400034700,PGSC0003DMT400034701,PGSC0003DMT400034702,PGSC0003DMT400034703,PGSC0003DMT400034704,PGSC0003DMT400034705,PGSC0003DMT400034706,PGSC0003DMT400034708	PGSC0003DMB000000148:785526-807054	-9.13299	0.79575	TCONS_00034493	K10143|1|0.0|842|vvi:100246063|E3 ubiquitin-protein ligase RFWD2 [EC:6.3.2.19]	GO:0043231//intracellular membrane-bounded organelle;GO:0031461//cullin-RING ubiquitin ligase complex	GO:0046914//transition metal ion binding;GO:0016491//oxidoreductase activity;GO:0005515//protein binding;GO:0019787//small conjugating protein ligase activity	GO:0009646//response to absence of light;GO:0009648//photoperiodism;GO:0010118//stomatal movement;GO:0006259//DNA metabolic process;GO:0032446//protein modification by small protein conjugation;GO:0009812//flavonoid metabolic process;GO:0009639//response to red or far red light	XP_015166404.1 PREDICTED: E3 ubiquitin-protein ligase COP1-like isoform X2 [Solanum tuberosum] 0.0
XLOC_019322|-	PGSC0003DMB000000149:247617-292700	9.36193	0.814714	TCONS_00035019	-	-	-	-	-
XLOC_019351|-	PGSC0003DMB000000149:696180-717391	13.177	0.784241	TCONS_00035089	K12179|1|2e-33|141|vvi:100246357|COP9 signalosome complex subunit 6	GO:0043234//protein complex	GO:0005488//binding	GO:0019941//modification-dependent protein catabolic process;GO:0032501//multicellular organismal process;GO:0043623//cellular protein complex assembly;GO:0009639//response to red or far red light	XP_006352572.1 PREDICTED: COP9 signalosome complex subunit 6a-like [Solanum tuberosum] 1e-33
XLOC_019379|PGSC0003DMT400029402	PGSC0003DMB000000149:1306628-1313302	-14.5436	0.827527	TCONS_00035151	K12130|1|1e-92|339|rcu:RCOM_0969830|pseudo-response regulator 5	-	-	-	XP_006352628.1 PREDICTED: two-component response regulator-like APRR5 [Solanum tuberosum] 0.0
XLOC_019543|PGSC0003DMT400061793,PGSC0003DMT400061795	PGSC0003DMB000000150:1227081-1232355	13.8011	0.873815	TCONS_00035506	-	GO:0009536//plastid	-	-	XP_006352800.1 PREDICTED: uncharacterized protein LOC102605653 [Solanum tuberosum] 9e-58
XLOC_019618|PGSC0003DMT400041602,PGSC0003DMT400041603,PGSC0003DMT400041604	PGSC0003DMB000000152:180714-189848	-11.6209	0.772045	TCONS_00035650	K04733|1|2e-41|169|smo:SELMODRAFT_159261|interleukin-1 receptor-associated kinase 4 [EC:2.7.11.1];K13430|5|2e-34|146|zma:100283091|serine/threonine-protein kinase PBS1 [EC:2.7.11.1]	-	GO:0004702//receptor signaling protein serine/threonine kinase activity;GO:0032559	GO:0006464//cellular protein modification process;GO:0035556intracellular signal transduction	XP_006353160.1 PREDICTED: receptor-like cytosolic serine/threonine-protein kinase RBK1 [Solanum tuberosum] 0.0
XLOC_019650|PGSC0003DMT400041668	PGSC0003DMB000000152:696164-701511	-13.1277	0.777543	TCONS_00035711	-	GO:0044425//membrane part	-	-	XP_006353211.1 PREDICTED: lanC-like protein GCL1 [Solanum tuberosum] 882 0.0
XLOC_019706|PGSC0003DMT400041790,PGSC0003DMT400041791	PGSC0003DMB000000152:468030-471208	-12.9952	0.758307	TCONS_00035820	-	-	-	GO:0019941//modification-dependent protein catabolic process	XP_006353190.1 PREDICTED: ovarian cancer-associated gene 2 protein homolog [Solanum tuberosum] 1e-166
XLOC_019736|PGSC0003DMT400041846,PGSC0003DMT400041847	PGSC0003DMB000000152:970888-978399	-13.4435	0.823673	TCONS_00035868	K01362|1|5e-13|74.7|cme:CMD006C|[EC:3.4.21.-];K14810|2|9e-11|67.4|ota:Ot01g04880|ATP-dependent RNA helicase DDX56/DBP9 [EC:3.6.4.13]	GO:0043231//intracellular membrane-bounded organelle	GO:0004175//endopeptidase activity	GO:0019538//protein metabolic process	XP_006353238.1PREDICTED: protease Do-like 10, mitochondrial [Solanum tuberosum] 0.0
XLOC_019755|-	PGSC0003DMB000000152:1191443-1191696	-16.5295	0.958842	TCONS_00035914	K03921|1|2e-12|68.6|vvi:100853715|acyl-[acyl-carrier-protein] desaturase [EC:1.14.19.2]	GO:0009536//plastid	GO:0046872//metal ion binding;GO:0016717//oxidoreductase activity, acting on paired donors, with oxidation of a pair of donors resulting in the reduction of molecular oxygen to two molecules of water	GO:0006631//fatty acid metabolic process	XP_027769045.1 stearoyl-[acyl-carrier-protein] 9-desaturase, chloroplastic isoform X2 [Solanum pennellii] 1e-21
XLOC_019916|-	PGSC0003DMB000000155:433709-437329	-14.1766	0.81188	TCONS_00036208	K08235|1|2e-124|443|vvi:100250908|xyloglucan:xyloglucosyl transferase [EC:2.4.1.207]	GO:0005576//extracellular region;GO:0030312//external encapsulating structure	GO:0016798//hydrolase activity, acting on glycosyl bonds;GO:0016758//transferase activity, transferring hexosyl groups	GO:0044042//glucan metabolic process	XP_015060710.1 LOW QUALITY PROTEIN: probable xyloglucan endotransglucosylase/hydrolase protein 26 [Solanum pennellii]
XLOC_020034|PGSC0003DMT400074958	PGSC0003DMB000000156:61002-64034	-14.4981	0.821869	TCONS_00036464	-	-	-	-	XP_006340761.1 PREDICTED: cell cycle checkpoint protein RAD17 isoform X2 [Solanum tuberosum] 5e-16
XLOC_020109|-	PGSC0003DMB000000156:188391-188649	-16.0694	0.94252	TCONS_00036575	-	-	-	-	XP_025888000.1 uncharacterized protein LOC112941875 [Solanum lycopersicum] 5e-27
XLOC_020121|PGSC0003DMT400035206,PGSC0003DMT400035207	PGSC0003DMB000000157:244788-246679	-13.7061	0.859665	TCONS_00036592	-	GO:0005618//cell wall	-	GO:0010876//lipid localization;GO:0071555//cell wall organization;GO:0035556//intracellular signal transduction	XP_006353733.1 PREDICTED: 36.4 kDa proline-rich protein [Solanum tuberosum] 0.0
XLOC_020985|PGSC0003DMT400015949,PGSC0003DMT400015950,PGSC0003DMT400015951,PGSC0003DMT400015952,PGSC0003DMT400015953	PGSC0003DMB000000171:944809-948747	-13.0377	0.76417	TCONS_00038034	K04345|1|2e-28|126|ath:AT2G20050|protein kinase A [EC:2.7.11.11]	-	GO:0016791//phosphatase activity	-	XP_006354291.1 PREDICTED: probable protein phosphatase 2C 34 [Solanum tuberosum] 0.0
XLOC_021053|PGSC0003DMT400081876,PGSC0003DMT400081877,PGSC0003DMT400081878,PGSC0003DMT400081879	PGSC0003DMB000000172:734316-740726	-12.2631	0.751564	TCONS_00038174	K08342|1|6e-106|384|vvi:100255545|autophagy-related protein 4 [EC:3.4.22.-]	GO:0005773//vacuole	GO:0005488//binding;GO:0008234//cysteine-type peptidase activity;GO:0004175//endopeptidase activity	GO:0006810//transport	XP_006354185.1 PREDICTED: cysteine protease ATG4-like isoform X1 [Solanum tuberosum] 0.0
XLOC_021260|PGSC0003DMT400044200	PGSC0003DMB000000174:257009-261014	-10.505	0.829034	TCONS_00038585	K01725|1|3e-61|233|vvi:100245884|cyanate lyase [EC:4.2.1.104]	-	GO:0016835//carbon-oxygen lyase activity;GO:0003676//nucleic acid binding;GO:0016840	GO:0006082//organic acid metabolic process	XP_006354455.1 PREDICTED: cyanate hydratase [Solanum tuberosum] 2e-120
XLOC_021307|PGSC0003DMT400044283	PGSC0003DMB000000174:108787-111252	-13.8493	0.87993	TCONS_00038675	-	GO:0009534//chloroplast thylakoid	-	GO:0006950//response to stress;GO:0009642//response to light intensity;GO:0009767//photosynthetic electron transport chain	XP_006354442.1 PREDICTED: protein PROTON GRADIENT REGULATION 5, chloroplastic [Solanum tuberosum] 1e-83
XLOC_021372|PGSC0003DMT400044452,PGSC0003DMT400044453	PGSC0003DMB000000174:1075557-1084238	13.1481	0.780423	TCONS_00038799	K08504|1|1e-48|192|gmx:100818014|blocked early in transport 1	-	GO:0005515//protein binding;GO:0022892	GO:0048193//Golgi vesicle transport	XP_006354521.1 PREDICTED: bet1-like SNARE 1-2 [Solanum tuberosum] 3e-92
XLOC_021522|-	PGSC0003DMB000000177:432060-446855	-13.3013	0.802277	TCONS_00039022	-	-	GO:0005488//binding	-	XP_006354358.1 PREDICTED: TSL-kinase interacting protein 1 isoform X2 [Solanum tuberosum] 7e-151
XLOC_021767|PGSC0003DMT400033705,PGSC0003DMT400033706	PGSC0003DMB000000181:1077577-1086227	-13.3238	0.805763	TCONS_00039472	-	GO:0031981//nuclear lumen	-	-	XP_006354712.1 PREDICTED: uncharacterized protein LOC102587731 [Solanum tuberosum] 0.0
XLOC_021829|-	PGSC0003DMB000000182:443394-443645	-16.5101	0.95835	TCONS_00039559	-	-	-	-	-
XLOC_021830|-	PGSC0003DMB000000182:443715-444105	-14.5949	0.833516	TCONS_00039560	-	-	-	-	-
XLOC_022020|PGSC0003DMT400053140,PGSC0003DMT400053141	PGSC0003DMB000000185:879122-882759	-11.5026	0.801168	TCONS_00039899	K08081|1|2e-68|258|rcu:RCOM_0233850|tropine dehydrogenase [EC:1.1.1.206]	-	GO:0016491//oxidoreductase activity	GO:0008152//metabolic process	XP_006355361.1 PREDICTED: tropinone reductase homolog [Solanum tuberosum] 0.0
XLOC_022084|PGSC0003DMT400022693,PGSC0003DMT400022694,PGSC0003DMT400022695	PGSC0003DMB000000186:332847-336623	-13.1846	0.785281	TCONS_00039993	K03242|1|5e-96|324|bdi:100837926|translation initiation factor 2 subunit 3	-	GO:0032561//guanyl ribonucleotide binding;GO:0017111//nucleoside-triphosphatase activity	GO:0009207	XP_016575148.1 PREDICTED: eukaryotic translation initiation factor 2 subunit gamma-like [Capsicum annuum] 0.0
XLOC_022097|-	PGSC0003DMB000000187:46557-46989	13.0491	0.765702	TCONS_00040008	-	-	-	-	XP_016504412.1 PREDICTED: mediator of RNA polymerase II transcription subunit 19a-like [Nicotiana tabacum] 9e-13
XLOC_022392|-	PGSC0003DMB000000192:56986-58583	9.10762	0.786758	TCONS_00040478	K01166|1|5e-101|365|rcu:RCOM_0836480|ribonuclease T2 [EC:3.1.27.1]	GO:0030312//external encapsulating structure;GO:0044421//extracellular region part	GO:0016892;GO:0003676//nucleic acid binding	GO:0050896//response to stimulus	XP_006355102.1 PREDICTED: extracellular ribonuclease LE [Solanum tuberosum] 5e-94
XLOC_022488|PGSC0003DMT400046356	PGSC0003DMB000000193:1070331-1081595	-13.0839	0.806346	TCONS_00040642	K06892|1|1e-07|55.8|pop:POPTR_550478|;K04125|2|3e-06|50.8|vvi:100244543|gibberellin 2-oxidase [EC:1.14.11.13];K05933|3|4e-06|45.4|mtr:MTR_3g083370|aminocyclopropanecarboxylate oxidase [EC:1.14.17.4]	-	GO:0016706//oxidoreductase activity, acting on paired donors, with incorporation or reduction of molecular oxygen, 2-oxoglutarate as one donor, and incorporation of one atom each of oxygen into both donors;GO:0016701//oxidoreductase activity, acting on single donors with incorporation of molecular oxygen	GO:0012501//programmed cell death;GO:0009699//phenylpropanoid biosynthetic process	XP_006355251.1 PREDICTED: feruloyl CoA ortho-hydroxylase 1-like [Solanum tuberosum] 8e-104
XLOC_022840|PGSC0003DMT400012234,PGSC0003DMT400012235,PGSC0003DMT400012236,PGSC0003DMT400012237	PGSC0003DMB000000201:686649-697237	-16.3443	0.952899	TCONS_00041170	-	-	-	-	XP_015167876.1 PREDICTED: uncharacterized protein LOC102603757 [Solanum tuberosum] 4e-108
XLOC_022897|PGSC0003DMT400089643	PGSC0003DMB000000201:732095-732512	9.56759	0.815192	TCONS_00041286	-	-	-	GO:0012501//programmed cell death	XP_006355477.1PREDICTED: 14 kDa proline-rich protein DC2.15-like [Solanum tuberosum] 3e-90
XLOC_022913|-	PGSC0003DMB000000201:715435-715660	13.4677	0.827319	TCONS_00041312	-	-	-	-	-
XLOC_022952|PGSC0003DMT400069798,PGSC0003DMT400069799,PGSC0003DMT400069800,PGSC0003DMT400069803	PGSC0003DMB000000202:689629-699248	-13.0601	0.767131	TCONS_00041397	K00382|1|8e-89|327|rcu:RCOM_0999900|dihydrolipoamide dehydrogenase [EC:1.8.1.4]	GO:0031981//nuclear lumen;GO:0009532//plastid stroma;GO:0009526//plastid envelope	GO:0016668//oxidoreductase activity, acting on a sulfur group of donors, NAD(P) as acceptor;GO:0050662//coenzyme binding	GO:0006085//acetyl-CoA biosynthetic process;GO:0019725//cellular homeostasis;GO:0009853//photorespiration	XP_006355704.1 PREDICTED: dihydrolipoyl dehydrogenase 2, chloroplastic-like isoform X1 [Solanum tuberosum] 0.0
XLOC_023122|PGSC0003DMT400025113	PGSC0003DMB000000204:1030088-1031849	-9.08735	0.766411	TCONS_00041703	K13424|1|2e-24|112|sbi:SORBI_03g038510|WRKY transcription factor 33	-	-	GO:0006351//transcription, DNA-dependent;GO:0007165//signal transduction	XP_006355604.1 PREDICTED: probable WRKY transcription factor 71 [Solanum tuberosum] 0.0
XLOC_023138|PGSC0003DMT400018674	PGSC0003DMB000000204:170918-172313	-13.6355	0.850601	TCONS_00041726	K13258|1|1e-65|249|gmx:547489|2-hydroxyisoflavanone dehydratase [EC:4.2.1.105];K14493|2|2e-20|98.6|ppp:PHYPADRAFT_118478|gibberellin receptor GID1 [EC:3.-.-.-]	-	-	-	XP_006355549.1 PREDICTED: 2-hydroxyisoflavanone dehydratase-like [Solanum tuberosum] 0.0
XLOC_023216|PGSC0003DMT400005986,PGSC0003DMT400005987	PGSC0003DMB000000206:153394-155763	-9.67617	0.792047	TCONS_00041858	K05658|1|2e-110|398|vvi:100262734|ATP-binding cassette, subfamily B (MDR/TAP), member 1;K00924|2|1e-99|362|osa:4337593|[EC:2.7.1.-]	-	GO:0004672//protein kinase activity	-	XP_006355769.1 PREDICTED: putative receptor-like protein kinase At1g72540 [Solanum tuberosum] 0.0
XLOC_023287|PGSC0003DMT400022107,PGSC0003DMT400022108,PGSC0003DMT400022109,PGSC0003DMT400022110,PGSC0003DMT400022111	PGSC0003DMB000000207:898694-910790	-12.9573	0.753358	TCONS_00041990	K05666|1|8e-174|610|olu:OSTLU_35503|ATP-binding cassette, subfamily C (CFTR/MRP), member 2;K05658|3|2e-56|220|bdi:100833702|ATP-binding cassette, subfamily B (MDR/TAP), member 1	GO:0016020//membrane	GO:0017111//nucleoside-triphosphatase activity;GO:0016491//oxidoreductase activity;GO:0000166//nucleotide binding	GO:0009987//cellular process;GO:0006810//transport;GO:0008152//metabolic process	XP_006355894.1 PREDICTED: ABC transporter C family member 5 [Solanum tuberosum] 0.0
XLOC_023305|PGSC0003DMT400037903	PGSC0003DMB000000208:420741-430608	-9.61678	0.798768	TCONS_00042023	K01649|1|0.0|876|ath:AT1G74040|2-isopropylmalate synthase [EC:2.3.3.13]	GO:0009526//plastid envelope	GO:0016747//transferase activity, transferring acyl groups other than amino-acyl groups;GO:0046912//transferase activity, transferring acyl groups, acyl groups converted into alkyl on transfer	GO:0008652//cellular amino acid biosynthetic process;GO:0006551//leucine metabolic process	XP_015168011.1 PREDICTED: 2-isopropylmalate synthase A [Solanum tuberosum] 0.0
XLOC_023340|PGSC0003DMT400085583	PGSC0003DMB000000208:35286-136892	11.5963	0.805557	TCONS_00042098	K15718|1|8e-79|291|vvi:100232917|linoleate 9S-lipoxygenase [EC:1.13.11.58]	GO:0044424//intracellular part	GO:0046914//transition metal ion binding;GO:0016702//oxidoreductase activity, acting on single donors with incorporation of molecular oxygen, incorporation of two atoms of oxygen	GO:0006633//fatty acid biosynthetic process	NP_001305607.1 linoleate 9S-lipoxygenase 6-like [Solanum tuberosum] 0.0
XLOC_023392|PGSC0003DMT400017134	PGSC0003DMB000000209:673067-706369	-13.1243	0.776789	TCONS_00042203	-	-	-	-	KAG5579864.1 hypothetical protein H5410_050491 [Solanum commersonii] 2e-08
XLOC_023409|-	PGSC0003DMB000000209:715897-742378	-13.2526	0.795225	TCONS_00042252	K03695|1|0.0|1295|ppp:PHYPADRAFT_193192|ATP-dependent Clp protease ATP-binding subunit ClpB	GO:0009536//plastid	GO:0017111//nucleoside-triphosphatase activity;GO:0032559	GO:0006950//response to stress;GO:0051604//protein maturation	XP_006355921.1 PREDICTED: chaperone protein ClpB4, mitochondrial-like [Solanum tuberosum] 0.0
XLOC_023598|PGSC0003DMT400085907	PGSC0003DMB000000213:719954-737787	-13.5371	0.837206	TCONS_00042567	-	-	-	-	XP_015168280.1 PREDICTED: uncharacterized protein LOC107062295 [Solanum tuberosum] 0.0
XLOC_023718|-	PGSC0003DMB000000214:233300-233969	13.9171	0.814714	TCONS_00042803	K10526|1|3e-27|117|ath:AT1G20510|OPC-8:0 CoA ligase 1 [EC:6.2.1.-]	-	GO:0016703	GO:0008152//metabolic process	XP_006356027.1 PREDICTED: 4-coumarate--CoA ligase-like 9 [Solanum tuberosum] 7e-14
XLOC_023877|PGSC0003DMT400073367,PGSC0003DMT400073368,PGSC0003DMT400073369,PGSC0003DMT400073370	PGSC0003DMB000000215:693009-697133	-9.36823	0.88105	TCONS_00043115	-	GO:0044464//cell part	-	GO:0048193//Golgi vesicle transport	XP_006356202.1 PREDICTED: transport protein particle 20 kDa subunit isoform X1 [Solanum tuberosum] 3e-92
XLOC_023906|PGSC0003DMT400073306,PGSC0003DMT400073307	PGSC0003DMB000000215:1081734-1084500	-9.5881	0.767759	TCONS_00043179	K03686|1|8e-06|49.7|ppp:PHYPADRAFT_186467|molecular chaperone DnaJ	GO:0009532//plastid stroma	GO:0005515//protein binding	GO:0050896//response to stimulus;GO:0044267//cellular protein metabolic process	XP_006356255.1 PREDICTED: chaperone protein dnaJ 8, chloroplastic-like [Solanum tuberosum] 1e-122
XLOC_023986|-	PGSC0003DMB000000216:815628-815970	-14.7836	0.85553	TCONS_00043304	-	-	-	-	-
XLOC_024164|PGSC0003DMT400015883,PGSC0003DMT400015884	PGSC0003DMB000000220:804048-805686	-13.1714	0.783464	TCONS_00043600	-	-	-	-	XP_006356593.1 PREDICTED: uncharacterized protein LOC102600718 [Solanum tuberosum] 5e-84
XLOC_024415|-	PGSC0003DMB000000225:826085-826434	-14.5044	0.822795	TCONS_00043969	-	-	-	-	XP_006356638.1 PREDICTED: BURP domain-containing protein 3-like [Solanum tuberosum] 2e-23
XLOC_024423|PGSC0003DMT400012728,PGSC0003DMT400012729,PGSC0003DMT400012730	PGSC0003DMB000000226:151373-156063	11.9511	0.799351	TCONS_00043983	K14209|1|5e-15|81.3|ppp:PHYPADRAFT_115714|solute carrier family 36 (proton-coupled amino acid transporter);K15015|2|4e-14|78.2|aly:ARALYDRAFT_486994|solute carrier family 32 (vesicular inhibitory amino acid transporter)	GO:0031224//intrinsic to membrane	GO:0015171//amino acid transmembrane transporter activity	GO:0015801//aromatic amino acid transport;GO:0015711//organic anion transport;GO:0051707//response to other organism	NP_001305580.2 amino acid permease 6 [Solanum tuberosum] 0.0
XLOC_024433|PGSC0003DMT400012710	PGSC0003DMB000000226:334277-334796	-10.3638	0.779246	TCONS_00044000	K00826|1|1e-20|97.4|rcu:RCOM_1585330|branched-chain amino acid aminotransferase [EC:2.6.1.42]	-	GO:0004084//branched-chain-amino-acid transaminase activity	GO:0006520//cellular amino acid metabolic process	KAG5612899.1 hypothetical protein H5410_024180 [Solanum commersonii] 2e-45
XLOC_024476|PGSC0003DMT400012593,PGSC0003DMT400012594,PGSC0003DMT400012597	PGSC0003DMB000000226:575987-589417	17.8641	0.786758	TCONS_00044081	K00511|1|0.0|795|gmx:100804406|squalene monooxygenase [EC:1.14.13.132]	GO:0031224//intrinsic to membrane;GO:0031410//cytoplasmic vesicle	GO:0004497//monooxygenase activity;GO:0050662//coenzyme binding	GO:0008152//metabolic process	XP_015168607.1 PREDICTED: squalene monooxygenase-like [Solanum tuberosum] 0.0
XLOC_024756|PGSC0003DMT400047169,PGSC0003DMT400047170	PGSC0003DMB000000233:195797-198562	-11.6495	0.82285	TCONS_00044512	K10666|1|9e-26|117|rcu:RCOM_1593560|E3 ubiquitin-protein ligase RNF5 [EC:6.3.2.19]	GO:0031224//intrinsic to membrane;GO:0043231//intracellular membrane-bounded organelle;GO:0031090//organelle membrane	GO:0046914//transition metal ion binding;GO:0019787//small conjugating protein ligase activity	GO:0006511//ubiquitin-dependent protein catabolic process;GO:0009725//response to hormone stimulus;GO:0032446//protein modification by small protein conjugation;GO:0006950//response to stress	XP_006357485.2 PREDICTED: E3 ubiquitin-protein ligase RMA1H1 [Solanum tuberosum] 3e-174
XLOC_024841|PGSC0003DMT400047316	PGSC0003DMB000000233:922346-922866	15.1713	0.78302	TCONS_00044647	-	-	-	-	XP_006357545.1 PREDICTED: uncharacterized protein LOC102588175 [Solanum tuberosum] 1e-61
XLOC_024990|-	PGSC0003DMB000000237:233053-234853	13.0293	0.762947	TCONS_00044879	-	-	-	-	KAG5600374.1 hypothetical protein H5410_031744 [Solanum commersonii] 2e-12
XLOC_024991|-	PGSC0003DMB000000237:238800-286595	-13.0415	0.76473	TCONS_00044880	-	-	-	-	XP_015168679.1 PREDICTED: uncharacterized protein LOC102596584 isoform X1 [Solanum tuberosum] 0.0
XLOC_025139|-	PGSC0003DMB000000240:522603-533454	-13.3009	0.802277	TCONS_00045109	K10400|1|3e-13|77.4|aly:ARALYDRAFT_479423|kinesin family member 15;K11498|2|2e-12|74.7|pop:POPTR_831806|centromeric protein E	-	-	-	XP_006357052.1 PREDICTED: GRIP and coiled-coil domain-containing protein 2 isoform X3 [Solanum tuberosum] 0.0
XLOC_025164|PGSC0003DMT400038473	PGSC0003DMB000000240:4782-5523	-12.7691	0.775394	TCONS_00045162	-	GO:0009534//chloroplast thylakoid	GO:0005488//binding	GO:0010876//lipid localization;GO:0071555//cell wall organization;GO:0035556//intracellular signal transduction	XP_006357014.1 PREDICTED: 14 kDa proline-rich protein DC2.15-like [Solanum tuberosum] 1e-91
XLOC_025274|PGSC0003DMT400017865,PGSC0003DMT400017866	PGSC0003DMB000000241:228271-234799	9.10762	0.753804	TCONS_00045377	K15040|1|3e-71|172|pop:POPTR_565435|voltage-dependent anion channel protein 2	GO:0031090//organelle membrane;GO:0043231//intracellular membrane-bounded organelle	GO:0019901//protein kinase binding	GO:0009607//response to biotic stimulus	XP_006357123.1 PREDICTED: hypersensitive-induced response protein 1-like [Solanum tuberosum] 0.0
XLOC_025370|PGSC0003DMT400058209	PGSC0003DMB000000243:363726-379731	-14.1962	0.779111	TCONS_00045542	K14802|1|6e-38|156|aly:ARALYDRAFT_475328|phospholipid-transporting ATPase [EC:3.6.3.1]	GO:0031224//intrinsic to membrane;GO:0043231//intracellular membrane-bounded organelle	GO:0042625//ATPase activity, coupled to transmembrane movement of ions;GO:0046872//metal ion binding;GO:0005548//phospholipid transporter activity;GO:0032559	GO:0006631//fatty acid metabolic process;GO:0009206;GO:0006869//lipid transport;GO:0006900//membrane budding;GO:0048513//organ development	XP_006357228.1 PREDICTED: phospholipid-transporting ATPase 3-like isoform X1 [Solanum tuberosum] 4e-137
XLOC_025472|PGSC0003DMT400078766	PGSC0003DMB000000244:453496-454151	-13.4901	0.830508	TCONS_00045760	-	-	-	-	TMW89917.1 hypothetical protein EJD97_016457 [Solanum chilense] 1e-68
XLOC_025585|PGSC0003DMT400070942	PGSC0003DMB000000245:419675-420708	-13.4581	0.825822	TCONS_00045986	-	-	-	-	-
XLOC_025615|-	PGSC0003DMB000000245:789993-791033	-13.1447	0.779829	TCONS_00046040	-	GO:0043231//intracellular membrane-bounded organelle;GO:0030529//ribonucleoprotein complex	GO:0005198//structural molecule activity	GO:0010467//gene expression	TMX00936.1 hypothetical protein EJD97_025590 [Solanum chilense] 6e-54
XLOC_025628|PGSC0003DMT400012344,PGSC0003DMT400012346,PGSC0003DMT400012347	PGSC0003DMB000000246:151949-156285	-9.91841	0.817832	TCONS_00046057	K13248|1|6e-112|402|gmx:100785878|pyridoxal phosphate phosphatase PHOSPHO2 [EC:3.1.3.74]	-	GO:0016791//phosphatase activity	GO:0006796//phosphate-containing compound metabolic process	XP_006357374.1 PREDICTED: inorganic pyrophosphatase 1-like [Solanum tuberosum] 0.0
XLOC_025673|PGSC0003DMT400068171,PGSC0003DMT400068172,PGSC0003DMT400068173,PGSC0003DMT400068174,PGSC0003DMT400068175	PGSC0003DMB000000246:922160-928742	-13.1077	0.774389	TCONS_00046146	-	-	GO:0000166//nucleotide binding	-	XP_015168909.1 PREDICTED: uncharacterized protein LOC102581125 isoform X1 [Solanum tuberosum] 0.0
XLOC_025685|PGSC0003DMT400012490	PGSC0003DMB000000246:102738-107335	-13.078	0.769657	TCONS_00046170	-	-	-	-	XP_006357370.1 PREDICTED: dof zinc finger protein DOF3.1-like [Solanum tuberosum] 2e-124
XLOC_025854|PGSC0003DMT400033115	PGSC0003DMB000000249:132101-137010	-13.302	0.802437	TCONS_00046488	K11665|1|0.0|751|vvi:100250397|DNA helicase INO80 [EC:3.6.4.12]	-	GO:0017111//nucleoside-triphosphatase activity;GO:0003676//nucleic acid binding;GO:0032559	GO:0006310//DNA recombination;GO:0006282//regulation of DNA repair;GO:0006351//transcription, DNA-dependent	XP_006358007.1 PREDICTED: DNA helicase INO80 [Solanum tuberosum] 0.0
XLOC_025855|-	PGSC0003DMB000000249:143064-145086	13.1165	0.775634	TCONS_00046489	K11665|1|1e-75|280|vvi:100250397|DNA helicase INO80 [EC:3.6.4.12]	-	GO:0005488//binding	GO:0006310//DNA recombination;GO:0006282//regulation of DNA repair;GO:0006351//transcription, DNA-dependent	XP_006358007.1 PREDICTED: DNA helicase INO80 [Solanum tuberosum] 1e-54
XLOC_025924|-	PGSC0003DMB000000250:686154-686487	13.7634	0.867963	TCONS_00046605	-	-	-	-	-
XLOC_025927|PGSC0003DMT400044751	PGSC0003DMB000000251:102776-106517	-13.1227	0.776674	TCONS_00046615	-	-	-	-	KAG5609544.1 hypothetical protein H5410_020825 [Solanum commersonii] 9e-82
XLOC_026092|PGSC0003DMT400055550	PGSC0003DMB000000255:337372-338130	11.9205	0.779635	TCONS_00046878	K01051|1|6e-22|102|rcu:RCOM_0417480|pectinesterase [EC:3.1.1.11]	GO:0005618//cell wall	GO:0004091//carboxylesterase activity;GO:0030234//enzyme regulator activity	GO:0071555//cell wall organization	XP_006357906.1 PREDICTED: 21 kDa protein-like [Solanum tuberosum] 3e-142
XLOC_026526|PGSC0003DMT400073221	PGSC0003DMB000000265:116555-269820	-11.8746	0.82469	TCONS_00047494	K13418|1|7e-73|273|aly:ARALYDRAFT_895025|somatic embryogenesis receptor kinase 1 [EC:2.7.10.1 2.7.11.1];K13416|2|3e-72|271|aly:ARALYDRAFT_491347|brassinosteroid insensitive 1-associated receptor kinase 1 [EC:2.7.10.1 2.7.11.1]	-	GO:0016491//oxidoreductase activity;GO:0004674//protein serine/threonine kinase activity;GO:0000166//nucleotide binding	GO:0008152//metabolic process;GO:0035556//intracellular signal transduction	XP_027770006.1 PREDICTED: probable LRR receptor-like serine/threonine-protein kinase At1g07650 [Solanum pennellii]
XLOC_026529|-	PGSC0003DMB000000265:273028-274501	-14.6724	0.843289	TCONS_00047506	-	-	GO:0004674//protein serine/threonine kinase activity;GO:0000166//nucleotide binding	GO:0008152//metabolic process;GO:0035556//intracellular signal transduction	XP_015169251.1 PREDICTED: probable LRR receptor-like serine/threonine-protein kinase At1g07650 isoform X2 [Solanum tuberosum] 2e-48
XLOC_026644|PGSC0003DMT400049923	PGSC0003DMB000000267:280572-281664	-13.7507	0.795682	TCONS_00047692	K03236|1|2e-53|207|pop:POPTR_732377|translation initiation factor 1A	-	GO:0008135//translation factor activity, nucleic acid binding	GO:0006412//translation	XP_006358649.1 PREDICTED: eukaryotic translation initiation factor 1A-like [Solanum tuberosum] 1e-101
XLOC_026749|PGSC0003DMT400090689	PGSC0003DMB000000269:86810-87806	-14.6997	0.778734	TCONS_00047881	-	GO:0043231//intracellular membrane-bounded organelle	GO:0043167//ion binding;GO:0008422//beta-glucosidase activity	GO:0044238//primary metabolic process;GO:0006950//response to stress	XP_006358202.1 PREDICTED: glucan endo-1,3-beta-glucosidase, basic isoform 1 [Solanum tuberosum] 0.0
XLOC_026820|-	PGSC0003DMB000000271:237268-248498	-13.6577	0.853847	TCONS_00047967	K14550|1|1e-171|601|rcu:RCOM_1501550|U3 small nucleolar RNA-associated protein 10	GO:0009536//plastid	GO:0005488//binding	-	XP_006358225.1 PREDICTED: uncharacterized protein At3g06530 [Solanum tuberosum] 5e-60
XLOC_026821|PGSC0003DMT400027933	PGSC0003DMB000000271:248554-264810	-13.7197	0.862351	TCONS_00047968	K14550|1|0.0|1244|rcu:RCOM_1501550|U3 small nucleolar RNA-associated protein 10	GO:0009536//plastid	GO:0005488//binding	-	XP_006358225.1 PREDICTED: uncharacterized protein At3g06530 [Solanum tuberosum] 2e-71
XLOC_026894|PGSC0003DMT400094657	PGSC0003DMB000000272:45966-47464	-13.1871	0.785715	TCONS_00048113	K14572|1|4e-85|313|vvi:100244657|midasin	GO:0043231//intracellular membrane-bounded organelle	-	-	XP_015169698.1 PREDICTED: midasin isoform X2 [Solanum tuberosum] 0.0
XLOC_026976|PGSC0003DMT400005860	PGSC0003DMB000000273:15814-16149	13.152	0.780881	TCONS_00048268	-	GO:0016020//membrane	-	GO:0010101	XP_015065746.1 187-kDa microtubule-associated protein AIR9 isoform X1 [Solanum pennellii] 3e-25
XLOC_027054|PGSC0003DMT400062216,PGSC0003DMT400062217,PGSC0003DMT400062218,PGSC0003DMT400062219,PGSC0003DMT400062220	PGSC0003DMB000000274:202902-208898	-9.59726	0.795773	TCONS_00048424	K13800|1|5e-76|283|rcu:RCOM_0658900|UMP-CMP kinase [EC:2.7.4.- 2.7.4.14]	GO:0044424//intracellular part	GO:0016776//phosphotransferase activity, phosphate group as acceptor;GO:0019201//nucleotide kinase activity;GO:0032559	GO:0009129;GO:0006796//phosphate-containing compound metabolic process; GO:0006216//cytidine catabolic process	XP_006358592.1 PREDICTED: UMP-CMP kinase 3-like [Solanum tuberosum] 8e-156
XLOC_027243|PGSC0003DMT400045877	PGSC0003DMB000000278:830792-833138	13.4612	0.826393	TCONS_00048761	K14489|1|2e-13|74.7|vvi:100263145|arabidopsis histidine kinase 2/3/4 (cytokinin receptor) [EC:2.7.13.3]	-	-	GO:0044238//primary metabolic process;GO:0006950//response to stress	AFU52657.1 beta-1,3-glucanase 24 [Solanum tuberosum] 1e-69
XLOC_027712|-	PGSC0003DMB000000285:62685-63991	-13.6338	0.850338	TCONS_00049569	K14572|1|2e-136|483|vvi:100244657|midasin	GO:0009526//plastid envelope	GO:0017111//nucleoside-triphosphatase activity;GO:0005515//protein binding;GO:0032559	GO:0006461//protein complex assembly;GO:0009207;GO:0006351//transcription, DNA-dependent	XP_006359008.1 PREDICTED: midasin isoform X1 [Solanum tuberosum] 1e-140
XLOC_027715|PGSC0003DMT400079967,PGSC0003DMT400079968	PGSC0003DMB000000285:132649-140685	11.8277	0.876969	TCONS_00049573	K04713|1|4e-124|443|vvi:100254529|C4-hydroxylase [EC:1.14.-.-]	GO:0044464//cell part	GO:0016709//oxidoreductase activity, acting on paired donors, with incorporation or reduction of molecular oxygen, NAD(P)H as one donor, and incorporation of one atom of oxygen;GO:0046914//transition metal ion binding	GO:0006631//fatty acid metabolic process	XP_006359013.1 PREDICTED: sphinganine C4-monooxygenase 1-like [Solanum tuberosum] 0.0
XLOC_027941|PGSC0003DMT400015855,PGSC0003DMT400015857,PGSC0003DMT400015858,PGSC0003DMT400015860	PGSC0003DMB000000290:542700-549273	-13.7202	0.862351	TCONS_00049927	K14137|1|2e-58|226|aly:ARALYDRAFT_681071|protein prenyltransferase alpha subunit repeat containing protein 1	-	-	-	XP_006359682.1 PREDICTED: protein prenyltransferase alpha subunit repeat-containing protein 1-B isoform X1 [Solanum tuberosum] 0.0
XLOC_027951|PGSC0003DMT400015831,PGSC0003DMT400015833	PGSC0003DMB000000290:719727-723412	-13.5971	0.830382	TCONS_00049946	K04733|1|4e-66|251|smo:SELMODRAFT_159261|interleukin-1 receptor-associated kinase 4 [EC:2.7.11.1];K05658|4|8e-57|220|vvi:100262734|ATP-binding cassette, subfamily B (MDR/TAP), member 1;K13430|5|3e-54|212|rcu:RCOM_1078760|serine/threonine-protein kinase PBS1 [EC:2.7.11.1]	-	GO:0016301//kinase activity	GO:0035556//intracellular signal transduction	XP_006359697.1 PREDICTED: calmodulin-binding receptor-like cytoplasmic kinase 2 [Solanum tuberosum] 0.0
XLOC_028053|PGSC0003DMT400067455,PGSC0003DMT400067456	PGSC0003DMB000000292:158401-161447	9.55805	0.77776	TCONS_00050122	-	GO:0005618//cell wall	-	GO:0000902//cell morphogenesis;GO:0009827//plant-type cell wall modification	XP_006359217.1 PREDICTED: expansin-like B1 [Solanum tuberosum] 2e-154
XLOC_028055|PGSC0003DMT400067459	PGSC0003DMB000000292:170049-171920	11.5671	0.832828	TCONS_00050126	-	-	-	-	XP_006359218.1 PREDICTED: expansin-like B1 [Solanum tuberosum] 0.0
XLOC_028097|PGSC0003DMT400067535	PGSC0003DMB000000292:396749-397691	13.6326	0.958842	TCONS_00050199	K14517|1|3e-39|160|ath:AT5G47220|ethylene-responsive transcription factor 2;K09286|2|4e-37|153|ath:AT4G17500|EREBP-like factor	-	-	GO:0048518;GO:0006355//regulation of transcription, DNA-dependent;GO:0010033//response to organic substance	XP_006359239.1 PREDICTED: ethylene-responsive transcription factor 2-like [Solanum tuberosum] 6e-175
XLOC_028303|PGSC0003DMT400068041,PGSC0003DMT400068042,PGSC0003DMT400068043,PGSC0003DMT400068044	PGSC0003DMB000000297:276915-283263	13.5749	0.842383	TCONS_00050540	K00784|1|0.0|800|vvi:100254820|ribonuclease Z [EC:3.1.26.11]	-	GO:0016891//endoribonuclease activity, producing 5'-phosphomonoesters	GO:0008033//tRNA processing	XP_006359465.1 PREDICTED: zinc phosphodiesterase ELAC protein 2 [Solanum tuberosum] 0.0
XLOC_028374|PGSC0003DMT400029588,PGSC0003DMT400029589,PGSC0003DMT400029590	PGSC0003DMB000000298:10684-15319	9.82497	0.834691	TCONS_00050695	K01710|1|1e-116|418|cme:CME136C|dTDP-glucose 4,6-dehydratase [EC:4.2.1.46];K10046|2|2e-25|115|smo:SELMODRAFT_76013|GDP-D-mannose 3', 5'-epimerase [EC:5.1.3.18 5.1.3.-]	GO:0012505//endomembrane system;GO:0031090//organelle membrane;GO:0043231//intracellular membrane-bounded organelle	GO:0016831//carboxy-lyase activity;GO:0048037//cofactor binding;GO:0016836//hydro-lyase activity	GO:0019321//pentose metabolic process;GO:0009226//nucleotide-sugar biosynthetic process;GO:0044238//primary metabolic process	XP_006359374.1 PREDICTED: UDP-glucuronic acid decarboxylase 2 [Solanum tuberosum] 0.0
XLOC_028386|PGSC0003DMT400029559,PGSC0003DMT400029561,PGSC0003DMT400029563	PGSC0003DMB000000298:287073-289546	-12.5941	0.788138	TCONS_00050726	K00799|1|1e-73|274|vvi:100243577|glutathione S-transferase [EC:2.5.1.18]	-	GO:0016765//transferase activity, transferring alkyl or aryl (other than methyl) groups	GO:0009755//hormone-mediated signaling pathway	XP_006359403.1 PREDICTED: glutathione S-transferase APIC-like [Solanum tuberosum] 5e-158
XLOC_028408|-	PGSC0003DMB000000298:419141-419893	13.1493	0.780423	TCONS_00050783	-	-	-	-	XP_015169885.1 PREDICTED: homeobox protein LUMINIDEPENDENS-like isoform X2 [Solanum tuberosum] 6e-126
XLOC_028497|-	PGSC0003DMB000000300:520063-521534	-11.8464	0.797259	TCONS_00050949	-	-	GO:0004866//endopeptidase inhibitor activity	GO:0010466//negative regulation of peptidase activity	XP_006359520.1 PREDICTED: metallocarboxypeptidase inhibitor-like [Solanum tuberosum] 4e-31
XLOC_028498|-	PGSC0003DMB000000300:526671-527638	-12.73	0.794848	TCONS_00050950	-	-	GO:0004866//endopeptidase inhibitor activity	GO:0010466//negative regulation of peptidase activity	AIW63712.1 metallocarboxypeptidase inhibitor precursor, partial [Solanum tuberosum] 3e-28
XLOC_028511|-	PGSC0003DMB000000300:757428-770360	14.2218	0.78302	TCONS_00050971	-	-	-	-	XP_006359539.1 PREDICTED: uncharacterized protein LOC102594159 [Solanum tuberosum] 0.0
XLOC_028643|PGSC0003DMT400086970	PGSC0003DMB000000303:129697-134514	-14.0211	0.754298	TCONS_00051179	-	GO:0031410//cytoplasmic vesicle	-	-	TMW88710.1 hypothetical protein EJD97_018216 [Solanum chilense] 6e-118
XLOC_028712|PGSC0003DMT400077038,PGSC0003DMT400077039,PGSC0003DMT400077040	PGSC0003DMB000000304:345178-356528	-12.1121	0.755747	TCONS_00051321	K01462|1|2e-99|361|rcu:RCOM_0898810|peptide deformylase [EC:3.5.1.88]	GO:0009532//plastid stroma;GO:0005618//cell wall	GO:0016811//hydrolase activity, acting on carbon-nitrogen (but not peptide) bonds, in linear amides;GO:0046914//transition metal ion binding	GO:0006464//cellular protein modification process;GO:0010467//gene expression;GO:0071555//cell wall organization	XP_006359723.1 PREDICTED: peptide deformylase 1A, chloroplastic [Solanum tuberosum] 0.0
XLOC_028823|PGSC0003DMT400093069	PGSC0003DMB000000308:582307-582640	13.0011	0.759141	TCONS_00051497	K02878|1|5e-18|87.4|mtr:MTR_4g034750|large subunit ribosomal protein L16	GO:0030529//ribonucleoprotein complex;GO:0009536//plastid	GO:0003723//RNA binding;GO:0005198//structural molecule activity	GO:0010467//gene expression	QMQ98065.1 ribosomal protein L16 [Solanum anguivi] 9e-58
XLOC_028843|-	PGSC0003DMB000000308:571941-572220	10.8728	0.784024	TCONS_00051518	-	GO:0030529//ribonucleoprotein complex;GO:0009536//plastid	GO:0003723//RNA binding;GO:0005198//structural molecule activity	GO:0010467//gene expression	QGW55295.1 ribosomal protein S3 [Nicotiana tabacum] 8e-46
XLOC_028852|PGSC0003DMT400081317,PGSC0003DMT400081319	PGSC0003DMB000000309:156542-176228	-16.2253	0.94843	TCONS_00051530	-	GO:0043231//intracellular membrane-bounded organelle	-	-	XP_006359862.1 PREDICTED: 39S ribosomal protein L46, mitochondrial-like [Solanum tuberosum] 2e-170
XLOC_028883|PGSC0003DMT400081414	PGSC0003DMB000000309:291259-295941	-13.1842	0.785281	TCONS_00051621	-	-	-	-	XP_006359880.1 PREDICTED: protein DEHYDRATION-INDUCED 19 homolog 4-like [Solanum tuberosum] 7e-70
XLOC_028903|PGSC0003DMT400081426	PGSC0003DMB000000309:538893-564255	12.1181	0.828405	TCONS_00051656	K08150|1|9e-50|196|aly:ARALYDRAFT_322009|MFS transporter, SP family, solute carrier family 2 (myo-inositol transporter), member 13	GO:0031224//intrinsic to membrane	GO:0016628//oxidoreductase activity, acting on the CH-CH group of donors, NAD or NADP as acceptor;GO:0005356	GO:0008152//metabolic process;GO:0071702//organic substance transport;GO:0044238//primary metabolic process	XP_006359910.1 PREDICTED: sugar transport protein 13 [Solanum tuberosum] 0.0
XLOC_028957|PGSC0003DMT400054730,PGSC0003DMT400054731	PGSC0003DMB000000312:188869-193857	-11.7201	0.816107	TCONS_00051746	K11517|1|3e-179|626|pop:POPTR_822988|(S)-2-hydroxy-acid oxidase [EC:1.1.3.15]	GO:0005840//ribosome;GO:0009532//plastid stroma;GO:0005576//extracellular region;GO:0042579//microbody	GO:0003973//(S)-2-hydroxy-acid oxidase activity;GO:0000166//nucleotide binding	GO:0009853//photorespiration	XP_006360019.1 PREDICTED: peroxisomal (S)-2-hydroxy-acid oxidase GLO1-like [Solanum tuberosum] 0.0
XLOC_029031|-	PGSC0003DMB000000312:369927-370163	-13.136	0.778743	TCONS_00051885	-	-	-	-	-
XLOC_029085|PGSC0003DMT400067357,PGSC0003DMT400067358	PGSC0003DMB000000313:368335-370013	-13.148	0.780423	TCONS_00051975	K08235|1|7e-144|508|pop:POPTR_915608|xyloglucan:xyloglucosyl transferase [EC:2.4.1.207]	GO:0005576//extracellular region;GO:0030312//external encapsulating structure;GO:0005618//cell wall	GO:0016798//hydrolase activity, acting on glycosyl bonds;GO:0016758//transferase activity, transferring hexosyl groups	GO:0044042//glucan metabolic process	XP_006360548.1 PREDICTED: xyloglucan endotransglucosylase/hydrolase protein 9 [Solanum tuberosum] 0.0
XLOC_029121|PGSC0003DMT400022048	PGSC0003DMB000000314:517468-520147	13.5869	0.832636	TCONS_00052036	-	-	-	-	XP_015060203.1 zinc finger CCCH domain-containing protein 15 homolog [Solanum pennellii] 4e-49
XLOC_029123|PGSC0003DMT400022042	PGSC0003DMB000000314:583186-584672	-9.55629	0.780881	TCONS_00052043	-	-	-	-	XP_006360287.1 PREDICTED: latex serine proteinase inhibitor-like [Solanum tuberosum] 4e-163
XLOC_029165|-	PGSC0003DMB000000314:125075-125279	-13.5183	0.83468	TCONS_00052114	-	-	-	-	-
XLOC_029201|PGSC0003DMT400050476,PGSC0003DMT400050477	PGSC0003DMB000000315:337301-349791	-13.6688	0.855253	TCONS_00052203	K05391|1|0.0|1014|vvi:100267297|cyclic nucleotide gated channel, other eukaryote	GO:0031224//intrinsic to membrane	GO:0005249//voltage-gated potassium channel activity;GO:0005515//protein binding;GO:0005217//intracellular ligand-gated ion channel activity;GO:0000166//nucleotide binding	GO:0070838//divalent metal ion transport;GO:0035556//intracellular signal transduction	XP_006360173.1 PREDICTED: cyclic nucleotide-gated ion channel 1-like [Solanum tuberosum] 0.0
XLOC_029299|PGSC0003DMT400051021,PGSC0003DMT400051022,PGSC0003DMT400051023,PGSC0003DMT400051024	PGSC0003DMB000000317:718737-725561	-12.992	0.75793	TCONS_00052370	K01634|1|3e-160|564|vvi:100259208|sphinganine-1-phosphate aldolase [EC:4.1.2.27]	GO:0043231//intracellular membrane-bounded organelle	GO:0048037//cofactor binding;GO:0016832//aldehyde-lyase activity	GO:0006665//sphingolipid metabolic process;GO:0019752//carboxylic acid metabolic process,GO:0044238//primary metabolic process	XP_015074510.1 sphingosine-1-phosphate lyase [Solanum pennellii] 0.0
XLOC_029345|PGSC0003DMT400076206,PGSC0003DMT400076208	PGSC0003DMB000000319:479329-488063	-13.4544	0.825216	TCONS_00052453	K05681|1|6e-53|208|olu:OSTLU_38326|ATP-binding cassette, subfamily G (WHITE), member 2;K12843|3|6e-50|198|vvi:100248403|U4/U6 small nuclear ribonucleoprotein PRP3	GO:0031224//intrinsic to membrane	GO:0017111//nucleoside-triphosphatase activity;GO:0032559	GO:0009207;GO:0051234//establishment of localization;GO:0006950//response to stress	XP_006360347.1 PREDICTED: pleiotropic drug resistance protein 1 [Solanum tuberosum] 0.0
XLOC_029346|PGSC0003DMT400076209	PGSC0003DMB000000319:494825-502154	-13.6097	0.847367	TCONS_00052455	K05681|1|6e-48|192|cme:CMS467C|ATP-binding cassette, subfamily G (WHITE), member 2;K12843|5|8e-44|178|vvi:100248403|U4/U6 small nuclear ribonucleoprotein PRP3	GO:0031224//intrinsic to membrane	GO:0017111//nucleoside-triphosphatase activity;GO:0032559	GO:0009207;GO:0051234//establishment of localization;GO:0006950//response to stress	XP_006360348.1 PREDICTED: pleiotropic drug resistance protein 1-like isoform X1 [Solanum tuberosum] 0.0
XLOC_029366|PGSC0003DMT400076251	PGSC0003DMB000000319:188880-194143	15.9864	0.784657	TCONS_00052499	K01728|1|0.0|681|pop:POPTR_547984|pectate lyase [EC:4.2.2.2]	GO:0044464//cell part	GO:0016837	-	XP_006360328.1 PREDICTED: probable pectate lyase 8 [Solanum tuberosum] 0.0
XLOC_029627|PGSC0003DMT400068603	PGSC0003DMB000000325:11385-14172	-10.4011	0.867288	TCONS_00052941	K01583|1|0.0|1009|rcu:RCOM_1450830|arginine decarboxylase [EC:4.1.1.19]	-	GO:0016831//carboxy-lyase activity	GO:0006525//arginine metabolic process;GO:0006596//polyamine biosynthetic process	XP_006360614.1 PREDICTED: arginine decarboxylase-like [Solanum tuberosum] 0.0
XLOC_029732|PGSC0003DMT400035619	PGSC0003DMB000000328:368161-381339	12.7888	0.81757	TCONS_00053131	K03678|1|4e-163|573|vvi:100265860|exosome complex component RRP45	GO:0043231//intracellular membrane-bounded organelle	GO:0003676//nucleic acid binding;GO:0008408//3'-5' exonuclease activity	GO:0006633//fatty acid biosynthetic process;GO:0010467//gene expression	KAG5606921.1 hypothetical protein H5410_028413 [Solanum commersonii] 1e-20
XLOC_029818|-	PGSC0003DMB000000330:189844-190222	13.4884	0.830302	TCONS_00053250	-	-	-	-	-
XLOC_029885|PGSC0003DMT400030387	PGSC0003DMB000000332:48937-49818	-14.3189	0.798004	TCONS_00053370	K13993|1|2e-50|197|rcu:RCOM_0450640|HSP20 family protein	-	-	-	XP_006360819.1 PREDICTED: 17.4 kDa class I heat shock protein-like [Solanum tuberosum] 1e-109
XLOC_029887|PGSC0003DMT400030385	PGSC0003DMB000000332:57142-57987	13.3332	0.807272	TCONS_00053372	K13993|1|1e-53|208|rcu:RCOM_0450640|HSP20 family protein	-	-	-	XP_006360821.1 PREDICTED: 17.6 kDa class I heat shock protein-like isoform X1 [Solanum tuberosum] 8e-117
XLOC_029955|PGSC0003DMT400082079,PGSC0003DMT400082080	PGSC0003DMB000000334:282052-283610	-14.6458	0.840157	TCONS_00053466	-	-	-	GO:0051234//establishment of localization;GO:0035556//intracellular signal transduction	XP_006360772.1 PREDICTED: non-specific lipid-transfer protein-like protein At2g13820 [Solanum tuberosum] 2e-114
XLOC_030160|PGSC0003DMT400047536	PGSC0003DMB000000341:107885-110624	15.6472	0.78302	TCONS_00053208	K09843|1|4e-09|59.3|vvi:100264783|(+)-abscisic acid 8'-hydroxylase [EC:1.14.13.93]	-	-	-	XP_004246018.1 abscisic acid 8'-hydroxylase 1 [Solanum lycopersicum] 5e-115
XLOC_030166|PGSC0003DMT400020024	PGSC0003DMB000000339:311830-366139	-14.4745	0.819126	TCONS_00053861	K14772|1|2e-31|132|rcu:RCOM_1017960|U3 small nucleolar RNA-associated protein 20	GO:0043231//intracellular membrane-bounded organelle	-	-	XP_010326859.1 small subunit processome component 20 homolog [Solanum lycopersicum] 4e-32
XLOC_030178|PGSC0003DMT400047537,PGSC0003DMT400047538	PGSC0003DMB000000341:107885-110624	17.3536	0.89127	TCONS_00053253	K09843|1|0.0|743|vvi:100264783|(+)-abscisic acid 8'-hydroxylase [EC:1.14.13.93]	-	GO:0016709//oxidoreductase activity, acting on paired donors, with incorporation or reduction of molecular oxygen, NAD(P)H as one donor, and incorporation of one atom of oxygen;GO:0005506//iron ion binding	GO:0006952//defense response;GO:0003006//developmental process involved in reproduction;GO:0006714//sesquiterpenoid metabolic process;GO:0009416//response to light stimulus	XP_015170660.1 PREDICTED: ABA 8'-hydroxylase CYP707A1 isoform X1 [Solanum tuberosum] 0.0
XLOC_030215|-	PGSC0003DMB000000339:605299-610038	13.0485	0.765702	TCONS_00053954	-	GO:0043231//intracellular membrane-bounded organelle	-	GO:0045165//cell fate commitment;GO:0010051//xylem and phloem pattern formation;GO:0060918//auxin transport;GO:0048513//organ development	XP_006360947.1 PREDICTED: uncharacterized protein LOC102582021 [Solanum tuberosum] 0.0
XLOC_030222|-	PGSC0003DMB000000339:562140-563062	13.8108	0.874855	TCONS_00053968	-	GO:0043231//intracellular membrane-bounded organelle	-	GO:0045165//cell fate commitment;GO:0010051//xylem and phloem pattern formation;GO:0060918//auxin transport;GO:0048513//organ development	XP_015170542.1 PREDICTED: uncharacterized protein LOC102583023 [Solanum tuberosum] 0.0
XLOC_030223|-	PGSC0003DMB000000339:568450-569632	12.9565	0.753358	TCONS_00053969	-	GO:0043231//intracellular membrane-bounded organelle	-	GO:0045165//cell fate commitment;GO:0010051//xylem and phloem pattern formation;GO:0060918//auxin transport;GO:0048513//organ development	XP_015170542.1 PREDICTED: uncharacterized protein LOC102583023 [Solanum tuberosum] 0.0
XLOC_030332|PGSC0003DMT400081478	PGSC0003DMB000000343:479165-481481	-9.71775	0.813924	TCONS_00054169	-	-	GO:0046872//metal ion binding	GO:0050896//response to stimulus	XP_006361216.1 PREDICTED: zinc finger A20 and AN1 domain-containing stress-associated protein 8-like isoform X1 [Solanum tuberosum] 4e-126
XLOC_030532|PGSC0003DMT400035788	PGSC0003DMB000000348:237971-319475	13.1888	0.814714	TCONS_00054531	K14491|1|7e-11|66.6|rcu:RCOM_1497420|two-component response regulator ARR-B family	-	-	GO:0044237//cellular metabolic process;GO:0050794//regulation of cellular process	XP_015170840.1 PREDICTED: two-component response regulator ORR26-like [Solanum tuberosum] 1e-161
XLOC_030535|PGSC0003DMT400097686	PGSC0003DMB000000348:237971-319475	-13.0453	0.765233	TCONS_00054537	-	-	-	-	XP_015170841.1 PREDICTED: putative two-component response regulator ARR13 [Solanum tuberosum] 7e-85
XLOC_030570|-	PGSC0003DMB000000349:635529-636238	17.0313	0.76321	TCONS_00054591	-	-	GO:0030414//peptidase inhibitor activity;GO:0004175//endopeptidase activity	-	XP_006361318.1 PREDICTED: proteinase inhibitor PSI-1.2-like [Solanum tuberosum] 2e-40
XLOC_030584|PGSC0003DMT400083929,PGSC0003DMT400083930,PGSC0003DMT400083931,PGSC0003DMT400083932	PGSC0003DMB000000350:419612-424334	13.0319	0.76321	TCONS_00054609	K04077|1|1e-08|50.4|osa:4327993|chaperonin GroEL	GO:0043231//intracellular membrane-bounded organelle	-	-	XP_015167566.1 PREDICTED: uncharacterized protein LOC102581113 [Solanum tuberosum] 5e-36
XLOC_030721|PGSC0003DMT400077610	PGSC0003DMB000000355:36733-49198	13.5986	0.845732	TCONS_00054871	K05658|1|0.0|679|pop:POPTR_833831|ATP-binding cassette, subfamily B (MDR/TAP), member 1	-	GO:0017111//nucleoside-triphosphatase activity	GO:0006810//transport;GO:0009207	KAG5608950.1 hypothetical protein H5410_020231 [Solanum commersonii] 9e-37
XLOC_030735|PGSC0003DMT400029871	PGSC0003DMB000000355:514115-516834	-14.8447	0.86169	TCONS_00054894	-	-	-	-	KAG5579699.1 hypothetical protein H5410_050326 [Solanum commersonii] 2e-10
XLOC_030743|PGSC0003DMT400077595,PGSC0003DMT400077596	PGSC0003DMB000000355:142207-147950	11.3578	0.863434	TCONS_00054908	K01728|1|2e-169|593|vvi:100246761|pectate lyase [EC:4.2.2.2]	-	GO:0016837	-	XP_006361391.1 PREDICTED: probable pectate lyase 4 [Solanum tuberosum] 0.0
XLOC_030954|PGSC0003DMT400073589	PGSC0003DMB000000363:154839-160129	-9.78485	0.760913	TCONS_00055251	K00869|1|9e-10|63.2|pop:POPTR_729638|mevalonate kinase [EC:2.7.1.36]	GO:0044424//intracellular part	GO:0016301//kinase activity;GO:0032559	GO:0006720//isoprenoid metabolic process;GO:0006796//phosphate-containing compound metabolic process	XP_006361859.1 PREDICTED: mevalonate kinase [Solanum tuberosum] 4e-73
XLOC_031000|PGSC0003DMT400073545,PGSC0003DMT400073546,PGSC0003DMT400073549,PGSC0003DMT400073556	PGSC0003DMB000000363:360854-376374	-13.5509	0.839149	TCONS_00055366	-	-	-	-	XP_006361883.1 PREDICTED: phosphoglycerate mutase-like protein AT74 isoform X1 [Solanum tuberosum] 0.0
XLOC_031126|PGSC0003DMT400018986	PGSC0003DMB000000367:404630-407965	-9.39787	0.767565	TCONS_00055608	K00857|1|1e-91|334|vvi:100852993|thymidine kinase [EC:2.7.1.21]	GO:0043231//intracellular membrane-bounded organelle	GO:0019136//deoxynucleoside kinase activity;GO:0032559	GO:0012501//programmed cell death;GO:0006259//DNA metabolic process;GO:0006796//phosphate-containing compound metabolic process	XP_006361752.1 PREDICTED: thymidine kinase-like [Solanum tuberosum] 5e-177
XLOC_031385|PGSC0003DMT400028045	PGSC0003DMB000000376:507845-508322	-13.534	0.836749	TCONS_00056027	-	-	-	-	TMW90836.1 hypothetical protein EJD97_015155 [Solanum chilense] 3e-38
XLOC_031391|-	PGSC0003DMB000000376:450796-451032	-12.466	0.797831	TCONS_00056033	-	GO:0005618//cell wall	GO:0004091//carboxylesterase activity;GO:0004857//enzyme inhibitor activity	GO:0071555//cell wall organization	XP_006362110.1 PREDICTED: 21 kDa protein-like isoform X1 [Solanum tuberosum] 3e-16
XLOC_031516|PGSC0003DMT400029761	PGSC0003DMB000000379:193953-195051	-13.7283	0.863277	TCONS_00056271	-	-	-	GO:0006950//response to stress;GO:0007275//multicellular organismal development;GO:0003006//developmental process involved in reproduction	XP_006362226.1 PREDICTED: protein LE25-like [Solanum tuberosum] 1e-55
XLOC_031567|PGSC0003DMT400021605	PGSC0003DMB000000379:396217-397106	-13.6551	0.853481	TCONS_00056376	-	-	-	-	TMW92855.1 hypothetical protein EJD97_012482 [Solanum chilense] 1e-58
XLOC_031669|PGSC0003DMT400014097	PGSC0003DMB000000382:86507-88151	13.1391	0.779143	TCONS_00056542	K13422|1|4e-41|167|aly:ARALYDRAFT_890840|transcription factor MYC2	-	-	GO:0006351//transcription, DNA-dependent	XP_006362125.1 PREDICTED: transcription factor MYC2-like [Solanum tuberosum] 0.0
XLOC_031714|PGSC0003DMT400015582	PGSC0003DMB000000384:313186-314847	-11.8746	0.760342	TCONS_00056609	K00924|1|1e-90|331|osa:4342410|[EC:2.7.1.-];K07198|3|1e-56|218|zma:100192108|5'-AMP-activated protein kinase, catalytic alpha subunit [EC:2.7.11.11]	-	GO:0004672//protein kinase activity;GO:0000166//nucleotide binding	GO:0009987//cellular process;GO:0035556//intracellular signal transduction	XP_006362170.1 CBL-interacting serine/threonine-protein kinase 7-like [Solanum tuberosum] 0.0
XLOC_031744|PGSC0003DMT400015653	PGSC0003DMB000000384:339488-346354	-13.3785	0.813935	TCONS_00056662	-	-	-	-	XP_015158343.1 PREDICTED: F-box/kelch-repeat protein At3g23880-like [Solanum tuberosum] 0.0
XLOC_031749|PGSC0003DMT400015654,PGSC0003DMT400015655,PGSC0003DMT400015656	PGSC0003DMB000000384:466297-468068	-11.6374	0.764628	TCONS_00056667	K14484|1|5e-47|161|ath:AT1G04240|auxin-responsive protein IAA	GO:0043231//intracellular membrane-bounded organelle	GO:0005515//protein binding	GO:0009755//hormone-mediated signaling pathway	XP_006362194.1 PREDICTED: auxin-responsive protein IAA4-like [Solanum tuberosum] 1e-145
XLOC_031848|PGSC0003DMT400026526	PGSC0003DMB000000386:183761-185177	13.5668	0.84132	TCONS_00056854	-	-	GO:0030246//carbohydrate binding	GO:0008037//cell recognition;GO:0006833//water transport	XP_006362412.1 epidermis-specific secreted glycoprotein EP1-like [Solanum tuberosum] 0.0
XLOC_032252|PGSC0003DMT400052825	PGSC0003DMB000000402:329629-337702	-11.8846	0.753072	TCONS_00057446	K11826|1|7e-143|506|rcu:RCOM_0864950|AP-2 complex subunit mu-1	GO:0005905//coated pit;GO:0030118//clathrin coat;GO:0030119//AP-type membrane coat adaptor complex	-	GO:0015031//protein transport	XP_006362503.1 PREDICTED: AP-2 complex subunit mu-like [Solanum tuberosum] 0.0
XLOC_032406|PGSC0003DMT400026758,PGSC0003DMT400026832,PGSC0003DMT400026833,PGSC0003DMT400026834,PGSC0003DMT400026835	PGSC0003DMB000000406:276170-281898	-13.9593	0.89504	TCONS_00057719	K01092|1|3e-23|109|pop:POPTR_586756|myo-inositol-1(or 4)-monophosphatase [EC:3.1.3.25]	GO:0043231//intracellular membrane-bounded organelle	GO:0001948//glycoprotein binding	GO:0051707//response to other organism	XP_006362591.1 PREDICTED: protein PHLOEM PROTEIN 2-LIKE A1-like [Solanum tuberosum] 0.0
XLOC_032459|PGSC0003DMT400052347	PGSC0003DMB000000409:188483-194377	11.5195	0.814426	TCONS_00057809	K08193|1|3e-113|407|olu:OSTLU_2927|MFS transporter, ACS family, solute carrier family 17 (sodium-dependent inorganic phosphate cotransporter), other;K12303|3|4e-77|287|cre:CHLREDRAFT_78631|MFS transporter, ACS family, solute carrier family 17 (sodium-dependent inorganic phosphate cotransporter), member 9	GO:0043231//intracellular membrane-bounded organelle	-	GO:0006810//transport	XP_006363062.1 PREDICTED: probable anion transporter 3, chloroplastic [Solanum tuberosum] 0.0
XLOC_032884|PGSC0003DMT400002035	PGSC0003DMB000000420:278497-280448	9.96323	0.83412	TCONS_00058557	K03006|1|3e-10|65.5|sbi:SORBI_07g003680|DNA-directed RNA polymerase II subunit RPB1 [EC:2.7.7.6]	GO:0005618//cell wall	-	-	XP_006362818.1 PREDICTED: extensin-1-like isoform X1 [Solanum tuberosum] 0.0
XLOC_032967|PGSC0003DMT400064446	PGSC0003DMB000000421:445771-450242	-9.82189	0.849961	TCONS_00058715	K02260|1|6e-28|122|rcu:RCOM_0507800|cytochrome c oxidase assembly protein subunit 17	GO:0005740//mitochondrial envelope	GO:0005507//copper ion binding	GO:0051707//response to other organism;GO:0000041//transition metal ion transport;GO:0010038//response to metal ion	XP_006362958.1 PREDICTED: cytochrome c oxidase copper chaperone 2 [Solanum tuberosum] 6e-53
XLOC_033038|PGSC0003DMT400059355	PGSC0003DMB000000424:197630-211531	-13.4864	0.830096	TCONS_00058846	-	-	-	-	KAG5613566.1 hypothetical protein H5410_024847 [Solanum commersonii] 3e-24
XLOC_033198|-	PGSC0003DMB000000430:491210-492082	-15.2665	0.898379	TCONS_00059097	-	-	-	-	-
XLOC_033314|PGSC0003DMT400040207	PGSC0003DMB000000433:255216-265819	15.1493	0.78302	TCONS_00059331	-	-	-	-	XP_006363360.1 PREDICTED: zinc finger protein ZAT11-like [Solanum tuberosum] 4e-121
XLOC_033455|PGSC0003DMT400016494	PGSC0003DMB000000439:318435-329949	-13.8549	0.880547	TCONS_00059550	-	GO:0044464//cell part	-	-	XP_006363471.1 PREDICTED: early light-induced protein, chloroplastic-like [Solanum tuberosum] 4e-143
XLOC_033494|-	PGSC0003DMB000000440:40658-52162	-13.3854	0.815021	TCONS_00059623	K13082|1|7e-06|48.9|aly:ARALYDRAFT_494741|bifunctional dihydroflavonol 4-reductase/flavanone 4-reductase [EC:1.1.1.219 1.1.1.234];K09753|5|9e-06|48.5|bdi:100831271|cinnamoyl-CoA reductase [EC:1.2.1.44]	-	GO:0005488//binding	GO:0008152//metabolic process	XP_006363506.1 PREDICTED: dihydroflavonol-4-reductase-like [Solanum tuberosum] 2e-16
XLOC_033600|PGSC0003DMT400035542	PGSC0003DMB000000443:243679-247877	9.91714	0.87322	TCONS_00059830	K00021|1|3e-13|71.2|pop:POPTR_595031|hydroxymethylglutaryl-CoA reductase (NADPH) [EC:1.1.1.34]	GO:0031090//organelle membrane;GO:0043231//intracellular membrane-bounded organelle;GO:0031224//intrinsic to membrane	GO:0016616//oxidoreductase activity, acting on the CH-OH group of donors, NAD or NADP as acceptor;GO:0048037//cofactor binding;GO:0000166//nucleotide binding	GO:0006720//isoprenoid metabolic process;GO:0006732//coenzyme metabolic process	XP_015159610.1 PREDICTED: 3-hydroxy-3-methylglutaryl-coenzyme A reductase 1-like isoform X1 [Solanum tuberosum] 0.0
XLOC_033649|PGSC0003DMT400006011	PGSC0003DMB000000444:400513-401504	-9.39578	0.790641	TCONS_00059934	-	-	GO:0046914//transition metal ion binding;GO:0003677//DNA binding;GO:0001071//nucleic acid binding transcription factor activity	GO:0006351//transcription, DNA-dependent	XP_006363584.1 PREDICTED: GATA transcription factor 15-like [Solanum tuberosum] 4e-117
XLOC_033731|PGSC0003DMT400041077	PGSC0003DMB000000446:284147-286982	13.1481	0.778734	TCONS_00060064	-	GO:0043231//intracellular membrane-bounded organelle	-	-	XP_006363616.1 PREDICTED: protein trichome birefringence-like 34 [Solanum tuberosum] 0.0
XLOC_033781|PGSC0003DMT400025104	PGSC0003DMB000000450:167752-213497	-13.983	0.898377	TCONS_00060131	K00284|1|0.0|2829|vvi:100233082|glutamate synthase (ferredoxin) [EC:1.4.7.1]	GO:0009532//plastid stroma;GO:0005576//extracellular region	GO:0043169//cation binding;GO:0051536//iron-sulfur cluster binding;GO:0015930//glutamate synthase activity	GO:0009314//response to radiation;GO:0031323//regulation of cellular metabolic process;GO:0006536//glutamate metabolic process;GO:0043094	XP_006363768.1 PREDICTED: ferredoxin-dependent glutamate synthase, chloroplastic [Solanum tuberosum] 0.0
XLOC_033885|-	PGSC0003DMB000000453:292283-292648	-13.0901	0.771417	TCONS_00060289	-	-	-	-	KAG5629985.1 hypothetical protein H5410_001702, partial [Solanum commersonii] 4e-25
XLOC_033940|PGSC0003DMT400013401,PGSC0003DMT400013402,PGSC0003DMT400013403	PGSC0003DMB000000457:444137-448269	-14.8123	0.779349	TCONS_00060361	-	-	-	GO:0006629//lipid metabolic process;GO:0046475//glycerophospholipid catabolic process	XP_015086607.1 glycerophosphodiester phosphodiesterase GDPD3-like [Solanum pennellii] 0.0
XLOC_034174|PGSC0003DMT400038852,PGSC0003DMT400038853,PGSC0003DMT400038854,PGSC0003DMT400038855	PGSC0003DMB000000468:136959-139946	-13.473	0.764068	TCONS_00060718	K13424|1|1e-22|107|sbi:SORBI_09g023270|WRKY transcription factor 33	-	-	-	XP_006364165.1 PREDICTED: WRKY transcription factor 6-like [Solanum tuberosum] 0.0
XLOC_034212|PGSC0003DMT400058635,PGSC0003DMT400058637,PGSC0003DMT400058638	PGSC0003DMB000000469:181831-191587	13.148	0.754115	TCONS_00060788	K00928|1|0.0|813|vvi:100260089|aspartate kinase [EC:2.7.2.4]	-	GO:0031406//carboxylic acid binding;GO:0016774//phosphotransferase activity, carboxyl group as acceptor	GO:0008652//cellular amino acid biosynthetic process;GO:0006796//phosphate-containing compound metabolic process	XP_006364051.1 PREDICTED: aspartokinase 2, chloroplastic-like isoform X2 [Solanum tuberosum] 0.0
XLOC_034397|-	PGSC0003DMB000000476:189360-193012	13.1888	0.785978	TCONS_00061144	K09313|1|2e-06|53.5|bdi:100843418|homeobox protein cut-like;K10400|2|1e-05|50.8|cme:CMO070C|kinesin family member 15	GO:0031981//nuclear lumen;GO:0009536//plastid	-	-	XP_015159375.1 PREDICTED: LOW QUALITY PROTEIN: guanylate-binding protein 7-like [Solanum tuberosum] 0.0
XLOC_034447|-	PGSC0003DMB000000478:269326-269531	-14.0635	0.760207	TCONS_00061236	-	-	-	-	-
XLOC_034636|-	PGSC0003DMB000000488:72665-92371	-14.1543	0.772996	TCONS_00061554	K13462|1|2e-06|49.7|ppp:PHYPADRAFT_117145|guanine nucleotide-exchange factor	GO:0009536//plastid	GO:0005083//small GTPase regulator activity	GO:0032011//ARF protein signal transduction	XP_006364333.1 PREDICTED: brefeldin A-inhibited guanine nucleotide-exchange protein 1 [Solanum tuberosum] 0.0
XLOC_034722|PGSC0003DMT400008585,PGSC0003DMT400008586	PGSC0003DMB000000490:24654-30420	15.1472	0.885484	TCONS_00061746	K00511|1|0.0|798|vvi:100262930|squalene monooxygenase [EC:1.14.13.132]	GO:0031224//intrinsic to membrane	GO:0004497//monooxygenase activity;GO:0050662//coenzyme binding	GO:0008152//metabolic process	XP_006364402.1 PREDICTED: squalene epoxidase 3-like [Solanum tuberosum] 0.0
XLOC_034875|-	PGSC0003DMB000000496:386146-386641	-14.1912	0.778437	TCONS_00062022	-	-	-	-	-
XLOC_034937|PGSC0003DMT400014109,PGSC0003DMT400014110,PGSC0003DMT400014111	PGSC0003DMB000000499:292346-298217	13.1472	0.780172	TCONS_00062142	-	-	-	GO:0070076//histone lysine demethylation	XP_015159447.1 PREDICTED: histone deacetylase 14 isoform X3 [Solanum tuberosum] 6e-97
XLOC_035067|PGSC0003DMT400040485	PGSC0003DMB000000505:274929-276492	-11.9894	0.808334	TCONS_00062393	K13789|1|4e-135|479|pop:POPTR_857619|geranylgeranyl diphosphate synthase, type II [EC:2.5.1.1 2.5.1.10 2.5.1.29]	GO:0009536//plastid	GO:0043169//cation binding;GO:0004659//prenyltransferase activity;GO:0016628//oxidoreductase activity, acting on the CH-CH group of donors, NAD or NADP as acceptor	GO:0016109	XP_006364641.1 PREDICTED: geranylgeranyl pyrophosphate synthase 7, chloroplastic-like [Solanum tuberosum] 0.0
XLOC_035105|PGSC0003DMT400018553	PGSC0003DMB000000506:199372-200308	-13.2404	0.79351	TCONS_00062490	-	-	-	-	XP_006364768.1 PREDICTED: calmodulin-binding protein 25 [Solanum tuberosum] 2e-157
XLOC_035205|-	PGSC0003DMB000000510:18296-18568	-15.5361	0.916221	TCONS_00062670	-	-	-	-	KAG5577680.1 hypothetical protein H5410_057814 [Solanum commersonii] 6e-40
XLOC_035259|-	PGSC0003DMB000000512:350862-369936	14.5285	0.82587	TCONS_00062775	K05681|1|3e-17|86.7|olu:OSTLU_38326|ATP-binding cassette, subfamily G (WHITE), member 2;K12843|2|1e-16|84.7|vvi:100248403|U4/U6 small nuclear ribonucleoprotein PRP3	GO:0016020//membrane	GO:0017111//nucleoside-triphosphatase activity	GO:0009207;GO:0051234//establishment of localization;GO:0006950//response to stress	XP_027772722.1 pleiotropic drug resistance protein 1-like [Solanum pennellii] 0.0
XLOC_035263|PGSC0003DMT400040769,PGSC0003DMT400040770	PGSC0003DMB000000512:20901-69237	-12.8165	0.794539	TCONS_00062782	K08202|1|3e-23|108|vcn:VOLCADRAFT_95576|MFS transporter, OCT family, solute carrier family 22 (organic cation transporter), member 4/5	GO:0016020//membrane	GO:0022891//substrate-specific transmembrane transporter activity	GO:0006810//transport	XP_015159947.1 PREDICTED: organic cation/carnitine transporter 3-like [Solanum tuberosum] 2e-128
XLOC_035417|PGSC0003DMT400059918	PGSC0003DMB000000520:338814-340819	-13.1048	0.77368	TCONS_00063041	-	-	-	-	KAG5585665.1 hypothetical protein H5410_046099 [Solanum commersonii] 2e-08
XLOC_035545|PGSC0003DMT400024409	PGSC0003DMB000000528:10921-19783	-10.6156	0.816495	TCONS_00063245	K01533|1|0.0|1511|vvi:100266338|Cu2+-exporting ATPase [EC:3.6.3.4]	GO:0031224//intrinsic to membrane;GO:0043231//intracellular membrane-bounded organelle	GO:0046914//transition metal ion binding;GO:0043682//copper-transporting ATPase activity;GO:0032559	GO:0035434//copper ion transmembrane transport;GO:0010118//stomatal movement;GO:0000160//two-component signal transduction system (phosphorelay);GO:0009725//response to hormone stimulus;GO:0009206	XP_006364991.1 PREDICTED: copper-transporting ATPase RAN1 [Solanum tuberosum] 0.0
XLOC_035548|PGSC0003DMT400024415	PGSC0003DMB000000528:43682-44409	-13.7897	0.872123	TCONS_00063255	-	-	-	-	TMW82355.1 hypothetical protein EJD97_006133 [Solanum chilense] 3e-116
XLOC_035627|PGSC0003DMT400038293	PGSC0003DMB000000530:335881-336878	-12.9027	0.755095	TCONS_00063399	-	GO:0044424//intracellular part	GO:0016407//acetyltransferase activity	-	NP_001305481.1 tyramine N-feruloyltransferase 4/11-like [Solanum tuberosum] 0.0
XLOC_035665|PGSC0003DMT400001919,PGSC0003DMT400001920,PGSC0003DMT400001921	PGSC0003DMB000000531:120861-127737	-12.9674	0.754947	TCONS_00063480	K13415|1|4e-55|215|sbi:SORBI_03g032990|protein brassinosteroid insensitive 1 [EC:2.7.10.1 2.7.11.1]	GO:0005618//cell wall;GO:0016020//membrane	GO:0016301//kinase activity	-	XP_006365105.1 PREDICTED: probable LRR receptor-like serine/threonine-protein kinase At2g16250 [Solanum tuberosum] 0.0
XLOC_035865|-	PGSC0003DMB000000541:262977-295062	17.8277	0.876969	TCONS_00063847	-	-	-	-	XP_006365450.1 PREDICTED: paladin isoform X1 [Solanum tuberosum] 7e-139
XLOC_035894|PGSC0003DMT400030402	PGSC0003DMB000000543:58365-61618	-11.7704	0.810346	TCONS_00063900	K00430|1|9e-143|504|gmx:100803637|peroxidase [EC:1.11.1.7]	-	GO:0005506//iron ion binding;GO:0003824//catalytic activity;GO:0016209//antioxidant activity	GO:0008152//metabolic process;GO:0006950//response to stress	XP_006365326.1 PREDICTED: peroxidase P7-like [Solanum tuberosum] 0.0
XLOC_036174|-	PGSC0003DMB000000555:214723-237602	9.65544	0.777143	TCONS_00064355	-	-	-	-	XP_015159959.1 PREDICTED: uncharacterized protein LOC102602927 [Solanum tuberosum] 0.0
XLOC_036276|-	PGSC0003DMB000000559:135092-135302	-14.2921	0.79405	TCONS_00064554	-	-	-	-	XP_006338168.1 PREDICTED: 26S protease regulatory subunit 8 homolog A [Solanum tuberosum] 5e-11
XLOC_036359|-	PGSC0003DMB000000565:50030-83316	-13.7101	0.861311	TCONS_00064688	-	-	-	-	ABI34329.1 Integrase core domain containing protein [Solanum demissum] 2e-151
XLOC_036434|PGSC0003DMT400025312	PGSC0003DMB000000570:90625-103100	-12.9962	0.758501	TCONS_00064787	K14486|1|0.0|657|pop:POPTR_589324|auxin response factor	GO:0043231//intracellular membrane-bounded organelle	GO:0003676//nucleic acid binding;GO:0005515//protein binding	GO:0006351//transcription, DNA-dependent;GO:0009755//hormone-mediated signaling pathway	XP_006365636.1 PREDICTED: auxin response factor 19-like [Solanum tuberosum] 0.0
XLOC_036508|PGSC0003DMT400008688	PGSC0003DMB000000575:123741-124390	-13.2546	0.795465	TCONS_00064902	K07442|1|3e-08|56.6|aly:ARALYDRAFT_325929|tRNA (adenine57-N1/adenine58-N1)-methyltransferase [EC:2.1.1.219 2.1.1.220]	-	-	-	XP_006365736.1 PREDICTED: uncharacterized protein LOC102600787 [Solanum tuberosum] 2e-67
XLOC_036557|PGSC0003DMT400071318,PGSC0003DMT400071319	PGSC0003DMB000000577:189355-198658	-12.5418	0.809215	TCONS_00065004	K00164|1|0.0|1870|rcu:RCOM_0465620|2-oxoglutarate dehydrogenase E1 component [EC:1.2.4.2]	GO:0043231//intracellular membrane-bounded organelle	GO:0046914//transition metal ion binding;GO:0016624//oxidoreductase activity, acting on the aldehyde or oxo group of donors, disulfide as acceptor;GO:0019842//vitamin binding	GO:0010038//response to metal ion;GO:0006007//glucose catabolic process	PREDICTED: 2-oxoglutarate dehydrogenase, mitochondrial-like [Solanum tuberosum] 0.0
XLOC_036755|PGSC0003DMT400071670	PGSC0003DMB000000589:50738-51268	-13.4351	0.822507	TCONS_00065313	-	-	-	-	KAG5570267.1 hypothetical protein H5410_060033 [Solanum commersonii] 7e-28
XLOC_036959|PGSC0003DMT400055828	PGSC0003DMB000000599:240720-242325	-13.6235	0.849035	TCONS_00065652	K10666|1|2e-25|114|rcu:RCOM_1593560|E3 ubiquitin-protein ligase RNF5 [EC:6.3.2.19]	GO:0031090//organelle membrane	GO:0019787//small conjugating protein ligase activity	GO:0006511//ubiquitin-dependent protein catabolic process;GO:0009725//response to hormone stimulus;GO:0032446//protein modification by small protein conjugation;GO:0006950//response to stress	XP_006366025.1 PREDICTED: E3 ubiquitin-protein ligase RMA1H1-like [Solanum tuberosum] 1e-146
XLOC_037034|PGSC0003DMT400036399,PGSC0003DMT400036400	PGSC0003DMB000000604:261030-262779	-9.9812	0.775006	TCONS_00065790	K09755|1|5e-150|295|rcu:RCOM_0193830|ferulate-5-hydroxylase [EC:1.14.-.-]	-	GO:0004497//monooxygenase activity;GO:0005506//iron ion binding	-	XP_004252382.1 cytochrome P450 CYP736A12 [Solanum lycopersicum] 0.0
XLOC_037124|-	PGSC0003DMB000000609:202499-204569	-15.2178	0.894768	TCONS_00065940	-	-	-	-	-
XLOC_037147|PGSC0003DMT400036284,PGSC0003DMT400036286	PGSC0003DMB000000611:195836-197355	12.9887	0.757576	TCONS_00065979	K09422|1|2e-55|214|vvi:100265568|myb proto-oncogene protein, plant	-	-	GO:0006351//transcription, DNA-dependent	ALA13581.1 MYBA1 [Solanum tuberosum] 7e-137
XLOC_037171|PGSC0003DMT400048249	PGSC0003DMB000000613:186343-187858	-13.1272	0.777543	TCONS_00066018	K13407|1|0.0|682|vvi:100259592|cytochrome P450, family 94, subfamily A, polypeptide 1 (fatty acid omega-hydroxylase) [EC:1.14.-.-];K00517|4|2e-112|404|ath:AT3G56630|[EC:1.14.-.-]	-	GO:0016712//oxidoreductase activity, acting on paired donors, with incorporation or reduction of molecular oxygen, reduced flavin or flavoprotein as one donor, and incorporation of one atom of oxygen;GO:0005506//iron ion binding	GO:0008152//metabolic process	XP_006366194.1 PREDICTED: cytochrome P450 94A1-like [Solanum tuberosum] 0.0
XLOC_037381|-	PGSC0003DMB000000626:207542-207770	-14.0687	0.761155	TCONS_00066369	-	-	-	-	-
XLOC_037488|-	PGSC0003DMB000000634:66530-66964	-14.1658	0.774939	TCONS_00066560	-	-	-	-	-
XLOC_037518|PGSC0003DMT400092345	PGSC0003DMB000000639:1106-1427	14.4745	0.819126	TCONS_00066596	-	-	-	-	XP_006354092.1 PREDICTED: uncharacterized protein LOC102580982 [Solanum tuberosum] 3e-67
XLOC_037541|PGSC0003DMT400080843,PGSC0003DMT400080844,PGSC0003DMT400080845	PGSC0003DMB000000640:215410-219995	-12.9635	0.75433	TCONS_00066633	K10879|1|2e-28|124|vvi:100262890|DNA-repair protein XRCC2	-	-	GO:0006310//DNA recombination	XP_015160400.1 PREDICTED: DNA repair protein XRCC2 homolog isoform X3 [Solanum tuberosum] 1e-73
XLOC_037558|PGSC0003DMT400022513,PGSC0003DMT400022514	PGSC0003DMB000000641:157053-158970	-13.0721	0.768731	TCONS_00066658	K00344|1|9e-15|80.1|osa:4331066|NADPH2:quinone reductase [EC:1.6.5.5];K07119|2|5e-13|74.3|pop:POPTR_1087070|	GO:0009528//plastid inner membrane;GO:0009534//chloroplast thylakoid	GO:0046914//transition metal ion binding;GO:0016491//oxidoreductase activity	GO:0008152//metabolic process	XP_006367001.1 PREDICTED: putative quinone-oxidoreductase homolog, chloroplastic [Solanum tuberosum] 0.0
XLOC_037559|PGSC0003DMT400044066	PGSC0003DMB000000641:179075-179739	13.8247	0.81188	TCONS_00066660	K13993|1|9e-35|144|gmx:100809611|HSP20 family protein	-	-	-	XP_006367002.1 PREDICTED: class I heat shock protein-like [Solanum tuberosum] 3e-98
XLOC_037562|PGSC0003DMT400044063,PGSC0003DMT400044064	PGSC0003DMB000000641:222127-227509	11.8679	0.843172	TCONS_00066665	K07119|1|4e-11|68.2|ath:AT1G49670|	GO:0009534//chloroplast thylakoid;GO:0016020//membrane	GO:0046914//transition metal ion binding;GO:0016655//oxidoreductase activity, acting on NAD(P)H, quinone or similar compound as acceptor	GO:0008152//metabolic process	ABA81857.1 ripening regulated protein-like [Solanum tuberosum] 0.0
XLOC_037570|PGSC0003DMT400059603,PGSC0003DMT400059604,PGSC0003DMT400059605	PGSC0003DMB000000642:94858-99808	13.8664	0.882044	TCONS_00066676	-	-	GO:0070011//peptidase activity, acting on L-amino acid peptides;GO:0004175//endopeptidase activity	GO:0019538//protein metabolic process	XP_006366658.1 PREDICTED: probable ubiquitin-like-specific protease 2B [Solanum tuberosum] 0.0
XLOC_037666|PGSC0003DMT400056192	PGSC0003DMB000000649:121378-125651	9.56105	0.75825	TCONS_00066829	K01858|1|0.0|956|vvi:100259515|myo-inositol-1-phosphate synthase [EC:5.5.1.4]	GO:0044424//intracellular part	GO:0016872//intramolecular lyase activity	GO:0006644//phospholipid metabolic process;GO:0006020//inositol metabolic process;GO:0044238//primary metabolic process	XP_006366522.1 PREDICTED: inositol-3-phosphate synthase [Solanum tuberosum] 0.0
XLOC_037710|PGSC0003DMT400074496	PGSC0003DMB000000652:225705-227451	-13.078	0.769657	TCONS_00066888	K13267|1|4e-125|446|gmx:100814284|cytochrome P450, family 71, subfamily D, polypeptide 9 (flavonoid 6-hydroxylase) [EC:1.14.13.-];K16085|2|5e-112|403|osa:4335091|cytochrome P450, family 99, subfamily A, polypeptide 3 (9beta-pimara-7,15-diene oxidase) [EC:1.14.13.144];K00517|3|2e-110|397|ath:AT3G26300|[EC:1.14.-.-];K16083|4|2e-107|388|osa:4329725|cytochrome P450, family 71, subfamily Z, polypeptid…	-	GO:0016491//oxidoreductase activity;GO:0005506//iron ion binding	-	XP_015081860.1 premnaspirodiene oxygenase-like [Solanum pennellii] 0.0
XLOC_037956|PGSC0003DMT400003037	PGSC0003DMB000000674:152200-155600	-10.5451	0.819547	TCONS_00067278	K13448|1|6e-09|59.7|ath:AT2G43290|calcium-binding protein CML	GO:0044444//cytoplasmic part	GO:0046872//metal ion binding	GO:0006972//hyperosmotic response;GO:0009639//response to red or far red light;GO:0007165//signal transduction	XP_006366738.1 PREDICTED: calmodulin [Solanum tuberosum] 3e-113
XLOC_038062|PGSC0003DMT400013082,PGSC0003DMT400013085	PGSC0003DMB000000682:45595-49253	14.3619	0.786758	TCONS_00067451	K00511|1|1e-89|328|rcu:RCOM_1329420|squalene monooxygenase [EC:1.14.13.132]	GO:0016020//membrane;GO:0031410//cytoplasmic vesicle	GO:0004497//monooxygenase activity	GO:0008152//metabolic process	XP_015073362.1 squalene monooxygenase-like [Solanum pennellii] 2e-107
XLOC_038169|-	PGSC0003DMB000000687:201-493	13.8231	0.876375	TCONS_00067628	-	-	-	-	-
XLOC_038426|PGSC0003DMT400045834	PGSC0003DMB000000711:28806-30114	-13.9516	0.894022	TCONS_00068078	K09338|1|2e-40|164|ath:AT4G36740|homeobox-leucine zipper protein	GO:0043231//intracellular membrane-bounded organelle	GO:0001071//nucleic acid binding transcription factor activity;GO:0003677//DNA binding	GO:0009725//response to hormone stimulus;GO:0006355//regulation of transcription, DNA-dependent	XP_006366983.1 PREDICTED: homeobox-leucine zipper protein ATHB-40-like isoform X1 [Solanum tuberosum] 1e-156
XLOC_038604|PGSC0003DMT400039133,PGSC0003DMT400039134	PGSC0003DMB000000729:8392-9899	11.5469	0.865241	TCONS_00068382	-	GO:0016020//membrane;GO:0005618//cell wall;GO:0031410//cytoplasmic vesicle	GO:0004857//enzyme inhibitor activity	GO:0006950//response to stress	XP_006367121.1 PREDICTED: defensin J1-2 [Solanum tuberosum] 3e-44
XLOC_038703|PGSC0003DMT400084314	PGSC0003DMB000000739:100728-102678	-10.1969	0.821479	TCONS_00068568	K13267|1|2e-119|290|gmx:100814284|cytochrome P450, family 71, subfamily D, polypeptide 9 (flavonoid 6-hydroxylase) [EC:1.14.13.-];K16085|3|2e-106|261|osa:4335091|cytochrome P450, family 99, subfamily A, polypeptide 3 (9beta-pimara-7,15-diene oxidase) [EC:1.14.13.144];K00517|5|2e-100|264|ath:AT3G26300|[EC:1.14.-.-]	-	GO:0016491//oxidoreductase activity;GO:0005506//iron ion binding	-	XP_009794456.1 PREDICTED: premnaspirodiene oxygenase-like [Nicotiana sylvestris] 0.0
XLOC_038748|-	PGSC0003DMB000000744:38912-39173	-16.0161	0.94012	TCONS_00068633	-	-	-	-	-
XLOC_038835|-	PGSC0003DMB000000754:64125-64441	14.4201	0.81188	TCONS_00068774	-	-	-	-	-
XLOC_038916|PGSC0003DMT400059914,PGSC0003DMT400059915	PGSC0003DMB000000762:98836-101730	-13.5596	0.84028	TCONS_00068905	-	-	-	-	XP_006367369.1 PREDICTED: protein yippee-like [Solanum tuberosum] 2e-59
XLOC_038925|-	PGSC0003DMB000000763:33383-43817	-13.2768	0.798665	TCONS_00068916	-	-	GO:0046872//metal ion binding	GO:0035556//intracellular signal transduction	XP_015089297.1 uncharacterized protein LOC107032226 [Solanum pennellii] 0.0
XLOC_039011|-	PGSC0003DMB000000777:35068-40844	-13.8885	0.885107	TCONS_00069028	-	-	-	-	KAF3661105.1 putative disease resistance protein RGA4-like [Capsicum annuum] 2e-67
XLOC_039012|-	PGSC0003DMB000000777:42640-47214	-13.6587	0.85395	TCONS_00069029	-	-	-	-	XP_015160891.1 PREDICTED: uncharacterized protein LOC102605407 isoform X2 [Solanum tuberosum] 5e-87
XLOC_039025|PGSC0003DMT400044046,PGSC0003DMT400044052,PGSC0003DMT400044055,PGSC0003DMT400075172	PGSC0003DMB000000779:17264-116610	13.1442	0.779669	TCONS_00069061	-	GO:0043231//intracellular membrane-bounded organelle	GO:0003824//catalytic activity	GO:0006950//response to stress;GO:0006629//lipid metabolic process	XP_015160927.1 PREDICTED: patatin-T5-like [Solanum tuberosum] 0.0
XLOC_039055|-	PGSC0003DMB000000784:66656-68865	14.0201	0.754115	TCONS_00069098	K11339|1|1e-12|70.1|vvi:100242251|mortality factor 4-like protein 1	-	-	-	XP_006367419.1 PREDICTED: protein MRG1-like [Solanum tuberosum] 2e-34
XLOC_039304|PGSC0003DMT400054013	PGSC0003DMB000000830:1953-3277	-12.9745	0.755713	TCONS_00069456	-	-	-	-	XP_010319794.1 uncharacterized protein LOC101246131 [Solanum tuberosum] 1e-68
XLOC_039338|PGSC0003DMT400065684	PGSC0003DMB000000834:77857-78794	-13.7136	0.861699	TCONS_00069511	K04713|1|9e-80|216|ath:AT1G69640|C4-hydroxylase [EC:1.14.-.-]	GO:0043231//intracellular membrane-bounded organelle	GO:0016709//oxidoreductase activity, acting on paired donors, with incorporation or reduction of molecular oxygen, NAD(P)H as one donor, and incorporation of one atom of oxygen;GO:0046914//transition metal ion binding	GO:0030148//sphingolipid biosynthetic process;GO:0006631//fatty acid metabolic process;GO:0009639//response to red or far red light,GO:0044238//primary metabolic process	AAT38760.1 Protein SUR2, putative [Solanum demissum] 7e-88
XLOC_039341|PGSC0003DMT400025167,PGSC0003DMT400025169	PGSC0003DMB000000835:21470-24990	9.13985	0.820564	TCONS_00069514	-	-	-	GO:1990137//plant seed peroxidase activity	XP_006367607.1 PREDICTED: probable peroxygenase 5 [Solanum tuberosum] 1e-137
XLOC_039430|-	PGSC0003DMB000000848:32123-40691	-12.9596	0.753552	TCONS_00069638	K00799|1|1e-60|231|vvi:100242547|glutathione S-transferase [EC:2.5.1.18]	-	GO:0016765//transferase activity, transferring alkyl or aryl (other than methyl) groups	GO:0009755//hormone-mediated signaling pathway	XP_006367666.1 PREDICTED: probable glutathione S-transferase [Solanum tuberosum] 1e-61
XLOC_039574|PGSC0003DMT400017056	PGSC0003DMB000000892:1330-8397	-9.75844	0.770605	TCONS_00069858	K10999|1|0.0|1792|pop:POPTR_551308|cellulose synthase A [EC:2.4.1.12]	GO:0031224//intrinsic to membrane	GO:0016759//cellulose synthase activity;GO:0046914//transition metal ion binding	GO:0045229//external encapsulating structure organization;GO:0009250//glucan biosynthetic process	XP_006367803.1 PREDICTED: cellulose synthase A catalytic subunit 2 [UDP-forming] [Solanum tuberosum] 0.0
XLOC_039578|PGSC0003DMT400034282,PGSC0003DMT400034283	PGSC0003DMB000000893:20971-25877	-13.3758	0.813604	TCONS_00069864	K15336|1|9e-34|144|vvi:100259391|tRNA (cytosine38-C5)-methyltransferase [EC:2.1.1.204]	GO:0043231//intracellular membrane-bounded organelle	-	-	XP_006367706.1 PREDICTED: pentatricopeptide repeat-containing protein At1g74750-like [Solanum tuberosum] 0.0
XLOC_039722|PGSC0003DMT400051573,PGSC0003DMT400051575	PGSC0003DMB000000948:40063-42952	-13.5617	0.840703	TCONS_00070064	-	-	-	GO:0019941//modification-dependent protein catabolic process	XP_006367795.1 PREDICTED: UPF0481 protein At3g47200-like [Solanum tuberosum] 0.0
XLOC_039867|PGSC0003DMT400049076	PGSC0003DMB000001015:26240-31098	13.1442	0.786758	TCONS_00070254	K00276|1|9e-65|246|cme:CMS002C|primary-amine oxidase [EC:1.4.3.21]	GO:0043231//intracellular membrane-bounded organelle	GO:0046914//transition metal ion binding;GO:0016641//oxidoreductase activity, acting on the CH-NH2 group of donors, oxygen as acceptor;GO:0048037//cofactor binding	GO:0006520//cellular amino acid metabolic process;GO:0006807//nitrogen compound metabolic process	XP_006367888.1 PREDICTED: primary amine oxidase-like [Solanum tuberosum] 0.0
XLOC_040219|PGSC0003DMT400011524	PGSC0003DMB000001362:96-939	-14.0303	0.755589	TCONS_00070717	-	-	-	-	XP_006368017.1 PREDICTED: uncharacterized protein LOC102592341 [Solanum tuberosum] 1e-107
XLOC_040352|PGSC0003DMT400006326	PGSC0003DMB000001795:506-1390	-9.76615	0.836851	TCONS_00070872	K01580|1|2e-48|188|aly:ARALYDRAFT_484123|glutamate decarboxylase [EC:4.1.1.15]	GO:0043231//intracellular membrane-bounded organelle;GO:0044444//cytoplasmic part	GO:0005515//protein binding;GO:0016831//carboxy-lyase activity;GO:0048037//cofactor binding	GO:0009064//glutamine family amino acid metabolic process	XP_006368053.2 PREDICTED: glutamate decarboxylase 4-like [Solanum tuberosum] 5e-81
XLOC_040392|PGSC0003DMT400081515,PGSC0003DMT400081516	PGSC0003DMB000002168:447-1577	13.4755	0.828359	TCONS_00070920	-	-	-	-	XP_015161401.1 PREDICTED: uncharacterized protein LOC107059401 [Solanum tuberosum] 7e-31
XLOC_040406|PGSC0003DMT400003250,PGSC0003DMT400003251,PGSC0003DMT400003252	PGSC0003DMB000002292:797-2041	-10.0842	0.854762	TCONS_00070943	K01580|1|4e-72|269|vvi:100266215|glutamate decarboxylase [EC:4.1.1.15]	-	GO:0016831//carboxy-lyase activity;GO:0048037//cofactor binding;GO:0005515//protein binding	GO:0009064//glutamine family amino acid metabolic process	XP_006368084.1 PREDICTED: glutamate decarboxylase 3-like [Solanum tuberosum] 2e-110
XLOC_040419|-	PGSC0003DMB000002528:21-1622	-9.94842	0.830119	TCONS_00070962	K01580|1|3e-71|267|vvi:100266215|glutamate decarboxylase [EC:4.1.1.15]	-	GO:0016831//carboxy-lyase activity;GO:0048037//cofactor binding	GO:0009064//glutamine family amino acid metabolic process	XP_006368093.1 PREDICTED: glutamate decarboxylase 1, partial [Solanum tuberosum] 3e-38
XLOC_040483|-	PGSC0003DMB000005035:17-708	-13.3139	0.804277	TCONS_00071039	K14772|1|1e-69|260|vvi:100255444|U3 small nucleolar RNA-associated protein 20	GO:0043231//intracellular membrane-bounded organelle	-	-	XP_015170537.1 PREDICTED: small subunit processome component 20 homolog [Solanum tuberosum] 3e-138
XLOC_040495|PGSC0003DMT400084471	PGSC0003DMB000005613:192-621	-13.7303	0.863517	TCONS_00071053	K15102|1|3e-38|132|sbi:SORBI_04g034260|solute carrier family 25 (mitochondrial phosphate transporter), member 3	GO:0019866//organelle inner membrane;GO:0031224//intrinsic to membrane	GO:0005488//binding	GO:0051234//establishment of localizationGO:0035556//intracellular signal transduction	XP_015071128.1 mitochondrial phosphate carrier protein 3, mitochondrial [Solanum pennellii] 9e-44
XLOC_040507|-	PGSC0003DMB000006836:2-223	-17.949	0.986033	TCONS_00071065	-	-	-	-	-
XLOC_040522|-	PGSC0003DMB000008106:38-268	11.8698	0.845755	TCONS_00071080	-	-	-	-	ABC58792.1 patatin protein, partial [Solanum tuberosum] 3e-06
XLOC_040535|-	PGSC0003DMB000009021:0-328	14.2463	0.786758	TCONS_00071093	-	-	-	-	-
XLOC_040539|-	PGSC0003DMB000011855:5-248	-13.397	0.816975	TCONS_00071097	-	-	-	-	QEQ76328.1 MatR [Solanum tuberosum] 5e-46
XLOC_040540|PGSC0003DMT400058934	PGSC0003DMB000012094:0-247	-15.6097	0.90886	TCONS_00071098	K15718|1|1e-08|55.8|vvi:100252850|linoleate 9S-lipoxygenase [EC:1.13.11.58]	GO:0044424//intracellular part	GO:0046914//transition metal ion binding;GO:0016702//oxidoreductase activity, acting on single donors with incorporation of molecular oxygen, incorporation of two atoms of oxygen	GO:0006633//fatty acid biosynthetic process	NP_001275115.1 linoleate 13S-lipoxygenase 3-1, chloroplastic [Solanum tuberosum] 0.0
XLOC_040541|-	PGSC0003DMB000012255:6-217	-13.257	0.795945	TCONS_00071099	-	-	-	GO:0035556//intracellular signal transduction	XP_015163330.1 PREDICTED: LRR receptor-like serine/threonine-protein kinase FLS2 [Solanum tuberosum] 2e-13
