# Supplementary material for: Gene expression and phytohormone levels in the asymptomatic and symptomatic phases of infection in potato tubers inoculated with Dickeya solani
Source: PLoS One. 2022 Aug 29;17(8):e0273481. doi: 10.1371/journal.pone.0273481 (PMC9423618; doi:10.1371/journal.pone.0273481)
Supplement: S6 Table — (XLSX) [file pone.0273481.s007.xlsx]

## Sheet: Taul1
Gene_id	locus	log2Ratio (1 hpi)	probability	log2Ratio (24 hpi)	probability	log2Ratio (168 hpi)	probability	Verified KEGG Orthology	Sol/NCBI gene: Annotation
Salicylic acid
Chorismate mutase
XLOC_000741|PGSC0003DMT400003643	PGSC0003DMB000000004:1756827-1763043	-2.61473	0.499566	13.5277	0.814806	-1.13063	0.536483	K01850	PGSC0003DMP400002602: Chorismate mutase 1
XLOC_017768|PGSC0003DMT400023890,PGSC0003DMT400023891	PGSC0003DMB000000133:952419-955608	0	0.418804	8.22696	0.359816	0	0.432714	K01850	PGSC0003DMP400016295: Chorismate mutase
Phenylalanine ammonia-lyase
XLOC_010863|PGSC0003DMT400060308	PGSC0003DMB000000072:371449-375403	0.044865	0.419627	0.970022	0.498606	-11.8511	0.50096	K10775	PGSC0003DMP400040591: Phenylalanine ammonia-lyase
XLOC_021463|PGSC0003DMT400055488,PGSC0003DMT400055489	PGSC0003DMB000000177:212886-223660	0.245541	0.47929	0.226613	0.417272	-0.06252	0.448567	K10775	PGSC0003DMP400037349: Phenylalanine ammonia-lyase
XLOC_039188|PGSC0003DMT400080765	PGSC0003DMB000000804:96549-98062	0.771571	0.576224	15.5134	0.804016	1.10424	0.564154	K10775	PGSC0003DMP400054760: Phenylalanine ammonia-lyase
XLOC_039271|PGSC0003DMT400080548	PGSC0003DMB000000821:83901-88307	-0.960719	0.545227	0.446529	0.428245	-1.28304	0.469346	K10775	PGSC0003DMP400054631: Phenylalanine ammonia-lyase 1
XLOC_021516|PGSC0003DMT400055531	PGSC0003DMB000000177:187425-195375	0.660055	0.555468	0.144678	0.391327	0.483118	0.521762	K10775	PGSC0003DMP400037388: Phenylalanine ammonia-lyase
Regulatory protein NPR1
XLOC_018588|PGSC0003DMT400054660	PGSC0003DMB000000141:1369314-1374852	0.711711	0.469129	15.5132	0.799319	-1.60617	0.487325	K14508	PGSC0003DMP400036767: NIM1 1
XLOC_036817|PGSC0003DMT400002412	PGSC0003DMB000000592:81042-87752	0.167292	0.442555	15.5019	0.846672	-0.101966	0.450453	K14508	PGSC0003DMP400001753: NIM1 2
XLOC_017378|PGSC0003DMT400076710,PGSC0003DMT400076711	PGSC0003DMB000000129:629459-631750	13.4482	0.891004	9.97007	0.368697	0	0.432714	K14508	PGSC0003DMP400051981: Aberrant large forked product / LOC102603071: NPR5
Transcription factor TGA
XLOC_017333|PGSC0003DMT400060926,PGSC0003DMT400090558	PGSC0003DMB000000129:1464824-1485384	0.270112	0.468431	-0.005202	0.358673	-0.547194	0.540049	K14431	PGSC0003DMP400041003: Leucine zipper transcription factor TGA
XLOC_020689|PGSC0003DMT400070881,PGSC0003DMT400070882,PGSC0003DMT400070883,PGSC0003DMT400070884,PGSC0003DMT400070885	PGSC0003DMB000000164:1041721-1045903	0.617615	0.427605	-0.710289	0.406494	-0.372839	0.470512	K14431	PGSC0003DMP400047932: Transcription factor TGA7
XLOC_029125|PGSC0003DMT400043648,PGSC0003DMT400043649,PGSC0003DMT400043650,PGSC0003DMT400043651	PGSC0003DMB000000314:671419-675691	-1.58466	0.484284	0.718792	0.427673	-0.717275	0.496365	K14431	PGSC0003DMP400029619: Transcription factor TGA7
XLOC_032028|PGSC0003DMT400067782	PGSC0003DMB000000392:523500-534293	0	0.418804	10.2055	0.37144	-11.3665	0.478958	K14431	PGSC0003DMP400045766: BZip protein AtbZip21 (90% similar to LOC101245029 coding for transcription factor TGA9-like of Solanum lycopersicum
XLOC_012328|PGSC0003DMT400016235,PGSC0003DMT400016236,PGSC0003DMT400016237,PGSC0003DMT400016238,PGSC0003DMT400016239,PGSC0003DMT400016240,PGSC0003DMT400016241	PGSC0003DMB000000086:302950-308756	0	0.418804	9.3133	0.363565	0	0.432714	K14431	PGSC0003DMP400011252: Mas-binding factor MBF3 (97% identical to TGACG-sequence-specific DNA-binding protein TGA-1A of Solanum lycopersicum
XLOC_021751|PGSC0003DMT400033308	PGSC0003DMB000000181:266796-281273	0	0.418804	10.5426	0.377303	0.641559	0.443881	K14431	PGSC0003DMP400022655: Leucine zipper transcription factor
Pathogenesis-related protein 1
XLOC_038066|PGSC0003DMT400013091	PGSC0003DMB000000682:79235-79998	0	0.418804	16.0779	0.862102	-1.12428	0.570178	K13449	PGSC0003DMP400009080: PR1 protein
XLOC_038068|PGSC0003DMT400013094	PGSC0003DMB000000682:89022-89882	0	0.418804	13.8535	0.875634	-1.60446	0.50168	K13449	PGSC0003DMP400009082: PR1 protein
XLOC_038070|PGSC0003DMT400013096	PGSC0003DMB000000682:122154-122493	0	0.418804	12.2668	0.480215	-0.073377	0.436028	K13449	PGSC0003DMP400009084: PR1 protein
Jasmonic acid
Phospholipase A1
XLOC_019753|PGSC0003DMT400041886,PGSC0003DMT400041887	PGSC0003DMB000000152:1334507-1342876	-0.553124	0.427685	10.3723	0.374	0	0.432714	K06129	PGSC0003DMP400028389: Phospholipase A1
XLOC_032399|PGSC0003DMT400026826,PGSC0003DMT400026827	PGSC0003DMB000000406:120896-129649	-0.889774	0.473335	1.36498	0.437583	-0.587584	0.48385	K06129	PGSC0003DMP400018289: Lecithine cholesterol acyltransferase
13S-lipoxygenase
XLOC_007199|PGSC0003DMT400058932,PGSC0003DMT400058933,PGSC0003DMT400058934	PGSC0003DMB000000040:738170-742566	0.625529	0.559194	-0.99588	0.547559	-0.835946	0.594431	K00454	PGSC0003DMP400039701: Lipoxygenase
XLOC_019195|PGSC0003DMT400034471,PGSC0003DMT400034472,PGSC0003DMT400034473,PGSC0003DMT400034474	PGSC0003DMB000000148:1060171-1064952	0	0.418804	-0.612506	0.396699	-11.6188	0.489313	K00454	PGSC0003DMP400023434: Lipoxygenase
XLOC_010657|PGSC0003DMT400074322,PGSC0003DMT400074323	PGSC0003DMB000000071:1522056-1544109	-13.1539	0.556577	0	0.356387	0	0.432714	K00454	PGSC0003DMP400050332: Lipoxygenase
XLOC_005262|PGSC0003DMT400045045,PGSC0003DMT400045046,PGSC0003DMT400045047,PGSC0003DMT400045048,PGSC0003DMT400045049,PGSC0003DMT400045050	PGSC0003DMB000000027:1362102-1368854	0	0.418804	-1.31519	0.385487	-11.5842	0.487713	K00454	PGSC0003DMP400030513: Lipoxygenase
Allene oxide synthase
XLOC_037468|PGSC0003DMT400043495	PGSC0003DMB000000633:88317-90353	0.660823	0.546233	-1.91131	0.47066	-0.236498	0.453367	K01723	PGSC0003DMP400029511: Allene oxide synthase
XLOC_034298|PGSC0003DMT400027377	PGSC0003DMB000000472:223786-225478	-0.569496	0.43908	3.09136	0.476009	0	0.432714	K01723	PGSC0003DMP400018673: Allene oxide synthase
XLOC_036160|PGSC0003DMT400064771,PGSC0003DMT400064772	PGSC0003DMB000000555:182-1935	1.27568	0.508332	2.90016	0.614125	-0.183926	0.471323	K01723	PGSC0003DMP400043669: Divinyl ether synthase
Allene oxide cyclase
XLOC_033015|PGSC0003DMT400033027	PGSC0003DMB000000423:308213-309445	0.785446	0.56684	0.567162	0.43492	0.566668	0.446475	K10525	PGSC0003DMP400022472: Allene oxide cyclase
12-oxophytodienoic acid reductase
XLOC_002011|PGSC0003DMT400048327	PGSC0003DMB000000009:229351-289300	-2.35037	0.678668	1.49879	0.5957	-0.919717	0.609861	K05894	PGSC0003DMP400032724: LEDI-5c protein / LOC102597899: 12-oxophytodienoate reductase 1-like
XLOC_003270|PGSC0003DMT400007644	PGSC0003DMB000000016:130665-132837	0	0.418804	0	0.356387	-0.308684	0.441675	K05894	PGSC0003DMP400005322: LEDI-5c protein / LOC102605467: 12-oxophytodienoate reductase-like protein
XLOC_002016|PGSC0003DMT400048331	PGSC0003DMB000000009:578715-580695	0	0.418804	8.74933	0.361164	0	0.432714	K05894	PGSC0003DMP400032726: LEDI-5c protein / LOC102588513: 12-oxophytodienoate reductase 2-like
XLOC_002082|PGSC0003DMT400048344,PGSC0003DMT400048345	PGSC0003DMB000000009:302190-304417	0	0.418804	9.34634	0.363725	0	0.432714	K05894	PGSC0003DMP400032734: LEDI-5c protein / LOC102598213: 12-oxophytodienoate reductase 1-like
XLOC_026916|PGSC0003DMT400079356	PGSC0003DMB000000272:594289-599242	-0.115359	0.435308	0.444962	0.382561	-0.58753	0.448487	K05894	PGSC0003DMP400053803: 12-oxophytodienoate reductase 3
Acyl-CoA oxidase
XLOC_001831|PGSC0003DMT400028640,PGSC0003DMT400028641	PGSC0003DMB000000008:843496-849272	-1.44691	0.458865	1.02672	0.371085	-2.26369	0.571904	K00232	PGSC0003DMP400019471: Acyl-CoA dehydrogenase
XLOC_015111|PGSC0003DMT400049359	PGSC0003DMB000000106:283431-288260	-1.61212	0.527717	0.081726	0.363919	0.227229	0.46882	K00232	PGSC0003DMP400033310: Acyl-CoA dehydrogenase
Jasmonic acid-amino synthetase
XLOC_010514|PGSC0003DMT400084210,PGSC0003DMT400084211	PGSC0003DMB000000069:1114169-1121512	-0.709738	0.430999	0.478024	0.416187	-0.726181	0.520322	K14506	PGSC0003DMP400056257: Jasmonic acid-amino acid-conjugating enzyme
XLOC_002301|PGSC0003DMT400000283,PGSC0003DMT400000284,PGSC0003DMT400000285	PGSC0003DMB000000010:3145302-3149017	-12.8436	0.516356	11.3773	0.404186	-11.6521	0.491153	K14506	PGSC0003DMP400000215: Jasmonic acid-amino acid-conjugating enzyme
Coronatine-insensitive protein 1
XLOC_022987|-	PGSC0003DMB000000202:253578-261977	-0.763865	0.449447	-15.1798	0.872503	0.407243	0.449984	K13463	Not identified in Sol Genomics / LOC102584101: coronatine-insensitive protein 1
Jasmonate ZIM domain-containing protein
XLOC_039936|PGSC0003DMT400075153,PGSC0003DMT400075154,PGSC0003DMT400075155,PGSC0003DMT400075156	PGSC0003DMB000001059:8083-9221	15.1609	0.916315	13.6952	0.869631	0.188284	0.476375	K13464	PGSC0003DMP400050902: Gene of unknown function / LOC102592910: protein TIFY 10A-like
XLOC_009994|PGSC0003DMT400007591,PGSC0003DMT400007592	PGSC0003DMB000000063:575252-577509	0.639439	0.52726	3.22453	0.546804	0.870623	0.499211	K13464	PGSC0003DMP400005281: Jasmonate ZIM-domain protein 1
XLOC_030352|PGSC0003DMT400011154,PGSC0003DMT400011155	PGSC0003DMB000000344:74828-80973	11.9398	0.461379	0	0.356387	0	0.432714	K13464	PGSC0003DMP400007763: Salt responsive protein 1 / LOC102584798: protein TIFY 10A-like isoform X2
XLOC_007435|PGSC0003DMT400016580	PGSC0003DMB000000042:1357663-1359098	0	0.418804	9.93374	0.368411	0	0.432714	K13464	PGSC0003DMP400011489: Protein TIFY 9
XLOC_004942|PGSC0003DMT400036790	PGSC0003DMB000000026:1421001-1424115	1.49504	0.501863	3.2163	0.479895	-0.91608	0.55181	K13464	PGSC0003DMP400024951: Conserved gene of unknown function / NP_001275246: Protein TIFY 6B-like
Transcription factor MYC2
XLOC_018787|PGSC0003DMT400045204	PGSC0003DMB000000144:279991-282551	-0.385388	0.431605	1.13687	0.429685	0.079136	0.441195	K13422	PGSC0003DMP400030626: MYC transcription factor
XLOC_037222|PGSC0003DMT400002963	PGSC0003DMB000000616:122641-124847	0.483934	0.449538	1.57884	0.521362	0.501391	0.464477	K13422	PGSC0003DMP400002142: MYC transcription factor
Ethylene
S-adenosylmethionine synthase
XLOC_001683|PGSC0003DMT400072701	PGSC0003DMB000000008:2142265-2144759	0.50909	0.53182	0.560584	0.485599	1.33186	0.609119	K00789	PGSC0003DMP400049183: S-adenosylmethionine synthase
XLOC_015664|PGSC0003DMT400011942,PGSC0003DMT400011943	PGSC0003DMB000000114:778184-780552	0.313582	0.483176	1.57865	0.575824	0.432526	0.491828	K00789	PGSC0003DMP400008304: S-adenosylmethionine synthase 2
XLOC_021482|PGSC0003DMT400087679	PGSC0003DMB000000177:681978-685202	0.821397	0.59354	-0.197896	0.408906	0.628107	0.557548	K00789	PGSC0003DMP400059354: S-adenosylmethionine synthase 2
1-aminocyclopropane-1-carboxylate synthase
XLOC_018985|PGSC0003DMT400014932	PGSC0003DMB000000147:1139221-1142430	-8.80744	0.422461	3.66221	0.565595	-0.930239	0.557148	K01762	PGSC0003DMP400010333: ACC synthase
XLOC_033534|PGSC0003DMT400055203	PGSC0003DMB000000441:105474-107718	1.11079	0.506401	0	0.356387	0	0.432714	K01762	PGSC0003DMP400037135: 1-aminocyclopropane-1-carboxylate synthase 3
XLOC_002457|PGSC0003DMT400000553	PGSC0003DMB000000010:2638801-2641745	-0.783807	0.492845	0.778697	0.447195	-0.297718	0.485507	K01762	PGSC0003DMP400000417: 1-aminocyclopropane-1-carboxylate synthase 2
Aminocyclopropanecarboxylate oxidase
XLOC_031264|PGSC0003DMT400005970,PGSC0003DMT400005971,PGSC0003DMT400005972	PGSC0003DMB000000372:88357-90395	0.073096	0.436531	-0.474185	0.473563	-0.507817	0.547227	K05933	PGSC0003DMP400004140: ACC oxidase
XLOC_018402|PGSC0003DMT400036081,PGSC0003DMT400036083	PGSC0003DMB000000140:608855-611984	0	0.418804	8.08953	0.359461	-11.0847	0.469723	K05933	PGSC0003DMP400024510: 1-aminocyclopropane-1-carboxylate oxidase 2-like
Ethylene receptor
XLOC_028879|PGSC0003DMT400081396,PGSC0003DMT400081397,PGSC0003DMT400081398,PGSC0003DMT400081399,PGSC0003DMT400081400,PGSC0003DMT400081401	PGSC0003DMB000000309:199609-223862	-0.63958	0.520653	1.03295	0.549353	0.20977	0.473769	K14509	PGSC0003DMP400055081: Ethylene receptor
XLOC_017494|PGSC0003DMT400073846,PGSC0003DMT400073847	PGSC0003DMB000000131:277584-285068	0.546051	0.387391	10.5707	0.336716	0	0.394988	K14509	PGSC0003DMP400049985: Ethylene receptor homolog
XLOC_016660|PGSC0003DMT400041983,PGSC0003DMT400041984	PGSC0003DMB000000125:649259-657862	0.486844	0.528471	-0.119487	0.38855	-0.797657	0.592031	K14509	PGSC0003DMP400028452: Ethylene receptor
Serine/threonine-protein kinase CTR1
XLOC_001802|PGSC0003DMT400021609,PGSC0003DMT400021610,PGSC0003DMT400021612,PGSC0003DMT400021614	PGSC0003DMB000000008:317242-335835	-11.1159	0.811184	16.9311	0.918073	12.1122	0.51671	K14510	PGSC0003DMP400014715: CTR1 kinase
Ethylene-insensitive protein 2
XLOC_021460|PGSC0003DMT400055484	PGSC0003DMB000000177:167222-179418	9.13598	0.750802	-1.51815	0.54989	1.44072	0.582705	K14513	PGSC0003DMP400037346: Ethylene signaling protein
Ethylene-insensitive protein 3 / Ethylene insensitive 3-like
XLOC_030410|PGSC0003DMT400015145,PGSC0003DMT400015146	PGSC0003DMB000000345:518144-521411	-0.508407	0.475415	0.915509	0.495588	0.311154	0.477049	K14514	PGSC0003DMP400010488: EIN3
XLOC_030411|PGSC0003DMT400015147,PGSC0003DMT400015148	PGSC0003DMB000000345:531450-534539	0.614575	0.528185	0.004995	0.357393	-0.362263	0.487667	K14514	PGSC0003DMP400010489: EIL1
XLOC_030524|PGSC0003DMT400076889,PGSC0003DMT400076890,PGSC0003DMT400076891	PGSC0003DMB000000347:352672-355809	-0.012539	0.418953	2.52613	0.514127	0.681606	0.459665	K14514	PGSC0003DMP400052101: EIL1
XLOC_034927|PGSC0003DMT400022475,PGSC0003DMT400022476,PGSC0003DMT400022477	PGSC0003DMB000000499:89956-94096	-0.022958	0.423559	0.657894	0.491108	0.183103	0.473278	K14514	PGSC0003DMP400015315: EIL2
EIN3-binding F-box protein									-
XLOC_026866|PGSC0003DMT400079444,PGSC0003DMT400079445	PGSC0003DMB000000272:27323-30853	-0.029175	0.422381	0.412724	0.450693	0.467702	0.525271	K14515	PGSC0003DMP400053878: EIN3-binding F-box protein 1
XLOC_035444|PGSC0003DMT400040977	PGSC0003DMB000000522:48803-56501	-0.235335	0.457105	-0.025777	0.362422	-0.229781	0.477518	K14515n	PGSC0003DMP400027783: EIN3-binding F-box protein 1
XLOC_009973|PGSC0003DMT400007545	PGSC0003DMB000000063:242006-245704	1.118	0.600466	0.040333	0.365999	0.265814	0.484719	K14515	PGSC0003DMP400005245: EIN3-binding F-box protein 1
									-
Ethylene-responsive transcription factor									-
XLOC_017458|PGSC0003DMT400026627	PGSC0003DMB000000130:832068-832979	0	0.418804	14.7595	0.855998	-1.15561	0.476866	K14516	PGSC0003DMP400018171: Ethylene response factor
XLOC_017549|PGSC0003DMT400095521	PGSC0003DMB000000131:416196-416793	0	0.418804	0	0.356387	-11.0458	0.468523	K14516	PGSC0003DMP400067196: Ethylene-responsive transcription factor 1B
XLOC_029531|PGSC0003DMT400037826	PGSC0003DMB000000323:30283-31227	-13.4933	0.778844	11.9765	0.451058	-11.3107	0.477061	K14516	PGSC0003DMP400025705: Ethylene response factor
